# Supplementary material for: An effective one-pot access to polynuclear dispiroheterocyclic structures comprising pyrrolidinyloxindole and imidazothiazolotriazine moieties via a 1,3-dipolar cycloaddition strategy
Source: Beilstein J Org Chem. 2016 Oct 24;12:2240–9. doi: 10.3762/bjoc.12.216 (PMC5238633; doi:10.3762/bjoc.12.216)
Supplement: File 2 — CIF file for compound 4c. [file Beilstein_J_Org_Chem-12-2240-s002.cif]

 
data_ia186
 
_audit_creation_method            SHELXL-2014/6
_chemical_name_systematic         ?
_chemical_name_common             ?
_chemical_melting_point           ?
_chemical_formula_moiety
 'C39 H36 Br N7 O3 S, 3(C2 H3 N)'
_chemical_formula_sum
 'C45 H45 Br N10 O3 S' 
_chemical_formula_weight          885.88

loop_
 _atom_type_symbol
 _atom_type_description
 _atom_type_scat_dispersion_real
 _atom_type_scat_dispersion_imag
 _atom_type_scat_source
 'C'  'C'   0.0033   0.0016
 'International Tables Vol C Tables 4.2.6.8 and 6.1.1.4'
 'H'  'H'   0.0000   0.0000
 'International Tables Vol C Tables 4.2.6.8 and 6.1.1.4'
 'N'  'N'   0.0061   0.0033
 'International Tables Vol C Tables 4.2.6.8 and 6.1.1.4'
 'O'  'O'   0.0106   0.0060
 'International Tables Vol C Tables 4.2.6.8 and 6.1.1.4'
 'S'  'S'   0.1246   0.1234
 'International Tables Vol C Tables 4.2.6.8 and 6.1.1.4'
 'Br'  'Br'  -0.2901   2.4595
 'International Tables Vol C Tables 4.2.6.8 and 6.1.1.4'
 
_space_group_crystal_system       monoclinic
_space_group_IT_number            14
_space_group_name_H-M_alt         'P 21/c'
_space_group_name_Hall            '-P 2ybc'
 
_shelx_space_group_comment
;
The symmetry employed for this shelxl refinement is uniquely defined
by the following loop, which should always be used as a source of
symmetry information in preference to the above space-group names.
They are only intended as comments.
;
 
loop_
 _space_group_symop_operation_xyz
 'x, y, z'
 '-x, y+1/2, -z+1/2'
 '-x, -y, -z'
 'x, -y-1/2, z-1/2'
 
_cell_length_a                    10.2603(5)
_cell_length_b                    11.4150(6)
_cell_length_c                    36.6392(19)
_cell_angle_alpha                 90
_cell_angle_beta                  94.6830(10)
_cell_angle_gamma                 90
_cell_volume                      4276.9(4)
_cell_formula_units_Z             4
_cell_measurement_temperature     120(2)
_cell_measurement_reflns_used     999
_cell_measurement_theta_min       3
_cell_measurement_theta_max       25
 
_exptl_crystal_description        plate    
_exptl_crystal_colour             colorless
_exptl_crystal_density_meas       ?
_exptl_crystal_density_method     ?
_exptl_crystal_density_diffrn     1.376          
_exptl_crystal_F_000              1840
_exptl_transmission_factor_min    ?
_exptl_transmission_factor_max    ?
_exptl_crystal_size_max           0.310
_exptl_crystal_size_mid           0.290
_exptl_crystal_size_min           0.250
_exptl_absorpt_coefficient_mu     1.063
_shelx_estimated_absorpt_T_min    0.734
_shelx_estimated_absorpt_T_max    0.777
_exptl_absorpt_correction_type    multi-scan
_exptl_absorpt_correction_T_min   0.6509  
_exptl_absorpt_correction_T_max   0.7461
_exptl_absorpt_process_details    'Bruker SADABS'
_exptl_absorpt_special_details    ?
_diffrn_ambient_temperature       120(2)
_diffrn_radiation_wavelength      0.71073
_diffrn_radiation_type            MoK\a
_diffrn_source                    ?
_diffrn_measurement_device_type   'Bruker SMART APEX II diffractometer'
_diffrn_detector_type             'Bruker APEX II CCD area detector'
_diffrn_measurement_method        'omega scans'
_diffrn_detector_area_resol_mean  ?
_diffrn_reflns_number             59467
_diffrn_reflns_av_unetI/netI      0.0279
_diffrn_reflns_av_R_equivalents   0.0434
_diffrn_reflns_limit_h_min        -13
_diffrn_reflns_limit_h_max        13
_diffrn_reflns_limit_k_min        -14
_diffrn_reflns_limit_k_max        14
_diffrn_reflns_limit_l_min        -46
_diffrn_reflns_limit_l_max        46
_diffrn_reflns_theta_min          1.869
_diffrn_reflns_theta_max          27.000
_diffrn_reflns_theta_full         25.242
_diffrn_measured_fraction_theta_max   0.999
_diffrn_measured_fraction_theta_full  0.999
_diffrn_reflns_Laue_measured_fraction_max    0.999
_diffrn_reflns_Laue_measured_fraction_full   0.999
_diffrn_reflns_point_group_measured_fraction_max   0.999
_diffrn_reflns_point_group_measured_fraction_full  0.999
_reflns_number_total              9330
_reflns_number_gt                 8271
_reflns_threshold_expression      'I>2\s(I)'
_reflns_Friedel_coverage          0.000
_reflns_Friedel_fraction_max      .
_reflns_Friedel_fraction_full     .
 
_reflns_special_details
;
 Reflections were merged by SHELXL according to the crystal
 class for the calculation of statistics and refinement.
 
 _reflns_Friedel_fraction is defined as the number of unique
 Friedel pairs measured divided by the number that would be
 possible theoretically, ignoring centric projections and
 systematic absences.
;
 
_computing_data_collection        'Bruker APEX2'             
_computing_cell_refinement        'Bruker SAINT'             
_computing_data_reduction         'Bruker SAINT'             
_computing_structure_solution     'SHELXT (Sheldrick, 2015a)'
_computing_structure_refinement   'SHELXL (Sheldrick, 2015b)'
_computing_molecular_graphics     'SHELXTL (Sheldrick, 2008)'
_computing_publication_material   'SHELXTL (Sheldrick, 2008)'
_refine_ls_structure_factor_coef  Fsqd
_refine_ls_matrix_type            full
_refine_ls_weighting_scheme       calc
_refine_ls_weighting_details
'w=1/[\s^2^(Fo^2^)+(0.0244P)^2^+11.4527P] where P=(Fo^2^+2Fc^2^)/3'
_atom_sites_solution_primary      ?
_atom_sites_solution_secondary    ?
_atom_sites_solution_hydrogens    mixed
_refine_ls_hydrogen_treatment     mixed
_refine_ls_extinction_method      none
_refine_ls_extinction_coef        .
_refine_ls_number_reflns          9330
_refine_ls_number_parameters      552
_refine_ls_number_restraints      0
_refine_ls_R_factor_all           0.0641
_refine_ls_R_factor_gt            0.0564
_refine_ls_wR_factor_ref          0.1261
_refine_ls_wR_factor_gt           0.1232
_refine_ls_goodness_of_fit_ref    1.161
_refine_ls_restrained_S_all       1.161
_refine_ls_shift/su_max           0.005
_refine_ls_shift/su_mean          0.000
 
loop_
 _atom_site_label
 _atom_site_type_symbol
 _atom_site_fract_x
 _atom_site_fract_y
 _atom_site_fract_z
 _atom_site_U_iso_or_equiv
 _atom_site_adp_type
 _atom_site_occupancy
 _atom_site_site_symmetry_order  
 _atom_site_calc_flag
 _atom_site_refinement_flags_posn
 _atom_site_refinement_flags_adp
 _atom_site_refinement_flags_occupancy
 _atom_site_disorder_assembly
 _atom_site_disorder_group
Br1 Br 0.89484(4) 0.84279(3) 0.56198(2) 0.04058(12) Uani 1 1 d . . . . .
S1 S 0.42344(7) 0.50195(6) 0.61362(2) 0.01586(14) Uani 1 1 d . . . . .
O1 O 0.41611(19) 0.79049(17) 0.73018(5) 0.0176(4) Uani 1 1 d . . . . .
O2 O 0.59016(19) 0.27718(17) 0.68050(5) 0.0169(4) Uani 1 1 d . . . . .
O3 O 0.4272(2) 0.36372(18) 0.53963(5) 0.0218(4) Uani 1 1 d . . . . .
N1 N 0.4280(2) 0.58864(19) 0.73242(6) 0.0128(4) Uani 1 1 d . . . . .
N2 N 0.2374(2) 0.67116(19) 0.71423(6) 0.0141(5) Uani 1 1 d . . . . .
N3 N 0.3844(2) 0.38575(19) 0.71279(6) 0.0118(4) Uani 1 1 d . . . . .
H3N H 0.451(3) 0.355(3) 0.7255(9) 0.014(8) Uiso 1 1 d . . . . .
N4 N 0.4270(2) 0.4111(2) 0.67794(6) 0.0132(4) Uani 1 1 d . . . . .
N5 N 0.2552(2) 0.5461(2) 0.66408(6) 0.0136(5) Uani 1 1 d . . . . .
N6 N 0.5729(2) 0.1907(2) 0.59403(7) 0.0198(5) Uani 1 1 d . . . . .
N7 N 0.2517(2) 0.2849(2) 0.56622(7) 0.0203(5) Uani 1 1 d . . . . .
C1 C 0.3661(3) 0.6930(2) 0.72586(7) 0.0134(5) Uani 1 1 d . . . . .
C2 C 0.3357(2) 0.4908(2) 0.72952(7) 0.0118(5) Uani 1 1 d . . . . .
C3 C 0.2254(3) 0.5481(2) 0.70267(7) 0.0126(5) Uani 1 1 d . . . . .
C4 C 0.3533(3) 0.4887(2) 0.65570(7) 0.0130(5) Uani 1 1 d . . . . .
C5 C 0.5203(3) 0.3463(2) 0.66304(7) 0.0140(5) Uani 1 1 d . . . . .
C6 C 0.5216(3) 0.3692(2) 0.62182(7) 0.0141(5) Uani 1 1 d . . . . .
C7 C 0.6681(3) 0.3724(2) 0.61163(8) 0.0168(6) Uani 1 1 d . . . . .
H7A H 0.7235 0.3491 0.6342 0.020 Uiso 1 1 calc R U . . .
C8 C 0.6749(3) 0.2714(3) 0.58422(8) 0.0212(6) Uani 1 1 d . . . . .
H8A H 0.6574 0.2996 0.5587 0.025 Uiso 1 1 calc R U . . .
H8B H 0.7619 0.2332 0.5868 0.025 Uiso 1 1 calc R U . . .
C9 C 0.4586(3) 0.2614(2) 0.59986(8) 0.0162(5) Uani 1 1 d . . . . .
C10 C 0.3811(3) 0.3101(2) 0.56446(8) 0.0178(6) Uani 1 1 d . . . . .
C11 C 0.2317(3) 0.2165(3) 0.59727(8) 0.0207(6) Uani 1 1 d . . . . .
C12 C 0.1172(3) 0.1666(3) 0.60686(9) 0.0287(7) Uani 1 1 d . . . . .
H12A H 0.0365 0.1805 0.5929 0.034 Uiso 1 1 calc R U . . .
C13 C 0.1239(3) 0.0952(3) 0.63767(10) 0.0324(8) Uani 1 1 d . . . . .
H13A H 0.0462 0.0602 0.6450 0.039 Uiso 1 1 calc R U . . .
C14 C 0.2416(4) 0.0738(3) 0.65788(9) 0.0306(8) Uani 1 1 d . . . . .
H14A H 0.2436 0.0245 0.6788 0.037 Uiso 1 1 calc R U . . .
C15 C 0.3573(3) 0.1243(3) 0.64772(8) 0.0234(6) Uani 1 1 d . . . . .
H15A H 0.4384 0.1085 0.6612 0.028 Uiso 1 1 calc R U . . .
C16 C 0.3514(3) 0.1976(3) 0.61759(8) 0.0189(6) Uani 1 1 d . . . . .
C17 C 0.7211(3) 0.4872(3) 0.59913(8) 0.0181(6) Uani 1 1 d . . . . .
C18 C 0.6728(3) 0.5414(3) 0.56648(8) 0.0225(6) Uani 1 1 d . . . . .
H18A H 0.6036 0.5054 0.5517 0.027 Uiso 1 1 calc R U . . .
C19 C 0.7244(3) 0.6466(3) 0.55532(9) 0.0255(7) Uani 1 1 d . . . . .
H19A H 0.6898 0.6833 0.5334 0.031 Uiso 1 1 calc R U . . .
C20 C 0.8268(3) 0.6972(3) 0.57661(9) 0.0253(7) Uani 1 1 d . . . . .
C21 C 0.8782(3) 0.6456(3) 0.60867(9) 0.0253(7) Uani 1 1 d . . . . .
H21A H 0.9492 0.6808 0.6229 0.030 Uiso 1 1 calc R U . . .
C22 C 0.8238(3) 0.5407(3) 0.61986(8) 0.0211(6) Uani 1 1 d . . . . .
H22A H 0.8578 0.5053 0.6421 0.025 Uiso 1 1 calc R U . . .
C23 C 0.5591(3) 0.5796(3) 0.75043(8) 0.0190(6) Uani 1 1 d . . . . .
H23A H 0.5728 0.6420 0.7687 0.029 Uiso 1 1 calc R U . . .
H23B H 0.6234 0.5873 0.7322 0.029 Uiso 1 1 calc R U . . .
H23C H 0.5697 0.5032 0.7626 0.029 Uiso 1 1 calc R U . . .
C24 C 0.1609(3) 0.7604(2) 0.69341(8) 0.0182(6) Uani 1 1 d . . . . .
H24A H 0.1978 0.8380 0.6993 0.027 Uiso 1 1 calc R U . . .
H24B H 0.0701 0.7578 0.6998 0.027 Uiso 1 1 calc R U . . .
H24C H 0.1634 0.7453 0.6671 0.027 Uiso 1 1 calc R U . . .
C25 C 0.2895(2) 0.4556(2) 0.76647(7) 0.0129(5) Uani 1 1 d . . . . .
C26 C 0.2926(3) 0.5371(3) 0.79488(8) 0.0176(6) Uani 1 1 d . . . . .
H26A H 0.3268 0.6132 0.7914 0.021 Uiso 1 1 calc R U . . .
C27 C 0.2464(3) 0.5081(3) 0.82813(8) 0.0230(6) Uani 1 1 d . . . . .
H27A H 0.2481 0.5646 0.8472 0.028 Uiso 1 1 calc R U . . .
C28 C 0.1974(3) 0.3966(3) 0.83373(8) 0.0242(6) Uani 1 1 d . . . . .
H28A H 0.1655 0.3767 0.8565 0.029 Uiso 1 1 calc R U . . .
C29 C 0.1956(3) 0.3148(3) 0.80575(8) 0.0208(6) Uani 1 1 d . . . . .
H29A H 0.1635 0.2381 0.8096 0.025 Uiso 1 1 calc R U . . .
C30 C 0.2399(3) 0.3435(2) 0.77225(8) 0.0157(5) Uani 1 1 d . . . . .
H30A H 0.2367 0.2871 0.7531 0.019 Uiso 1 1 calc R U . . .
C31 C 0.0926(3) 0.4951(2) 0.70711(7) 0.0147(5) Uani 1 1 d . . . . .
C32 C 0.0100(3) 0.5425(3) 0.73152(8) 0.0194(6) Uani 1 1 d . . . . .
H32A H 0.0332 0.6132 0.7441 0.023 Uiso 1 1 calc R U . . .
C33 C -0.1060(3) 0.4867(3) 0.73756(9) 0.0257(7) Uani 1 1 d . . . . .
H33A H -0.1623 0.5198 0.7541 0.031 Uiso 1 1 calc R U . . .
C34 C -0.1409(3) 0.3830(3) 0.71968(9) 0.0287(7) Uani 1 1 d . . . . .
H34A H -0.2206 0.3451 0.7240 0.034 Uiso 1 1 calc R U . . .
C35 C -0.0588(3) 0.3350(3) 0.69548(9) 0.0264(7) Uani 1 1 d . . . . .
H35A H -0.0817 0.2634 0.6834 0.032 Uiso 1 1 calc R U . . .
C36 C 0.0571(3) 0.3914(3) 0.68884(8) 0.0189(6) Uani 1 1 d . . . . .
H36A H 0.1121 0.3592 0.6718 0.023 Uiso 1 1 calc R U . . .
C37 C 0.5500(3) 0.0915(3) 0.56906(9) 0.0267(7) Uani 1 1 d . . . . .
H37A H 0.4780 0.0437 0.5769 0.040 Uiso 1 1 calc R U . . .
H37B H 0.6294 0.0437 0.5693 0.040 Uiso 1 1 calc R U . . .
H37C H 0.5272 0.1206 0.5442 0.040 Uiso 1 1 calc R U . . .
C38 C 0.1464(3) 0.3322(3) 0.54113(9) 0.0290(7) Uani 1 1 d . . . . .
H38A H 0.0862 0.2680 0.5328 0.035 Uiso 1 1 calc R U . . .
H38B H 0.1841 0.3651 0.5193 0.035 Uiso 1 1 calc R U . . .
C39 C 0.0698(4) 0.4272(4) 0.55907(12) 0.0459(10) Uani 1 1 d . . . . .
H39A H 0.0041 0.4601 0.5410 0.069 Uiso 1 1 calc R U . . .
H39B H 0.1297 0.4892 0.5683 0.069 Uiso 1 1 calc R U . . .
H39C H 0.0262 0.3934 0.5794 0.069 Uiso 1 1 calc R U . . .
N1S N 0.8860(3) 0.1342(3) 0.52658(9) 0.0373(7) Uani 1 1 d . . . . .
C1S C 0.8423(3) 0.0766(3) 0.50368(10) 0.0298(7) Uani 1 1 d . . . . .
C2S C 0.7878(5) 0.0007(4) 0.47439(13) 0.0551(12) Uani 1 1 d . . . . .
H2SA H 0.7794 0.0445 0.4513 0.083 Uiso 1 1 calc R U . . .
H2SB H 0.7014 -0.0270 0.4801 0.083 Uiso 1 1 calc R U . . .
H2SC H 0.8458 -0.0666 0.4720 0.083 Uiso 1 1 calc R U . . .
N2S N 0.5214(4) 0.1723(4) 0.47181(11) 0.0593(11) Uani 1 1 d . . . . .
C3S C 0.5916(5) 0.2498(4) 0.47440(11) 0.0494(11) Uani 1 1 d . . . . .
C4S C 0.6826(6) 0.3485(4) 0.47744(12) 0.0603(13) Uani 1 1 d . . . . .
H4SA H 0.7348 0.3493 0.4562 0.090 Uiso 1 1 calc R U . . .
H4SB H 0.7408 0.3405 0.4999 0.090 Uiso 1 1 calc R U . . .
H4SC H 0.6334 0.4219 0.4783 0.090 Uiso 1 1 calc R U . . .
N3S N 0.2645(4) 0.7956(4) 0.60119(10) 0.0573(10) Uani 1 1 d . . . . .
C5S C 0.3643(5) 0.8048(4) 0.61586(11) 0.0407(9) Uani 1 1 d . . . . .
C6S C 0.4939(4) 0.8147(4) 0.63496(13) 0.0514(11) Uani 1 1 d . . . . .
H6SA H 0.5510 0.7541 0.6260 0.077 Uiso 1 1 calc R U . . .
H6SB H 0.4876 0.8043 0.6613 0.077 Uiso 1 1 calc R U . . .
H6SC H 0.5303 0.8922 0.6304 0.077 Uiso 1 1 calc R U . . .
 
loop_
 _atom_site_aniso_label
 _atom_site_aniso_U_11
 _atom_site_aniso_U_22
 _atom_site_aniso_U_33
 _atom_site_aniso_U_23
 _atom_site_aniso_U_13
 _atom_site_aniso_U_12
Br1 0.0559(3) 0.03063(19) 0.0366(2) 0.00645(15) 0.01243(17) -0.01797(17)
S1 0.0189(3) 0.0144(3) 0.0147(3) 0.0024(3) 0.0039(2) 0.0034(3)
O1 0.0187(10) 0.0110(9) 0.0230(10) 0.0003(8) 0.0013(8) -0.0034(8)
O2 0.0181(10) 0.0138(9) 0.0186(10) 0.0020(8) 0.0009(8) 0.0051(8)
O3 0.0272(11) 0.0216(11) 0.0171(10) 0.0006(8) 0.0042(8) 0.0006(9)
N1 0.0104(10) 0.0091(10) 0.0188(11) 0.0005(9) -0.0001(9) -0.0006(8)
N2 0.0128(11) 0.0094(11) 0.0201(12) -0.0006(9) 0.0018(9) 0.0012(9)
N3 0.0125(11) 0.0104(10) 0.0125(11) 0.0016(8) 0.0013(9) 0.0020(9)
N4 0.0151(11) 0.0122(11) 0.0124(11) 0.0011(9) 0.0022(9) 0.0021(9)
N5 0.0108(11) 0.0129(11) 0.0169(11) 0.0008(9) 0.0000(9) -0.0002(9)
N6 0.0209(12) 0.0151(12) 0.0241(13) -0.0022(10) 0.0055(10) 0.0040(10)
N7 0.0200(12) 0.0219(13) 0.0190(12) -0.0021(10) 0.0015(10) 0.0005(10)
C1 0.0153(13) 0.0127(12) 0.0127(12) 0.0004(10) 0.0034(10) 0.0002(10)
C2 0.0097(12) 0.0094(12) 0.0164(13) -0.0017(10) 0.0014(10) -0.0011(10)
C3 0.0114(12) 0.0094(12) 0.0169(13) -0.0010(10) 0.0011(10) 0.0016(10)
C4 0.0157(13) 0.0104(12) 0.0127(12) -0.0001(10) 0.0005(10) -0.0029(10)
C5 0.0135(12) 0.0116(12) 0.0169(13) -0.0031(10) 0.0025(10) -0.0036(10)
C6 0.0142(13) 0.0096(12) 0.0188(13) 0.0011(10) 0.0030(10) 0.0023(10)
C7 0.0130(13) 0.0191(14) 0.0190(14) 0.0013(11) 0.0051(10) 0.0042(11)
C8 0.0208(14) 0.0200(14) 0.0238(15) -0.0027(12) 0.0071(12) 0.0008(12)
C9 0.0196(14) 0.0134(13) 0.0158(13) -0.0008(10) 0.0023(11) 0.0018(11)
C10 0.0206(14) 0.0154(13) 0.0172(14) -0.0040(11) 0.0014(11) 0.0024(11)
C11 0.0236(15) 0.0184(14) 0.0204(14) -0.0035(11) 0.0042(12) -0.0010(12)
C12 0.0213(16) 0.0333(18) 0.0317(17) -0.0066(14) 0.0036(13) -0.0071(14)
C13 0.0302(18) 0.0346(19) 0.0338(18) -0.0062(15) 0.0115(14) -0.0171(15)
C14 0.045(2) 0.0236(16) 0.0240(16) 0.0014(13) 0.0070(15) -0.0147(15)
C15 0.0303(17) 0.0187(15) 0.0212(15) -0.0010(12) 0.0021(12) -0.0054(12)
C16 0.0223(15) 0.0153(13) 0.0195(14) -0.0044(11) 0.0051(11) -0.0008(11)
C17 0.0180(14) 0.0186(14) 0.0185(14) 0.0000(11) 0.0071(11) 0.0016(11)
C18 0.0206(15) 0.0251(15) 0.0221(15) -0.0003(12) 0.0035(12) -0.0023(12)
C19 0.0278(16) 0.0284(17) 0.0213(15) 0.0070(13) 0.0071(12) 0.0017(13)
C20 0.0324(17) 0.0184(15) 0.0272(16) 0.0006(12) 0.0148(13) -0.0060(13)
C21 0.0250(16) 0.0237(16) 0.0273(16) -0.0033(13) 0.0033(13) -0.0048(13)
C22 0.0212(15) 0.0218(15) 0.0207(15) -0.0009(12) 0.0035(11) 0.0011(12)
C23 0.0102(13) 0.0191(14) 0.0269(15) 0.0001(12) -0.0042(11) -0.0023(11)
C24 0.0167(13) 0.0142(13) 0.0233(15) 0.0006(11) -0.0001(11) 0.0033(11)
C25 0.0090(12) 0.0139(12) 0.0157(13) 0.0011(10) 0.0003(10) 0.0023(10)
C26 0.0171(14) 0.0160(13) 0.0197(14) -0.0024(11) 0.0006(11) -0.0006(11)
C27 0.0276(16) 0.0225(15) 0.0194(14) -0.0051(12) 0.0043(12) 0.0022(13)
C28 0.0271(16) 0.0273(16) 0.0194(15) 0.0033(12) 0.0088(12) -0.0014(13)
C29 0.0195(14) 0.0181(14) 0.0252(15) 0.0040(12) 0.0041(12) -0.0026(11)
C30 0.0117(12) 0.0150(13) 0.0203(14) -0.0005(11) 0.0007(10) -0.0003(10)
C31 0.0108(12) 0.0145(13) 0.0184(13) 0.0045(11) -0.0016(10) 0.0003(10)
C32 0.0139(13) 0.0226(14) 0.0218(14) 0.0036(12) 0.0015(11) 0.0024(11)
C33 0.0148(14) 0.0358(18) 0.0268(16) 0.0097(14) 0.0040(12) 0.0017(13)
C34 0.0154(14) 0.0396(19) 0.0301(17) 0.0129(15) -0.0043(12) -0.0125(13)
C35 0.0258(16) 0.0231(16) 0.0286(16) 0.0062(13) -0.0090(13) -0.0109(13)
C36 0.0162(13) 0.0176(14) 0.0222(14) 0.0033(11) -0.0031(11) -0.0039(11)
C37 0.0312(17) 0.0195(15) 0.0301(17) -0.0073(13) 0.0073(14) 0.0025(13)
C38 0.0226(16) 0.0335(18) 0.0296(17) 0.0018(14) -0.0052(13) 0.0034(14)
C39 0.035(2) 0.045(2) 0.057(3) 0.004(2) -0.0008(18) 0.0123(18)
N1S 0.0344(17) 0.0386(18) 0.0389(17) -0.0076(14) 0.0029(14) -0.0039(14)
C1S 0.0288(17) 0.0276(17) 0.0326(18) 0.0016(15) -0.0001(14) 0.0070(14)
C2S 0.063(3) 0.042(2) 0.055(3) -0.017(2) -0.024(2) 0.017(2)
N2S 0.068(3) 0.057(3) 0.053(2) -0.007(2) 0.004(2) 0.019(2)
C3S 0.075(3) 0.043(3) 0.030(2) -0.0009(18) 0.002(2) 0.025(2)
C4S 0.102(4) 0.040(2) 0.038(2) 0.0027(19) 0.000(2) 0.007(3)
N3S 0.062(3) 0.068(3) 0.042(2) -0.0009(19) 0.0001(19) 0.005(2)
C5S 0.056(3) 0.034(2) 0.033(2) 0.0016(16) 0.0080(19) 0.0014(18)
C6S 0.055(3) 0.039(2) 0.059(3) -0.001(2) -0.004(2) -0.008(2)
 
_geom_special_details
;
 All esds (except the esd in the dihedral angle between two l.s. planes)
 are estimated using the full covariance matrix.  The cell esds are taken
 into account individually in the estimation of esds in distances, angles
 and torsion angles; correlations between esds in cell parameters are only
 used when they are defined by crystal symmetry.  An approximate (isotropic)
 treatment of cell esds is used for estimating esds involving l.s. planes.
;
 
loop_
 _geom_bond_atom_site_label_1
 _geom_bond_atom_site_label_2
 _geom_bond_distance
 _geom_bond_site_symmetry_2
 _geom_bond_publ_flag
Br1 C20 1.897(3) . ?
S1 C4 1.761(3) . ?
S1 C6 1.831(3) . ?
O1 C1 1.230(3) . ?
O2 C5 1.212(3) . ?
O3 C10 1.223(4) . ?
N1 C1 1.362(3) . ?
N1 C23 1.453(3) . ?
N1 C2 1.462(3) . ?
N2 C1 1.377(4) . ?
N2 C24 1.463(3) . ?
N2 C3 1.469(3) . ?
N3 N4 1.413(3) . ?
N3 C2 1.454(3) . ?
N3 H3N 0.87(3) . ?
N4 C5 1.359(3) . ?
N4 C4 1.386(3) . ?
N5 C4 1.260(4) . ?
N5 C3 1.471(3) . ?
N6 C9 1.454(4) . ?
N6 C8 1.461(4) . ?
N6 C37 1.463(4) . ?
N7 C10 1.365(4) . ?
N7 C11 1.409(4) . ?
N7 C38 1.464(4) . ?
C2 C25 1.524(4) . ?
C2 C3 1.580(4) . ?
C3 C31 1.511(4) . ?
C5 C6 1.534(4) . ?
C6 C7 1.578(4) . ?
C6 C9 1.580(4) . ?
C7 C17 1.506(4) . ?
C7 C8 1.534(4) . ?
C7 H7A 1.0000 . ?
C8 H8A 0.9900 . ?
C8 H8B 0.9900 . ?
C9 C16 1.509(4) . ?
C9 C10 1.567(4) . ?
C11 C12 1.377(4) . ?
C11 C16 1.400(4) . ?
C12 C13 1.389(5) . ?
C12 H12A 0.9500 . ?
C13 C14 1.385(5) . ?
C13 H13A 0.9500 . ?
C14 C15 1.397(5) . ?
C14 H14A 0.9500 . ?
C15 C16 1.383(4) . ?
C15 H15A 0.9500 . ?
C17 C22 1.389(4) . ?
C17 C18 1.400(4) . ?
C18 C19 1.387(4) . ?
C18 H18A 0.9500 . ?
C19 C20 1.383(5) . ?
C19 H19A 0.9500 . ?
C20 C21 1.379(5) . ?
C21 C22 1.396(4) . ?
C21 H21A 0.9500 . ?
C22 H22A 0.9500 . ?
C23 H23A 0.9800 . ?
C23 H23B 0.9800 . ?
C23 H23C 0.9800 . ?
C24 H24A 0.9800 . ?
C24 H24B 0.9800 . ?
C24 H24C 0.9800 . ?
C25 C26 1.394(4) . ?
C25 C30 1.399(4) . ?
C26 C27 1.383(4) . ?
C26 H26A 0.9500 . ?
C27 C28 1.389(4) . ?
C27 H27A 0.9500 . ?
C28 C29 1.386(4) . ?
C28 H28A 0.9500 . ?
C29 C30 1.383(4) . ?
C29 H29A 0.9500 . ?
C30 H30A 0.9500 . ?
C31 C32 1.391(4) . ?
C31 C36 1.394(4) . ?
C32 C33 1.383(4) . ?
C32 H32A 0.9500 . ?
C33 C34 1.385(5) . ?
C33 H33A 0.9500 . ?
C34 C35 1.385(5) . ?
C34 H34A 0.9500 . ?
C35 C36 1.391(4) . ?
C35 H35A 0.9500 . ?
C36 H36A 0.9500 . ?
C37 H37A 0.9800 . ?
C37 H37B 0.9800 . ?
C37 H37C 0.9800 . ?
C38 C39 1.519(5) . ?
C38 H38A 0.9900 . ?
C38 H38B 0.9900 . ?
C39 H39A 0.9800 . ?
C39 H39B 0.9800 . ?
C39 H39C 0.9800 . ?
N1S C1S 1.130(5) . ?
C1S C2S 1.455(5) . ?
C2S H2SA 0.9800 . ?
C2S H2SB 0.9800 . ?
C2S H2SC 0.9800 . ?
N2S C3S 1.141(6) . ?
C3S C4S 1.461(7) . ?
C4S H4SA 0.9800 . ?
C4S H4SB 0.9800 . ?
C4S H4SC 0.9800 . ?
N3S C5S 1.122(6) . ?
C5S C6S 1.456(6) . ?
C6S H6SA 0.9800 . ?
C6S H6SB 0.9800 . ?
C6S H6SC 0.9800 . ?
 
loop_
 _geom_angle_atom_site_label_1
 _geom_angle_atom_site_label_2
 _geom_angle_atom_site_label_3
 _geom_angle
 _geom_angle_site_symmetry_1
 _geom_angle_site_symmetry_3
 _geom_angle_publ_flag
C4 S1 C6 92.53(12) . . ?
C1 N1 C23 122.9(2) . . ?
C1 N1 C2 111.4(2) . . ?
C23 N1 C2 123.3(2) . . ?
C1 N2 C24 119.7(2) . . ?
C1 N2 C3 108.5(2) . . ?
C24 N2 C3 119.1(2) . . ?
N4 N3 C2 110.8(2) . . ?
N4 N3 H3N 106(2) . . ?
C2 N3 H3N 113(2) . . ?
C5 N4 C4 118.7(2) . . ?
C5 N4 N3 122.1(2) . . ?
C4 N4 N3 117.9(2) . . ?
C4 N5 C3 118.4(2) . . ?
C9 N6 C8 106.8(2) . . ?
C9 N6 C37 115.5(2) . . ?
C8 N6 C37 114.6(2) . . ?
C10 N7 C11 111.2(2) . . ?
C10 N7 C38 124.3(3) . . ?
C11 N7 C38 124.3(3) . . ?
O1 C1 N1 125.8(2) . . ?
O1 C1 N2 125.7(2) . . ?
N1 C1 N2 108.5(2) . . ?
N3 C2 N1 114.7(2) . . ?
N3 C2 C25 107.4(2) . . ?
N1 C2 C25 112.6(2) . . ?
N3 C2 C3 109.4(2) . . ?
N1 C2 C3 99.0(2) . . ?
C25 C2 C3 113.8(2) . . ?
N2 C3 N5 105.9(2) . . ?
N2 C3 C31 114.0(2) . . ?
N5 C3 C31 110.9(2) . . ?
N2 C3 C2 100.2(2) . . ?
N5 C3 C2 113.4(2) . . ?
C31 C3 C2 111.9(2) . . ?
N5 C4 N4 126.7(2) . . ?
N5 C4 S1 124.1(2) . . ?
N4 C4 S1 109.09(19) . . ?
O2 C5 N4 123.2(2) . . ?
O2 C5 C6 125.3(2) . . ?
N4 C5 C6 111.4(2) . . ?
C5 C6 C7 108.8(2) . . ?
C5 C6 C9 109.4(2) . . ?
C7 C6 C9 104.8(2) . . ?
C5 C6 S1 104.71(18) . . ?
C7 C6 S1 117.66(19) . . ?
C9 C6 S1 111.36(18) . . ?
C17 C7 C8 114.7(2) . . ?
C17 C7 C6 117.8(2) . . ?
C8 C7 C6 103.5(2) . . ?
C17 C7 H7A 106.7 . . ?
C8 C7 H7A 106.7 . . ?
C6 C7 H7A 106.7 . . ?
N6 C8 C7 103.9(2) . . ?
N6 C8 H8A 111.0 . . ?
C7 C8 H8A 111.0 . . ?
N6 C8 H8B 111.0 . . ?
C7 C8 H8B 111.0 . . ?
H8A C8 H8B 109.0 . . ?
N6 C9 C16 114.8(2) . . ?
N6 C9 C10 115.9(2) . . ?
C16 C9 C10 100.9(2) . . ?
N6 C9 C6 101.9(2) . . ?
C16 C9 C6 116.0(2) . . ?
C10 C9 C6 107.7(2) . . ?
O3 C10 N7 125.2(3) . . ?
O3 C10 C9 126.3(3) . . ?
N7 C10 C9 108.4(2) . . ?
C12 C11 C16 122.1(3) . . ?
C12 C11 N7 128.2(3) . . ?
C16 C11 N7 109.6(3) . . ?
C11 C12 C13 117.6(3) . . ?
C11 C12 H12A 121.2 . . ?
C13 C12 H12A 121.2 . . ?
C14 C13 C12 121.4(3) . . ?
C14 C13 H13A 119.3 . . ?
C12 C13 H13A 119.3 . . ?
C13 C14 C15 120.5(3) . . ?
C13 C14 H14A 119.7 . . ?
C15 C14 H14A 119.7 . . ?
C16 C15 C14 118.7(3) . . ?
C16 C15 H15A 120.7 . . ?
C14 C15 H15A 120.7 . . ?
C15 C16 C11 119.8(3) . . ?
C15 C16 C9 130.5(3) . . ?
C11 C16 C9 109.6(3) . . ?
C22 C17 C18 118.2(3) . . ?
C22 C17 C7 119.6(3) . . ?
C18 C17 C7 122.2(3) . . ?
C19 C18 C17 121.1(3) . . ?
C19 C18 H18A 119.4 . . ?
C17 C18 H18A 119.4 . . ?
C20 C19 C18 119.0(3) . . ?
C20 C19 H19A 120.5 . . ?
C18 C19 H19A 120.5 . . ?
C21 C20 C19 121.5(3) . . ?
C21 C20 Br1 119.4(2) . . ?
C19 C20 Br1 119.1(2) . . ?
C20 C21 C22 118.8(3) . . ?
C20 C21 H21A 120.6 . . ?
C22 C21 H21A 120.6 . . ?
C17 C22 C21 121.3(3) . . ?
C17 C22 H22A 119.4 . . ?
C21 C22 H22A 119.3 . . ?
N1 C23 H23A 109.5 . . ?
N1 C23 H23B 109.5 . . ?
H23A C23 H23B 109.5 . . ?
N1 C23 H23C 109.5 . . ?
H23A C23 H23C 109.5 . . ?
H23B C23 H23C 109.5 . . ?
N2 C24 H24A 109.5 . . ?
N2 C24 H24B 109.5 . . ?
H24A C24 H24B 109.5 . . ?
N2 C24 H24C 109.5 . . ?
H24A C24 H24C 109.5 . . ?
H24B C24 H24C 109.5 . . ?
C26 C25 C30 118.9(3) . . ?
C26 C25 C2 119.8(2) . . ?
C30 C25 C2 121.2(2) . . ?
C27 C26 C25 120.6(3) . . ?
C27 C26 H26A 119.7 . . ?
C25 C26 H26A 119.7 . . ?
C26 C27 C28 120.2(3) . . ?
C26 C27 H27A 119.9 . . ?
C28 C27 H27A 119.9 . . ?
C29 C28 C27 119.4(3) . . ?
C29 C28 H28A 120.3 . . ?
C27 C28 H28A 120.3 . . ?
C30 C29 C28 120.8(3) . . ?
C30 C29 H29A 119.6 . . ?
C28 C29 H29A 119.6 . . ?
C29 C30 C25 120.1(3) . . ?
C29 C30 H30A 120.0 . . ?
C25 C30 H30A 120.0 . . ?
C32 C31 C36 119.3(3) . . ?
C32 C31 C3 121.1(3) . . ?
C36 C31 C3 119.4(2) . . ?
C33 C32 C31 120.1(3) . . ?
C33 C32 H32A 119.9 . . ?
C31 C32 H32A 119.9 . . ?
C32 C33 C34 120.7(3) . . ?
C32 C33 H33A 119.7 . . ?
C34 C33 H33A 119.7 . . ?
C35 C34 C33 119.6(3) . . ?
C35 C34 H34A 120.2 . . ?
C33 C34 H34A 120.2 . . ?
C34 C35 C36 120.1(3) . . ?
C34 C35 H35A 119.9 . . ?
C36 C35 H35A 119.9 . . ?
C35 C36 C31 120.2(3) . . ?
C35 C36 H36A 119.9 . . ?
C31 C36 H36A 119.9 . . ?
N6 C37 H37A 109.5 . . ?
N6 C37 H37B 109.5 . . ?
H37A C37 H37B 109.5 . . ?
N6 C37 H37C 109.5 . . ?
H37A C37 H37C 109.5 . . ?
H37B C37 H37C 109.5 . . ?
N7 C38 C39 111.9(3) . . ?
N7 C38 H38A 109.2 . . ?
C39 C38 H38A 109.2 . . ?
N7 C38 H38B 109.2 . . ?
C39 C38 H38B 109.2 . . ?
H38A C38 H38B 107.9 . . ?
C38 C39 H39A 109.5 . . ?
C38 C39 H39B 109.5 . . ?
H39A C39 H39B 109.5 . . ?
C38 C39 H39C 109.5 . . ?
H39A C39 H39C 109.5 . . ?
H39B C39 H39C 109.5 . . ?
N1S C1S C2S 178.9(4) . . ?
C1S C2S H2SA 109.5 . . ?
C1S C2S H2SB 109.5 . . ?
H2SA C2S H2SB 109.5 . . ?
C1S C2S H2SC 109.5 . . ?
H2SA C2S H2SC 109.5 . . ?
H2SB C2S H2SC 109.5 . . ?
N2S C3S C4S 179.3(5) . . ?
C3S C4S H4SA 109.5 . . ?
C3S C4S H4SB 109.5 . . ?
H4SA C4S H4SB 109.5 . . ?
C3S C4S H4SC 109.5 . . ?
H4SA C4S H4SC 109.5 . . ?
H4SB C4S H4SC 109.5 . . ?
N3S C5S C6S 179.0(5) . . ?
C5S C6S H6SA 109.5 . . ?
C5S C6S H6SB 109.5 . . ?
H6SA C6S H6SB 109.5 . . ?
C5S C6S H6SC 109.5 . . ?
H6SA C6S H6SC 109.5 . . ?
H6SB C6S H6SC 109.5 . . ?
 
loop_
 _geom_torsion_atom_site_label_1
 _geom_torsion_atom_site_label_2
 _geom_torsion_atom_site_label_3
 _geom_torsion_atom_site_label_4
 _geom_torsion
 _geom_torsion_site_symmetry_1
 _geom_torsion_site_symmetry_2
 _geom_torsion_site_symmetry_3
 _geom_torsion_site_symmetry_4
 _geom_torsion_publ_flag
C2 N3 N4 C5 153.3(2) . . . . ?
C2 N3 N4 C4 -39.8(3) . . . . ?
C23 N1 C1 O1 8.8(4) . . . . ?
C2 N1 C1 O1 171.7(3) . . . . ?
C23 N1 C1 N2 -170.1(2) . . . . ?
C2 N1 C1 N2 -7.1(3) . . . . ?
C24 N2 C1 O1 22.6(4) . . . . ?
C3 N2 C1 O1 164.1(3) . . . . ?
C24 N2 C1 N1 -158.6(2) . . . . ?
C3 N2 C1 N1 -17.1(3) . . . . ?
N4 N3 C2 N1 -55.2(3) . . . . ?
N4 N3 C2 C25 178.9(2) . . . . ?
N4 N3 C2 C3 54.9(3) . . . . ?
C1 N1 C2 N3 141.9(2) . . . . ?
C23 N1 C2 N3 -55.2(3) . . . . ?
C1 N1 C2 C25 -94.9(3) . . . . ?
C23 N1 C2 C25 68.1(3) . . . . ?
C1 N1 C2 C3 25.6(3) . . . . ?
C23 N1 C2 C3 -171.5(2) . . . . ?
C1 N2 C3 N5 -86.5(2) . . . . ?
C24 N2 C3 N5 55.3(3) . . . . ?
C1 N2 C3 C31 151.3(2) . . . . ?
C24 N2 C3 C31 -66.9(3) . . . . ?
C1 N2 C3 C2 31.6(3) . . . . ?
C24 N2 C3 C2 173.4(2) . . . . ?
C4 N5 C3 N2 117.2(3) . . . . ?
C4 N5 C3 C31 -118.6(3) . . . . ?
C4 N5 C3 C2 8.3(3) . . . . ?
N3 C2 C3 N2 -153.1(2) . . . . ?
N1 C2 C3 N2 -32.8(2) . . . . ?
C25 C2 C3 N2 86.8(2) . . . . ?
N3 C2 C3 N5 -40.7(3) . . . . ?
N1 C2 C3 N5 79.6(2) . . . . ?
C25 C2 C3 N5 -160.8(2) . . . . ?
N3 C2 C3 C31 85.7(3) . . . . ?
N1 C2 C3 C31 -154.0(2) . . . . ?
C25 C2 C3 C31 -34.4(3) . . . . ?
C3 N5 C4 N4 10.7(4) . . . . ?
C3 N5 C4 S1 -165.68(19) . . . . ?
C5 N4 C4 N5 172.3(3) . . . . ?
N3 N4 C4 N5 4.9(4) . . . . ?
C5 N4 C4 S1 -10.9(3) . . . . ?
N3 N4 C4 S1 -178.20(18) . . . . ?
C6 S1 C4 N5 -166.9(2) . . . . ?
C6 S1 C4 N4 16.2(2) . . . . ?
C4 N4 C5 O2 179.3(2) . . . . ?
N3 N4 C5 O2 -14.0(4) . . . . ?
C4 N4 C5 C6 -2.6(3) . . . . ?
N3 N4 C5 C6 164.2(2) . . . . ?
O2 C5 C6 C7 -41.4(4) . . . . ?
N4 C5 C6 C7 140.5(2) . . . . ?
O2 C5 C6 C9 72.6(3) . . . . ?
N4 C5 C6 C9 -105.5(2) . . . . ?
O2 C5 C6 S1 -168.0(2) . . . . ?
N4 C5 C6 S1 13.9(3) . . . . ?
C4 S1 C6 C5 -16.76(19) . . . . ?
C4 S1 C6 C7 -137.6(2) . . . . ?
C4 S1 C6 C9 101.38(19) . . . . ?
C5 C6 C7 C17 -113.3(3) . . . . ?
C9 C6 C7 C17 129.8(3) . . . . ?
S1 C6 C7 C17 5.5(3) . . . . ?
C5 C6 C7 C8 118.9(2) . . . . ?
C9 C6 C7 C8 2.0(3) . . . . ?
S1 C6 C7 C8 -122.3(2) . . . . ?
C9 N6 C8 C7 44.4(3) . . . . ?
C37 N6 C8 C7 173.7(2) . . . . ?
C17 C7 C8 N6 -156.3(2) . . . . ?
C6 C7 C8 N6 -26.6(3) . . . . ?
C8 N6 C9 C16 -168.2(2) . . . . ?
C37 N6 C9 C16 63.1(3) . . . . ?
C8 N6 C9 C10 74.7(3) . . . . ?
C37 N6 C9 C10 -54.1(3) . . . . ?
C8 N6 C9 C6 -41.9(3) . . . . ?
C37 N6 C9 C6 -170.7(2) . . . . ?
C5 C6 C9 N6 -93.3(2) . . . . ?
C7 C6 C9 N6 23.2(3) . . . . ?
S1 C6 C9 N6 151.42(18) . . . . ?
C5 C6 C9 C16 32.2(3) . . . . ?
C7 C6 C9 C16 148.6(2) . . . . ?
S1 C6 C9 C16 -83.1(3) . . . . ?
C5 C6 C9 C10 144.3(2) . . . . ?
C7 C6 C9 C10 -99.2(2) . . . . ?
S1 C6 C9 C10 29.0(3) . . . . ?
C11 N7 C10 O3 176.7(3) . . . . ?
C38 N7 C10 O3 -8.8(5) . . . . ?
C11 N7 C10 C9 -4.6(3) . . . . ?
C38 N7 C10 C9 169.9(3) . . . . ?
N6 C9 C10 O3 -51.1(4) . . . . ?
C16 C9 C10 O3 -175.8(3) . . . . ?
C6 C9 C10 O3 62.2(3) . . . . ?
N6 C9 C10 N7 130.2(3) . . . . ?
C16 C9 C10 N7 5.6(3) . . . . ?
C6 C9 C10 N7 -116.5(2) . . . . ?
C10 N7 C11 C12 -174.6(3) . . . . ?
C38 N7 C11 C12 10.9(5) . . . . ?
C10 N7 C11 C16 1.6(3) . . . . ?
C38 N7 C11 C16 -172.9(3) . . . . ?
C16 C11 C12 C13 -0.4(5) . . . . ?
N7 C11 C12 C13 175.3(3) . . . . ?
C11 C12 C13 C14 -0.6(5) . . . . ?
C12 C13 C14 C15 0.1(5) . . . . ?
C13 C14 C15 C16 1.3(5) . . . . ?
C14 C15 C16 C11 -2.2(4) . . . . ?
C14 C15 C16 C9 -178.4(3) . . . . ?
C12 C11 C16 C15 1.8(5) . . . . ?
N7 C11 C16 C15 -174.6(3) . . . . ?
C12 C11 C16 C9 178.8(3) . . . . ?
N7 C11 C16 C9 2.3(3) . . . . ?
N6 C9 C16 C15 46.5(4) . . . . ?
C10 C9 C16 C15 171.9(3) . . . . ?
C6 C9 C16 C15 -72.1(4) . . . . ?
N6 C9 C16 C11 -130.0(3) . . . . ?
C10 C9 C16 C11 -4.7(3) . . . . ?
C6 C9 C16 C11 111.4(3) . . . . ?
C8 C7 C17 C22 -121.1(3) . . . . ?
C6 C7 C17 C22 116.6(3) . . . . ?
C8 C7 C17 C18 57.0(4) . . . . ?
C6 C7 C17 C18 -65.2(4) . . . . ?
C22 C17 C18 C19 -1.1(4) . . . . ?
C7 C17 C18 C19 -179.2(3) . . . . ?
C17 C18 C19 C20 1.2(5) . . . . ?
C18 C19 C20 C21 -0.3(5) . . . . ?
C18 C19 C20 Br1 -178.6(2) . . . . ?
C19 C20 C21 C22 -0.8(5) . . . . ?
Br1 C20 C21 C22 177.5(2) . . . . ?
C18 C17 C22 C21 0.0(4) . . . . ?
C7 C17 C22 C21 178.2(3) . . . . ?
C20 C21 C22 C17 0.9(5) . . . . ?
N3 C2 C25 C26 151.6(2) . . . . ?
N1 C2 C25 C26 24.4(3) . . . . ?
C3 C2 C25 C26 -87.1(3) . . . . ?
N3 C2 C25 C30 -30.3(3) . . . . ?
N1 C2 C25 C30 -157.5(2) . . . . ?
C3 C2 C25 C30 90.9(3) . . . . ?
C30 C25 C26 C27 -0.6(4) . . . . ?
C2 C25 C26 C27 177.5(3) . . . . ?
C25 C26 C27 C28 0.7(5) . . . . ?
C26 C27 C28 C29 0.1(5) . . . . ?
C27 C28 C29 C30 -1.0(5) . . . . ?
C28 C29 C30 C25 1.1(4) . . . . ?
C26 C25 C30 C29 -0.3(4) . . . . ?
C2 C25 C30 C29 -178.4(2) . . . . ?
N2 C3 C31 C32 -22.0(4) . . . . ?
N5 C3 C31 C32 -141.4(3) . . . . ?
C2 C3 C31 C32 90.8(3) . . . . ?
N2 C3 C31 C36 163.5(2) . . . . ?
N5 C3 C31 C36 44.1(3) . . . . ?
C2 C3 C31 C36 -83.6(3) . . . . ?
C36 C31 C32 C33 0.2(4) . . . . ?
C3 C31 C32 C33 -174.3(3) . . . . ?
C31 C32 C33 C34 0.4(5) . . . . ?
C32 C33 C34 C35 -0.1(5) . . . . ?
C33 C34 C35 C36 -0.8(5) . . . . ?
C34 C35 C36 C31 1.4(4) . . . . ?
C32 C31 C36 C35 -1.1(4) . . . . ?
C3 C31 C36 C35 173.4(3) . . . . ?
C10 N7 C38 C39 -105.1(4) . . . . ?
C11 N7 C38 C39 68.7(4) . . . . ?
 
loop_
 _geom_hbond_atom_site_label_D 
 _geom_hbond_atom_site_label_H 
 _geom_hbond_atom_site_label_A 
 _geom_hbond_distance_DH 
 _geom_hbond_distance_HA 
 _geom_hbond_distance_DA 
 _geom_hbond_angle_DHA 
 _geom_hbond_site_symmetry_A 
N3 H3N O1  0.87(3) 2.16(3) 3.006(3) 163(3) 2_646
 
_refine_diff_density_max    0.787
_refine_diff_density_min   -0.833
_refine_diff_density_rms    0.075

_publ_section_references
;
Bruker (2014). APEX2 (version 2014.11-0); SAINT (version 8.34A);
Bruker AXS Inc., Madison, WI, USA.

Bruker (2008). SADABS version 2008/1, SHELXTL version 2008/4,
Bruker AXS, Madison, Wisconsin, USA.

Sheldrick, G.M. (2015a). SHELXT version 2014/5, Acta Cryst. A71, 3-8

Sheldrick G.M. (2015b). SHELXL version 2014/6, Acta Cryst. C71, 3-8
;

_shelxl_version_number 2014/6

_shelx_res_file
;
TITL a in P2(1)/c
CELL 0.71073  10.2603  11.4150  36.6392  90.000  94.683  90.000
ZERR    4.00   0.0005   0.0006   0.0019   0.000   0.001   0.000
LATT  1
SYMM -X, 0.5+Y, 0.5-Z
SFAC C H N O S BR
UNIT 180 180 40 12 4 4
TEMP -153.000
size 0.31 0.29 0.25

L.S. 4
acta
BOND $h
conf
htab
FMAP 2
PLAN 20
omit -5 54

omit   2   2   2
omit   0   0   2
omit   0   4   0
omit   2   2   5
omit   1   2   2
omit   2   4   4
omit  -3   3  14

EQIV $1 -x+1, y-1/2, -z+3/2
HTAB N3 O1_$1

WGHT    0.024400   11.452700
FVAR       0.09084
BR1   6    0.894836    0.842792    0.561979    11.00000    0.05588    0.03063 =
         0.03665    0.00645    0.01243   -0.01797
S1    5    0.423440    0.501953    0.613616    11.00000    0.01890    0.01444 =
         0.01465    0.00242    0.00394    0.00339
O1    4    0.416106    0.790487    0.730184    11.00000    0.01870    0.01104 =
         0.02303    0.00027    0.00130   -0.00336
O2    4    0.590162    0.277180    0.680501    11.00000    0.01814    0.01375 =
         0.01862    0.00196    0.00094    0.00513
O3    4    0.427181    0.363716    0.539633    11.00000    0.02724    0.02158 =
         0.01713    0.00061    0.00424    0.00063
N1    3    0.427994    0.588641    0.732420    11.00000    0.01040    0.00911 =
         0.01880    0.00047   -0.00011   -0.00060
N2    3    0.237365    0.671162    0.714231    11.00000    0.01280    0.00939 =
         0.02011   -0.00055    0.00182    0.00118
N3    3    0.384427    0.385755    0.712789    11.00000    0.01253    0.01043 =
         0.01252    0.00159    0.00126    0.00201
H3N   2    0.451465    0.355235    0.725470    11.00000    0.01409
N4    3    0.427039    0.411121    0.677941    11.00000    0.01506    0.01221 =
         0.01243    0.00113    0.00217    0.00207
N5    3    0.255177    0.546080    0.664079    11.00000    0.01083    0.01286 =
         0.01688    0.00083   -0.00002   -0.00017
N6    3    0.572918    0.190658    0.594034    11.00000    0.02089    0.01506 =
         0.02408   -0.00217    0.00547    0.00400
N7    3    0.251697    0.284910    0.566216    11.00000    0.02000    0.02195 =
         0.01902   -0.00209    0.00153    0.00051
C1    1    0.366111    0.693033    0.725856    11.00000    0.01526    0.01268 =
         0.01273    0.00039    0.00336    0.00019
C2    1    0.335737    0.490812    0.729523    11.00000    0.00970    0.00941 =
         0.01637   -0.00173    0.00136   -0.00108
C3    1    0.225372    0.548138    0.702666    11.00000    0.01143    0.00938 =
         0.01694   -0.00095    0.00106    0.00155
C4    1    0.353282    0.488717    0.655701    11.00000    0.01572    0.01043 =
         0.01268   -0.00009    0.00051   -0.00288
C5    1    0.520316    0.346263    0.663042    11.00000    0.01355    0.01164 =
         0.01694   -0.00315    0.00246   -0.00365
C6    1    0.521637    0.369206    0.621818    11.00000    0.01421    0.00961 =
         0.01880    0.00109    0.00301    0.00228
C7    1    0.668055    0.372358    0.611635    11.00000    0.01300    0.01912 =
         0.01902    0.00129    0.00511    0.00418
AFIX  13
H7A   2    0.723522    0.349068    0.634177    11.00000   -1.20000
AFIX   0
C8    1    0.674946    0.271358    0.584224    11.00000    0.02079    0.01997 =
         0.02383   -0.00268    0.00706    0.00076
AFIX  23
H8A   2    0.657354    0.299584    0.558749    11.00000   -1.20000
H8B   2    0.761887    0.233246    0.586765    11.00000   -1.20000
AFIX   0
C9    1    0.458591    0.261394    0.599855    11.00000    0.01958    0.01345 =
         0.01578   -0.00079    0.00233    0.00180
C10   1    0.381088    0.310093    0.564458    11.00000    0.02065    0.01540 =
         0.01723   -0.00403    0.00144    0.00236
C11   1    0.231715    0.216480    0.597271    11.00000    0.02363    0.01837 =
         0.02037   -0.00348    0.00424   -0.00104
C12   1    0.117172    0.166585    0.606860    11.00000    0.02131    0.03328 =
         0.03171   -0.00658    0.00362   -0.00711
AFIX  43
H12A  2    0.036479    0.180485    0.592920    11.00000   -1.20000
AFIX   0
C13   1    0.123919    0.095173    0.637667    11.00000    0.03022    0.03456 =
         0.03377   -0.00623    0.01150   -0.01708
AFIX  43
H13A  2    0.046211    0.060245    0.645027    11.00000   -1.20000
AFIX   0
C14   1    0.241597    0.073836    0.657876    11.00000    0.04478    0.02358 =
         0.02399    0.00139    0.00698   -0.01468
AFIX  43
H14A  2    0.243621    0.024523    0.678802    11.00000   -1.20000
AFIX   0
C15   1    0.357317    0.124288    0.647717    11.00000    0.03029    0.01868 =
         0.02120   -0.00097    0.00215   -0.00541
AFIX  43
H15A  2    0.438395    0.108545    0.661240    11.00000   -1.20000
AFIX   0
C16   1    0.351448    0.197589    0.617586    11.00000    0.02225    0.01534 =
         0.01954   -0.00437    0.00507   -0.00081
C17   1    0.721128    0.487238    0.599130    11.00000    0.01797    0.01863 =
         0.01848   -0.00001    0.00708    0.00155
C18   1    0.672846    0.541371    0.566483    11.00000    0.02056    0.02511 =
         0.02215   -0.00033    0.00348   -0.00229
AFIX  43
H18A  2    0.603619    0.505418    0.551728    11.00000   -1.20000
AFIX   0
C19   1    0.724353    0.646576    0.555318    11.00000    0.02779    0.02836 =
         0.02133    0.00702    0.00706    0.00173
AFIX  43
H19A  2    0.689755    0.683347    0.533366    11.00000   -1.20000
AFIX   0
C20   1    0.826833    0.697185    0.576610    11.00000    0.03239    0.01843 =
         0.02724    0.00064    0.01484   -0.00598
C21   1    0.878162    0.645617    0.608667    11.00000    0.02500    0.02370 =
         0.02727   -0.00333    0.00332   -0.00483
AFIX  43
H21A  2    0.949230    0.680836    0.622880    11.00000   -1.20000
AFIX   0
C22   1    0.823834    0.540739    0.619862    11.00000    0.02118    0.02181 =
         0.02071   -0.00085    0.00350    0.00113
AFIX  43
H22A  2    0.857776    0.505269    0.642096    11.00000   -1.20000
AFIX   0
C23   1    0.559119    0.579559    0.750432    11.00000    0.01019    0.01909 =
         0.02685    0.00005   -0.00416   -0.00230
AFIX 137
H23A  2    0.572754    0.642047    0.768686    11.00000   -1.50000
H23B  2    0.623360    0.587274    0.732199    11.00000   -1.50000
H23C  2    0.569678    0.503233    0.762559    11.00000   -1.50000
AFIX   0
C24   1    0.160853    0.760426    0.693406    11.00000    0.01667    0.01422 =
         0.02331    0.00064   -0.00009    0.00329
AFIX 137
H24A  2    0.197802    0.837981    0.699276    11.00000   -1.50000
H24B  2    0.070051    0.757782    0.699844    11.00000   -1.50000
H24C  2    0.163435    0.745329    0.667145    11.00000   -1.50000
AFIX   0
C25   1    0.289496    0.455596    0.766468    11.00000    0.00904    0.01388 =
         0.01572    0.00107    0.00032    0.00228
C26   1    0.292603    0.537076    0.794883    11.00000    0.01713    0.01600 =
         0.01966   -0.00237    0.00059   -0.00060
AFIX  43
H26A  2    0.326815    0.613212    0.791369    11.00000   -1.20000
AFIX   0
C27   1    0.246367    0.508121    0.828125    11.00000    0.02758    0.02253 =
         0.01938   -0.00505    0.00432    0.00220
AFIX  43
H27A  2    0.248060    0.564636    0.847191    11.00000   -1.20000
AFIX   0
C28   1    0.197442    0.396641    0.833733    11.00000    0.02712    0.02729 =
         0.01937    0.00335    0.00880   -0.00144
AFIX  43
H28A  2    0.165531    0.376678    0.856546    11.00000   -1.20000
AFIX   0
C29   1    0.195608    0.314836    0.805754    11.00000    0.01947    0.01813 =
         0.02524    0.00398    0.00407   -0.00256
AFIX  43
H29A  2    0.163527    0.238148    0.809633    11.00000   -1.20000
AFIX   0
C30   1    0.239938    0.343539    0.772245    11.00000    0.01166    0.01496 =
         0.02029   -0.00055    0.00072   -0.00027
AFIX  43
H30A  2    0.236734    0.287111    0.753135    11.00000   -1.20000
AFIX   0
C31   1    0.092642    0.495114    0.707113    11.00000    0.01076    0.01449 =
         0.01844    0.00453   -0.00163    0.00028
C32   1    0.009961    0.542455    0.731519    11.00000    0.01391    0.02255 =
         0.02177    0.00361    0.00146    0.00239
AFIX  43
H32A  2    0.033184    0.613224    0.744057    11.00000   -1.20000
AFIX   0
C33   1   -0.105999    0.486673    0.737563    11.00000    0.01481    0.03578 =
         0.02677    0.00969    0.00397    0.00170
AFIX  43
H33A  2   -0.162272    0.519764    0.754146    11.00000   -1.20000
AFIX   0
C34   1   -0.140899    0.383025    0.719675    11.00000    0.01540    0.03955 =
         0.03010    0.01293   -0.00427   -0.01251
AFIX  43
H34A  2   -0.220634    0.345121    0.723983    11.00000   -1.20000
AFIX   0
C35   1   -0.058814    0.335025    0.695475    11.00000    0.02578    0.02306 =
         0.02863    0.00623   -0.00896   -0.01088
AFIX  43
H35A  2   -0.081697    0.263425    0.683381    11.00000   -1.20000
AFIX   0
C36   1    0.057067    0.391431    0.688840    11.00000    0.01619    0.01759 =
         0.02217    0.00328   -0.00306   -0.00386
AFIX  43
H36A  2    0.112147    0.359177    0.671797    11.00000   -1.20000
AFIX   0
C37   1    0.549984    0.091471    0.569061    11.00000    0.03118    0.01952 =
         0.03013   -0.00725    0.00726    0.00245
AFIX 137
H37A  2    0.478021    0.043699    0.576928    11.00000   -1.50000
H37B  2    0.629415    0.043696    0.569328    11.00000   -1.50000
H37C  2    0.527151    0.120561    0.544194    11.00000   -1.50000
AFIX   0
C38   1    0.146387    0.332238    0.541127    11.00000    0.02261    0.03347 =
         0.02962    0.00184   -0.00522    0.00339
AFIX  23
H38A  2    0.086216    0.268031    0.532830    11.00000   -1.20000
H38B  2    0.184135    0.365082    0.519310    11.00000   -1.20000
AFIX   0
C39   1    0.069832    0.427173    0.559071    11.00000    0.03451    0.04549 =
         0.05702    0.00412   -0.00078    0.01231
AFIX 137
H39A  2    0.004127    0.460128    0.541025    11.00000   -1.50000
H39B  2    0.129743    0.489227    0.568318    11.00000   -1.50000
H39C  2    0.026242    0.393406    0.579446    11.00000   -1.50000
AFIX   0
N1S   3    0.886024    0.134237    0.526583    11.00000    0.03441    0.03855 =
         0.03889   -0.00761    0.00286   -0.00391
C1S   1    0.842290    0.076630    0.503679    11.00000    0.02885    0.02760 =
         0.03260    0.00162   -0.00012    0.00698
C2S   1    0.787792    0.000684    0.474389    11.00000    0.06317    0.04227 =
         0.05517   -0.01693   -0.02406    0.01662
AFIX 137
H2SA  2    0.779423    0.044510    0.451317    11.00000   -1.50000
H2SB  2    0.701422   -0.027030    0.480145    11.00000   -1.50000
H2SC  2    0.845834   -0.066571    0.471980    11.00000   -1.50000
AFIX   0
N2S   3    0.521391    0.172283    0.471814    11.00000    0.06802    0.05697 =
         0.05268   -0.00725    0.00400    0.01888
C3S   1    0.591648    0.249839    0.474401    11.00000    0.07531    0.04266 =
         0.02974   -0.00095    0.00178    0.02510
C4S   1    0.682646    0.348511    0.477438    11.00000    0.10212    0.03962 =
         0.03827    0.00266   -0.00013    0.00726
AFIX 137
H4SA  2    0.734786    0.349294    0.456189    11.00000   -1.50000
H4SB  2    0.740771    0.340514    0.499887    11.00000   -1.50000
H4SC  2    0.633403    0.421893    0.478275    11.00000   -1.50000
AFIX   0
N3S   3    0.264467    0.795578    0.601192    11.00000    0.06163    0.06785 =
         0.04168   -0.00092    0.00011    0.00508
C5S   1    0.364265    0.804843    0.615862    11.00000    0.05569    0.03382 =
         0.03343    0.00161    0.00802    0.00140
C6S   1    0.493884    0.814655    0.634956    11.00000    0.05515    0.03878 =
         0.05893   -0.00109   -0.00393   -0.00781
AFIX 137
H6SA  2    0.551034    0.754080    0.626024    11.00000   -1.50000
H6SB  2    0.487610    0.804325    0.661308    11.00000   -1.50000
H6SC  2    0.530274    0.892165    0.630392    11.00000   -1.50000

AFIX   0
HKLF 4

REM  a in P2(1)/c
REM R1 =  0.0564 for    8271 Fo > 4sig(Fo)  and  0.0641 for all    9330 data
REM    552 parameters refined using      0 restraints

END

WGHT      0.0243     11.4648

REM Instructions for potential hydrogen bonds
HTAB N3 O1_$1
HTAB C7 O2
HTAB C8 O3
HTAB C23 O1_$1
EQIV $2 x-1, y, z
HTAB C38 N1S_$2
EQIV $3 -x+1, -y+1, -z+1
HTAB C2S N3S_$3
HTAB C4S N3S_$3
HTAB C4S O3_$3

REM Highest difference peak  0.787,  deepest hole -0.833,  1-sigma level  0.075
Q1    1   0.9157  0.8223  0.5391  11.00000  0.05    0.79
Q2    1   0.9411  0.7822  0.5573  11.00000  0.05    0.67
Q3    1   0.9350  0.8053  0.5490  11.00000  0.05    0.66
Q4    1   0.9003  0.8371  0.5883  11.00000  0.05    0.60
Q5    1   0.4101  0.5041  0.6389  11.00000  0.05    0.55
Q6    1   0.8124  0.8153  0.5606  11.00000  0.05    0.51
Q7    1   0.3198  0.4769  0.7496  11.00000  0.05    0.48
Q8    1   0.4138  0.4874  0.5875  11.00000  0.05    0.43
Q9    1   0.2759  0.5130  0.7171  11.00000  0.05    0.43
Q10   1   0.4250  0.2783  0.5820  11.00000  0.05    0.38
Q11   1   0.8508  0.7570  0.5716  11.00000  0.05    0.38
Q12   1   0.4804  0.4237  0.6166  11.00000  0.05    0.37
Q13   1   0.2581  0.4369  0.8358  11.00000  0.05    0.36
Q14   1   0.3778  0.5372  0.7323  11.00000  0.05    0.36
Q15   1   0.4099  0.2256  0.6111  11.00000  0.05    0.35
Q16   1   0.5199  0.3622  0.6424  11.00000  0.05    0.35
Q17   1   0.1588  0.5206  0.7060  11.00000  0.05    0.33
Q18   1   0.5243  0.7384  0.6471  11.00000  0.05    0.33
Q19   1   0.4866  0.3072  0.6140  11.00000  0.05    0.33
Q20   1   0.2419  0.5392  0.6834  11.00000  0.05    0.33
;
_shelx_res_checksum   11939

_shelx_hkl_file
;
  -1   0   0  209.88    7.50
  -1   0   0  221.60    7.81
  -1   0   0  209.15    7.49
   1   0   0  204.14    7.71
  -1   0   0  212.20    7.68
  -2   0   0   49.84    1.73
  -2   0   0   44.73    1.75
  -2   0   0   47.86    1.78
  -2   0   0   47.70    1.70
  -3   0   0  116.24    4.19
  -3   0   0  116.36    4.26
  -3   0   0  112.57    4.08
  -3   0   0  114.03    4.11
  -4   0   0  143.22    5.45
  -4   0   0  149.06    5.23
  -4   0   0  152.83    5.37
  -4   0   0  143.69    5.26
  -5   0   0    9.93    0.51
  -5   0   0    9.22    0.50
  -5   0   0    9.28    0.48
  -5   0   0   10.69    0.46
  -6   0   0  197.37    7.11
  -6   0   0  191.42    6.99
  -6   0   0  189.78    6.87
  -6   0   0  186.96    6.81
  -7   0   0   18.09    0.79
  -7   0   0   20.66    0.91
  -7   0   0   18.84    0.84
  -7   0   0   18.63    0.88
  -8   0   0    4.11    0.49
  -8   0   0    3.71    0.44
  -8   0   0    4.36    0.39
  -8   0   0    3.67    0.34
  -9   0   0   36.16    1.44
  -9   0   0   36.61    1.59
  -9   0   0   32.08    1.52
  -9   0   0   38.91    1.49
 -10   0   0    0.71    0.37
 -10   0   0    0.21    0.41
  10   0   0    0.22    0.33
 -10   0   0    0.99    0.49
 -11   0   0    0.71    0.40
 -11   0   0   -0.20    0.51
 -11   0   0    0.50    0.55
  11   0   0    0.49    0.36
 -12   0   0   11.57    0.94
  12   0   0   13.86    0.83
 -12   0   0   14.86    0.90
 -13   0   0    7.88    0.90
  13   0   0    9.37    0.82
 -13   0   0   10.20    0.91
  13   0   0    8.63    0.74
 -14   0   0    0.57    0.79
  14   0   0    1.92    0.59
   0  -1   0    0.00    0.03
   0  -1   0   -0.02    0.02
   0   1   0   -0.02    0.02
   0   1   0   -0.03    0.02
   0   1   0    0.01    0.02
   0   1   0   -0.02    0.03
   1  -1   0   87.52    2.75
  -1  -1   0   74.08    2.76
  -1  -1   0   69.92    2.79
  -1  -1   0   71.30    2.69
   1  -1   0   80.07    2.69
  -1   1   0   68.81    2.80
   1   1   0   78.22    2.69
   1   1   0   72.49    2.79
  -1   1   0   73.99    2.70
  -1   1   0   82.78    2.75
  -2  -1   0  430.72   15.42
  -2  -1   0  402.63   14.99
  -2  -1   0  420.06   14.98
   2  -1   0  438.17   15.02
  -2  -1   0  425.03   15.56
  -2   1   0  427.50   15.67
  -2   1   0  412.54   15.33
  -2   1   0  428.97   15.06
  -3  -1   0    9.14    0.44
  -3  -1   0   11.69    0.43
  -3  -1   0    8.84    0.45
   3  -1   0   12.02    0.44
  -3   1   0   10.07    0.49
  -3   1   0   11.33    0.47
  -3   1   0    9.29    0.43
  -4  -1   0   12.16    0.54
  -4  -1   0   11.09    0.47
  -4  -1   0   10.91    0.52
   4  -1   0   10.90    0.48
  -4  -1   0   11.67    0.51
  -4   1   0   10.76    0.53
  -4   1   0   11.32    0.49
  -4   1   0   10.43    0.51
  -5  -1   0    8.09    0.45
  -5  -1   0    5.41    0.37
  -5  -1   0    7.01    0.35
  -5  -1   0    5.80    0.39
   5  -1   0    5.93    0.36
  -5   1   0    5.46    0.35
  -5   1   0    5.97    0.42
  -5   1   0    7.74    0.45
  -6  -1   0    2.95    0.34
  -6  -1   0    2.39    0.25
   6  -1   0    2.30    0.25
  -6  -1   0    2.08    0.28
  -6  -1   0    1.81    0.26
  -6   1   0    1.99    0.25
  -6   1   0    2.01    0.31
  -6   1   0    2.88    0.35
   7  -1   0   25.59    1.07
  -7  -1   0   26.36    1.09
  -7  -1   0   26.60    1.15
  -7  -1   0   26.32    1.13
  -7  -1   0   25.37    1.05
  -7   1   0   26.63    1.08
  -7   1   0   28.50    1.19
  -7   1   0   25.85    1.13
  -8  -1   0   14.84    0.70
  -8  -1   0   14.43    0.79
  -8  -1   0   13.68    0.83
  -8  -1   0   13.84    0.71
   8  -1   0   13.87    0.70
  -8   1   0   14.21    0.81
  -8   1   0   14.96    0.80
  -8   1   0   16.65    0.73
  -9  -1   0    0.20    0.40
  -9  -1   0   -0.06    0.33
  -9  -1   0    0.23    0.28
  -9  -1   0   -0.24    0.41
   9  -1   0   -0.09    0.26
  -9   1   0    0.17    0.40
  -9   1   0    0.49    0.30
  -9   1   0    0.56    0.44
 -10  -1   0    0.65    0.48
 -10  -1   0    0.59    0.36
  10  -1   0    0.31    0.31
 -10  -1   0    0.37    0.30
 -10  -1   0    0.65    0.45
 -10   1   0    0.62    0.43
 -10   1   0    0.51    0.45
 -10   1   0    0.43    0.35
 -11  -1   0    3.83    0.60
 -11  -1   0    3.21    0.50
 -11  -1   0    3.51    0.61
  11  -1   0    3.23    0.44
 -11  -1   0    2.54    0.42
 -11   1   0    2.98    0.61
 -11   1   0    3.51    0.65
 -11   1   0    3.87    0.45
 -12  -1   0    8.75    0.86
  12  -1   0    8.77    0.67
  12  -1   0    8.39    0.72
 -12  -1   0    8.32    0.72
  12   1   0    7.48    0.67
 -12   1   0    8.85    0.67
 -12   1   0    6.61    0.76
 -13  -1   0    1.85    0.70
 -13  -1   0    1.06    0.54
  13  -1   0    1.25    0.45
  13  -1   0    1.57    0.54
  13   1   0    1.60    0.50
 -13   1   0    1.30    0.72
  13   1   0    2.09    0.50
  14  -1   0    2.84    0.65
 -14   1   0   -0.09    0.72
  14   1   0    1.75    0.55
   0  -2   0   27.81    0.98
   0  -2   0   24.94    1.00
   0   2   0   25.17    0.99
   0   2   0   29.05    0.99
  -1  -2   0   16.59    0.62
  -1  -2   0   15.83    0.63
  -1  -2   0   17.15    0.64
  -1   2   0   16.33    0.65
   1   2   0   15.96    0.62
  -1   2   0   16.12    0.62
  -1   2   0   16.35    0.64
   1   2   0   16.85    0.62
   2  -2   0   24.55    0.91
  -2  -2   0   23.94    0.91
  -2  -2   0   23.59    0.94
  -2  -2   0   23.66    0.92
  -2   2   0   25.60    0.92
  -2   2   0   25.95    0.94
  -2   2   0   22.06    0.96
   2   2   0   26.09    0.91
  -3  -2   0   37.92    1.40
   3  -2   0   37.85    1.35
  -3  -2   0   36.75    1.38
  -3  -2   0   34.79    1.34
  -3   2   0   35.61    1.36
   3   2   0   36.66    1.34
  -3   2   0   40.74    1.39
  -3   2   0   33.49    1.43
  -4  -2   0   21.90    0.88
  -4  -2   0   22.54    0.90
  -4  -2   0   21.29    0.85
   4  -2   0   22.09    0.86
  -4   2   0   22.02    0.86
  -4   2   0   23.34    0.95
  -4   2   0   21.92    0.90
  -5  -2   0    1.38    0.26
  -5  -2   0    0.50    0.18
  -5  -2   0    0.47    0.20
   5  -2   0    0.43    0.17
  -5  -2   0    0.64    0.18
  -5   2   0    1.02    0.24
  -5   2   0    0.19    0.25
  -5   2   0    0.73    0.16
  -6  -2   0    0.38    0.19
  -6  -2   0    0.61    0.21
  -6  -2   0    0.36    0.26
  -6  -2   0    0.12    0.21
   6  -2   0    0.12    0.18
  -6   2   0    0.11    0.28
  -6   2   0   -0.02    0.17
  -6   2   0    0.19    0.25
  -7  -2   0   13.42    0.75
   7  -2   0   13.38    0.66
  -7  -2   0   14.23    0.66
  -7  -2   0   14.80    0.73
  -7  -2   0   14.30    0.70
  -7   2   0   14.16    0.78
  -7   2   0   14.38    0.78
  -7   2   0   14.66    0.65
   8  -2   0    9.69    0.56
  -8  -2   0   10.00    0.70
  -8  -2   0   10.77    0.58
  -8  -2   0    9.96    0.61
  -8  -2   0   11.36    0.64
  -8   2   0   10.65    0.57
  -8   2   0   11.28    0.71
  -8   2   0    9.90    0.68
  -9  -2   0    4.19    0.47
   9  -2   0    2.31    0.35
  -9  -2   0    4.09    0.54
  -9  -2   0    3.29    0.46
  -9  -2   0    3.38    0.38
  -9   2   0    3.24    0.36
  -9   2   0    2.94    0.52
  -9   2   0    3.05    0.53
  10  -2   0    0.37    0.32
 -10  -2   0    0.20    0.41
 -10  -2   0    0.73    0.48
 -10  -2   0   -0.01    0.30
 -10  -2   0   -0.12    0.38
 -10   2   0   -0.01    0.53
 -10   2   0    0.60    0.31
 -10   2   0    0.30    0.49
 -11  -2   0    0.99    0.49
 -11  -2   0    0.63    0.55
 -11  -2   0    0.71    0.39
 -11  -2   0    0.55    0.37
  11  -2   0    0.53    0.35
 -11   2   0    0.98    0.36
 -11   2   0    0.69    0.49
 -12  -2   0    0.86    0.40
  12  -2   0    0.49    0.38
 -12  -2   0    1.09    0.46
  12  -2   0    0.89    0.46
 -12   2   0    1.86    0.58
  12   2   0    0.18    0.40
  13  -2   0    3.58    0.64
 -13   2   0    2.88    0.73
  13   2   0    2.67    0.53
  13   2   0    2.78    0.52
  14  -2   0    5.37    0.75
 -14   2   0    3.45    0.84
  14   2   0    4.04    0.70
  14   2   0    3.94    0.61
   0  -3   0   -0.34    0.08
   0   3   0   -0.81    0.10
  -1  -3   0   64.42    2.44
   1  -3   0   64.93    2.46
  -1  -3   0   65.74    2.39
  -1  -3   0   67.20    2.44
   1  -3   0   65.90    2.39
  -1   3   0   68.72    2.40
  -1   3   0   70.28    2.43
   1   3   0   63.83    2.38
  -2  -3   0   37.25    1.52
   2  -3   0   39.06    1.47
  -2  -3   0   42.02    1.49
  -2  -3   0   35.30    1.47
  -2   3   0   42.46    1.50
  -2   3   0   38.69    1.56
   2   3   0   41.48    1.47
  -2   3   0   45.09    1.49
   3  -3   0  135.08    4.91
  -3  -3   0  132.29    4.91
  -3  -3   0  141.05    5.07
  -3  -3   0  138.38    5.05
   3   3   0  135.50    4.91
  -3   3   0  136.59    5.13
  -3   3   0  144.41    4.95
  -3   3   0  140.58    5.01
  -4  -3   0    0.89    0.17
   4  -3   0    0.72    0.17
  -4  -3   0    0.82    0.21
  -4  -3   0    0.78    0.14
  -4   3   0    1.04    0.14
   4   3   0    1.09    0.17
  -4   3   0    0.87    0.23
  -4   3   0    0.72    0.25
  -5  -3   0    4.24    0.37
  -5  -3   0    4.53    0.31
   5  -3   0    4.49    0.31
  -5  -3   0    4.46    0.31
  -5   3   0    4.74    0.29
   5   3   0    4.55    0.31
  -5   3   0    5.11    0.48
  -5   3   0    6.03    0.47
  -6  -3   0    3.86    0.35
  -6  -3   0    4.26    0.39
  -6  -3   0    3.89    0.33
   6  -3   0    3.50    0.30
  -6   3   0    4.34    0.45
   6   3   0    3.41    0.30
  -6   3   0    4.29    0.42
  -6   3   0    3.50    0.29
  -7  -3   0    4.67    0.43
   7  -3   0    3.98    0.35
  -7  -3   0    3.70    0.34
  -7  -3   0    4.41    0.40
  -7   3   0    4.41    0.33
   7   3   0    3.80    0.35
  -7   3   0    3.97    0.46
  -7   3   0    3.82    0.47
  -8  -3   0    5.73    0.47
   8  -3   0    4.96    0.42
  -8  -3   0    5.63    0.51
  -8  -3   0    5.44    0.42
  -8   3   0    6.13    0.59
  -8   3   0    6.44    0.63
   8   3   0    5.56    0.44
  -8   3   0    6.83    0.43
  -9  -3   0   13.30    0.70
   9  -3   0   11.81    0.67
  -9  -3   0   12.83    0.77
  -9  -3   0   11.98    0.75
  -9   3   0   13.65    0.65
   9   3   0   12.91    0.69
  -9   3   0   13.21    0.93
  -9   3   0   13.85    0.91
 -10  -3   0    0.49    0.42
 -10  -3   0    0.75    0.44
  10  -3   0    0.67    0.33
 -10  -3   0    1.07    0.37
 -10   3   0    1.84    0.54
 -10   3   0    1.29    0.58
  10   3   0    0.94    0.34
 -10   3   0    1.32    0.31
  11  -3   0    0.82    0.49
  11  -3   0    0.64    0.36
 -11  -3   0    0.98    0.48
 -11  -3   0   -0.28    0.37
 -11  -3   0    0.39    0.45
 -11   3   0    0.41    0.56
  11   3   0    0.96    0.37
  12  -3   0    0.69    0.40
 -12  -3   0    0.70    0.51
  12  -3   0    0.52    0.53
 -12  -3   0    0.65    0.40
 -12   3   0    0.27    0.64
  12   3   0    0.61    0.42
  13  -3   0    1.02    0.59
 -13  -3   0    0.89    0.46
 -13   3   0    0.24    0.62
  13   3   0    0.18    0.53
  13   3   0    0.34    0.47
 -14  -3   0    0.75    0.52
  14  -3   0    2.51    0.69
  14   3   0    2.03    0.68
 -14   3   0    0.42    0.77
   0  -4   0   60.16    2.29
   0  -4   0   65.69    2.24
   0   4   0   59.73    2.28
   1  -4   0   59.89    2.23
  -1  -4   0   61.47    2.18
  -1  -4   0   60.12    2.21
   1  -4   0   59.37    2.17
  -1   4   0   60.33    2.19
   1   4   0   57.31    2.17
   1   4   0   58.56    2.22
  -1   4   0   61.54    2.21
  -2  -4   0   74.01    2.69
   2  -4   0   72.26    2.68
   2  -4   0   75.71    2.78
  -2  -4   0   76.49    2.74
  -2  -4   0   73.29    2.76
  -2   4   0   75.17    2.72
   2   4   0   71.70    2.68
  -2   4   0   75.91    2.73
  -3  -4   0   67.82    2.48
  -3  -4   0   66.11    2.52
  -3  -4   0   66.65    2.45
   3  -4   0   65.58    2.44
   3   4   0   65.04    2.44
  -3   4   0   65.11    2.56
  -3   4   0   70.50    2.47
  -3   4   0   70.78    2.49
   4  -4   0   32.92    1.29
  -4  -4   0   35.46    1.30
  -4  -4   0   33.64    1.35
  -4  -4   0   32.89    1.30
  -4   4   0   36.20    1.37
  -4   4   0   34.05    1.40
   4   4   0   33.45    1.29
  -4   4   0   34.51    1.28
   5  -4   0   54.96    2.07
  -5  -4   0   55.20    2.15
  -5  -4   0   55.18    2.07
  -5  -4   0   57.45    2.11
   5   4   0   54.27    2.06
  -5   4   0   57.64    2.21
  -5   4   0   54.85    2.13
  -5   4   0   57.80    2.07
  -6  -4   0    2.04    0.26
  -6  -4   0    1.93    0.23
   6  -4   0    1.74    0.25
  -6  -4   0    2.08    0.32
  -6   4   0    2.25    0.36
  -6   4   0    2.03    0.21
  -6   4   0    1.46    0.37
   6   4   0    1.75    0.24
  -7  -4   0    4.10    0.34
  -7  -4   0    3.28    0.36
  -7  -4   0    3.63    0.40
   7  -4   0    3.34    0.34
  -7   4   0    3.21    0.44
  -7   4   0    3.26    0.47
  -7   4   0    3.64    0.31
   7   4   0    3.89    0.35
   8  -4   0   12.77    0.70
  -8  -4   0   13.33    0.71
  -8  -4   0   14.11    0.71
  -8  -4   0   14.02    0.77
  -8   4   0   13.69    0.86
  -8   4   0   12.90    0.81
   8   4   0   12.64    0.68
  -8   4   0   14.68    0.63
  -9  -4   0    2.21    0.39
  -9  -4   0    2.14    0.46
  -9  -4   0    2.71    0.40
   9  -4   0    2.28    0.36
  -9   4   0    1.40    0.51
  -9   4   0    2.38    0.29
   9   4   0    1.92    0.35
  -9   4   0    2.14    0.49
  10  -4   0    0.03    0.44
 -10  -4   0    0.17    0.37
 -10  -4   0   -0.04    0.45
  10  -4   0    0.68    0.32
 -10  -4   0    0.57    0.36
 -10   4   0    0.13    0.54
  10   4   0   -0.04    0.33
 -11  -4   0    0.74    0.46
 -11  -4   0    0.45    0.46
 -11  -4   0    1.26    0.43
  11  -4   0    0.49    0.35
  11  -4   0    0.40    0.51
 -11   4   0    1.00    0.61
  11   4   0    0.76    0.39
  12  -4   0   14.97    1.11
 -12  -4   0   12.11    0.85
  12  -4   0   12.73    0.89
 -12  -4   0   12.16    0.89
  12   4   0   13.17    0.86
 -12   4   0   11.58    1.01
 -13  -4   0   -0.20    0.45
  13  -4   0    0.93    0.63
 -13   4   0    0.50    0.73
  13   4   0    0.57    0.47
  13   4   0    0.81    0.54
 -14  -4   0   -0.17    0.49
  14  -4   0    1.28    0.68
 -14   4   0    0.96    0.82
  14   4   0   -0.69    0.64
   0  -5   0    0.36    0.21
   0  -5   0    0.08    0.11
   0   5   0    0.34    0.19
   0   5   0    0.25    0.15
   1  -5   0   75.24    2.76
  -1  -5   0   75.69    2.82
   1  -5   0   78.49    2.84
  -1  -5   0   76.48    2.77
  -1   5   0   76.70    2.79
  -1   5   0   77.13    2.81
   1   5   0   76.06    2.83
   1   5   0   74.35    2.76
   2  -5   0   60.18    2.28
   2  -5   0   62.89    2.36
  -2  -5   0   64.60    2.32
  -2  -5   0   62.50    2.35
  -2  -5   0   62.35    2.30
  -2   5   0   63.47    2.32
  -2   5   0   65.62    2.33
   2   5   0   58.65    2.28
   3  -5   0   51.54    1.94
  -3  -5   0   52.85    1.95
  -3  -5   0   53.04    1.95
   3  -5   0   52.37    2.01
  -3  -5   0   53.34    2.01
  -3   5   0   51.98    1.98
  -3   5   0   52.47    1.96
   3   5   0   52.50    1.94
  -4  -5   0    0.59    0.24
   4  -5   0    0.32    0.23
  -4  -5   0    1.10    0.23
  -4  -5   0    0.85    0.13
   4  -5   0    0.68    0.19
  -4   5   0    1.39    0.29
   4   5   0    0.78    0.21
  -4   5   0    1.07    0.16
  -5  -5   0    6.22    0.42
  -5  -5   0    6.23    0.46
  -5  -5   0    6.37    0.33
   5  -5   0    5.63    0.42
   5  -5   0    5.75    0.40
  -5   5   0    6.20    0.32
  -5   5   0    6.31    0.56
   5   5   0    5.76    0.39
   6  -5   0    6.03    0.45
  -6  -5   0    6.52    0.45
  -6  -5   0    6.74    0.38
  -6  -5   0    6.93    0.52
  -6   5   0    6.46    0.56
   6   5   0    6.26    0.44
  -6   5   0    6.97    0.35
  -7  -5   0   60.00    2.41
  -7  -5   0   61.60    2.33
  -7  -5   0   63.22    2.35
   7  -5   0   60.86    2.31
   7  -5   0   60.02    2.41
  -7   5   0   58.13    2.40
  -7   5   0   68.44    2.29
   7   5   0   59.16    2.31
   8  -5   0    4.80    0.48
  -8  -5   0    4.58    0.43
   8  -5   0    4.47    0.41
  -8  -5   0    4.30    0.42
  -8  -5   0    5.63    0.55
  -8   5   0    5.75    0.62
   8   5   0    4.53    0.41
   9  -5   0    2.82    0.38
  -9  -5   0    2.35    0.37
  -9  -5   0    2.11    0.50
  -9  -5   0    3.37    0.40
   9  -5   0    2.71    0.45
   9   5   0    3.06    0.39
  -9   5   0    3.28    0.60
 -10  -5   0    5.35    0.57
 -10  -5   0    6.16    0.55
  10  -5   0    5.78    0.49
  10  -5   0    5.64    0.59
 -10  -5   0    5.07    0.54
 -10   5   0    3.41    0.63
  10   5   0    5.73    0.52
 -11  -5   0    2.16    0.52
 -11  -5   0    1.56    0.48
  11  -5   0    1.94    0.51
  11  -5   0    2.09    0.42
  11   5   0    1.71    0.43
 -11   5   0    1.68    0.68
 -12  -5   0    5.56    0.63
  12  -5   0    6.05    0.70
  12   5   0    4.38    0.71
 -12   5   0    6.74    0.89
  12   5   0    6.34    0.60
  13  -5   0    0.66    0.58
 -13  -5   0   -0.23    0.50
 -13   5   0    0.20    0.75
  13   5   0    0.29    0.63
   0  -6   0  292.04   10.37
   0  -6   0  296.46   10.81
   0   6   0  290.77   10.38
   0   6   0  290.78   10.62
  -1  -6   0   24.68    0.97
  -1  -6   0   22.90    0.91
   1  -6   0   25.19    0.97
   1  -6   0   23.04    0.93
  -1   6   0   23.35    0.97
   1   6   0   22.89    0.95
  -1   6   0   23.96    0.95
   1   6   0   22.57    0.97
   2  -6   0    4.45    0.31
  -2  -6   0    5.07    0.42
  -2  -6   0    4.41    0.25
   2  -6   0    4.48    0.38
   2   6   0    5.45    0.39
  -2   6   0    4.67    0.40
  -2   6   0    4.93    0.33
   2   6   0    4.68    0.35
  -3  -6   0    1.02    0.25
  -3  -6   0    1.24    0.25
  -3  -6   0    1.18    0.12
   3  -6   0    0.73    0.19
   3  -6   0    0.90    0.22
  -3   6   0    1.01    0.28
   3   6   0    1.32    0.26
  -3   6   0    1.05    0.20
   4  -6   0   22.67    0.98
  -4  -6   0   22.82    0.96
  -4  -6   0   24.02    0.88
   4  -6   0   21.95    0.95
  -4   6   0   23.10    0.91
   4   6   0   23.26    0.96
  -4   6   0   22.81    1.05
  -5  -6   0   56.74    2.31
  -5  -6   0   61.79    2.23
   5  -6   0   60.69    2.31
  -5  -6   0   60.83    2.25
  -5   6   0   58.37    2.31
   5   6   0   56.74    2.22
  -5   6   0   61.16    2.20
  -6  -6   0   12.74    0.73
   6  -6   0   13.23    0.71
  -6  -6   0   14.17    0.60
  -6  -6   0   14.41    0.76
   6  -6   0   13.10    0.69
   6   6   0   13.02    0.66
  -6   6   0   14.64    0.57
  -6   6   0   13.39    0.85
  -7  -6   0    7.73    0.45
   7  -6   0    7.53    0.56
   7  -6   0    7.40    0.51
  -7  -6   0    9.06    0.68
  -7  -6   0    8.23    0.60
   7   6   0    7.03    0.51
  -7   6   0    8.33    0.70
  -8  -6   0   17.37    0.78
  -8  -6   0   17.24    0.85
  -8  -6   0   15.85    0.90
   8  -6   0   16.39    0.84
   8  -6   0   18.02    0.93
  -8   6   0   17.26    1.06
   8   6   0   16.75    0.82
   9  -6   0    8.35    0.67
   9  -6   0    8.41    0.58
  -9  -6   0    8.47    0.72
  -9  -6   0    8.48    0.65
  -9   6   0    7.75    0.78
   9   6   0    7.24    0.57
 -10  -6   0    9.15    0.84
  10  -6   0    8.80    0.74
 -10  -6   0    8.32    0.71
  10  -6   0    9.21    0.63
 -10   6   0    8.75    0.82
  10   6   0    8.65    0.63
 -11  -6   0    1.85    0.50
  11  -6   0    1.54    0.40
  11  -6   0    0.53    0.50
 -11   6   0    1.46    0.71
  11   6   0    1.07    0.43
  11   6   0    0.95    0.52
 -12  -6   0    1.62    0.54
  12  -6   0    0.78    0.55
  12   6   0    1.38    0.50
 -12   6   0    1.71    0.76
  12   6   0    2.14    0.67
  13  -6   0    7.93    0.83
 -13  -6   0    7.26    0.75
  13   6   0    6.78    0.87
 -13   6   0    6.44    0.99
   0  -7   0    0.10    0.14
   0  -7   0    0.26    0.24
   0   7   0    0.74    0.28
   0   7   0    0.38    0.20
   1  -7   0    5.74    0.35
  -1  -7   0    6.25    0.32
  -1  -7   0    6.37    0.44
   1  -7   0    6.15    0.43
  -1   7   0    6.46    0.45
   1   7   0    6.71    0.43
  -1   7   0    6.22    0.40
   1   7   0    6.80    0.47
  -2  -7   0   36.62    1.35
   2  -7   0   34.96    1.40
   2  -7   0   36.30    1.40
   2   7   0   34.70    1.43
   2   7   0   36.22    1.41
  -2   7   0   36.17    1.40
  -2   7   0   34.65    1.43
  -3  -7   0   16.49    0.73
   3  -7   0   14.85    0.69
  -3  -7   0   15.55    0.61
   3  -7   0   15.00    0.73
  -3   7   0   15.81    0.78
   3   7   0   14.64    0.74
   3   7   0   15.43    0.73
  -3   7   0   15.26    0.69
   4  -7   0    5.88    0.42
   4  -7   0    5.49    0.41
  -4  -7   0    5.38    0.46
  -4  -7   0    5.98    0.28
   4   7   0    6.48    0.46
   4   7   0    6.30    0.53
  -4   7   0    6.32    0.55
  -4   7   0    5.40    0.36
  -5  -7   0   44.57    1.78
   5  -7   0   42.83    1.71
  -5  -7   0   43.51    1.72
  -5  -7   0   46.01    1.66
   5  -7   0   43.84    1.77
   5   7   0   42.24    1.71
  -5   7   0   46.39    1.66
  -5   7   0   43.22    1.79
  -6  -7   0    8.58    0.39
  -6  -7   0    7.93    0.60
   6  -7   0    7.48    0.54
   6  -7   0    7.76    0.59
  -6  -7   0    7.49    0.56
  -6   7   0    7.54    0.67
   6   7   0    7.28    0.53
   7  -7   0    0.72    0.34
  -7  -7   0    1.15    0.40
   7  -7   0    0.88    0.33
  -7  -7   0    0.39    0.34
   7   7   0    0.85    0.31
  -7   7   0    0.68    0.49
   8  -7   0    1.41    0.38
  -8  -7   0    1.10    0.44
  -8  -7   0    1.41    0.39
   8  -7   0    1.05    0.40
   8   7   0    1.28    0.34
  -8   7   0    0.92    0.51
  -9  -7   0    3.73    0.52
   9  -7   0    5.23    0.49
   9  -7   0    4.83    0.56
   9   7   0    3.86    0.46
  -9   7   0    3.90    0.66
   9   7   0    5.25    0.61
  10  -7   0    0.18    0.39
 -10  -7   0    0.34    0.45
  10  -7   0    0.94    0.47
  10   7   0    0.59    0.50
 -10   7   0    0.61    0.58
  10   7   0    0.74    0.40
  11  -7   0    1.58    0.54
 -11  -7   0    0.91    0.50
 -11   7   0    0.39    0.63
  11   7   0    0.62    0.61
  11   7   0    0.26    0.42
 -12  -7   0    1.04    0.56
  12  -7   0   -0.24    0.61
  12   7   0    0.37    0.67
 -12   7   0    0.49    0.79
 -13  -7   0    4.03    0.69
  13  -7   0    4.23    0.73
  13   7   0    3.32    0.81
 -13   7   0    2.90    0.94
   0  -8   0    6.22    0.45
   0  -8   0    5.69    0.33
   0   8   0    5.56    0.46
   0   8   0    5.66    0.42
   1  -8   0    5.64    0.34
  -1  -8   0    5.96    0.49
  -1  -8   0    5.25    0.31
   1  -8   0    5.60    0.44
  -1   8   0    5.40    0.41
   1   8   0    5.08    0.40
   1   8   0    5.83    0.45
  -1   8   0    5.19    0.46
   2  -8   0    6.60    0.40
  -2  -8   0    6.04    0.49
  -2  -8   0    6.13    0.33
   2  -8   0    5.79    0.45
  -2   8   0    6.95    0.58
   2   8   0    6.24    0.46
  -2   8   0    6.24    0.43
   2   8   0    6.78    0.50
  -3  -8   0    0.61    0.30
   3  -8   0    0.77    0.25
   3  -8   0    1.19    0.32
  -3  -8   0    0.98    0.14
  -3   8   0    1.21    0.25
  -3   8   0    2.12    0.41
   3   8   0    1.19    0.31
   3   8   0    1.83    0.33
   4  -8   0   17.98    0.87
  -4  -8   0   19.60    0.72
   4  -8   0   18.15    0.86
  -4  -8   0   17.97    0.91
   4   8   0   18.11    0.91
  -4   8   0   18.02    0.94
  -4   8   0   19.46    0.81
   4   8   0   18.63    0.88
  -5  -8   0    2.28    0.43
   5  -8   0    2.24    0.37
   5  -8   0    1.98    0.33
  -5   8   0    2.06    0.45
   5   8   0    2.67    0.39
   5   8   0    2.65    0.45
  -5   8   0    3.08    0.38
  -6  -8   0    0.42    0.35
   6  -8   0    0.89    0.34
   6  -8   0    0.37    0.32
   6   8   0    0.54    0.38
  -6   8   0    0.46    0.44
   6   8   0    0.69    0.33
  -7  -8   0    6.01    0.56
   7  -8   0    6.60    0.57
   7  -8   0    6.58    0.56
   7   8   0    7.34    0.57
  -7   8   0    7.92    0.76
   7   8   0    6.81    0.63
   8  -8   0    0.65    0.40
   8  -8   0    0.83    0.40
  -8  -8   0    0.48    0.39
  -8   8   0    0.10    0.50
   8   8   0    1.32    0.37
   8   8   0    0.96    0.51
   9  -8   0    3.76    0.56
  -9  -8   0    4.19    0.54
   9  -8   0    4.81    0.52
   9   8   0    4.49    0.67
   9   8   0    4.82    0.51
  -9   8   0    3.53    0.67
  10  -8   0    0.13    0.48
 -10  -8   0    0.54    0.49
  10  -8   0    1.22    0.43
  10   8   0    0.36    0.52
 -10   8   0    0.81    0.69
  10   8   0    0.94    0.41
  11  -8   0    2.95    0.61
 -11  -8   0    2.28    0.59
 -11   8   0    1.16    0.77
  11   8   0    2.27    0.63
 -12  -8   0    0.20    0.57
  12  -8   0    1.00    0.60
 -12   8   0    0.05    0.72
  12   8   0    0.40    0.69
   0  -9   0    1.21    0.32
   0  -9   0    0.71    0.20
   0   9   0    0.70    0.28
   0   9   0    0.50    0.32
  -1  -9   0    0.97    0.32
   1  -9   0    0.41    0.30
   1  -9   0    0.62    0.20
  -1  -9   0    0.65    0.18
  -1   9   0    0.62    0.37
   1   9   0    0.46    0.34
   1   9   0    0.70    0.30
  -1   9   0    0.44    0.27
   2  -9   0    1.77    0.35
  -2  -9   0    2.30    0.22
  -2  -9   0    2.77    0.41
   2  -9   0    2.65    0.29
  -2   9   0    2.89    0.34
   2   9   0    2.49    0.37
   2   9   0    2.19    0.38
  -2   9   0    2.35    0.44
  -3  -9   0   18.09    0.70
   3  -9   0   16.29    0.82
   3  -9   0   15.92    0.80
  -3  -9   0   17.21    0.85
  -3   9   0   18.29    0.96
   3   9   0   17.27    0.91
  -3   9   0   18.46    0.82
   3   9   0   17.34    0.84
  -4  -9   0    0.98    0.40
   4  -9   0    1.03    0.32
   4  -9   0    0.51    0.36
   4   9   0    1.36    0.41
  -4   9   0    1.69    0.42
   4   9   0    0.86    0.37
  -4   9   0    0.85    0.26
   5  -9   0    3.14    0.42
   5  -9   0    2.88    0.42
  -5  -9   0    2.17    0.42
   5   9   0    3.25    0.44
  -5   9   0    2.32    0.49
   5   9   0    2.67    0.46
  -6  -9   0    3.95    0.49
   6  -9   0    4.36    0.47
   6  -9   0    4.48    0.47
   6   9   0    4.71    0.50
   6   9   0    5.19    0.61
  -6   9   0    3.74    0.57
   7  -9   0    4.28    0.48
   7  -9   0    3.69    0.51
  -7  -9   0    3.19    0.50
  -7   9   0    3.66    0.65
   7   9   0    3.72    0.55
   7   9   0    3.66    0.49
   8  -9   0    0.56    0.42
   8  -9   0    0.00    0.46
  -8  -9   0    0.95    0.49
   8   9   0    0.50    0.38
   8   9   0   -0.18    0.48
  -8   9   0    1.26    0.63
   9  -9   0    0.66    0.52
  -9  -9   0    0.85    0.51
   9  -9   0    0.29    0.40
  -9   9   0    0.73    0.61
   9   9   0    0.34    0.57
   9   9   0    0.37    0.42
  10  -9   0    1.69    0.62
 -10  -9   0    1.91    0.52
  10  -9   0    1.48    0.49
 -10   9   0    1.23    0.76
  10   9   0    1.50    0.60
  10   9   0    0.68    0.49
 -11  -9   0   -0.41    0.49
  11  -9   0    0.38    0.55
  11   9   0    0.47    0.62
 -11   9   0    0.37    0.69
  12  -9   0    2.74    0.68
 -12  -9   0    1.71    0.58
  12   9   0    1.41    0.70
 -12   9   0    3.25    0.85
   0 -10   0    3.94    0.44
   0 -10   0    4.76    0.35
   0  10   0    5.19    0.48
   0  10   0    4.48    0.51
  -1 -10   0   53.90    2.10
  -1 -10   0   53.98    2.04
   1 -10   0   51.20    2.08
   1 -10   0   54.92    2.07
  -1  10   0   50.23    2.11
   1  10   0   53.79    2.10
  -1  10   0   55.04    2.12
   1  10   0   54.86    2.13
   2 -10   0    4.38    0.48
   2 -10   0    3.94    0.36
  -2 -10   0    3.96    0.45
  -2 -10   0    3.90    0.33
   2  10   0    4.58    0.47
   2  10   0    3.64    0.45
  -2  10   0    4.29    0.49
  -2  10   0    3.95    0.42
   3 -10   0    7.12    0.62
  -3 -10   0    5.97    0.54
   3 -10   0    7.49    0.53
   3  10   0    7.35    0.63
   3  10   0    7.27    0.61
  -3  10   0    8.36    0.55
  -3  10   0    7.75    0.68
   4 -10   0    4.38    0.49
  -4 -10   0    5.16    0.53
   4 -10   0    4.04    0.42
   4  10   0    4.27    0.49
   4  10   0    4.18    0.51
  -4  10   0    4.59    0.55
   5 -10   0   57.49    2.24
  -5 -10   0   53.32    2.20
   5 -10   0   56.68    2.19
   5  10   0   56.42    2.30
   5  10   0   57.61    2.21
  -5  10   0   53.61    2.27
   6 -10   0    3.95    0.47
   6 -10   0    3.75    0.50
  -6 -10   0    3.04    0.50
   6  10   0    4.13    0.51
  -6  10   0    4.35    0.62
   6  10   0    4.13    0.62
   7 -10   0    0.68    0.46
  -7 -10   0    0.50    0.45
   7 -10   0    0.56    0.42
  -7  10   0    0.68    0.54
   7  10   0    1.01    0.56
   7  10   0    0.95    0.44
   8 -10   0   13.18    0.89
   8 -10   0   11.68    0.78
  -8 -10   0   10.48    0.88
   8  10   0   10.20    0.98
  -8  10   0   10.33    0.93
   8  10   0   11.28    0.84
  -9 -10   0    1.31    0.58
   9 -10   0    0.90    0.46
   9 -10   0    0.96    0.57
   9  10   0    1.01    0.48
  -9  10   0    0.49    0.71
   9  10   0    1.10    0.59
 -10 -10   0    1.78    0.63
  10 -10   0    1.91    0.58
 -10  10   0    1.18    0.82
  10  10   0    2.36    0.67
 -11 -10   0   -0.08    0.58
  11 -10   0    1.10    0.69
  11  10   0   -0.45    0.71
 -11  10   0    0.17    0.72
   0 -11   0   -0.29    0.40
   0 -11   0    0.52    0.24
   0  11   0   -0.48    0.41
   0  11   0    0.26    0.34
   1 -11   0    2.76    0.44
  -1 -11   0    2.89    0.46
   1 -11   0    4.13    0.39
   1  11   0    4.20    0.48
   1  11   0    2.45    0.47
  -1  11   0    3.74    0.44
  -1  11   0    3.38    0.50
  -2 -11   0    9.75    0.69
   2 -11   0    9.04    0.66
   2 -11   0   10.70    0.58
   2  11   0   10.83    0.74
  -2  11   0    9.31    0.66
  -2  11   0    8.97    0.73
   2  11   0   10.88    0.75
   3 -11   0   15.14    0.78
  -3 -11   0   15.73    0.87
   3 -11   0   15.56    0.88
   3  11   0   17.30    0.95
  -3  11   0   15.92    1.01
   3  11   0   15.00    0.86
   4 -11   0    1.90    0.38
   4 -11   0    0.88    0.43
  -4 -11   0    1.05    0.43
   4  11   0    0.79    0.49
  -4  11   0    1.03    0.49
   4  11   0    1.99    0.47
   5 -11   0    3.15    0.41
   5 -11   0    2.09    0.43
  -5 -11   0    2.38    0.48
   5  11   0    2.13    0.47
   5  11   0    3.01    0.59
  -5  11   0    2.47    0.57
   6 -11   0   27.00    1.28
   6 -11   0   28.92    1.27
  -6 -11   0   27.62    1.30
   6  11   0   26.83    1.30
   6  11   0   29.53    1.45
  -6  11   0   25.54    1.45
  -7 -11   0   12.27    0.87
   7 -11   0   13.54    0.83
   7 -11   0   12.43    0.85
  -7  11   0   12.33    1.09
   7  11   0   13.32    0.92
   7  11   0   13.97    1.05
   8 -11   0    0.50    0.48
  -8 -11   0   -0.41    0.49
   8 -11   0    0.83    0.48
   8  11   0    1.37    0.59
  -8  11   0   -0.68    0.57
   8  11   0    0.18    0.51
   9 -11   0    1.03    0.51
   9 -11   0    1.69    0.61
  -9 -11   0    1.62    0.56
   9  11   0    1.47    0.71
  -9  11   0    1.14    0.70
 -10 -11   0    3.60    0.73
  10 -11   0    5.00    0.70
 -10  11   0    3.32    0.88
  10  11   0    3.86    0.84
   0 -12   0   14.28    0.85
   0  12   0   15.75    0.88
   0  12   0   15.12    0.90
  -1 -12   0    1.34    0.43
   1 -12   0    2.76    0.50
   1 -12   0    2.91    0.35
  -1  12   0    2.58    0.52
   1  12   0    2.12    0.46
   1  12   0    2.82    0.55
  -1  12   0    2.07    0.43
   2 -12   0   12.35    0.79
   2 -12   0   14.24    0.72
  -2 -12   0   11.93    0.81
  -2  12   0   12.50    0.95
   2  12   0   13.45    0.90
   2  12   0   13.57    0.87
  -2  12   0   13.32    0.83
   3 -12   0   16.71    0.88
   3 -12   0   18.40    0.85
  -3 -12   0   13.82    0.90
  -3  12   0   14.90    0.98
   3  12   0   16.36    0.97
   3  12   0   14.59    0.93
   4 -12   0    5.56    0.59
   4 -12   0    5.14    0.49
  -4 -12   0    3.77    0.57
   4  12   0    5.82    0.64
  -4  12   0    4.06    0.64
   4  12   0    4.35    0.60
   5 -12   0    3.10    0.54
   5 -12   0    4.52    0.51
  -5 -12   0    2.50    0.53
   5  12   0    2.18    0.53
   5  12   0    2.55    0.63
  -5  12   0    3.29    0.70
   6 -12   0   14.96    0.95
  -6 -12   0   15.64    1.04
   6 -12   0   15.76    0.89
  -6  12   0   15.62    1.10
   6  12   0   14.92    0.96
   6  12   0   16.85    1.14
   7 -12   0    2.04    0.54
  -7 -12   0    0.99    0.53
   7 -12   0    1.31    0.51
  -7  12   0    0.72    0.62
   7  12   0    1.06    0.66
   7  12   0    1.97    0.55
   8 -12   0    2.36    0.58
   8 -12   0    3.20    0.63
  -8 -12   0    2.88    0.68
  -8  12   0    3.54    0.83
   8  12   0    2.61    0.69
   9 -12   0    7.27    0.74
  -9 -12   0    6.90    0.76
   9  12   0    7.87    0.89
  -9  12   0    5.14    0.97
   0 -13   0    0.54    0.50
   0  13   0   -0.10    0.47
   0  13   0    0.51    0.44
  -1 -13   0    0.61    0.46
   1 -13   0    0.90    0.51
  -1  13   0    1.01    0.45
  -1  13   0    0.73    0.51
   1  13   0    0.33    0.52
   1  13   0    1.15    0.48
   2 -13   0    1.74    0.37
   2 -13   0    0.59    0.50
  -2 -13   0    0.35    0.45
   2  13   0    1.27    0.55
   2  13   0    1.43    0.51
  -2  13   0    0.87    0.53
  -3 -13   0    5.05    0.66
   3 -13   0    6.45    0.57
   3 -13   0    4.52    0.63
  -3  13   0    4.09    0.72
   3  13   0    4.80    0.68
   3  13   0    6.06    0.70
  -4 -13   0    0.93    0.56
   4 -13   0    2.46    0.42
   4 -13   0    0.53    0.51
   4  13   0    1.27    0.61
  -4  13   0    1.09    0.66
   4  13   0    0.67    0.55
  -5 -13   0    1.82    0.54
   5 -13   0    1.74    0.54
   5 -13   0    2.71    0.47
   5  13   0    0.97    0.59
  -5  13   0    2.17    0.72
   5  13   0    2.17    0.60
   6 -13   0    0.28    0.54
   6 -13   0    2.12    0.51
  -6 -13   0    0.50    0.53
  -6  13   0    0.95    0.73
   6  13   0    0.77    0.59
   6  13   0    0.60    0.56
   7 -13   0    0.05    0.52
  -7 -13   0   -0.75    0.52
   7 -13   0    0.02    0.54
   7  13   0   -0.52    0.67
   7  13   0    0.73    0.68
  -7  13   0    0.55    0.74
   8 -13   0    3.09    0.64
  -8 -13   0    2.18    0.71
   8 -13   0    2.50    0.66
   8  13   0    2.32    0.81
  -8  13   0    1.90    0.83
   0 -14   0    6.65    0.74
   0  14   0    8.08    0.74
   0  14   0    5.95    0.73
   1 -14   0    1.75    0.57
  -1 -14   0    3.08    0.63
   1  14   0    3.25    0.63
   1  14   0    2.22    0.66
  -1  14   0    3.42    0.71
  -2 -14   0    0.35    0.55
   2 -14   0    0.31    0.54
   2  14   0    0.11    0.58
   2  14   0    1.06    0.57
  -2  14   0    0.74    0.58
   3 -14   0    1.20    0.57
  -3 -14   0    1.01    0.53
  -3  14   0    0.74    0.67
   3  14   0    0.67    0.57
   3  14   0    1.07    0.59
   4 -14   0    1.46    0.57
  -4 -14   0    2.61    0.66
   4 -14   0    3.66    0.51
  -4  14   0    1.98    0.75
   4  14   0    2.72    0.69
   4  14   0    0.82    0.60
   5 -14   0   -0.72    0.55
  -5 -14   0    0.41    0.55
   5 -14   0    2.01    0.48
   5  14   0    0.16    0.66
  -5  14   0   -0.36    0.63
   5  14   0   -0.07    0.60
   6 -14   0    8.02    0.72
  -6 -14   0    7.20    0.77
   6 -14   0    6.95    0.79
  -6  14   0    6.98    0.97
   6  14   0    7.06    0.80
   6  14   0    6.31    0.84
   7 -14   0    2.65    0.65
  -7 -14   0    4.27    0.76
   7 -14   0    4.10    0.64
  -7  14   0    3.11    0.88
   7  14   0    4.51    0.87
   0 -15   0   -0.28    0.51
   0  15   0   -0.22    0.63
  -1 -15   0    2.89    0.67
   1 -15   0    3.23    0.57
  -1  15   0    2.36    0.66
   1  15   0    3.63    0.67
   1  15   0    3.31    0.76
   2 -15   0    4.74    0.72
  -2 -15   0    6.64    0.78
   2  15   0    7.04    0.81
  -2  15   0    4.78    0.77
   2  15   0    5.64    0.79
  -3 -15   0   -0.11    0.62
   3 -15   0    0.14    0.59
   3  15   0    0.00    0.63
  -3  15   0    0.68    0.73
   3  15   0   -0.04    0.63
  -4 -15   0    0.71    0.65
   4 -15   0   -0.16    0.58
  -4  15   0   -0.95    0.73
   4  15   0    0.24    0.67
   4  15   0   -0.23    0.67
   5 -15   0   -0.76    0.59
  -5 -15   0   -0.13    0.57
   5  15   0    1.08    0.73
  -5  15   0   -0.37    0.69
   5  15   0   -0.21    0.64
   0 -16   0   -0.38    0.54
   0  16   0    0.44    0.75
  -1 -16   0    5.97    0.74
   1 -16   0    5.84    0.82
  -1  16   0    7.28    0.97
   1  16   0    6.07    0.82
   2 -16   0    0.60    0.59
  -2 -16   0   -0.08    0.68
   2  16   0    1.43    0.72
   2  16   0   -0.66    0.66
  -2  16   0    0.69    0.77
 -14   0   1   -0.37    0.73
  14   0  -1    1.20    0.54
  13   0  -1    0.26    0.42
 -13   0   1    0.98    0.43
  13   0  -1   -0.45    0.48
 -13   0   1   -0.06    0.66
  12   0  -1    0.52    0.39
 -12   0   1    0.01    0.61
 -12   0   1    0.70    0.45
  12   0  -1    0.46    0.45
  11   0  -1    0.17    0.34
 -11   0   1   -0.08    0.38
 -11   0   1   -0.01    0.53
 -11   0   1    0.20    0.53
 -10   0   1   -0.12    0.46
  10   0  -1   -0.06    0.30
 -10   0   1    0.20    0.34
 -10   0   1    0.27    0.46
  -9   0   1    0.37    0.38
  -9   0   1    0.55    0.32
  -9   0   1    0.69    0.29
  -9   0   1    0.86    0.39
  -8   0   1    1.08    0.40
  -8   0   1    0.82    0.25
  -8   0   1    0.66    0.30
  -8   0   1   -0.17    0.32
  -7   0   1    0.57    0.24
  -7   0   1    1.25    0.34
  -7   0   1    0.76    0.31
  -7   0   1    0.31    0.19
  -6   0   1    5.32    0.46
  -6   0   1    5.36    0.34
  -5   0   1    0.97    0.17
  -5   0   1    0.63    0.20
  -5   0   1    0.59    0.24
  -5   0   1    0.68    0.26
  -4   0   1    1.12    0.18
  -4   0   1    0.62    0.19
  -3   0   1    0.91    0.14
  -3   0   1    1.09    0.18
  -2   0   1    0.76    0.11
  -2   0   1    0.11    0.13
  -1   0   1    0.49    0.07
   1   0   1   12.47    0.45
  -1   0  -1   10.64    0.46
  -3   0  -1    0.01    0.11
  -3   0  -1    0.75    0.14
  -3   0  -1    0.20    0.14
  -3   0  -1    0.62    0.10
  -4   0  -1    0.49    0.16
  -4   0  -1    1.03    0.18
  -5   0  -1    7.06    0.37
  -5   0  -1    5.14    0.38
  -7   0  -1    0.32    0.31
  -7   0  -1    0.39    0.21
  -7   0  -1    0.21    0.26
  -7   0  -1    0.00    0.21
  -8   0  -1    0.12    0.36
  -8   0  -1   -0.08    0.26
  -8   0  -1    0.06    0.32
  -8   0  -1    0.34    0.26
  -9   0  -1    0.07    0.36
  -9   0  -1    0.24    0.30
  -9   0  -1    0.37    0.38
  -9   0  -1    0.42    0.30
 -10   0  -1    0.29    0.35
 -10   0  -1   -0.12    0.44
  10   0   1    0.19    0.33
 -10   0  -1    0.32    0.47
 -11   0  -1    0.64    0.54
 -11   0  -1    0.49    0.54
  11   0   1    0.76    0.38
 -11   0  -1    1.23    0.40
 -12   0  -1    0.15    0.59
  12   0   1    0.47    0.40
 -12   0  -1   -0.42    0.60
 -12   0  -1    0.72    0.39
  13   0   1    0.34    0.44
 -13   0  -1    0.98    0.66
  13   0   1    1.08    0.52
  14   0   1    0.62    0.56
 -14   0  -1    0.26    0.73
  14  -1  -1    8.48    0.80
 -14   1   1    4.89    0.93
  14   1  -1    6.73    0.77
 -13  -1   1    1.19    0.67
  13  -1  -1    0.77    0.52
 -13  -1   1    1.51    0.48
  13   1  -1    1.02    0.46
  13   1  -1    1.09    0.47
 -13   1   1    0.98    0.62
 -12  -1   1   11.57    0.84
  12  -1  -1   12.24    0.82
  12  -1  -1   11.05    0.80
 -12  -1   1   10.84    1.00
  12   1  -1   11.12    0.81
  12   1  -1   14.40    0.87
 -12   1   1   14.05    0.83
 -12   1   1   12.27    1.03
 -11  -1   1    8.23    0.78
  11  -1  -1    7.21    0.63
 -11  -1   1    9.13    0.70
 -11  -1   1    6.83    0.58
 -11  -1   1    6.49    0.70
  11  -1  -1    6.93    0.58
 -11   1   1    7.39    0.65
 -11   1   1    7.70    0.77
 -10  -1   1    0.90    0.45
 -10  -1   1    0.40    0.48
 -10  -1   1    0.98    0.32
 -10  -1   1    0.59    0.39
  10  -1  -1    0.40    0.30
 -10   1   1    0.86    0.45
 -10   1   1    0.68    0.45
 -10   1   1    0.54    0.33
  -9  -1   1   18.42    0.97
  -9  -1   1   18.44    0.97
  -9  -1   1   17.98    0.84
  -9  -1   1   19.36    0.92
   9  -1  -1   17.46    0.85
  -9   1   1   18.62    1.02
  -9   1   1   19.63    0.90
  -9   1   1   19.31    1.04
  -8  -1   1   12.92    0.71
   8  -1  -1    9.86    0.58
  -8  -1   1   12.15    0.67
  -8  -1   1   11.41    0.71
  -8  -1   1   11.60    0.60
  -8   1   1   12.26    0.77
  -8   1   1   11.37    0.62
  -8   1   1   12.08    0.72
  -7  -1   1    0.51    0.24
  -7  -1   1    1.16    0.34
  -7  -1   1    0.94    0.22
  -7  -1   1    0.91    0.29
   7  -1  -1    0.58    0.22
  -7   1   1    0.45    0.31
  -7   1   1    1.36    0.35
  -7   1   1    0.62    0.24
  -6  -1   1    3.40    0.37
   6  -1  -1    4.26    0.31
  -6  -1   1    4.00    0.35
  -6  -1   1    3.95    0.35
  -6  -1   1    4.82    0.32
  -6   1   1    3.99    0.35
  -6   1   1    4.02    0.38
  -6   1   1    4.81    0.41
  -5  -1   1  119.51    4.29
  -5  -1   1  120.49    4.35
  -5  -1   1  116.59    4.22
  -5  -1   1  117.19    4.17
   5  -1  -1  116.36    4.18
  -5   1   1  115.84    4.37
  -5   1   1  110.14    4.21
  -5   1   1  116.07    4.27
  -4  -1   1    2.25    0.24
  -4  -1   1    3.88    0.28
   4  -1  -1    2.97    0.22
  -4  -1   1    3.01    0.21
  -4  -1   1    2.21    0.22
  -4   1   1    2.33    0.21
  -4   1   1    1.51    0.24
  -4   1   1    3.67    0.32
  -3  -1   1   97.58    3.49
  -3  -1   1   95.30    3.45
  -3  -1   1   99.74    3.56
  -3  -1   1   96.68    3.59
   3  -1  -1   97.48    3.46
  -3   1   1   97.72    3.62
  -3   1   1   97.70    3.49
  -3   1   1   94.90    3.54
  -2  -1   1   47.48    1.58
  -2  -1   1   42.61    1.60
   2  -1  -1   45.35    1.55
  -2  -1   1   43.44    1.55
  -2  -1   1   44.17    1.60
  -2   1   1   42.06    1.57
  -2   1   1   40.36    1.58
  -2   1   1   39.61    1.63
   1  -1  -1    5.70    0.26
   1  -1  -1    6.96    0.24
  -1  -1   1    5.61    0.26
   0  -1  -1   25.48    0.91
   0  -1   1   22.60    0.91
   0   1   1   22.22    0.91
   0   1   1   25.85    0.90
   0   1  -1   25.08    0.90
  -1  -1  -1  406.01   15.55
  -1  -1  -1  402.05   15.14
  -1  -1  -1  417.94   15.71
   1  -1   1  469.64   15.21
  -1   1  -1  431.45   15.21
   1   1   1  437.83   15.14
  -1   1  -1  433.31   15.79
   2  -1   1   78.52    2.72
  -2  -1  -1   72.53    2.71
  -2  -1  -1   74.76    2.81
  -2  -1  -1   85.86    2.73
  -2  -1  -1   74.77    2.78
  -2   1  -1   75.11    2.76
  -2   1  -1   74.05    2.83
  -2   1  -1   73.75    2.72
  -3  -1  -1   79.20    2.64
  -3  -1  -1   70.16    2.61
  -3  -1  -1   68.93    2.68
   3  -1   1   76.14    2.63
  -3  -1  -1   72.03    2.72
  -3   1  -1   74.63    2.74
  -3   1  -1   69.36    2.63
  -3   1  -1   74.06    2.67
  -4  -1  -1    2.00    0.21
   4  -1   1    2.26    0.21
  -4  -1  -1    3.80    0.29
  -4  -1  -1    2.31    0.21
  -4  -1  -1    2.88    0.22
  -4   1  -1    2.64    0.25
  -4   1  -1    2.20    0.20
  -4   1  -1    2.40    0.23
   5  -1   1    8.02    0.43
  -5  -1  -1    8.27    0.46
  -5  -1  -1    7.86    0.45
  -5  -1  -1    9.06    0.48
  -5  -1  -1    8.68    0.42
  -5   1  -1    9.55    0.51
  -5   1  -1    7.69    0.41
  -5   1  -1    9.19    0.51
   6  -1   1    8.17    0.46
  -6  -1  -1    8.99    0.46
  -6  -1  -1    8.80    0.51
  -6  -1  -1    9.88    0.55
  -6  -1  -1    9.14    0.50
  -6   1  -1    9.51    0.56
  -6   1  -1    8.70    0.55
  -6   1  -1    8.44    0.45
  -7  -1  -1   27.74    1.13
  -7  -1  -1   28.79    1.21
  -7  -1  -1   28.23    1.17
   7  -1   1   28.75    1.16
  -7  -1  -1   29.41    1.22
  -7   1  -1   27.86    1.20
  -7   1  -1   29.34    1.16
  -7   1  -1   28.72    1.26
  -8  -1  -1   14.96    0.81
   8  -1   1   15.66    0.78
  -8  -1  -1   17.67    0.82
  -8  -1  -1   16.37    0.77
  -8  -1  -1   17.32    0.89
  -8   1  -1   18.08    0.77
  -8   1  -1   16.59    0.90
  -8   1  -1   17.79    0.92
  -9  -1  -1    0.28    0.42
   9  -1   1    0.39    0.28
  -9  -1  -1    0.13    0.33
  -9  -1  -1    0.52    0.30
  -9  -1  -1    0.21    0.41
  -9   1  -1    0.82    0.45
  -9   1  -1    0.58    0.30
  -9   1  -1    0.63    0.46
 -10  -1  -1    9.86    0.80
 -10  -1  -1   10.79    0.76
  10  -1   1    9.05    0.65
 -10  -1  -1   10.19    0.67
 -10  -1  -1    9.90    0.62
 -10   1  -1   10.25    0.65
 -10   1  -1    8.81    0.75
 -10   1  -1    8.85    0.75
 -11  -1  -1    0.40    0.37
 -11  -1  -1    0.25    0.49
 -11  -1  -1    0.58    0.50
 -11  -1  -1    0.47    0.42
  11  -1   1    0.69    0.37
 -11   1  -1    0.04    0.34
 -11   1  -1   -0.18    0.50
 -11   1  -1    0.40    0.57
 -12  -1  -1    2.13    0.64
 -12  -1  -1    2.12    0.62
  12  -1   1    2.19    0.46
 -12  -1  -1    1.48    0.48
 -12   1  -1    1.28    0.59
 -12   1  -1    2.27    0.51
 -12   1  -1    2.22    0.65
  12   1   1    1.39    0.46
 -13  -1  -1    0.82    0.66
  13  -1   1    0.44    0.44
  13  -1   1    0.64    0.54
  13   1   1    0.46    0.50
 -13   1  -1    0.47    0.66
  13   1   1    1.13    0.47
  13   1   1    1.05    0.50
  14  -1   1    1.00    0.59
 -14   1  -1    0.43    0.73
  14   1   1    0.70    0.51
  14  -2  -1    1.89    0.62
  14   2  -1    2.09    0.55
  14   2  -1    1.22    0.60
 -14   2   1    1.47    0.81
 -13  -2   1    2.47    0.59
  13  -2  -1    2.18    0.61
 -13   2   1    2.53    0.75
  13   2  -1    2.57    0.51
  13   2  -1    1.39    0.47
 -12  -2   1    0.37    0.50
  12  -2  -1    0.87    0.41
 -12  -2   1   -0.06    0.38
  12  -2  -1    0.60    0.50
  12   2  -1    0.38    0.41
 -12   2   1   -0.47    0.59
  12   2  -1    0.34    0.41
 -11  -2   1    2.64    0.55
  11  -2  -1    1.98    0.45
 -11  -2   1    2.21    0.49
 -11  -2   1    1.10    0.56
  11  -2  -1    2.17    0.41
 -11  -2   1    2.29    0.40
 -11   2   1    1.95    0.56
 -11   2   1    1.89    0.40
  10  -2  -1   10.50    0.67
 -10  -2   1   11.78    0.86
 -10  -2   1   11.14    0.81
 -10  -2   1   12.16    0.68
 -10  -2   1   12.65    0.78
 -10   2   1   11.20    0.82
 -10   2   1   11.72    0.68
 -10   2   1   10.72    0.90
   9  -2  -1    7.11    0.50
  -9  -2   1    7.10    0.57
  -9  -2   1    8.07    0.65
  -9  -2   1    8.15    0.70
  -9  -2   1    8.07    0.53
  -9   2   1    6.19    0.61
  -9   2   1    7.91    0.70
  -9   2   1    6.80    0.53
  -8  -2   1   43.34    1.76
  -8  -2   1   44.28    1.74
  -8  -2   1   43.62    1.78
  -8  -2   1   42.54    1.67
   8  -2  -1   41.02    1.67
  -8   2   1   45.21    1.85
  -8   2   1   41.20    1.78
  -8   2   1   45.55    1.70
  -7  -2   1   35.30    1.39
  -7  -2   1   33.43    1.32
  -7  -2   1   34.98    1.38
   7  -2  -1   32.05    1.33
  -7  -2   1   32.76    1.41
  -7   2   1   35.56    1.35
  -7   2   1   34.26    1.45
  -7   2   1   33.83    1.43
  -6  -2   1    1.86    0.25
  -6  -2   1    1.71    0.32
  -6  -2   1    1.21    0.20
   6  -2  -1    1.63    0.22
  -6  -2   1    1.77    0.26
  -6   2   1    2.10    0.31
  -6   2   1    1.90    0.23
  -6   2   1    1.45    0.32
  -5  -2   1   32.42    1.29
  -5  -2   1   33.19    1.30
   5  -2  -1   31.28    1.24
  -5  -2   1   34.92    1.31
  -5  -2   1   31.63    1.24
  -5   2   1   32.84    1.30
  -5   2   1   34.72    1.27
  -5   2   1   32.37    1.35
   4  -2  -1   27.22    1.01
  -4  -2   1   26.20    1.06
  -4  -2   1   26.49    1.01
  -4  -2   1   27.31    1.04
   4   2  -1   26.30    1.01
  -4   2   1   26.70    1.06
  -4   2   1   26.97    1.10
  -4   2   1   25.72    1.02
  -3  -2   1   21.57    0.80
  -3  -2   1   20.70    0.84
  -3  -2   1   20.79    0.80
   3  -2  -1   20.67    0.79
  -3   2   1   19.20    0.86
  -3   2   1   20.18    0.80
   3   2  -1   22.32    0.80
  -3   2   1   20.73    0.83
   2  -2  -1  174.45    6.28
  -2  -2   1  179.47    6.52
  -2  -2   1  163.91    6.28
  -2  -2   1  182.83    6.45
  -2   2   1  171.02    6.54
   2   2  -1  182.10    6.32
  -2   2   1  178.47    6.30
  -2   2   1  189.24    6.44
   1  -2  -1    8.31    0.36
  -1  -2   1    9.79    0.37
  -1  -2   1   10.06    0.37
   1  -2  -1    7.60    0.35
   1   2  -1    8.18    0.33
   0  -2  -1   82.03    2.88
   0  -2  -1   83.56    2.99
   0  -2   1   82.52    2.94
   0  -2   1   82.50    2.97
   0  -2   1   83.70    2.88
   0   2   1   78.13    2.88
   0   2  -1   76.32    2.88
   0   2   1   78.63    2.95
   1  -2   1    1.16    0.09
  -1  -2  -1    1.17    0.13
  -1  -2  -1    1.37    0.13
   1  -2   1    0.87    0.12
  -1   2  -1    1.04    0.10
   1   2   1    1.43    0.12
  -1   2  -1    1.36    0.14
  -1   2  -1    1.60    0.15
   2  -2   1    3.64    0.17
  -2  -2  -1    2.87    0.19
  -2  -2  -1    2.86    0.16
   2  -2   1    3.18    0.21
  -2  -2  -1    2.30    0.21
  -2   2  -1    2.30    0.23
   2   2   1    3.45    0.19
  -2   2  -1    3.46    0.24
  -2   2  -1    2.67    0.15
   3  -2   1   16.00    0.59
  -3  -2  -1   13.41    0.58
  -3  -2  -1   15.82    0.59
  -3  -2  -1   13.49    0.62
  -3   2  -1   11.63    0.62
  -3   2  -1   12.62    0.56
  -3   2  -1   17.42    0.64
   3   2   1   15.62    0.57
  -4  -2  -1  103.80    3.84
  -4  -2  -1  106.69    3.96
  -4  -2  -1  110.52    3.93
  -4  -2  -1  103.03    3.82
   4  -2   1  107.39    3.83
  -4   2  -1  108.97    4.00
  -4   2  -1  110.06    3.89
  -4   2  -1  104.13    3.86
  -5  -2  -1    0.47    0.16
   5  -2   1    0.33    0.16
  -5  -2  -1    0.04    0.22
  -5  -2  -1    0.61    0.23
  -5  -2  -1    0.11    0.17
  -5   2  -1    0.00    0.15
  -5   2  -1    0.44    0.24
  -5   2  -1    0.27    0.23
  -6  -2  -1    1.60    0.28
   6  -2   1    1.29    0.23
  -6  -2  -1    0.95    0.24
  -6  -2  -1    1.80    0.24
  -6  -2  -1    1.31    0.22
  -6   2  -1    1.11    0.30
  -6   2  -1    0.79    0.18
  -6   2  -1    1.49    0.31
  -7  -2  -1    1.29    0.23
  -7  -2  -1    1.54    0.29
  -7  -2  -1    1.84    0.35
   7  -2   1    1.22    0.25
  -7  -2  -1    1.75    0.29
  -7   2  -1    1.73    0.33
  -7   2  -1    1.39    0.36
  -7   2  -1    1.32    0.23
  -8  -2  -1   23.39    1.03
   8  -2   1   22.16    0.98
  -8  -2  -1   24.73    1.03
  -8  -2  -1   23.10    1.08
  -8  -2  -1   21.70    0.97
  -8   2  -1   22.43    1.10
  -8   2  -1   21.34    1.09
  -8   2  -1   23.34    0.96
  -9  -2  -1    8.76    0.69
  -9  -2  -1    8.48    0.64
  -9  -2  -1    8.49    0.65
  -9  -2  -1    8.05    0.53
   9  -2   1    7.52    0.55
  -9   2  -1    8.25    0.71
  -9   2  -1    9.66    0.54
  -9   2  -1    9.01    0.74
 -10  -2  -1    0.90    0.31
 -10  -2  -1    0.89    0.44
 -10  -2  -1    0.84    0.40
  10  -2   1    1.06    0.36
 -10  -2  -1    0.72    0.48
 -10   2  -1    1.00    0.32
 -10   2  -1    1.13    0.50
 -10   2  -1    0.62    0.53
 -11  -2  -1    9.51    0.81
 -11  -2  -1   11.48    0.90
 -11  -2  -1   11.81    0.79
  11  -2   1   10.41    0.73
 -11  -2  -1   10.39    0.71
 -11   2  -1   10.78    0.97
 -11   2  -1   12.39    0.68
 -11   2  -1    9.09    0.83
 -12  -2  -1   -0.47    0.46
  12  -2   1    0.44    0.39
 -12  -2  -1   -0.68    0.56
 -12  -2  -1   -0.63    0.38
  12  -2   1    0.79    0.52
  12   2   1    0.77    0.40
 -12   2  -1    0.16    0.59
  13  -2   1    2.91    0.77
  13  -2   1    0.72    0.51
 -13   2  -1    1.97    0.72
  13   2   1    1.13    0.48
  13   2   1    1.98    0.50
  13   2   1    2.12    0.58
  14  -2   1   -0.23    0.60
  14   2   1    0.10    0.51
 -14   2  -1    0.26    0.76
  14   2   1    0.43    0.58
  14   2   1   -0.20    0.49
  14   2   1    0.82    0.60
 -14  -3   1    0.70    0.50
  14  -3  -1    2.87    0.69
  14   3  -1    2.16    0.55
 -14   3   1    0.96    0.78
  14   3  -1    0.73    0.63
 -13  -3   1    4.97    0.58
  13  -3  -1    5.63    0.74
 -13  -3   1    4.65    0.72
 -13   3   1    4.29    0.84
  13   3  -1    4.95    0.61
 -12  -3   1    0.79    0.42
 -12  -3   1    0.34    0.51
  12  -3  -1    0.61    0.38
  12  -3  -1    1.03    0.53
 -12   3   1    0.16    0.64
  12   3  -1    0.97    0.38
  12   3  -1   -0.61    0.40
 -11  -3   1   -0.71    0.43
 -11  -3   1    0.14    0.46
  11  -3  -1    0.06    0.47
 -11  -3   1    0.69    0.37
  11  -3  -1    0.10    0.33
 -11   3   1   -0.16    0.49
  11   3  -1   -0.16    0.35
 -10  -3   1   12.34    0.82
 -10  -3   1   11.57    0.70
  10  -3  -1   12.47    0.77
  10  -3  -1   12.30    0.70
 -10  -3   1   11.47    0.80
  10   3  -1   12.13    0.70
 -10   3   1   13.34    0.69
 -10   3   1   10.92    0.91
  -9  -3   1   22.19    0.99
  -9  -3   1   22.58    1.09
   9  -3  -1   18.67    0.96
  -9  -3   1   24.08    1.05
   9   3  -1   21.83    1.00
  -9   3   1   22.02    1.12
  -9   3   1   23.03    0.97
  -9   3   1   25.60    1.22
  -8  -3   1    6.52    0.54
   8  -3  -1    6.94    0.45
  -8  -3   1    6.89    0.48
  -8  -3   1    6.88    0.53
   8   3  -1    5.97    0.47
  -8   3   1    6.62    0.64
  -8   3   1    7.22    0.46
  -8   3   1    6.78    0.61
   7  -3  -1    5.37    0.41
  -7  -3   1    5.45    0.39
  -7  -3   1    5.94    0.47
  -7  -3   1    6.59    0.45
  -7   3   1    6.72    0.59
  -7   3   1    6.75    0.39
   7   3  -1    5.59    0.38
  -7   3   1    6.62    0.57
  -6  -3   1   43.68    1.69
  -6  -3   1   45.40    1.76
   6  -3  -1   43.11    1.68
  -6  -3   1   46.18    1.74
   6   3  -1   42.97    1.69
  -6   3   1   47.32    1.71
  -6   3   1   46.65    1.83
  -6   3   1   43.60    1.76
   5  -3  -1   26.87    1.02
  -5  -3   1   25.56    1.03
  -5  -3   1   25.15    1.01
  -5  -3   1   25.92    1.07
   5   3  -1   25.88    1.02
  -5   3   1   26.31    1.11
  -5   3   1   26.49    1.14
  -5   3   1   26.37    1.02
  -4  -3   1   35.46    1.38
   4  -3  -1   34.40    1.31
  -4  -3   1   34.80    1.32
  -4  -3   1   35.22    1.33
   4   3  -1   33.66    1.31
  -4   3   1   34.93    1.32
  -4   3   1   37.98    1.44
  -4   3   1   34.75    1.37
  -3  -3   1    3.87    0.25
   3  -3  -1    3.19    0.23
  -3  -3   1    2.78    0.25
  -3  -3   1    2.73    0.18
  -3   3   1    2.36    0.28
  -3   3   1    3.92    0.31
  -3   3   1    3.57    0.23
  -2  -3   1    4.82    0.19
  -2  -3   1    3.48    0.28
  -2  -3   1    4.54    0.27
   2  -3  -1    3.52    0.25
  -2   3   1    4.89    0.33
  -2   3   1    5.29    0.26
   1  -3  -1   82.24    3.01
  -1  -3   1   83.85    3.09
   1  -3  -1   81.77    3.12
  -1  -3   1   88.20    3.02
  -1  -3   1   84.00    3.09
  -1   3   1   85.49    3.03
   1   3  -1   84.06    3.02
  -1   3   1   84.71    3.08
   0  -3   1  151.08    5.31
   0  -3   1  146.93    5.10
   0  -3  -1  147.30    5.29
   0  -3  -1  145.70    5.10
   0   3  -1  140.43    5.21
   0   3   1  139.74    5.22
   0   3  -1  139.36    5.10
   0   3   1  138.40    5.10
  -1  -3  -1    1.36    0.17
   1  -3   1   -0.15    0.17
  -1  -3  -1    0.82    0.10
  -1   3  -1    0.63    0.10
  -1   3  -1    0.57    0.15
   1   3   1    1.02    0.15
   1   3   1    0.79    0.14
  -1   3  -1    0.99    0.17
  -2  -3  -1  269.14    9.99
  -2  -3  -1  273.79   10.14
   2  -3   1  282.84    9.79
  -2  -3  -1  272.72    9.78
  -2   3  -1  282.53    9.99
  -2   3  -1  264.36    9.77
  -2   3  -1  282.55   10.14
   2   3   1  279.16    9.82
  -3  -3  -1   36.70    1.40
   3  -3   1   38.21    1.39
  -3  -3  -1   37.53    1.43
  -3  -3  -1   36.34    1.38
  -3   3  -1   36.78    1.37
   3   3   1   37.07    1.37
  -3   3  -1   38.99    1.42
  -3   3  -1   36.07    1.46
   4  -3   1  101.72    3.66
  -4  -3  -1  100.13    3.66
  -4  -3  -1  103.22    3.77
  -4  -3  -1  102.64    3.77
   4   3   1   98.90    3.65
  -4   3  -1  100.93    3.70
  -4   3  -1  101.29    3.83
  -4   3  -1  105.74    3.70
  -5  -3  -1   39.45    1.47
  -5  -3  -1   38.29    1.45
  -5  -3  -1   37.47    1.50
   5  -3   1   36.77    1.44
   5   3   1   37.38    1.43
  -5   3  -1   39.19    1.43
  -5   3  -1   39.56    1.56
  -5   3  -1   37.09    1.49
   6  -3   1   12.97    0.62
  -6  -3  -1   13.69    0.66
  -6  -3  -1   12.80    0.60
  -6  -3  -1   13.54    0.61
  -6   3  -1   13.70    0.76
   6   3   1   12.47    0.59
  -6   3  -1   13.73    0.57
  -6   3  -1   12.15    0.68
   7  -3   1    6.79    0.45
  -7  -3  -1    6.90    0.55
  -7  -3  -1    7.22    0.46
  -7  -3  -1    7.54    0.46
  -7   3  -1    7.13    0.60
  -7   3  -1    7.11    0.64
   7   3   1    7.25    0.43
  -7   3  -1    7.15    0.40
   8  -3   1    0.39    0.27
  -8  -3  -1    1.10    0.32
  -8  -3  -1    1.02    0.36
  -8  -3  -1    0.86    0.29
   8   3   1    0.67    0.26
  -8   3  -1    1.23    0.43
  -8   3  -1    0.83    0.23
  -8   3  -1   -0.15    0.45
  -9  -3  -1   21.01    0.99
   9  -3   1   17.67    0.88
  -9  -3  -1   19.89    0.94
  -9  -3  -1   19.03    0.90
  -9   3  -1   18.12    1.06
  -9   3  -1   19.65    0.85
   9   3   1   18.18    0.88
  -9   3  -1   20.10    1.11
 -10  -3  -1    2.36    0.44
 -10  -3  -1    1.97    0.40
  10  -3   1    2.63    0.39
 -10  -3  -1    2.60    0.48
 -10   3  -1    2.55    0.58
  10   3   1    2.59    0.38
 -10   3  -1    3.12    0.37
 -10   3  -1    1.94    0.56
 -11  -3  -1    7.78    0.67
  11  -3   1    8.33    0.62
 -11  -3  -1    9.84    0.75
 -11  -3  -1    9.13    0.75
  11   3   1    8.05    0.62
 -11   3  -1    7.79    0.80
 -12  -3  -1    1.71    0.46
  12  -3   1    2.22    0.53
 -12  -3  -1    0.81    0.53
  12  -3   1    2.03    0.44
 -12   3  -1    2.24    0.67
  12   3   1    1.00    0.41
 -13  -3  -1    9.84    0.76
  13  -3   1    8.51    0.81
  13   3   1   11.60    0.93
  13   3   1    8.77    0.75
 -13   3  -1    8.34    0.96
  14  -3   1    6.21    0.82
 -14   3  -1    4.99    0.92
  14   3   1    6.34    0.82
  14  -4  -1    1.27    0.68
 -14  -4   1    0.48    0.52
  14   4  -1    0.09    0.57
 -14   4   1    0.07    0.76
  13  -4  -1    1.70    0.65
 -13  -4   1    1.53    0.48
  13   4  -1    1.19    0.62
 -13   4   1    1.80    0.78
  13   4  -1    1.54    0.52
 -12  -4   1    4.07    0.65
  12  -4  -1    3.67    0.59
 -12  -4   1    3.37    0.53
  12   4  -1    3.46    0.52
 -12   4   1    3.38    0.69
  11  -4  -1    0.37    0.44
  11  -4  -1    0.89    0.37
 -11  -4   1   -0.18    0.49
 -11  -4   1    0.31    0.40
  11   4  -1    0.23    0.38
 -11   4   1    0.21    0.59
 -10  -4   1    0.43    0.40
 -10  -4   1    1.19    0.39
  10  -4  -1    0.90    0.33
  10  -4  -1    1.47    0.43
 -10  -4   1    0.67    0.47
  10   4  -1    1.47    0.37
 -10   4   1    2.12    0.60
  -9  -4   1    2.77    0.39
  -9  -4   1    1.68    0.46
   9  -4  -1    2.15    0.34
   9  -4  -1    2.32    0.41
  -9  -4   1    1.71    0.33
   9   4  -1    2.00    0.37
  -9   4   1    2.10    0.30
  -9   4   1    1.25    0.53
   8  -4  -1   19.75    0.91
  -8  -4   1   17.67    0.82
   8  -4  -1   16.25    0.81
  -8  -4   1   19.28    0.87
  -8  -4   1   19.32    0.96
  -8   4   1   20.22    0.81
   8   4  -1   17.21    0.84
  -8   4   1   17.26    0.96
  -7  -4   1    1.34    0.29
  -7  -4   1    1.55    0.26
   7  -4  -1    1.95    0.28
  -7  -4   1    2.41    0.40
   7   4  -1    1.91    0.28
  -7   4   1    2.14    0.24
  -7   4   1    1.51    0.39
  -7   4   1    2.58    0.47
   6  -4  -1    8.92    0.49
  -6  -4   1    9.49    0.57
  -6  -4   1   10.04    0.49
  -6  -4   1    9.35    0.53
  -6   4   1    9.82    0.62
   6   4  -1    9.92    0.51
  -6   4   1    9.94    0.46
  -6   4   1    9.16    0.62
   5  -4  -1    3.98    0.30
  -5  -4   1    3.22    0.26
  -5  -4   1    3.24    0.34
  -5  -4   1    4.40    0.36
   5   4  -1    3.99    0.31
  -5   4   1    3.37    0.37
  -5   4   1    3.88    0.39
  -5   4   1    3.42    0.27
  -4  -4   1   99.66    3.65
  -4  -4   1  104.12    3.74
   4  -4  -1  103.57    3.80
   4  -4  -1  100.04    3.64
  -4  -4   1  101.04    3.76
  -4   4   1  102.68    3.71
   4   4  -1   99.57    3.65
  -4   4   1  100.34    3.70
  -3  -4   1    7.61    0.39
  -3  -4   1    4.98    0.39
   3  -4  -1    6.58    0.36
   3  -4  -1    6.13    0.36
  -3  -4   1    7.08    0.29
  -3   4   1    6.99    0.35
   3   4  -1    8.14    0.38
  -3   4   1    6.32    0.43
   2  -4  -1   69.92    2.57
  -2  -4   1   67.13    2.64
  -2  -4   1   73.46    2.61
  -2  -4   1   70.72    2.58
   2  -4  -1   69.33    2.66
  -2   4   1   72.62    2.60
  -2   4   1   75.33    2.63
   2   4  -1   70.48    2.57
  -1  -4   1    1.01    0.18
   1  -4  -1    0.72    0.12
   1  -4  -1    0.92    0.16
  -1  -4   1    1.16    0.10
  -1  -4   1    1.58    0.18
  -1   4   1    1.38    0.19
  -1   4   1    1.21    0.15
   1   4  -1    1.13    0.18
   0  -4   1  228.08    7.94
   0  -4  -1  218.35    7.61
   0  -4  -1  215.23    7.94
   0  -4   1  212.24    7.61
   0   4  -1  215.50    7.78
   0   4   1  214.08    7.79
   0   4  -1  204.13    7.61
   0   4   1  210.35    7.61
  -1  -4  -1   17.32    0.69
  -1  -4  -1   18.79    0.73
   1  -4   1   17.86    0.72
   1  -4   1   17.51    0.71
   1   4   1   17.62    0.72
  -1   4  -1   17.71    0.70
   1   4   1   20.50    0.75
  -1   4  -1   17.53    0.74
  -2  -4  -1   18.29    0.75
  -2  -4  -1   18.59    0.74
  -2  -4  -1   19.14    0.71
   2  -4   1   17.65    0.73
   2   4   1   18.25    0.73
  -2   4  -1   18.14    0.72
  -2   4  -1   18.85    0.77
  -2   4  -1   17.56    0.77
  -3  -4  -1  103.14    3.79
   3  -4   1  100.40    3.69
  -3  -4  -1  102.87    3.69
  -3  -4  -1  103.42    3.78
   3   4   1  103.77    3.68
  -3   4  -1  100.63    3.72
  -3   4  -1  105.36    3.74
  -3   4  -1  101.92    3.86
  -4  -4  -1    6.81    0.34
  -4  -4  -1    7.80    0.44
   4  -4   1    6.87    0.39
  -4   4  -1    6.54    0.31
   4   4   1    7.17    0.37
  -4   4  -1    5.85    0.47
  -4   4  -1    7.89    0.47
   5  -4   1   13.10    0.62
  -5  -4  -1   12.67    0.66
  -5  -4  -1   13.87    0.59
  -5  -4  -1   13.73    0.62
  -5   4  -1   14.08    0.56
  -5   4  -1   14.88    0.70
  -5   4  -1   13.70    0.72
   5   4   1   13.41    0.60
   6  -4   1    6.34    0.43
  -6  -4  -1    6.80    0.40
  -6  -4  -1    7.42    0.50
  -6  -4  -1    7.49    0.47
  -6   4  -1    7.33    0.56
  -6   4  -1    6.80    0.36
   6   4   1    6.86    0.41
  -6   4  -1    8.08    0.60
  -7  -4  -1    2.39    0.29
   7  -4   1    1.94    0.29
  -7  -4  -1    2.12    0.32
  -7  -4  -1    2.37    0.36
  -7   4  -1    2.27    0.47
  -7   4  -1    2.15    0.40
   7   4   1    1.75    0.27
  -7   4  -1    2.37    0.22
   8  -4   1   16.87    0.82
  -8  -4  -1   17.76    0.84
  -8  -4  -1   16.97    0.84
  -8  -4  -1   18.09    0.93
  -8   4  -1   19.01    0.99
  -8   4  -1   18.12    0.75
   8   4   1   16.75    0.82
  -8   4  -1   17.83    0.99
   9  -4   1    8.63    0.57
  -9  -4  -1    8.97    0.66
  -9  -4  -1    8.62    0.57
  -9  -4  -1    8.43    0.61
   9   4   1    9.18    0.57
  -9   4  -1    9.26    0.82
  -9   4  -1    8.16    0.74
  10  -4   1    0.57    0.33
 -10  -4  -1    1.01    0.41
 -10  -4  -1    0.66    0.43
 -10  -4  -1    0.14    0.32
 -10   4  -1    0.17    0.47
 -10   4  -1   -0.15    0.51
  10   4   1   -0.02    0.31
 -11  -4  -1    1.48    0.47
 -11  -4  -1    0.97    0.44
 -11  -4  -1    0.06    0.46
  11  -4   1    1.05    0.47
  11  -4   1    1.50    0.39
 -11   4  -1    1.63    0.63
  11   4   1    1.02    0.39
  12  -4   1    1.96    0.59
  12  -4   1    1.82    0.43
 -12  -4  -1    1.76    0.49
  12   4   1    2.23    0.46
  12   4   1    1.99    0.59
 -12   4  -1    1.57    0.68
  13  -4   1    1.08    0.64
 -13  -4  -1    0.57    0.49
 -13   4  -1   -0.11    0.62
  13   4   1    0.13    0.60
 -14  -4  -1    0.34    0.54
  14  -4   1    1.91    0.71
 -14   4  -1    0.67    0.79
  14   4   1    0.36    0.65
  13  -5  -1    1.41    0.59
 -13  -5   1    0.06    0.52
 -13   5   1   -0.01    0.67
  13   5  -1    0.45    0.54
  13   5  -1    0.78    0.62
  12  -5  -1    1.23    0.54
 -12  -5   1    0.00    0.52
 -12  -5   1    1.60    0.50
 -12   5   1    1.35    0.73
  12   5  -1    1.53    0.48
 -11  -5   1    1.67    0.47
  11  -5  -1    1.83    0.38
 -11  -5   1    1.31    0.55
  11  -5  -1    1.34    0.49
 -11   5   1    2.06    0.68
  11   5  -1    1.45    0.42
  10  -5  -1    0.19    0.46
  10  -5  -1    0.35    0.33
 -10  -5   1    0.77    0.39
 -10  -5   1   -0.04    0.47
 -10   5   1   -0.02    0.57
  10   5  -1   -0.02    0.34
  -9  -5   1    3.06    0.38
  -9  -5   1    2.91    0.52
  -9  -5   1    3.26    0.43
   9  -5  -1    2.60    0.36
   9  -5  -1    3.02    0.49
   9   5  -1    3.00    0.40
  -9   5   1    2.99    0.55
   8  -5  -1    7.87    0.53
  -8  -5   1    9.00    0.55
  -8  -5   1    7.93    0.65
  -8  -5   1    8.29    0.60
   8  -5  -1    9.99    0.63
   8   5  -1    8.19    0.55
  -8   5   1    9.31    0.80
  -8   5   1    9.37    0.47
  -7  -5   1    7.38    0.46
   7  -5  -1    6.79    0.46
   7  -5  -1    7.56    0.54
  -7  -5   1    8.12    0.64
  -7  -5   1    7.55    0.54
   7   5  -1    7.43    0.49
  -7   5   1    7.54    0.41
  -7   5   1    8.05    0.66
  -6  -5   1    1.01    0.19
  -6  -5   1    0.54    0.30
   6  -5  -1    0.26    0.26
   6  -5  -1    0.50    0.23
  -6  -5   1    0.78    0.26
  -6   5   1    0.89    0.35
  -6   5   1    0.52    0.18
   6   5  -1    0.47    0.23
  -5  -5   1    1.67    0.31
   5  -5  -1    2.02    0.28
  -5  -5   1    2.13    0.19
   5  -5  -1    2.14    0.26
  -5  -5   1    1.82    0.27
  -5   5   1    2.44    0.36
   5   5  -1    1.91    0.25
  -5   5   1    1.94    0.20
   4  -5  -1    2.31    0.25
  -4  -5   1    2.01    0.28
   4  -5  -1    1.42    0.23
  -4  -5   1    1.67    0.28
  -4  -5   1    1.81    0.16
   4   5  -1    1.53    0.22
  -3  -5   1   16.88    0.65
  -3  -5   1   17.57    0.74
   3  -5  -1   16.36    0.73
   3  -5  -1   17.15    0.72
  -3  -5   1   15.54    0.75
  -3   5   1   18.86    0.78
  -3   5   1   18.00    0.71
   3   5  -1   16.99    0.72
  -2  -5   1    6.02    0.38
  -2  -5   1    6.08    0.26
  -2  -5   1    5.07    0.35
   2  -5  -1    4.62    0.33
   2  -5  -1    4.57    0.30
   2   5  -1    5.36    0.35
  -2   5   1    6.62    0.40
  -2   5   1    5.89    0.33
   1  -5  -1    0.54    0.14
  -1  -5   1    0.84    0.20
   1  -5  -1    0.72    0.18
  -1  -5   1    0.59    0.10
   1   5  -1    1.11    0.22
  -1   5   1    1.00    0.23
  -1   5   1    0.52    0.16
   1   5  -1    0.67    0.17
   0  -5  -1    4.79    0.33
   0  -5  -1    2.98    0.23
   0  -5   1    4.62    0.35
   0  -5   1    3.51    0.22
   0   5  -1    3.56    0.26
   0   5   1    4.01    0.28
   0   5   1    5.30    0.35
   0   5  -1    4.45    0.35
   1  -5   1    7.91    0.43
  -1  -5  -1    8.52    0.44
  -1  -5  -1    8.42    0.37
   1  -5   1    8.10    0.39
   1   5   1    9.61    0.44
  -1   5  -1    7.90    0.40
   1   5   1    8.14    0.42
  -1   5  -1   10.51    0.50
  -2  -5  -1    9.86    0.39
  -2  -5  -1    8.52    0.46
   2  -5   1    8.95    0.44
   2  -5   1    8.36    0.45
  -2   5  -1    8.21    0.49
   2   5   1    9.18    0.46
   2   5   1    9.03    0.47
  -2   5  -1    9.40    0.42
  -3  -5  -1    8.61    0.36
  -3  -5  -1    8.89    0.47
   3  -5   1    7.50    0.46
   3  -5   1    7.68    0.43
  -3  -5  -1    8.65    0.46
  -3   5  -1    8.39    0.39
  -3   5  -1    9.03    0.54
   3   5   1    8.86    0.44
  -4  -5  -1   21.83    0.84
  -4  -5  -1   20.97    0.89
   4  -5   1   20.83    0.89
  -4   5  -1   22.42    0.83
  -4   5  -1   21.86    0.97
   4   5   1   22.16    0.88
  -4   5  -1   20.65    0.95
  -5  -5  -1   10.32    0.58
   5  -5   1   10.09    0.53
  -5  -5  -1    9.76    0.54
  -5  -5  -1   10.07    0.46
  -5   5  -1   10.36    0.63
   5   5   1    9.71    0.50
  -5   5  -1    9.94    0.62
  -5   5  -1   10.57    0.43
  -6  -5  -1    6.94    0.51
  -6  -5  -1    6.29    0.38
   6  -5   1    5.27    0.43
  -6  -5  -1    5.55    0.44
  -6   5  -1    6.89    0.32
   6   5   1    6.25    0.43
  -6   5  -1    6.34    0.58
  -6   5  -1    7.41    0.63
  -7  -5  -1   17.27    0.79
  -7  -5  -1   17.42    0.88
   7  -5   1   17.82    0.80
  -7  -5  -1   18.50    0.85
  -7   5  -1   18.55    0.71
  -7   5  -1   16.67    0.95
  -7   5  -1   16.67    0.93
   7   5   1   16.86    0.80
  -8  -5  -1    8.49    0.53
  -8  -5  -1    8.84    0.57
   8  -5   1    8.55    0.54
  -8  -5  -1    7.55    0.69
   8   5   1    8.45    0.56
  -8   5  -1    7.33    0.71
  -8   5  -1    8.29    0.71
  -9  -5  -1    4.88    0.59
   9  -5   1    5.81    0.55
   9  -5   1    5.81    0.50
  -9  -5  -1    5.87    0.52
  -9  -5  -1    5.95    0.52
  -9   5  -1    5.35    0.66
   9   5   1    5.50    0.49
  10  -5   1    1.99    0.41
 -10  -5  -1    2.24    0.45
 -10  -5  -1    2.57    0.43
  10  -5   1    3.85    0.57
 -10  -5  -1    2.77    0.50
 -10   5  -1    1.47    0.55
  10   5   1    2.71    0.41
 -11  -5  -1    0.92    0.46
  11  -5   1    1.70    0.40
  11  -5   1    2.02    0.57
 -11   5  -1    0.75    0.65
  11   5   1    1.28    0.42
  11   5   1    1.76    0.57
  12  -5   1    1.34    0.61
 -12  -5  -1    0.63    0.49
  12   5   1    0.96    0.45
  12   5   1    0.08    0.51
 -12   5  -1    0.53    0.69
 -13  -5  -1    0.39    0.50
  13  -5   1    0.09    0.57
 -13   5  -1    0.65    0.77
  13   5   1    0.47    0.64
 -13  -6   1    7.97    0.77
  13  -6  -1    8.02    0.83
  13   6  -1    7.21    0.89
 -13   6   1    7.81    1.05
 -12  -6   1    0.19    0.50
  12  -6  -1    0.21    0.53
 -12   6   1    1.03    0.75
  12   6  -1    0.48    0.47
  12   6  -1    0.59    0.54
  11  -6  -1    0.93    0.56
 -11  -6   1    0.17    0.46
  11  -6  -1    1.08    0.56
 -11  -6   1    0.27    0.50
  11   6  -1    0.46    0.41
 -11   6   1    0.21    0.67
 -10  -6   1    3.18    0.55
  10  -6  -1    5.60    0.49
 -10  -6   1    4.67    0.50
  10  -6  -1    5.42    0.60
  10   6  -1    5.14    0.52
 -10   6   1    5.79    0.78
   9  -6  -1    3.09    0.40
  -9  -6   1    2.66    0.54
   9  -6  -1    2.83    0.50
  -9  -6   1    3.13    0.44
   9   6  -1    2.02    0.40
  -9   6   1    2.98    0.57
   8  -6  -1    1.01    0.41
  -8  -6   1    0.56    0.39
  -8  -6   1    0.76    0.29
  -8  -6   1    0.80    0.33
   8  -6  -1    0.81    0.29
   8   6  -1    0.99    0.33
  -8   6   1    1.35    0.48
  -7  -6   1    1.39    0.41
  -7  -6   1    0.73    0.34
  -7  -6   1    0.70    0.21
   7  -6  -1    0.97    0.28
   7  -6  -1    0.45    0.32
  -7   6   1    1.08    0.21
   7   6  -1    0.77    0.29
  -7   6   1    1.27    0.48
  -6  -6   1    0.51    0.28
   6  -6  -1    0.36    0.28
  -6  -6   1    0.67    0.32
  -6  -6   1    1.00    0.18
   6  -6  -1    0.67    0.27
  -6   6   1    0.85    0.18
  -6   6   1    1.18    0.43
   6   6  -1    0.77    0.26
  -5  -6   1    5.41    0.29
  -5  -6   1    6.15    0.47
  -5  -6   1    5.98    0.44
   5  -6  -1    5.35    0.42
   5  -6  -1    5.47    0.46
  -5   6   1    6.41    0.54
  -5   6   1    5.07    0.33
   5   6  -1    4.83    0.41
  -4  -6   1    7.71    0.46
  -4  -6   1    6.69    0.29
   4  -6  -1    6.22    0.43
  -4  -6   1    6.83    0.47
   4  -6  -1    5.87    0.44
  -4   6   1    7.41    0.53
  -4   6   1    5.93    0.37
   4   6  -1    6.30    0.44
  -3  -6   1    0.50    0.22
   3  -6  -1    0.23    0.20
   3  -6  -1    0.04    0.17
  -3  -6   1    0.51    0.09
  -3  -6   1    0.42    0.23
   3   6  -1    0.37    0.24
  -3   6   1    0.81    0.28
  -3   6   1    0.60    0.19
   2  -6  -1    1.41    0.25
   2  -6  -1    1.26    0.20
  -2  -6   1    1.59    0.26
  -2  -6   1    2.27    0.16
   2   6  -1    1.89    0.25
  -2   6   1    1.73    0.28
  -2   6   1    2.15    0.23
   2   6  -1    1.12    0.23
   1  -6  -1   46.33    1.80
  -1  -6   1   47.74    1.77
   1  -6  -1   47.73    1.77
  -1  -6   1   48.94    1.79
  -1   6   1   48.33    1.79
   1   6  -1   45.94    1.78
   1   6  -1   46.83    1.81
  -1   6   1   47.59    1.80
   0  -6  -1   21.19    0.90
   0  -6   1   21.93    0.91
   0  -6   1   21.83    0.86
   0  -6  -1   21.62    0.87
   0   6  -1   22.09    0.90
   0   6  -1   23.56    0.94
   0   6   1   22.23    0.91
   0   6   1   22.64    0.93
  -1  -6  -1    1.16    0.15
  -1  -6  -1    1.42    0.26
   1  -6   1    0.72    0.16
   1  -6   1    1.32    0.26
  -1   6  -1    1.03    0.17
   1   6   1    1.49    0.26
  -1   6  -1    1.02    0.28
   1   6   1    1.04    0.20
   2  -6   1    7.57    0.41
  -2  -6  -1    8.46    0.48
   2  -6   1    8.43    0.49
  -2  -6  -1    8.39    0.38
  -2   6  -1   10.54    0.56
  -2   6  -1    8.05    0.41
   2   6   1    8.72    0.45
   2   6   1    8.63    0.50
  -3  -6  -1    6.55    0.30
   3  -6   1    6.46    0.37
   3  -6   1    5.50    0.42
  -3  -6  -1    6.54    0.42
   3   6   1    6.04    0.46
  -3   6  -1    6.49    0.47
  -3   6  -1    6.08    0.35
   3   6   1    5.97    0.41
  -4  -6  -1    9.03    0.52
  -4  -6  -1    9.27    0.40
   4  -6   1    9.07    0.51
   4  -6   1    8.36    0.49
  -4   6  -1    9.37    0.42
   4   6   1    8.67    0.50
  -4   6  -1    9.38    0.59
  -5  -6  -1   17.36    0.84
   5  -6   1   16.03    0.77
  -5  -6  -1   18.05    0.80
   5  -6   1   15.24    0.76
  -5  -6  -1   16.41    0.68
  -5   6  -1   16.88    0.65
  -5   6  -1   16.59    0.85
   5   6   1   15.76    0.74
  -6  -6  -1    5.33    0.49
   6  -6   1    5.76    0.53
   6  -6   1    5.75    0.47
  -6  -6  -1    6.39    0.37
  -6  -6  -1    6.42    0.56
  -6   6  -1    7.29    0.31
  -6   6  -1    6.90    0.61
   6   6   1    6.12    0.43
  -7  -6  -1    6.81    0.43
  -7  -6  -1    7.92    0.60
   7  -6   1    6.22    0.53
  -7  -6  -1    6.23    0.57
   7  -6   1    7.39    0.51
   7   6   1    6.54    0.50
  -7   6  -1    5.72    0.59
  -8  -6  -1    7.00    0.47
  -8  -6  -1    7.03    0.60
   8  -6   1    6.09    0.56
  -8  -6  -1    6.93    0.62
   8  -6   1    6.23    0.58
   8   6   1    6.62    0.50
  -8   6  -1    7.48    0.68
  -9  -6  -1    0.55    0.39
  -9  -6  -1   -0.29    0.41
   9  -6   1    0.11    0.44
   9  -6   1    0.11    0.32
  -9   6  -1    0.51    0.49
   9   6   1    0.12    0.31
  10  -6   1    0.22    0.38
  10  -6   1    0.72    0.50
 -10  -6  -1    0.42    0.43
  10   6   1    0.60    0.35
  10   6   1    0.18    0.45
 -10   6  -1    0.42    0.54
  11  -6   1    1.41    0.52
  11  -6   1    0.17    0.41
 -11  -6  -1    0.31    0.46
  11   6   1    1.15    0.42
 -11   6  -1    0.40    0.67
  11   6   1    0.58    0.57
 -12  -6  -1    0.27    0.51
  12  -6   1    0.55    0.54
  12   6   1    0.25    0.62
 -12   6  -1    0.83    0.74
  13  -6   1    0.46    0.60
 -13  -6  -1   -0.25    0.54
  13   6   1    0.20    0.60
 -13   6  -1   -0.37    0.76
  13  -7  -1    1.47    0.64
 -13  -7   1    1.73    0.62
  13   7  -1    0.98    0.74
 -13   7   1    0.95    0.86
  12  -7  -1    2.77    0.71
 -12  -7   1    2.08    0.58
  12   7  -1    2.38    0.65
 -12   7   1    1.71    0.83
 -11  -7   1    9.90    0.84
  11  -7  -1   11.53    0.87
  11   7  -1   10.97    0.76
 -11   7   1   10.63    1.04
  11   7  -1   11.12    0.90
  10  -7  -1    1.06    0.47
 -10  -7   1    1.02    0.41
  10  -7  -1    1.07    0.42
 -10   7   1    0.52    0.58
  10   7  -1    1.34    0.41
  10   7  -1    1.06    0.50
   9  -7  -1   10.35    0.74
  -9  -7   1   10.51    0.70
  -9  -7   1   10.20    0.78
   9  -7  -1    9.61    0.64
   9   7  -1    9.88    0.70
  -9   7   1   10.21    0.91
  -8  -7   1    5.55    0.52
   8  -7  -1    6.00    0.56
   8  -7  -1    5.92    0.53
  -8  -7   1    7.31    0.63
  -8   7   1    5.77    0.67
   8   7  -1    5.51    0.49
   7  -7  -1    0.39    0.33
  -7  -7   1    0.80    0.39
   7  -7  -1    0.63    0.31
  -7  -7   1    0.05    0.40
  -7   7   1    0.49    0.49
   7   7  -1    0.19    0.30
  -6  -7   1    0.77    0.35
   6  -7  -1    2.21    0.33
   6  -7  -1    1.57    0.37
  -6  -7   1    1.94    0.36
  -6   7   1    2.06    0.49
   6   7  -1    2.47    0.34
  -6   7   1    2.34    0.25
  -5  -7   1    9.15    0.66
   5  -7  -1   11.37    0.63
  -5  -7   1   12.30    0.49
  -5  -7   1   12.90    0.66
   5  -7  -1   12.30    0.67
  -5   7   1   12.81    0.56
  -5   7   1   12.52    0.75
   5   7  -1   12.40    0.65
  -4  -7   1    3.69    0.19
   4  -7  -1    3.51    0.35
   4  -7  -1    2.57    0.31
  -4  -7   1    3.60    0.38
  -4  -7   1    3.33    0.36
  -4   7   1    3.81    0.33
   4   7  -1    3.58    0.36
  -4   7   1    3.88    0.44
   3  -7  -1   20.64    0.90
   3  -7  -1   21.96    0.92
  -3  -7   1   22.64    0.82
  -3  -7   1   21.71    0.93
  -3   7   1   21.25    0.91
   3   7  -1   21.03    0.95
  -3   7   1   20.75    0.97
   3   7  -1   21.95    0.94
   2  -7  -1    2.38    0.29
   2  -7  -1    1.78    0.22
  -2  -7   1    2.39    0.30
  -2  -7   1    1.94    0.18
  -2   7   1    1.60    0.31
  -2   7   1    2.20    0.27
   2   7  -1    2.35    0.30
   2   7  -1    2.14    0.29
  -1  -7   1   15.90    0.71
   1  -7  -1   15.41    0.69
  -1  -7   1   15.12    0.61
   1  -7  -1   14.80    0.64
   1   7  -1   15.52    0.73
   1   7  -1   14.52    0.68
  -1   7   1   14.73    0.68
  -1   7   1   14.27    0.71
   0  -7  -1    3.32    0.33
   0  -7  -1    3.70    0.27
   0  -7   1    3.42    0.34
   0  -7   1    3.83    0.27
   0   7  -1    5.54    0.45
   0   7   1    5.84    0.44
   0   7  -1    4.55    0.35
   0   7   1    4.72    0.35
   1  -7   1  150.27    5.48
   1  -7   1  149.31    5.33
  -1  -7  -1  148.81    5.33
  -1  -7  -1  149.71    5.46
  -1   7  -1  150.43    5.43
   1   7   1  145.30    5.33
  -1   7  -1  141.97    5.34
   1   7   1  150.15    5.46
  -2  -7  -1    3.65    0.35
   2  -7   1    4.02    0.37
   2  -7   1    3.51    0.30
  -2  -7  -1    4.00    0.25
  -2   7  -1    4.15    0.42
   2   7   1    4.04    0.37
  -2   7  -1    3.60    0.32
   2   7   1    3.74    0.36
   3  -7   1    2.98    0.34
  -3  -7  -1    3.51    0.23
   3  -7   1    3.28    0.31
  -3  -7  -1    3.24    0.35
   3   7   1    2.94    0.35
  -3   7  -1    3.44    0.31
   3   7   1    3.40    0.34
  -3   7  -1    3.63    0.40
   4  -7   1   23.03    0.99
  -4  -7  -1   23.68    0.89
  -4  -7  -1   22.66    0.99
   4  -7   1   22.22    0.97
   4   7   1   23.28    0.98
  -4   7  -1   23.39    0.92
   4   7   1   23.13    1.04
  -4   7  -1   22.41    1.05
  -5  -7  -1   18.16    0.71
   5  -7   1   16.09    0.79
  -5  -7  -1   18.16    0.86
   5  -7   1   17.98    0.85
   5   7   1   16.64    0.79
  -5   7  -1   18.03    0.69
   5   7   1   16.85    0.91
  -5   7  -1   16.61    0.90
  -6  -7  -1    0.70    0.36
   6  -7   1   -0.28    0.29
  -6  -7  -1    0.57    0.18
   6  -7   1   -0.04    0.29
  -6   7  -1    0.80    0.40
   6   7   1    0.87    0.36
   6   7   1    0.55    0.29
  -7  -7  -1   25.63    1.13
   7  -7   1   25.41    1.16
   7  -7   1   25.88    1.12
   7   7   1   25.48    1.10
   7   7   1   24.81    1.20
  -7   7  -1   25.83    1.25
  -8  -7  -1    8.39    0.62
   8  -7   1    8.19    0.70
   8  -7   1    8.56    0.65
   8   7   1    8.08    0.57
  -8   7  -1    9.20    0.81
   8   7   1    7.36    0.69
  -9  -7  -1    0.16    0.42
   9  -7   1    0.35    0.41
   9  -7   1    0.86    0.37
   9   7   1    0.07    0.34
   9   7   1    0.05    0.45
  -9   7  -1    0.18    0.52
  10  -7   1   17.20    0.92
 -10  -7  -1   18.32    1.00
  10  -7   1   17.33    1.07
 -10   7  -1   17.61    1.21
  10   7   1   18.08    0.95
  10   7   1   17.11    1.13
  11  -7   1    3.13    0.59
 -11  -7  -1    2.73    0.57
  11  -7   1    3.27    0.51
  11   7   1    3.58    0.64
 -11   7  -1    2.74    0.70
  11   7   1    3.04    0.66
  12  -7   1    0.33    0.65
 -12  -7  -1    0.59    0.56
  12   7   1    0.21    0.66
 -12   7  -1    0.36    0.78
 -13  -7  -1    4.31    0.71
  13  -7   1    4.29    0.73
 -13   7  -1    4.11    0.95
  13   7   1    4.34    0.86
 -12  -8   1    0.02    0.57
  12  -8  -1    0.36    0.58
 -12   8   1    1.54    0.76
  12   8  -1    0.49    0.70
 -11  -8   1    3.31    0.59
  11  -8  -1    3.83    0.63
 -11   8   1    3.15    0.76
  11   8  -1    2.49    0.64
  11   8  -1    4.86    0.62
  10  -8  -1    0.17    0.42
  10  -8  -1    1.01    0.55
 -10  -8   1    0.59    0.49
 -10   8   1    1.30    0.70
  10   8  -1    0.70    0.53
  10   8  -1    0.44    0.44
   9  -8  -1    3.89    0.47
   9  -8  -1    3.34    0.54
  -9  -8   1    3.54    0.55
  -9   8   1    3.64    0.67
   9   8  -1    3.03    0.48
   9   8  -1    2.59    0.56
   8  -8  -1    2.06    0.40
   8  -8  -1    1.48    0.43
  -8  -8   1    2.01    0.48
  -8   8   1    1.42    0.61
   8   8  -1    2.23    0.49
   8   8  -1    1.62    0.40
   7  -8  -1   21.36    0.98
   7  -8  -1   22.12    1.03
  -7  -8   1   22.38    1.07
  -7   8   1   19.24    1.13
   7   8  -1   19.84    0.99
   7   8  -1   21.92    1.09
   6  -8  -1    7.03    0.55
   6  -8  -1    7.15    0.54
  -6  -8   1    7.08    0.58
  -6   8   1    6.55    0.64
   6   8  -1    7.23    0.68
   6   8  -1    6.39    0.58
   5  -8  -1    4.70    0.45
   5  -8  -1    4.05    0.42
  -5  -8   1    4.74    0.45
  -5   8   1    4.63    0.36
   5   8  -1    4.47    0.45
   5   8  -1    4.97    0.52
  -5   8   1    4.58    0.53
  -4  -8   1    0.71    0.32
   4  -8  -1    0.41    0.32
   4  -8  -1    0.47    0.28
  -4   8   1    0.74    0.24
   4   8  -1    0.98    0.34
   4   8  -1    0.54    0.31
  -4   8   1    1.41    0.38
   3  -8  -1    8.05    0.50
   3  -8  -1   10.07    0.55
  -3  -8   1    9.03    0.57
  -3  -8   1    9.43    0.39
  -3   8   1    9.96    0.53
   3   8  -1    9.63    0.62
  -3   8   1    9.07    0.63
   3   8  -1   10.07    0.61
   2  -8  -1   43.72    1.72
  -2  -8   1   43.71    1.67
   2  -8  -1   44.29    1.72
  -2  -8   1   45.26    1.74
   2   8  -1   43.41    1.75
   2   8  -1   44.66    1.74
  -2   8   1   45.20    1.74
  -2   8   1   44.42    1.75
  -1  -8   1   16.85    0.69
   1  -8  -1   16.63    0.73
   1  -8  -1   17.62    0.80
  -1  -8   1   16.36    0.81
   1   8  -1   17.06    0.83
  -1   8   1   16.82    0.77
  -1   8   1   17.77    0.84
   1   8  -1   16.74    0.77
   0  -8   1    1.46    0.19
   0  -8  -1    1.25    0.29
   0  -8   1    1.46    0.32
   0  -8  -1    1.07    0.19
   0   8  -1    1.21    0.25
   0   8   1    0.87    0.25
   0   8  -1    1.47    0.34
   0   8   1    0.76    0.29
   1  -8   1    2.31    0.33
  -1  -8  -1    3.11    0.25
  -1  -8  -1    2.71    0.34
   1  -8   1    2.86    0.26
  -1   8  -1    3.37    0.40
  -1   8  -1    2.63    0.30
   1   8   1    3.43    0.38
   1   8   1    3.06    0.35
   2  -8   1    7.56    0.45
   2  -8   1    7.92    0.50
  -2  -8  -1    7.40    0.37
  -2  -8  -1    7.90    0.56
   2   8   1    7.57    0.54
  -2   8  -1    7.60    0.46
  -2   8  -1    6.78    0.55
   2   8   1    7.16    0.52
  -3  -8  -1   34.88    1.31
   3  -8   1   35.33    1.40
   3  -8   1   34.75    1.39
  -3  -8  -1   32.78    1.39
   3   8   1   34.40    1.46
   3   8   1   35.05    1.39
  -3   8  -1   34.96    1.37
  -3   8  -1   33.50    1.43
  -4  -8  -1   10.36    0.43
   4  -8   1   10.16    0.63
   4  -8   1    9.24    0.55
  -4  -8  -1    9.75    0.62
   4   8   1    9.81    0.64
   4   8   1   10.13    0.60
  -4   8  -1   10.13    0.69
  -4   8  -1   10.17    0.51
  -5  -8  -1   47.18    1.82
   5  -8   1   46.51    1.85
   5  -8   1   46.54    1.81
   5   8   1   46.33    1.80
  -5   8  -1   43.09    1.87
   5   8   1   46.41    1.90
   6  -8   1   10.91    0.65
  -6  -8  -1   10.37    0.66
   6  -8   1   10.49    0.66
  -6   8  -1   11.24    0.79
   6   8   1    9.74    0.72
   6   8   1   10.41    0.64
  -7  -8  -1    0.50    0.39
   7  -8   1    1.15    0.37
   7  -8   1    0.33    0.41
   7   8   1    0.70    0.35
  -7   8  -1    0.88    0.48
   7   8   1    0.77    0.43
  -8  -8  -1    5.58    0.55
   8  -8   1    5.82    0.54
   8  -8   1    5.77    0.57
   8   8   1    5.91    0.53
  -8   8  -1    5.58    0.75
   8   8   1    4.85    0.62
   9  -8   1    2.86    0.45
  -9  -8  -1    2.55    0.53
   9  -8   1    3.43    0.58
  -9   8  -1    2.99    0.71
   9   8   1    2.43    0.56
   9   8   1    2.77    0.45
 -10  -8  -1    0.03    0.49
  10  -8   1    0.58    0.49
  10   8   1    0.97    0.61
 -10   8  -1    0.06    0.60
  10   8   1    0.79    0.43
 -11  -8  -1    1.05    0.56
  11  -8   1    1.13    0.55
 -11   8  -1    0.90    0.75
  11   8   1    1.12    0.68
  12  -8   1    5.03    0.72
 -12  -8  -1    3.45    0.67
 -12   8  -1    2.78    0.82
  12   8   1    4.18    0.75
 -12  -9   1    2.41    0.65
  12  -9  -1    4.53    0.81
 -12   9   1    2.86    0.85
  12   9  -1    3.29    0.75
 -11  -9   1    0.08    0.55
  11  -9  -1    1.42    0.58
  11   9  -1    1.41    0.64
 -11   9   1    0.04    0.70
  10  -9  -1    0.96    0.60
 -10  -9   1    1.72    0.57
  10   9  -1    0.28    0.56
 -10   9   1    0.17    0.64
  10   9  -1    1.71    0.49
  -9  -9   1    0.54    0.50
   9  -9  -1    0.88    0.47
   9  -9  -1    1.00    0.43
   9   9  -1    1.80    0.62
   9   9  -1    0.86    0.43
  -9   9   1    0.10    0.67
  -8  -9   1    0.60    0.49
   8  -9  -1    0.23    0.47
   8  -9  -1    0.60    0.38
   8   9  -1    0.90    0.55
  -8   9   1    0.41    0.54
   8   9  -1    0.85    0.40
   7  -9  -1   14.12    0.82
   7  -9  -1   13.59    0.85
  -7  -9   1   12.60    0.81
   7   9  -1   14.20    0.88
   7   9  -1   13.14    0.79
  -7   9   1   13.40    0.95
  -6  -9   1    5.65    0.54
   6  -9  -1    6.29    0.57
   6  -9  -1    6.14    0.55
   6   9  -1    6.00    0.60
  -6   9   1    6.24    0.65
   6   9  -1    6.62    0.59
   5  -9  -1    6.08    0.52
  -5  -9   1    5.98    0.54
   5  -9  -1    5.92    0.55
   5   9  -1    6.01    0.57
   5   9  -1    6.60    0.56
  -5   9   1    5.80    0.61
   4  -9  -1   19.93    0.93
  -4  -9   1   18.90    0.94
   4  -9  -1   20.73    0.94
  -4   9   1   19.79    0.89
   4   9  -1   19.92    0.97
  -4   9   1   20.25    1.02
   4   9  -1   19.85    1.02
   3  -9  -1    6.02    0.45
   3  -9  -1    6.56    0.54
  -3  -9   1    5.82    0.52
  -3   9   1    6.15    0.46
   3   9  -1    6.18    0.56
   3   9  -1    6.09    0.58
  -3   9   1    5.01    0.53
  -2  -9   1    2.27    0.38
  -2  -9   1    2.67    0.25
   2  -9  -1    3.05    0.30
   2  -9  -1    2.77    0.36
   2   9  -1    2.78    0.36
  -2   9   1    3.06    0.42
  -2   9   1    3.15    0.36
   2   9  -1    2.87    0.43
   1  -9  -1    6.62    0.53
   1  -9  -1    8.30    0.44
  -1  -9   1    8.03    0.41
  -1  -9   1    7.67    0.55
   1   9  -1    8.23    0.54
   1   9  -1    7.32    0.56
  -1   9   1    8.40    0.59
  -1   9   1    7.83    0.51
   0  -9  -1   33.63    1.34
   0  -9  -1   34.07    1.38
   0  -9   1   35.55    1.34
   0  -9   1   33.83    1.41
   0   9   1   33.99    1.41
   0   9  -1   32.82    1.39
   0   9  -1   34.46    1.44
   0   9   1   35.30    1.43
  -1  -9  -1    7.71    0.40
   1  -9   1    7.01    0.42
   1  -9   1    6.31    0.52
  -1  -9  -1    7.38    0.53
  -1   9  -1    6.54    0.56
   1   9   1    7.07    0.54
  -1   9  -1    7.03    0.49
   1   9   1    7.78    0.58
  -2  -9  -1   37.75    1.57
   2  -9   1   37.82    1.57
  -2  -9  -1   40.34    1.51
   2  -9   1   39.48    1.55
   2   9   1   39.42    1.59
  -2   9  -1   40.77    1.65
  -2   9  -1   39.00    1.56
   2   9   1   39.45    1.63
  -3  -9  -1   11.41    0.70
   3  -9   1   11.55    0.67
   3  -9   1   12.61    0.64
  -3  -9  -1   12.10    0.52
  -3   9  -1   11.98    0.81
   3   9   1   13.15    0.76
   3   9   1   12.77    0.71
  -3   9  -1   12.02    0.63
  -4  -9  -1    9.25    0.65
   4  -9   1   10.06    0.66
   4  -9   1    9.86    0.58
  -4   9  -1   10.11    0.53
  -4   9  -1    9.84    0.72
   4   9   1    9.68    0.64
   4   9   1   11.08    0.75
   5  -9   1   10.05    0.68
   5  -9   1   10.96    0.66
  -5  -9  -1   10.37    0.69
   5   9   1   10.05    0.73
   5   9   1   10.13    0.67
  -5   9  -1   10.77    0.84
  -6  -9  -1   18.83    0.95
   6  -9   1   18.55    0.93
   6  -9   1   19.04    0.94
  -6   9  -1   18.30    1.11
   6   9   1   18.17    1.02
   6   9   1   18.73    0.93
   7  -9   1    0.46    0.39
  -7  -9  -1    0.97    0.47
   7  -9   1    1.40    0.40
  -7   9  -1    0.36    0.51
   7   9   1    0.79    0.39
   7   9   1    1.83    0.49
  -8  -9  -1    0.11    0.42
   8  -9   1    0.30    0.42
   8  -9   1    0.99    0.40
  -8   9  -1    0.36    0.54
   8   9   1   -0.25    0.46
   8   9   1    0.88    0.39
  -9  -9  -1    3.74    0.62
   9  -9   1    5.45    0.57
   9  -9   1    5.63    0.66
   9   9   1    5.67    0.70
  -9   9  -1    3.18    0.70
   9   9   1    4.87    0.53
 -10  -9  -1    5.82    0.70
  10  -9   1    6.50    0.65
  10  -9   1    7.23    0.77
 -10   9  -1    6.68    0.93
  10   9   1    5.76    0.76
  11  -9   1    2.54    0.62
 -11  -9  -1    2.35    0.61
 -11   9  -1    0.68    0.71
  11   9   1    3.35    0.71
  12  -9   1    0.66    0.62
 -12  -9  -1    0.62    0.55
 -12   9  -1   -0.43    0.82
  12   9   1    0.36    0.66
  11 -10  -1    1.16    0.62
 -11 -10   1    0.84    0.59
 -11  10   1    0.81    0.75
  11  10  -1    0.71    0.74
 -10 -10   1    0.11    0.52
  10 -10  -1    0.77    0.55
 -10  10   1    0.69    0.69
  10  10  -1    0.82    0.63
  -9 -10   1    2.98    0.56
   9 -10  -1    3.68    0.55
   9 -10  -1    3.63    0.65
   9  10  -1    3.50    0.65
   9  10  -1    2.44    0.55
  -9  10   1    3.32    0.81
   8 -10  -1    2.77    0.52
  -8 -10   1    1.84    0.51
   8 -10  -1    2.07    0.47
   8  10  -1    2.68    0.51
   8  10  -1    2.01    0.57
  -8  10   1    1.86    0.62
  -7 -10   1   11.94    0.86
   7 -10  -1   11.50    0.76
   7 -10  -1   11.01    0.83
  -7  10   1   11.65    0.96
   7  10  -1   12.18    0.84
   7  10  -1   11.16    0.86
  -6 -10   1    0.29    0.41
   6 -10  -1    0.45    0.39
   6 -10  -1    1.47    0.43
  -6  10   1    0.88    0.50
   6  10  -1    0.90    0.42
   6  10  -1    0.72    0.46
  -5 -10   1    0.59    0.40
   5 -10  -1    0.98    0.38
   5 -10  -1    0.23    0.39
   5  10  -1    0.49    0.46
   5  10  -1    1.18    0.42
  -5  10   1    1.15    0.53
  -4 -10   1   12.64    0.80
   4 -10  -1   11.76    0.64
   4 -10  -1   11.20    0.73
   4  10  -1   10.23    0.74
   4  10  -1   12.62    0.83
  -4  10   1   11.13    0.80
  -3 -10   1    0.94    0.41
   3 -10  -1    1.49    0.31
   3 -10  -1    1.39    0.35
   3  10  -1    1.19    0.41
   3  10  -1    1.38    0.41
  -3  10   1    1.47    0.34
  -3  10   1    1.41    0.48
  -2 -10   1   10.49    0.67
   2 -10  -1    9.48    0.57
   2 -10  -1   10.15    0.68
   2  10  -1    9.77    0.66
   2  10  -1    9.87    0.64
  -2  10   1    9.84    0.76
  -2  10   1   10.03    0.64
  -1 -10   1   13.71    0.62
   1 -10  -1   14.99    0.68
  -1 -10   1   13.83    0.77
   1 -10  -1   14.12    0.76
   1  10  -1   14.36    0.78
  -1  10   1   13.16    0.80
  -1  10   1   13.53    0.74
   1  10  -1   15.63    0.80
   0 -10   1   11.28    0.56
   0 -10  -1   11.56    0.56
   0 -10  -1   11.15    0.71
   0 -10   1   10.88    0.68
   0  10   1   12.30    0.69
   0  10  -1   10.86    0.65
   0  10  -1   10.87    0.77
   0  10   1   10.69    0.70
   1 -10   1    5.75    0.41
   1 -10   1    5.51    0.49
  -1 -10  -1    5.50    0.37
  -1 -10  -1    4.94    0.49
   1  10   1    5.66    0.51
   1  10   1    6.44    0.56
  -1  10  -1    5.86    0.50
  -1  10  -1    5.23    0.53
   2 -10   1   10.10    0.55
   2 -10   1    8.27    0.61
  -2 -10  -1    9.35    0.68
  -2 -10  -1    8.71    0.47
  -2  10  -1    8.36    0.69
  -2  10  -1   10.15    0.59
   2  10   1    9.84    0.69
   2  10   1    9.08    0.67
   3 -10   1    1.91    0.32
  -3 -10  -1    1.65    0.39
   3 -10   1    1.12    0.41
   3  10   1    1.71    0.39
   3  10   1    1.40    0.41
  -3  10  -1    0.99    0.31
  -3  10  -1    1.58    0.47
   4 -10   1    1.42    0.38
   4 -10   1    1.87    0.35
  -4 -10  -1    2.15    0.43
   4  10   1    2.16    0.42
   4  10   1    2.45    0.48
  -4  10  -1    2.22    0.53
   5 -10   1    3.46    0.42
   5 -10   1    2.69    0.48
  -5 -10  -1    3.38    0.48
   5  10   1    3.60    0.48
  -5  10  -1    2.39    0.54
   5  10   1    3.91    0.53
   6 -10   1    0.71    0.43
   6 -10   1    1.37    0.42
  -6 -10  -1    0.30    0.42
   6  10   1    1.21    0.42
   6  10   1    1.45    0.49
  -6  10  -1    2.38    0.61
   7 -10   1    0.99    0.43
  -7 -10  -1    0.03    0.44
   7 -10   1    0.48    0.41
   7  10   1    0.43    0.42
  -7  10  -1    0.25    0.58
   7  10   1    0.18    0.49
  -8 -10  -1    1.53    0.50
   8 -10   1    1.87    0.50
   8 -10   1    2.26    0.53
  -8  10  -1    0.62    0.66
   8  10   1    1.67    0.57
   8  10   1    1.61    0.49
   9 -10   1   -0.12    0.54
   9 -10   1   -0.24    0.44
  -9 -10  -1    0.02    0.49
  -9  10  -1    0.00    0.62
   9  10   1    1.46    0.59
 -10 -10  -1    1.48    0.55
  10 -10   1    1.76    0.57
  10  10   1    1.64    0.66
 -10  10  -1    1.25    0.80
 -11 -10  -1    0.48    0.61
  11 -10   1    0.74    0.66
  11  10   1   -0.97    0.71
 -11  10  -1   -0.43    0.70
  10 -11  -1    3.38    0.64
 -10 -11   1    2.10    0.68
  10  11  -1    1.18    0.78
 -10  11   1    1.38    0.85
  -9 -11   1    6.45    0.77
   9 -11  -1    7.96    0.80
   9  11  -1    6.94    0.89
  -9  11   1    6.24    0.93
   8 -11  -1    0.26    0.48
  -8 -11   1   -0.10    0.56
   8 -11  -1    0.26    0.46
   8  11  -1    1.39    0.59
   8  11  -1   -0.19    0.50
  -8  11   1    0.58    0.61
  -7 -11   1    5.75    0.68
   7 -11  -1    6.83    0.65
   7 -11  -1    5.16    0.61
   7  11  -1    7.02    0.73
   7  11  -1    5.56    0.64
  -7  11   1    5.70    0.75
   6 -11  -1    0.32    0.43
   6 -11  -1    0.46    0.43
  -6 -11   1    0.30    0.50
   6  11  -1   -0.47    0.44
  -6  11   1    0.16    0.52
   6  11  -1    0.18    0.48
  -5 -11   1    1.34    0.46
   5 -11  -1    1.77    0.42
   5 -11  -1    1.66    0.47
   5  11  -1    1.75    0.50
   5  11  -1    1.64    0.47
  -5  11   1    2.48    0.60
   4 -11  -1   27.23    1.18
  -4 -11   1   25.82    1.22
   4 -11  -1   26.97    1.23
   4  11  -1   25.54    1.24
  -4  11   1   25.95    1.35
   4  11  -1   26.55    1.27
   3 -11  -1   20.05    0.89
  -3 -11   1   18.17    0.95
   3 -11  -1   18.07    0.95
  -3  11   1   18.60    0.95
  -3  11   1   18.46    1.08
   3  11  -1   17.62    0.97
   3  11  -1   17.70    0.95
   2 -11  -1    7.19    0.49
  -2 -11   1    6.41    0.58
   2 -11  -1    7.76    0.61
  -2  11   1    7.02    0.63
  -2  11   1    6.52    0.59
   2  11  -1    7.40    0.65
   2  11  -1    6.80    0.64
   1 -11  -1   12.81    0.62
   1 -11  -1   10.90    0.77
  -1 -11   1   11.99    0.74
  -1  11   1   11.75    0.71
   1  11  -1   11.86    0.77
   1  11  -1   13.12    0.76
  -1  11   1   12.13    0.79
   0 -11  -1    3.56    0.46
   0 -11   1    4.03    0.48
   0 -11   1    4.66    0.37
   0 -11  -1    4.52    0.39
   0  11   1    4.73    0.48
   0  11  -1    4.52    0.48
   0  11  -1    4.09    0.56
   0  11   1    5.23    0.57
  -1 -11  -1    2.61    0.47
  -1 -11  -1    2.68    0.29
   1 -11   1    2.98    0.32
   1 -11   1    1.58    0.46
   1  11   1    2.60    0.44
  -1  11  -1    2.01    0.47
   1  11   1    2.65    0.44
  -1  11  -1    2.53    0.40
   2 -11   1   12.36    0.80
  -2 -11  -1   10.85    0.81
   2 -11   1   13.72    0.66
   2  11   1   12.75    0.77
  -2  11  -1   13.17    0.89
   2  11   1   12.41    0.76
  -2  11  -1   13.01    0.73
  -3 -11  -1   14.37    0.83
   3 -11   1   13.92    0.80
   3 -11   1   14.80    0.76
  -3  11  -1   13.12    0.89
   3  11   1   15.26    0.92
   3  11   1   14.53    0.87
   4 -11   1    1.12    0.35
   4 -11   1   -0.10    0.38
  -4 -11  -1    0.96    0.42
  -4  11  -1    0.67    0.48
   4  11   1    1.30    0.44
   4  11   1    0.13    0.42
   5 -11   1    1.90    0.48
  -5 -11  -1    1.60    0.48
   5 -11   1    2.26    0.43
  -5  11  -1    1.51    0.55
   5  11   1    1.54    0.50
   5  11   1    2.52    0.48
   6 -11   1    5.87    0.60
   6 -11   1    6.87    0.61
  -6 -11  -1    6.12    0.62
   6  11   1    6.73    0.66
  -6  11  -1    5.48    0.72
   6  11   1    5.78    0.68
  -7 -11  -1    1.46    0.50
   7 -11   1    0.75    0.48
   7 -11   1    1.77    0.51
   7  11   1    1.10    0.50
  -7  11  -1    1.06    0.59
   7  11   1    1.47    0.62
  -8 -11  -1    0.64    0.58
   8 -11   1    1.44    0.56
   8 -11   1    1.00    0.50
  -8  11  -1    1.38    0.72
   8  11   1    1.18    0.60
   8  11   1    0.57    0.49
  -9 -11  -1    2.76    0.66
   9 -11   1    3.69    0.67
   9 -11   1    2.52    0.56
  -9  11  -1    2.24    0.73
   9  11   1    3.22    0.77
  10 -11   1    1.62    0.59
 -10 -11  -1    1.19    0.58
  10  11   1    1.01    0.77
 -10  11  -1    0.24    0.72
   9 -12  -1    3.72    0.69
  -9 -12   1    1.48    0.67
   9  12  -1    2.63    0.72
  -9  12   1    2.91    0.88
   8 -12  -1    0.78    0.52
  -8 -12   1    1.76    0.59
   8 -12  -1    2.29    0.60
   8  12  -1    1.87    0.60
   8  12  -1    1.16    0.63
  -8  12   1    0.63    0.75
  -7 -12   1    0.86    0.57
   7 -12  -1    0.17    0.49
   7 -12  -1    0.23    0.44
  -7  12   1    1.52    0.72
   7  12  -1    0.05    0.56
   7  12  -1    0.59    0.63
   6 -12  -1    0.22    0.48
  -6 -12   1    1.76    0.58
   6 -12  -1    1.85    0.49
  -6  12   1    1.35    0.68
   6  12  -1    0.21    0.50
   6  12  -1    1.83    0.63
   5 -12  -1    2.69    0.51
   5 -12  -1    3.80    0.48
  -5 -12   1    3.18    0.55
  -5  12   1    2.83    0.63
   5  12  -1    3.27    0.57
   5  12  -1    2.93    0.64
   4 -12  -1    0.57    0.36
   4 -12  -1    0.73    0.40
  -4 -12   1   -0.47    0.42
   4  12  -1    0.21    0.51
   4  12  -1    1.01    0.49
  -4  12   1    0.87    0.58
   3 -12  -1    1.87    0.37
  -3 -12   1    1.22    0.45
   3 -12  -1    1.19    0.47
   3  12  -1    1.45    0.49
  -3  12   1    1.51    0.51
   3  12  -1    0.26    0.50
   2 -12  -1    2.44    0.34
   2 -12  -1    0.98    0.46
  -2 -12   1    1.14    0.44
  -2  12   1    2.00    0.43
   2  12  -1    1.88    0.53
   2  12  -1    2.02    0.48
  -2  12   1    1.57    0.55
   1 -12  -1    1.53    0.31
   1 -12  -1    1.44    0.47
  -1 -12   1    0.65    0.43
  -1  12   1    0.91    0.39
   1  12  -1    0.44    0.50
   1  12  -1    1.32    0.43
  -1  12   1    0.33    0.49
   0 -12   1    1.32    0.43
   0 -12  -1    0.99    0.42
   0  12  -1    1.01    0.39
   0  12   1    1.46    0.46
   0  12  -1    1.31    0.51
   0  12   1    0.47    0.39
  -1 -12  -1    7.77    0.67
   1 -12   1    8.88    0.52
   1 -12   1    7.20    0.65
  -1  12  -1    7.11    0.69
   1  12   1    7.49    0.71
  -1  12  -1    8.21    0.65
   1  12   1    8.29    0.71
   2 -12   1    1.96    0.34
   2 -12   1    1.55    0.49
  -2 -12  -1    1.41    0.49
  -2  12  -1    1.07    0.49
   2  12   1    1.47    0.50
   2  12   1    1.17    0.45
   3 -12   1    8.68    0.57
  -3 -12  -1    7.28    0.68
   3 -12   1    6.75    0.66
  -3  12  -1    8.17    0.79
   3  12   1    8.60    0.72
   3  12   1    8.15    0.74
   4 -12   1    0.29    0.47
  -4 -12  -1    0.48    0.45
   4 -12   1    1.19    0.38
  -4  12  -1    0.44    0.52
   4  12   1    0.54    0.47
   4  12   1    0.72    0.48
  -5 -12  -1    0.08    0.52
   5 -12   1    0.04    0.48
   5 -12   1    0.79    0.39
   5  12   1    1.05    0.52
  -5  12  -1    0.93    0.56
   5  12   1    0.67    0.48
   6 -12   1   -0.17    0.48
   6 -12   1    0.95    0.46
  -6 -12  -1    0.12    0.48
   6  12   1    0.38    0.49
  -6  12  -1    0.32    0.66
   6  12   1   -0.12    0.52
  -7 -12  -1    5.62    0.73
   7 -12   1    5.62    0.65
   7 -12   1    4.60    0.62
   7  12   1    5.09    0.67
  -7  12  -1    4.05    0.74
   7  12   1    5.44    0.81
   8 -12   1    0.88    0.54
   8 -12   1    1.39    0.57
  -8 -12  -1    1.02    0.57
  -8  12  -1    1.21    0.69
   8  12   1    1.24    0.63
  -9 -12  -1    1.05    0.66
   9 -12   1    1.05    0.76
   9 -12   1    0.75    0.54
   9  12   1   -0.14    0.65
  -9  12  -1    0.02    0.76
   8 -13  -1   13.58    0.90
  -8 -13   1   10.55    0.94
  -8  13   1   11.03    1.15
   8  13  -1   12.05    1.06
   7 -13  -1    1.73    0.54
  -7 -13   1    1.05    0.63
   7 -13  -1   -0.49    0.52
  -7  13   1    1.68    0.69
   7  13  -1    0.79    0.70
   7  13  -1    0.25    0.55
  -6 -13   1    2.04    0.64
   6 -13  -1    1.89    0.57
   6 -13  -1    3.50    0.55
   6  13  -1    2.61    0.65
   6  13  -1    2.21    0.61
  -6  13   1    2.08    0.68
   5 -13  -1    1.71    0.46
   5 -13  -1    0.47    0.50
  -5 -13   1    0.27    0.50
   5  13  -1    0.52    0.54
   5  13  -1    0.86    0.55
  -5  13   1    0.25    0.58
  -4 -13   1    1.23    0.50
   4 -13  -1    2.00    0.43
   4 -13  -1    1.47    0.53
   4  13  -1    1.52    0.58
  -4  13   1    0.95    0.58
   4  13  -1    0.36    0.55
   3 -13  -1   16.61    1.00
   3 -13  -1   18.46    0.87
  -3 -13   1   15.26    0.96
   3  13  -1   16.35    1.07
   3  13  -1   16.67    1.07
  -3  13   1   17.26    1.07
   2 -13  -1    2.20    0.49
  -2 -13   1    2.47    0.52
   2 -13  -1    3.63    0.40
   2  13  -1    3.51    0.56
   2  13  -1    4.29    0.64
  -2  13   1    2.46    0.58
  -1 -13   1   20.56    1.10
   1 -13  -1   20.28    1.12
   1  13  -1   22.64    1.21
  -1  13   1   22.51    1.15
  -1  13   1   21.29    1.16
   1  13  -1   21.92    1.15
   0 -13  -1    0.69    0.43
   0 -13   1    0.11    0.50
   0  13   1    0.41    0.48
   0  13   1    0.78    0.46
   0  13  -1   -0.01    0.40
   0  13  -1    0.30    0.55
   1 -13   1   17.77    1.03
  -1 -13  -1   17.07    0.96
   1  13   1   18.00    1.03
   1  13   1   17.57    1.07
  -1  13  -1   15.77    1.11
  -1  13  -1   17.51    1.01
  -2 -13  -1    0.82    0.46
   2 -13   1    2.83    0.39
   2 -13   1    1.74    0.55
   2  13   1    1.93    0.55
  -2  13  -1    2.62    0.65
   2  13   1    2.08    0.57
   3 -13   1    0.05    0.50
   3 -13   1    0.83    0.35
  -3 -13  -1    0.99    0.54
   3  13   1    0.01    0.51
  -3  13  -1    0.43    0.61
   3  13   1    0.08    0.52
   4 -13   1    3.75    0.61
  -4 -13  -1    3.34    0.63
   4 -13   1    4.61    0.50
   4  13   1    3.87    0.63
   4  13   1    4.59    0.71
  -4  13  -1    3.19    0.66
  -5 -13  -1    4.64    0.69
   5 -13   1    5.62    0.57
   5 -13   1    4.42    0.62
   5  13   1    5.21    0.68
  -5  13  -1    4.87    0.76
   5  13   1    5.05    0.70
  -6 -13  -1   -0.09    0.58
   6 -13   1    0.64    0.47
   6 -13   1    0.61    0.54
   6  13   1    0.05    0.53
  -6  13  -1    0.51    0.63
   6  13   1    0.38    0.59
   7 -13   1    2.07    0.60
  -7 -13  -1    1.89    0.67
   7 -13   1    3.47    0.61
  -7  13  -1    2.04    0.72
   7  13   1    3.94    0.81
   8 -13   1    1.26    0.60
  -8 -13  -1    0.58    0.59
   8 -13   1    0.55    0.61
   8  13   1    0.92    0.76
  -8  13  -1    1.00    0.72
   7 -14  -1   10.58    0.97
  -7 -14   1   12.40    1.03
   7 -14  -1   13.37    0.96
  -7  14   1   12.82    1.21
   7  14  -1   13.76    1.23
  -6 -14   1    0.76    0.64
   6 -14  -1    1.51    0.51
   6 -14  -1    0.22    0.53
   6  14  -1   -0.73    0.57
  -6  14   1    1.85    0.71
   6  14  -1    0.16    0.67
   5 -14  -1    1.49    0.47
  -5 -14   1    0.57    0.62
   5 -14  -1    0.67    0.56
   5  14  -1    0.64    0.66
   5  14  -1    0.43    0.59
  -5  14   1    0.50    0.73
   4 -14  -1    1.24    0.42
   4 -14  -1   -0.23    0.52
  -4 -14   1    0.31    0.52
   4  14  -1    0.54    0.66
  -4  14   1   -0.62    0.58
   4  14  -1    0.60    0.62
   3 -14  -1    8.08    0.76
  -3 -14   1    7.12    0.73
   3 -14  -1    9.18    0.86
   3  14  -1    7.71    0.82
   3  14  -1    8.50    0.82
  -3  14   1    9.02    0.92
   2 -14  -1    2.33    0.59
  -2 -14   1    1.66    0.58
   2  14  -1    1.53    0.55
  -2  14   1    2.35    0.70
   2  14  -1    1.77    0.58
   1 -14  -1    5.63    0.69
  -1 -14   1    6.01    0.72
   1  14  -1    6.45    0.73
   1  14  -1    7.05    0.74
  -1  14   1    7.57    0.81
   0 -14   1    7.04    0.75
   0 -14  -1    6.22    0.71
   0  14  -1    6.21    0.70
   0  14   1    8.20    0.76
   0  14   1    6.13    0.77
   0  14  -1    6.68    0.82
  -1 -14  -1    0.31    0.54
   1 -14   1    0.50    0.48
   1  14   1   -0.47    0.57
  -1  14  -1    0.48    0.55
   1  14   1    0.32    0.54
   2 -14   1    5.16    0.69
  -2 -14  -1    4.95    0.69
   2  14   1    6.36    0.75
   2  14   1    6.76    0.76
  -2  14  -1    4.46    0.78
   3 -14   1    3.05    0.63
  -3 -14  -1    2.52    0.62
   3  14   1    1.76    0.61
  -3  14  -1    2.08    0.64
   3  14   1    2.55    0.64
  -4 -14  -1    2.34    0.59
   4 -14   1    3.03    0.63
   4 -14   1    4.52    0.53
  -4  14  -1    2.58    0.69
   4  14   1    3.91    0.73
   4  14   1    2.99    0.64
   5 -14   1   -0.15    0.56
  -5 -14  -1    0.48    0.54
   5 -14   1    2.07    0.48
  -5  14  -1    0.79    0.72
   5  14   1    1.24    0.70
   5  14   1    0.66    0.62
   6 -14   1    1.27    0.59
  -6 -14  -1    1.47    0.66
   6 -14   1    1.76    0.54
  -6  14  -1    2.59    0.85
   6  14   1    1.52    0.67
   7 -14   1    2.90    0.57
  -7 -14  -1    1.68    0.62
   7 -14   1    0.58    0.62
   7  14   1    0.42    0.77
  -7  14  -1    0.95    0.72
  -5 -15   1    3.86    0.76
   5 -15  -1    5.58    0.68
   5 -15  -1    4.00    0.69
  -5  15   1    2.81    0.79
   5  15  -1    4.62    0.83
   5  15  -1    4.47    0.80
   4 -15  -1    1.69    0.62
  -4 -15   1    1.80    0.61
   4  15  -1    1.84    0.71
  -4  15   1    1.65    0.71
   4  15  -1    1.84    0.69
  -3 -15   1    0.13    0.63
   3 -15  -1   -0.15    0.56
  -3  15   1    1.20    0.72
   3  15  -1   -0.54    0.61
   3  15  -1    1.09    0.63
  -2 -15   1    1.69    0.64
   2 -15  -1    1.84    0.56
   2  15  -1    2.56    0.66
  -2  15   1    1.31    0.73
   2  15  -1    1.52    0.68
  -1 -15   1    0.74    0.54
   1 -15  -1    0.94    0.56
   1  15  -1    1.43    0.64
  -1  15   1    0.81    0.69
   1  15  -1    0.52    0.68
   0 -15   1    2.13    0.65
   0 -15  -1    2.12    0.58
   0  15   1    2.33    0.71
   0  15  -1    3.17    0.75
   1 -15   1    0.42    0.54
  -1 -15  -1   -0.50    0.57
  -1  15  -1    1.27    0.73
   1  15   1    1.08    0.59
   1  15   1    0.09    0.64
  -2 -15  -1    2.36    0.60
   2 -15   1    1.98    0.65
  -2  15  -1    1.77    0.75
   2  15   1    2.07    0.65
   2  15   1    2.20    0.71
  -3 -15  -1    3.67    0.66
   3 -15   1    2.91    0.66
  -3  15  -1    4.66    0.87
   3  15   1    4.62    0.79
   3  15   1    4.79    0.75
   4 -15   1    0.57    0.60
  -4 -15  -1   -0.27    0.55
   4  15   1   -0.08    0.60
   4  15   1    1.13    0.63
  -4  15  -1    0.29    0.68
  -5 -15  -1    0.69    0.69
   5 -15   1    0.78    0.62
   5  15   1    0.06    0.85
   5  15   1    0.71    0.72
  -5  15  -1    0.39    0.81
   2 -16  -1    1.77    0.69
  -2 -16   1    2.24    0.65
  -2  16   1    2.03    0.72
   2  16  -1    1.38    0.78
  -1 -16   1   -0.50    0.64
   1 -16  -1   -0.29    0.54
   1  16  -1    0.31    0.72
  -1  16   1    0.19    0.74
   0 -16   1   -0.78    0.62
   0 -16  -1    0.45    0.62
   0  16  -1    0.54    0.75
   0  16   1    0.78    0.72
  -1 -16  -1    0.53    0.57
   1 -16   1    1.78    0.70
  -1  16  -1    0.44    0.74
   1  16   1    0.33    0.72
  -2 -16  -1    0.84    0.58
   2 -16   1   -1.17    0.54
   2  16   1   -0.69    0.68
  -2  16  -1    0.88    0.70
   2  16   1    0.49    0.66
  14   0  -2    0.75    0.54
 -14   0   2    0.49    0.76
  13   0  -2    6.52    0.66
 -13   0   2    6.20    0.70
 -13   0   2    5.73    0.85
 -12   0   2    0.62    0.54
 -12   0   2    0.36    0.47
  12   0  -2    0.22    0.38
  12   0  -2    0.43    0.44
  11   0  -2   12.16    0.78
  11   0  -2   11.71    0.75
 -11   0   2   12.69    0.78
 -11   0   2   11.49    0.97
 -10   0   2   10.78    0.80
  10   0  -2    8.83    0.60
 -10   0   2    8.77    0.81
 -10   0   2    9.36    0.66
  -9   0   2   17.64    0.96
  -9   0   2   18.36    0.90
  -9   0   2   18.46    0.84
  -9   0   2   19.73    1.00
  -8   0   2    6.61    0.43
  -8   0   2    7.23    0.61
  -8   0   2    6.96    0.51
  -8   0   2    7.34    0.59
  -7   0   2    8.14    0.55
  -7   0   2    8.20    0.44
  -7   0   2    8.70    0.51
  -7   0   2    7.70    0.53
  -6   0   2   88.93    3.27
  -6   0   2   83.90    3.09
  -6   0   2   83.22    3.19
  -6   0   2   86.74    3.17
  -5   0   2   27.07    1.13
  -5   0   2   29.18    1.16
  -5   0   2   28.17    1.06
  -5   0   2   27.41    1.10
  -4   0   2  136.17    4.78
  -4   0   2  132.78    4.92
  -4   0   2  130.61    4.83
  -4   0   2  139.01    5.00
  -3   0   2   11.91    0.55
  -3   0   2   13.17    0.56
  -3   0   2   12.72    0.54
  -3   0   2   13.43    0.50
  -2   0   2  172.55    6.42
  -2   0   2  169.36    6.33
  -2   0   2  176.12    6.17
  -2   0   2  177.75    6.18
   1   0  -2   70.17    2.78
  -1   0   2   84.79    2.79
  -1   0   2   75.74    2.79
  -1   0   2   84.03    2.86
   0   0  -2   -0.01    0.01
  -1   0  -2    2.46    0.12
   1   0   2    2.36    0.12
   1   0   2    2.59    0.12
  -1   0  -2    2.84    0.13
  -1   0  -2    2.55    0.13
  -2   0  -2  303.78   10.72
  -2   0  -2  305.56   11.12
  -2   0  -2  297.43   10.72
  -2   0  -2  297.33   10.93
  -3   0  -2   64.76    2.35
  -3   0  -2   61.13    2.31
  -3   0  -2   64.05    2.30
  -3   0  -2   65.92    2.40
  -4   0  -2    1.20    0.17
  -4   0  -2    1.13    0.19
  -4   0  -2    2.24    0.22
  -4   0  -2    2.10    0.19
  -5   0  -2  227.14    8.16
  -5   0  -2  224.62    8.30
  -5   0  -2  220.86    8.00
  -5   0  -2  225.90    7.97
  -6   0  -2   22.25    0.99
  -6   0  -2   23.15    0.93
  -6   0  -2   23.47    0.95
  -6   0  -2   23.69    0.99
  -7   0  -2   19.86    0.91
  -7   0  -2   20.89    0.85
  -7   0  -2   20.92    0.86
  -7   0  -2   18.04    0.89
  -8   0  -2    1.26    0.38
  -8   0  -2    1.15    0.34
  -8   0  -2    1.18    0.28
  -8   0  -2    0.96    0.29
  -9   0  -2    4.14    0.50
  -9   0  -2    3.79    0.39
  -9   0  -2    5.06    0.43
  -9   0  -2    5.18    0.56
 -10   0  -2    0.64    0.49
 -10   0  -2    0.44    0.40
 -10   0  -2    0.45    0.34
  10   0   2    0.42    0.34
  11   0   2   26.07    1.21
 -11   0  -2   27.64    1.29
 -11   0  -2   23.10    1.16
 -11   0  -2   28.40    1.36
 -12   0  -2    0.50    0.57
 -12   0  -2    0.44    0.60
  12   0   2    0.66    0.43
  13   0   2    1.97    0.51
 -13   0  -2    2.28    0.71
  14   0   2   10.27    0.92
 -14   0  -2    9.12    1.03
  14  -1  -2    1.04    0.56
 -14  -1   2    0.08    0.69
 -14   1   2   -0.37    0.72
  14   1  -2    0.49    0.50
  13  -1  -2    0.14    0.51
 -13  -1   2    0.54    0.52
 -13  -1   2   -1.07    0.64
  13   1  -2    0.96    0.47
  13   1  -2    0.07    0.41
 -13   1   2   -0.40    0.68
 -12  -1   2   -0.21    0.46
  12  -1  -2    0.89    0.47
  12  -1  -2    0.04    0.36
 -12  -1   2    1.27    0.63
  12   1  -2    0.31    0.42
 -12   1   2    0.51    0.44
  12   1  -2    0.74    0.42
 -12   1   2    0.64    0.61
 -11  -1   2    2.99    0.42
  11  -1  -2    3.13    0.50
 -11  -1   2    2.01    0.60
 -11  -1   2    2.40    0.47
  11  -1  -2    3.24    0.44
  11   1  -2    2.80    0.44
 -11   1   2    2.88    0.46
 -11   1   2    2.46    0.60
 -10  -1   2   10.53    0.78
 -10  -1   2   10.18    0.77
  10  -1  -2    9.40    0.60
 -10  -1   2   10.87    0.61
 -10  -1   2   12.20    0.73
 -10   1   2   10.79    0.66
 -10   1   2    9.11    0.77
  -9  -1   2    0.89    0.36
  -9  -1   2    0.91    0.39
  -9  -1   2    0.66    0.45
  -9  -1   2    0.43    0.27
   9  -1  -2    0.59    0.26
  -9   1   2    0.77    0.32
  -9   1   2    0.24    0.40
  -9   1   2    0.80    0.42
  -8  -1   2    3.14    0.45
  -8  -1   2    3.83    0.43
   8  -1  -2    2.98    0.32
  -8  -1   2    3.41    0.33
  -8  -1   2    3.22    0.39
  -8   1   2    2.95    0.35
  -8   1   2    3.33    0.44
  -8   1   2    3.66    0.45
  -7  -1   2   26.67    1.06
   7  -1  -2   25.59    1.07
  -7  -1   2   30.61    1.15
  -7  -1   2   26.81    1.16
  -7  -1   2   24.44    1.15
  -7   1   2   27.57    1.11
  -7   1   2   25.90    1.18
  -7   1   2   27.68    1.21
  -6  -1   2    1.71    0.26
   6  -1  -2    2.04    0.23
  -6  -1   2    2.02    0.23
  -6  -1   2    1.83    0.28
  -6  -1   2    2.53    0.35
  -6   1   2    1.83    0.31
  -6   1   2    2.09    0.25
  -6   1   2    1.61    0.30
  -5  -1   2    7.49    0.41
  -5  -1   2    7.97    0.34
   5  -1  -2    8.74    0.37
  -5  -1   2    5.28    0.41
  -5   1   2    5.23    0.38
  -5   1   2    5.20    0.44
  -4  -1   2    0.53    0.19
  -4  -1   2    0.72    0.13
  -4  -1   2    0.62    0.19
  -4  -1   2    0.25    0.16
   4  -1  -2    0.37    0.12
  -4   1   2    0.80    0.20
  -4   1   2    0.05    0.19
  -4   1   2    0.69    0.16
  -3  -1   2    7.62    0.39
  -3  -1   2    8.60    0.33
  -3   1   2    6.45    0.35
  -2  -1   2    3.58    0.23
  -2  -1   2    2.95    0.20
   2  -1  -2    4.59    0.18
  -2  -1   2    4.13    0.19
  -2   1   2    3.64    0.24
  -2   1   2    2.56    0.24
  -2   1   2    3.62    0.22
   1  -1  -2  482.58   17.43
  -1  -1   2  513.41   17.96
  -1  -1   2  505.20   17.47
   1  -1  -2  487.65   18.15
   1   1  -2  500.63   18.23
   1   1  -2  487.74   18.33
  -1   1   2  488.27   17.53
  -1   1   2  507.88   17.93
   1   1  -2  481.67   17.51
  -1   1   2  481.86   17.42
   0  -1  -2   43.32    1.45
   0  -1  -2   38.03    1.50
   0  -1   2   41.13    1.46
   0  -1   2   39.77    1.50
   0   1  -2   40.75    1.46
   0   1  -2   40.44    1.49
   0   1   2   42.34    1.50
  -1  -1  -2   23.30    0.87
  -1  -1  -2   22.96    0.84
   1   1   2   27.15    0.83
  -1   1  -2   20.70    0.85
  -1   1  -2   21.53    0.88
   2  -1   2  231.89    8.15
  -2  -1  -2  222.46    8.35
  -2  -1  -2  223.68    8.30
  -2  -1  -2  231.53    8.10
  -2  -1  -2  229.68    8.10
  -2   1  -2  227.57    8.26
  -2   1  -2  222.12    8.04
  -2   1  -2  231.95    8.41
  -3  -1  -2  269.14    9.14
  -3  -1  -2  241.67    9.43
  -3  -1  -2  285.95    9.14
  -3  -1  -2  244.21    9.31
   3  -1   2  265.11    9.09
  -3   1  -2  248.90    9.45
  -3   1  -2  255.24    9.31
  -3   1  -2  246.22    9.09
  -4  -1  -2    0.65    0.19
  -4  -1  -2    1.46    0.19
  -4  -1  -2    1.86    0.18
  -4   1  -2    1.54    0.22
  -5  -1  -2   12.04    0.53
  -5  -1  -2   12.01    0.58
  -5  -1  -2   11.55    0.55
   5  -1   2   11.92    0.54
  -5  -1  -2   11.72    0.54
  -5   1  -2   11.10    0.58
  -5   1  -2   11.63    0.52
  -5   1  -2   12.20    0.59
  -6  -1  -2    6.94    0.45
   6  -1   2    6.05    0.40
  -6  -1  -2    5.45    0.41
  -6  -1  -2    5.79    0.36
  -6  -1  -2    6.38    0.42
  -6   1  -2    6.51    0.45
  -6   1  -2    5.56    0.37
  -6   1  -2    6.60    0.44
  -7  -1  -2   19.22    0.86
  -7  -1  -2   20.07    0.91
  -7  -1  -2   19.83    0.89
  -7  -1  -2   19.91    0.83
   7  -1   2   17.49    0.84
  -7   1  -2   18.67    0.91
  -7   1  -2   19.68    0.82
  -7   1  -2   19.61    0.94
   8  -1   2    0.57    0.26
  -8  -1  -2    0.36    0.30
  -8  -1  -2    0.62    0.36
  -8  -1  -2    0.89    0.28
  -8  -1  -2    0.12    0.28
  -8   1  -2    1.15    0.37
  -8   1  -2    0.89    0.34
  -8   1  -2    0.72    0.26
   9  -1   2    1.05    0.32
  -9  -1  -2    0.35    0.40
  -9  -1  -2    0.34    0.38
  -9  -1  -2    0.48    0.33
  -9  -1  -2    1.07    0.32
  -9   1  -2    0.72    0.44
  -9   1  -2    0.45    0.47
  -9   1  -2    0.71    0.29
 -10  -1  -2    5.66    0.63
  10  -1   2    4.42    0.47
 -10  -1  -2    5.62    0.48
 -10  -1  -2    6.12    0.61
 -10  -1  -2    4.85    0.48
 -10   1  -2    4.73    0.61
 -10   1  -2    5.09    0.60
 -10   1  -2    5.33    0.46
  11  -1   2    5.77    0.56
 -11  -1  -2    4.64    0.65
 -11  -1  -2    5.80    0.66
 -11  -1  -2    6.58    0.60
 -11  -1  -2    5.70    0.54
 -11   1  -2    6.00    0.73
 -11   1  -2    6.57    0.56
 -11   1  -2    5.37    0.67
 -12  -1  -2    0.84    0.59
  12  -1   2    0.20    0.41
 -12  -1  -2    0.02    0.59
 -12   1  -2   -0.78    0.62
 -12   1  -2    1.01    0.57
  12   1   2   -0.11    0.43
  13  -1   2    1.25    0.49
 -13  -1  -2   -0.06    0.64
  13  -1   2    1.98    0.51
  13   1   2    1.19    0.51
 -13   1  -2    1.13    0.70
  13   1   2    1.25    0.52
  14  -1   2    0.87    0.53
  14   1   2    1.24    0.56
  14   1   2    0.76    0.52
 -14   1  -2   -0.04    0.74
  14  -2  -2    2.05    0.57
 -14   2   2    0.24    0.76
  14   2  -2    1.10    0.50
  13  -2  -2    0.88    0.49
 -13  -2   2    1.48    0.55
 -13   2   2    0.72    0.71
  13   2  -2    1.24    0.48
  13   2  -2    0.89    0.47
 -12  -2   2    0.24    0.49
 -12  -2   2    0.35    0.40
  12  -2  -2    1.70    0.42
  12  -2  -2    0.81    0.50
  12   2  -2    1.24    0.44
  12   2  -2    1.19    0.42
 -12   2   2    2.47    0.67
  11  -2  -2    9.93    0.69
 -11  -2   2   10.10    0.93
  11  -2  -2   12.97    0.83
 -11  -2   2   10.53    0.81
 -11  -2   2   11.42    0.70
 -11   2   2   12.38    0.73
 -11   2   2   11.24    0.95
  11   2  -2   11.49    0.70
  10  -2  -2    6.96    0.51
 -10  -2   2    6.79    0.54
 -10  -2   2    6.98    0.65
 -10  -2   2    6.87    0.61
  10  -2  -2    6.78    0.65
 -10  -2   2    7.94    0.72
 -10   2   2    5.95    0.66
 -10   2   2    7.62    0.57
  -9  -2   2   51.35    1.98
  -9  -2   2   54.37    2.10
   9  -2  -2   47.75    1.98
  -9  -2   2   51.30    2.13
  -9  -2   2   55.21    2.09
  -9   2   2   53.15    2.02
  -9   2   2   48.46    2.09
  -9   2   2   53.60    2.19
   8  -2  -2    4.18    0.37
  -8  -2   2    4.69    0.48
  -8  -2   2    3.96    0.41
  -8  -2   2    4.73    0.44
  -8  -2   2    5.15    0.41
  -8   2   2    4.34    0.51
  -8   2   2    3.43    0.47
  -8   2   2    5.09    0.44
  -7  -2   2    8.17    0.45
  -7  -2   2    7.39    0.50
  -7  -2   2    8.33    0.60
  -7  -2   2    7.12    0.50
   7  -2  -2    7.50    0.45
  -7   2   2    7.23    0.47
  -7   2   2    8.80    0.61
  -7   2   2    7.65    0.58
  -6  -2   2    5.29    0.35
  -6  -2   2    5.45    0.40
  -6  -2   2    5.66    0.40
   6  -2  -2    4.81    0.34
  -6  -2   2    5.16    0.45
  -6   2   2    5.84    0.49
  -6   2   2    5.37    0.51
  -6   2   2    6.05    0.37
  -5  -2   2   87.39    3.27
   5  -2  -2   91.44    3.28
  -5  -2   2   91.49    3.34
  -5  -2   2   92.56    3.40
  -5  -2   2   92.28    3.39
  -5   2   2   90.62    3.35
  -5   2   2   91.61    3.34
  -5   2   2   91.02    3.45
  -4  -2   2    6.08    0.30
   4  -2  -2    5.83    0.29
  -4  -2   2    5.28    0.35
  -4  -2   2    4.95    0.30
   4   2  -2    6.51    0.31
  -4   2   2    6.86    0.42
  -4   2   2    5.46    0.32
  -4   2   2    4.94    0.39
  -3  -2   2   70.50    2.64
  -3  -2   2   72.32    2.64
  -3  -2   2   71.98    2.55
   3  -2  -2   72.54    2.55
  -3   2   2   71.37    2.61
   3   2  -2   70.09    2.56
  -3   2   2   70.99    2.59
  -3   2   2   69.66    2.68
   2  -2  -2    4.76    0.24
  -2  -2   2    4.16    0.22
  -2  -2   2    5.76    0.26
  -2  -2   2    6.22    0.29
  -2   2   2    5.31    0.29
  -1  -2   2    5.59    0.28
   1  -2  -2    5.15    0.27
  -1  -2   2    6.40    0.28
  -1   2   2    6.78    0.29
   0  -2  -2  227.74    8.44
   0  -2   2  243.07    8.29
   0  -2  -2  221.17    8.12
   0  -2   2  228.74    8.10
   0   2   2  230.46    8.35
   0   2  -2  226.80    8.16
   0   2   2  221.54    8.08
   0   2  -2  227.34    8.40
  -1  -2  -2   11.88    0.53
  -1  -2  -2   15.64    0.54
   1  -2   2   15.39    0.54
  -1   2  -2   11.88    0.55
  -2  -2  -2   10.48    0.43
  -2   2  -2    9.48    0.46
   2   2   2   11.60    0.42
  -2   2  -2   10.56    0.48
  -3  -2  -2  220.14    8.22
  -3  -2  -2  220.56    7.88
  -3  -2  -2  222.05    8.08
   3  -2   2  226.41    7.89
  -3   2  -2  216.29    7.90
  -3   2  -2  231.69    8.05
   3   2   2  215.83    7.95
  -3   2  -2  226.86    8.20
  -4  -2  -2    4.23    0.28
  -4  -2  -2    3.51    0.30
   4  -2   2    4.91    0.30
  -4  -2  -2    4.51    0.28
  -4  -2  -2    5.97    0.34
  -4   2  -2    4.07    0.24
  -4   2  -2    5.75    0.38
  -4   2  -2    3.77    0.34
  -5  -2  -2   15.36    0.70
  -5  -2  -2   15.65    0.67
   5  -2   2   15.55    0.67
  -5  -2  -2   15.39    0.65
  -5  -2  -2   16.25    0.70
  -5   2  -2   15.11    0.73
  -5   2  -2   15.48    0.70
  -5   2  -2   14.92    0.63
  -6  -2  -2    5.07    0.35
  -6  -2  -2    5.75    0.40
   6  -2   2    5.24    0.35
  -6  -2  -2    5.96    0.44
  -6  -2  -2    6.01    0.39
  -6   2  -2    5.41    0.43
  -6   2  -2    6.11    0.50
  -6   2  -2    5.45    0.33
   7  -2   2    0.48    0.24
  -7  -2  -2    0.34    0.29
  -7  -2  -2    0.26    0.28
  -7  -2  -2    0.58    0.21
  -7  -2  -2    0.55    0.25
  -7   2  -2    0.18    0.28
  -7   2  -2    0.58    0.33
  -7   2  -2    0.25    0.19
  -8  -2  -2    3.19    0.35
   8  -2   2    3.01    0.37
  -8  -2  -2    3.29    0.39
  -8  -2  -2    3.61    0.40
  -8  -2  -2    3.56    0.44
  -8   2  -2    3.43    0.47
  -8   2  -2    3.19    0.46
  -8   2  -2    3.35    0.31
  -9  -2  -2    2.06    0.41
  -9  -2  -2    2.28    0.40
  -9  -2  -2    2.26    0.46
  -9  -2  -2    2.97    0.37
   9  -2   2    1.94    0.35
  -9   2  -2    2.23    0.50
  -9   2  -2    2.60    0.46
  -9   2  -2    2.06    0.32
 -10  -2  -2   16.04    0.89
 -10  -2  -2   16.05    0.96
 -10  -2  -2   15.69    0.82
  10  -2   2   14.93    0.83
 -10  -2  -2   17.56    0.92
 -10   2  -2   16.50    0.99
 -10   2  -2   16.80    0.79
 -10   2  -2   14.37    0.96
 -11  -2  -2    0.53    0.43
 -11  -2  -2    0.38    0.47
 -11  -2  -2    0.30    0.50
  11  -2   2    0.13    0.36
 -11  -2  -2    0.02    0.36
 -11   2  -2    0.50    0.54
 -11   2  -2    0.10    0.53
 -12  -2  -2    1.49    0.60
  12  -2   2    1.23    0.44
 -12  -2  -2    0.68    0.42
 -12   2  -2    0.71    0.69
 -12   2  -2    1.28    0.63
  12   2   2    0.45    0.47
  12   2   2    1.46    0.41
  13  -2   2    0.81    0.57
  13  -2   2    0.57    0.44
  13   2   2    1.09    0.47
  13   2   2    0.02    0.52
 -13   2  -2    0.39    0.66
  13   2   2    0.93    0.51
  14  -2   2    3.58    0.71
  14   2   2    3.40    0.70
  14   2   2    3.55    0.61
  14   2   2    3.69    0.63
 -14   2  -2    4.10    0.83
  14  -3  -2    5.06    0.75
  14   3  -2    2.31    0.68
  14   3  -2    2.96    0.58
 -14   3   2    2.56    0.86
 -13  -3   2    1.80    0.56
  13  -3  -2    0.66    0.57
 -13  -3   2    0.16    0.42
 -13   3   2    0.20    0.71
  13   3  -2    0.11    0.44
  12  -3  -2    0.26    0.46
 -12  -3   2   -0.12    0.46
 -12  -3   2    0.08    0.39
 -12   3   2    0.07    0.64
  12   3  -2    0.65    0.40
  12   3  -2    0.83    0.38
  11  -3  -2    0.32    0.33
 -11  -3   2    0.53    0.49
 -11  -3   2    0.39    0.36
  11  -3  -2    0.46    0.42
  11   3  -2    0.49    0.34
  11   3  -2    0.50    0.37
 -11   3   2    1.01    0.59
 -10  -3   2    8.83    0.70
  10  -3  -2    7.64    0.62
 -10  -3   2    6.16    0.55
  10  -3  -2    6.31    0.53
 -10  -3   2    7.58    0.67
  10   3  -2    5.77    0.52
 -10   3   2    6.31    0.66
 -10   3   2    7.46    0.54
  -9  -3   2    3.40    0.39
   9  -3  -2    3.54    0.37
   9  -3  -2    3.72    0.47
  -9  -3   2    3.99    0.46
  -9  -3   2    3.82    0.49
  -9   3   2    3.34    0.58
  -9   3   2    3.68    0.37
   9   3  -2    3.31    0.39
  -8  -3   2    0.17    0.30
   8  -3  -2    0.68    0.25
  -8  -3   2    1.21    0.37
  -8  -3   2    0.78    0.27
  -8   3   2    0.54    0.43
   8   3  -2    0.49    0.25
  -8   3   2    0.60    0.25
   7  -3  -2    0.49    0.20
  -7  -3   2    0.31    0.25
  -7  -3   2    0.48    0.31
  -7  -3   2    0.25    0.21
  -7   3   2    0.93    0.37
   7   3  -2    0.30    0.23
  -7   3   2    0.34    0.21
  -7   3   2    0.56    0.35
  -6  -3   2    7.17    0.44
  -6  -3   2    8.12    0.45
   6  -3  -2    7.79    0.43
  -6  -3   2    9.24    0.54
  -6   3   2    9.23    0.55
   6   3  -2    8.47    0.44
  -6   3   2    6.90    0.55
  -6   3   2    6.91    0.42
  -5  -3   2    3.84    0.30
  -5  -3   2    4.65    0.30
   5  -3  -2    4.50    0.31
  -5  -3   2    4.20    0.37
  -5   3   2    4.11    0.40
  -5   3   2    4.45    0.31
   5   3  -2    4.77    0.32
  -5   3   2    5.15    0.41
  -4  -3   2   29.61    1.18
  -4  -3   2   30.91    1.14
   4  -3  -2   29.43    1.12
  -4  -3   2   29.01    1.12
  -4   3   2   29.21    1.21
  -4   3   2   28.73    1.18
   4   3  -2   29.48    1.13
  -4   3   2   29.52    1.13
  -3  -3   2   11.62    0.55
  -3  -3   2   13.35    0.53
   3  -3  -2   11.18    0.54
   3  -3  -2   11.25    0.50
  -3  -3   2   10.49    0.48
  -3   3   2   13.49    0.57
  -3   3   2   12.87    0.52
   3   3  -2   12.83    0.51
  -2  -3   2    6.41    0.27
   2  -3  -2    6.56    0.34
   2  -3  -2    6.70    0.32
  -2  -3   2    7.51    0.35
  -2  -3   2    6.50    0.35
   2   3  -2    6.86    0.27
  -2   3   2    7.49    0.37
   2   3  -2    7.72    0.35
  -2   3   2    7.65    0.34
  -1  -3   2   14.21    0.57
  -1  -3   2   14.14    0.58
   1  -3  -2   12.71    0.57
   1  -3  -2   13.45    0.57
  -1  -3   2   13.76    0.53
  -1  -3   2   13.06    0.54
   1   3  -2   16.43    0.59
  -1   3   2   14.35    0.58
  -1   3   2   14.94    0.58
   0  -3   2   26.90    1.01
   0  -3  -2   26.62    1.02
   0  -3   2   26.20    1.01
   0  -3  -2   28.90    1.01
   0   3   2   25.70    1.01
   0   3   2   24.90    1.03
   0   3  -2   29.89    1.02
  -1  -3  -2   29.75    1.09
   1  -3   2   28.10    1.08
  -1  -3  -2   30.43    1.08
   1   3   2   28.12    1.07
   1   3   2   27.83    1.10
  -1   3  -2   29.59    1.12
  -1   3  -2   29.82    1.10
  -1   3  -2   28.28    1.07
  -2  -3  -2   73.43    2.77
   2  -3   2   78.53    2.78
   2  -3   2   76.82    2.80
  -2  -3  -2   79.99    2.85
  -2  -3  -2   74.66    2.85
  -2   3  -2   76.86    2.80
  -2   3  -2   74.53    2.89
   2   3   2   78.81    2.77
  -2   3  -2   81.02    2.81
  -3  -3  -2   16.94    0.69
  -3  -3  -2   18.65    0.72
  -3  -3  -2   16.39    0.73
   3  -3   2   17.43    0.70
   3  -3   2   18.71    0.67
  -3   3  -2   17.67    0.66
   3   3   2   17.57    0.68
  -3   3  -2   18.43    0.75
  -3   3  -2   16.30    0.76
   4  -3   2    8.05    0.40
  -4  -3  -2    7.93    0.39
  -4  -3  -2    6.74    0.43
  -4  -3  -2    8.47    0.41
  -4   3  -2    7.51    0.34
   4   3   2    8.43    0.39
  -4   3  -2    9.70    0.48
  -4   3  -2    7.70    0.51
   5  -3   2    2.71    0.26
  -5  -3  -2    2.88    0.27
  -5  -3  -2    2.15    0.30
  -5  -3  -2    2.49    0.23
  -5   3  -2    2.39    0.31
  -5   3  -2    2.11    0.18
   5   3   2    3.15    0.24
  -5   3  -2    2.09    0.33
   6  -3   2    0.22    0.21
  -6  -3  -2    0.47    0.20
  -6  -3  -2    0.53    0.28
  -6  -3  -2    0.73    0.23
  -6   3  -2    0.69    0.15
  -6   3  -2    0.85    0.29
  -6   3  -2    0.92    0.32
   6   3   2    0.73    0.19
  -7  -3  -2    0.86    0.26
  -7  -3  -2    0.42    0.25
  -7  -3  -2    0.54    0.31
   7  -3   2    0.63    0.25
  -7   3  -2    0.46    0.35
  -7   3  -2    0.38    0.18
  -7   3  -2    0.50    0.35
   7   3   2    0.65    0.21
  -8  -3  -2    2.49    0.35
   8  -3   2    1.78    0.32
  -8  -3  -2    1.61    0.38
  -8  -3  -2    2.20    0.34
  -8   3  -2    1.72    0.25
   8   3   2    1.68    0.29
  -8   3  -2    1.69    0.40
  -8   3  -2    2.80    0.47
  -9  -3  -2    4.79    0.49
   9  -3   2    4.28    0.43
  -9  -3  -2    4.85    0.45
  -9  -3  -2    5.76    0.50
   9   3   2    5.11    0.45
  -9   3  -2    5.13    0.41
  -9   3  -2    5.05    0.56
  -9   3  -2    5.98    0.66
  10  -3   2    1.00    0.36
 -10  -3  -2    0.85    0.40
 -10  -3  -2    1.09    0.38
 -10  -3  -2    1.60    0.43
  10   3   2    1.23    0.33
 -10   3  -2    0.60    0.51
 -10   3  -2    1.99    0.55
 -11  -3  -2    1.08    0.49
  11  -3   2    1.30    0.39
 -11  -3  -2    0.81    0.42
 -11  -3  -2    0.75    0.47
 -11   3  -2    0.72    0.57
  11   3   2    1.50    0.37
 -11   3  -2    0.93    0.58
 -12  -3  -2   -0.25    0.53
  12  -3   2    0.41    0.40
  12  -3   2    0.28    0.53
 -12  -3  -2    0.40    0.43
  12   3   2    0.69    0.39
 -12   3  -2    0.34    0.55
  12   3   2    0.51    0.50
  13  -3   2    0.61    0.52
 -13  -3  -2    0.31    0.46
 -13   3  -2    1.27    0.71
  13   3   2    0.89    0.45
  13   3   2    0.43    0.57
  14  -3   2    1.39    0.65
 -14   3  -2    0.29    0.75
  14   3   2    0.10    0.63
  14  -4  -2    0.44    0.66
 -14  -4   2   -0.05    0.48
  14   4  -2    0.13    0.65
 -14   4   2    1.05    0.82
 -13  -4   2    5.18    0.69
  13  -4  -2    6.75    0.77
 -13  -4   2    5.30    0.61
 -13   4   2    3.68    0.86
  13   4  -2    6.01    0.66
  12  -4  -2    0.77    0.55
 -12  -4   2    0.50    0.43
 -12  -4   2    0.14    0.55
 -12   4   2    0.53    0.60
  12   4  -2    0.53    0.44
 -11  -4   2    3.72    0.60
 -11  -4   2    2.67    0.47
  11  -4  -2    3.70    0.59
  11  -4  -2    3.21    0.43
  11   4  -2    3.49    0.40
  11   4  -2    2.50    0.46
 -11   4   2    3.69    0.70
 -10  -4   2    0.72    0.36
 -10  -4   2    0.30    0.42
  10  -4  -2    1.08    0.42
  10  -4  -2    1.39    0.34
 -10  -4   2    1.32    0.41
 -10   4   2    0.30    0.49
  10   4  -2    0.91    0.37
   9  -4  -2    3.59    0.45
  -9  -4   2    3.16    0.41
  -9  -4   2    3.58    0.41
   9  -4  -2    3.40    0.38
  -9  -4   2    3.34    0.50
  -9   4   2    3.50    0.54
  -9   4   2    3.43    0.35
   9   4  -2    3.25    0.41
  -8  -4   2   21.54    0.98
   8  -4  -2   21.15    0.95
  -8  -4   2   23.89    1.10
   8  -4  -2   23.94    1.05
  -8  -4   2   22.87    1.00
   8   4  -2   21.80    0.98
  -8   4   2   20.90    1.14
  -8   4   2   23.83    0.96
   7  -4  -2   11.15    0.63
  -7  -4   2   11.92    0.67
  -7  -4   2   11.37    0.58
  -7  -4   2   12.61    0.60
   7  -4  -2   11.70    0.57
  -7   4   2   10.92    0.56
  -7   4   2   12.18    0.73
   7   4  -2   10.59    0.57
  -6  -4   2   12.02    0.55
  -6  -4   2   11.76    0.64
  -6  -4   2   11.41    0.57
   6  -4  -2   11.72    0.56
   6  -4  -2   12.80    0.63
  -6   4   2   11.38    0.68
   6   4  -2   11.26    0.58
  -6   4   2   12.30    0.55
  -5  -4   2   82.83    2.99
  -5  -4   2   80.07    2.93
   5  -4  -2   83.13    3.05
  -5  -4   2   79.60    3.03
   5  -4  -2   79.08    2.91
   5   4  -2   77.00    2.92
  -5   4   2   81.22    2.96
  -5   4   2   79.54    2.98
   4  -4  -2   13.89    0.58
  -4  -4   2   14.52    0.62
   4  -4  -2   12.20    0.61
  -4  -4   2   12.46    0.64
  -4  -4   2   13.06    0.55
   4   4  -2   13.68    0.60
  -4   4   2   14.55    0.59
  -4   4   2   14.79    0.68
  -3  -4   2   44.07    1.64
  -3  -4   2   44.76    1.63
   3  -4  -2   44.21    1.62
  -3  -4   2   43.99    1.69
   3  -4  -2   42.40    1.69
  -3   4   2   44.93    1.66
   3   4  -2   43.50    1.64
  -3   4   2   44.02    1.67
   2  -4  -2    5.45    0.34
  -2  -4   2    6.65    0.24
  -2  -4   2    6.25    0.35
  -2  -4   2    5.76    0.35
   2  -4  -2    4.89    0.31
  -2   4   2    5.86    0.34
   2   4  -2    5.84    0.24
   2   4  -2    7.88    0.37
  -2   4   2    6.96    0.41
   1  -4  -2    0.08    0.15
  -1  -4   2    0.12    0.06
   1  -4  -2   -0.19    0.11
  -1  -4   2    0.21    0.16
  -1  -4   2    0.15    0.14
   1   4  -2   -0.02    0.15
  -1   4   2    0.06    0.18
  -1   4   2    0.02    0.13
   0  -4  -2   51.79    1.93
   0  -4   2   53.39    1.92
   0  -4  -2   52.75    1.89
   0  -4   2   52.33    1.89
   0   4   2   51.69    1.93
   0   4   2   50.45    1.89
   0   4  -2   49.78    1.90
  -1  -4  -2  171.15    5.85
  -1  -4  -2  160.50    6.03
   1  -4   2  160.41    5.84
  -1   4  -2  163.14    5.96
  -1   4  -2  168.66    5.86
  -1   4  -2  170.06    6.06
   1   4   2  157.96    5.99
   1   4   2  162.89    5.83
   2  -4   2   19.66    0.88
  -2  -4  -2   23.37    0.86
  -2  -4  -2   22.80    0.89
  -2   4  -2   23.07    0.91
   2   4   2   22.25    0.86
  -2   4  -2   23.00    0.85
  -2   4  -2   22.38    0.93
   2   4   2   21.85    0.90
  -3  -4  -2   14.04    0.57
  -3  -4  -2   14.33    0.61
  -3  -4  -2   13.22    0.63
   3  -4   2   13.85    0.61
  -3   4  -2   14.90    0.66
  -3   4  -2   13.00    0.66
  -3   4  -2   14.69    0.55
   3   4   2   14.92    0.59
  -4  -4  -2   71.86    2.67
   4  -4   2   69.19    2.61
  -4  -4  -2   74.00    2.70
  -4  -4  -2   69.35    2.61
  -4   4  -2   72.39    2.75
  -4   4  -2   70.46    2.65
   4   4   2   71.48    2.60
  -4   4  -2   74.08    2.60
  -5  -4  -2   32.71    1.29
   5  -4   2   33.15    1.29
  -5  -4  -2   34.43    1.36
  -5  -4  -2   32.96    1.29
  -5   4  -2   31.95    1.39
  -5   4  -2   34.95    1.24
   5   4   2   32.27    1.26
  -5   4  -2   33.22    1.35
  -6  -4  -2   17.00    0.72
   6  -4   2   16.13    0.74
  -6  -4  -2   16.09    0.73
  -6  -4  -2   15.94    0.78
   6   4   2   15.55    0.70
  -6   4  -2   17.05    0.66
  -6   4  -2   17.62    0.83
  -6   4  -2   15.27    0.84
  -7  -4  -2    1.77    0.27
  -7  -4  -2    1.69    0.32
  -7  -4  -2    1.67    0.37
   7  -4   2    1.85    0.30
  -7   4  -2    1.52    0.18
  -7   4  -2    1.49    0.38
   7   4   2    1.70    0.26
  -7   4  -2    2.12    0.42
   8  -4   2    3.58    0.39
  -8  -4  -2    3.79    0.41
  -8  -4  -2    4.04    0.45
  -8  -4  -2    3.91    0.39
   8   4   2    3.49    0.36
  -8   4  -2    3.82    0.31
  -8   4  -2    3.89    0.53
  -8   4  -2    3.55    0.49
  -9  -4  -2    7.41    0.58
  -9  -4  -2    5.95    0.56
  -9  -4  -2    6.87    0.54
   9  -4   2    5.94    0.51
  -9   4  -2    7.08    0.69
   9   4   2    5.81    0.48
  -9   4  -2    6.65    0.73
 -10  -4  -2   12.15    0.77
 -10  -4  -2   11.83    0.75
  10  -4   2   10.06    0.69
 -10  -4  -2   12.99    0.78
 -10   4  -2   12.68    0.99
 -10   4  -2   10.10    0.84
  10   4   2   11.68    0.71
 -11  -4  -2    2.69    0.52
  11  -4   2    1.43    0.41
  11  -4   2    2.06    0.50
 -11  -4  -2    1.24    0.44
 -11   4  -2    2.18    0.64
  11   4   2    2.07    0.42
  11   4   2    1.71    0.48
  12  -4   2    3.32    0.65
  12  -4   2    3.46    0.50
 -12  -4  -2    2.71    0.51
 -12   4  -2    3.59    0.75
  12   4   2    2.93    0.64
  12   4   2    2.96    0.49
  13  -4   2   -0.07    0.60
 -13  -4  -2   -0.33    0.47
 -13   4  -2    0.19    0.72
  13   4   2    0.92    0.61
 -14  -4  -2    0.83    0.54
  14  -4   2    1.86    0.74
 -14   4  -2    2.25    0.83
  14   4   2    1.54    0.70
  13  -5  -2    2.99    0.62
 -13  -5   2    2.21    0.55
  13   5  -2    1.84    0.67
  13   5  -2    1.85    0.56
 -13   5   2    1.79    0.73
  12  -5  -2    0.38    0.51
 -12  -5   2    0.37    0.46
 -12  -5   2   -0.21    0.57
  12   5  -2    0.92    0.45
 -12   5   2    1.64    0.73
 -11  -5   2    2.07    0.47
 -11  -5   2    1.70    0.53
  11  -5  -2    2.46    0.58
  11  -5  -2    2.05    0.40
  11   5  -2    2.21    0.45
 -11   5   2    1.37    0.67
 -10  -5   2    1.83    0.41
 -10  -5   2    2.61    0.54
  10  -5  -2    2.91    0.40
  10  -5  -2    2.09    0.47
 -10   5   2    2.30    0.58
  10   5  -2    2.30    0.42
  -9  -5   2    3.43    0.40
   9  -5  -2    3.34    0.38
  -9  -5   2    3.52    0.40
  -9  -5   2    4.00    0.55
   9  -5  -2    3.20    0.46
   9   5  -2    2.98    0.41
  -9   5   2    3.67    0.62
   8  -5  -2    1.61    0.37
   8  -5  -2    1.30    0.30
  -8  -5   2    1.31    0.41
  -8  -5   2    1.59    0.36
  -8  -5   2    1.42    0.30
  -8   5   2    1.43    0.45
  -8   5   2    1.92    0.27
   8   5  -2    1.75    0.34
  -7  -5   2    5.09    0.38
  -7  -5   2    4.29    0.41
   7  -5  -2    4.52    0.38
  -7  -5   2    4.66    0.47
   7  -5  -2    4.39    0.43
  -7   5   2    3.59    0.51
   7   5  -2    4.52    0.42
  -7   5   2    4.64    0.36
  -6  -5   2   69.80    2.59
   6  -5  -2   67.71    2.54
  -6  -5   2   68.32    2.56
  -6  -5   2   68.90    2.66
   6  -5  -2   70.25    2.68
  -6   5   2   72.75    2.58
  -6   5   2   68.07    2.64
   6   5  -2   67.40    2.56
  -5  -5   2   36.06    1.38
   5  -5  -2   35.11    1.36
  -5  -5   2   35.47    1.44
   5  -5  -2   35.24    1.43
  -5  -5   2   36.42    1.35
   5   5  -2   34.15    1.37
  -5   5   2   33.57    1.46
  -5   5   2   36.86    1.36
   4  -5  -2    0.22    0.20
   4  -5  -2    0.23    0.19
  -4  -5   2    0.66    0.22
  -4  -5   2    0.44    0.24
  -4  -5   2    0.57    0.10
   4   5  -2    0.43    0.21
  -4   5   2    0.67    0.27
  -4   5   2    0.65    0.18
   3  -5  -2   22.49    0.92
  -3  -5   2   24.16    0.86
  -3  -5   2   24.55    0.95
  -3  -5   2   21.88    0.96
   3  -5  -2   22.82    0.95
  -3   5   2   24.00    1.00
   3   5  -2   22.21    0.92
  -3   5   2   22.82    0.93
   2  -5  -2   13.28    0.62
  -2  -5   2   15.36    0.56
   2  -5  -2   14.29    0.63
  -2  -5   2   15.00    0.66
  -2  -5   2   15.96    0.67
  -2   5   2   15.66    0.67
  -2   5   2   11.80    0.62
   2   5  -2   15.23    0.66
  -1  -5   2   43.61    1.60
  -1  -5   2   43.24    1.58
  -1  -5   2   41.05    1.61
   1  -5  -2   42.56    1.59
   1  -5  -2   43.14    1.62
   1   5  -2   40.75    1.59
  -1   5   2   43.16    1.62
  -1   5   2   42.32    1.61
   0  -5   2   16.76    0.72
   0  -5  -2   16.99    0.69
   0  -5  -2   17.43    0.72
   0  -5   2   17.31    0.68
   0   5  -2   17.23    0.70
   0   5  -2   17.32    0.73
   0   5   2   17.78    0.73
   0   5   2   17.96    0.74
   1  -5   2    5.18    0.29
  -1  -5  -2    4.85    0.26
  -1  -5  -2    5.32    0.34
   1  -5   2    5.78    0.37
   1   5   2    4.61    0.31
   1   5   2    4.69    0.34
  -1   5  -2    4.69    0.28
  -1   5  -2    5.50    0.37
   2  -5   2   31.48    1.21
  -2  -5  -2   30.87    1.21
  -2  -5  -2   32.51    1.19
   2  -5   2   30.47    1.22
  -2   5  -2   30.42    1.24
   2   5   2   29.76    1.24
  -2   5  -2   33.03    1.19
   2   5   2   32.13    1.20
  -3  -5  -2   44.12    1.61
  -3  -5  -2   41.62    1.62
   3   5   2   43.13    1.68
  -3   5  -2   43.60    1.60
  -3   5  -2   42.47    1.66
   3   5   2   43.54    1.61
  -3   5  -2   42.15    1.70
  -4  -5  -2   12.24    0.64
   4  -5   2   12.37    0.59
  -4  -5  -2   13.77    0.62
  -4  -5  -2   11.54    0.52
  -4   5  -2   12.45    0.49
  -4   5  -2   12.28    0.69
  -4   5  -2   12.73    0.65
   4   5   2   12.20    0.57
  -5  -5  -2    8.67    0.50
  -5  -5  -2    8.40    0.53
  -5  -5  -2    9.62    0.44
   5  -5   2    8.36    0.48
   5   5   2    8.48    0.46
  -5   5  -2   10.03    0.64
  -5   5  -2    8.62    0.59
  -5   5  -2    9.28    0.37
  -6  -5  -2    0.42    0.32
  -6  -5  -2    1.28    0.22
   6  -5   2    1.37    0.28
  -6  -5  -2    0.98    0.27
   6   5   2    0.76    0.23
  -6   5  -2    1.34    0.40
  -6   5  -2    1.24    0.38
  -6   5  -2    1.06    0.13
   7  -5   2    3.80    0.38
  -7  -5  -2    3.52    0.38
  -7  -5  -2    4.99    0.38
  -7  -5  -2    2.33    0.40
   7   5   2    3.89    0.36
  -7   5  -2    5.92    0.60
  -7   5  -2    4.42    0.54
  -7   5  -2    4.17    0.25
  -8  -5  -2    5.92    0.48
   8  -5   2    4.99    0.44
  -8  -5  -2    5.04    0.52
  -8  -5  -2    5.07    0.47
  -8   5  -2    5.30    0.65
  -8   5  -2    5.39    0.62
   8   5   2    4.62    0.42
  -9  -5  -2    7.37    0.66
   9  -5   2    6.50    0.54
  -9  -5  -2    7.62    0.55
  -9  -5  -2    6.00    0.54
  -9   5  -2    6.60    0.66
   9   5   2    6.39    0.51
  -9   5  -2    8.12    0.76
 -10  -5  -2    2.64    0.44
  10  -5   2    4.18    0.47
 -10  -5  -2    4.57    0.49
  10  -5   2    4.00    0.54
  10   5   2    3.73    0.44
 -10   5  -2    3.22    0.61
  10   5   2    4.22    0.60
 -11  -5  -2   -0.22    0.38
  11  -5   2   -0.03    0.46
  11  -5   2    0.23    0.39
 -11   5  -2    0.22    0.63
  11   5   2    0.15    0.36
  11   5   2    1.16    0.55
 -12  -5  -2    3.87    0.59
  12  -5   2    3.31    0.50
  12  -5   2    3.34    0.67
  12   5   2    3.26    0.71
 -12   5  -2    3.57    0.79
  12   5   2    2.74    0.68
 -13  -5  -2    1.09    0.57
  13  -5   2    1.50    0.61
  13   5   2    1.37    0.67
 -13   5  -2    1.72    0.77
  13  -6  -2    2.84    0.66
 -13  -6   2    3.11    0.60
 -13   6   2    2.78    0.88
  13   6  -2    2.62    0.73
  12  -6  -2    0.71    0.54
 -12  -6   2   -0.09    0.49
 -12   6   2    0.48    0.74
  12   6  -2    0.82    0.46
 -11  -6   2    1.01    0.59
  11  -6  -2    2.06    0.53
 -11  -6   2    1.46    0.49
 -11   6   2    1.11    0.71
  11   6  -2    1.46    0.45
  10  -6  -2   11.78    0.82
  10  -6  -2   12.68    0.72
 -10  -6   2   12.09    0.92
 -10  -6   2   11.47    0.78
 -10   6   2   11.05    0.98
  10   6  -2   12.17    0.76
  -9  -6   2    0.41    0.38
  -9  -6   2    1.23    0.45
   9  -6  -2    0.37    0.31
   9  -6  -2    0.78    0.40
  -9   6   2    0.29    0.49
   9   6  -2    0.50    0.34
  -8  -6   2    1.60    0.42
  -8  -6   2    1.57    0.35
   8  -6  -2    0.73    0.37
   8  -6  -2    1.14    0.31
   8   6  -2    0.66    0.34
  -8   6   2    1.01    0.53
   7  -6  -2   40.00    1.55
  -7  -6   2   40.58    1.53
  -7  -6   2   39.50    1.65
  -7  -6   2   38.77    1.57
   7  -6  -2   37.09    1.63
  -7   6   2   37.85    1.71
   7   6  -2   37.49    1.57
  -7   6   2   43.09    1.52
  -6  -6   2    0.72    0.16
   6  -6  -2    0.42    0.32
  -6  -6   2    1.20    0.32
  -6  -6   2    0.67    0.36
   6  -6  -2    0.42    0.26
  -6   6   2    1.04    0.38
  -6   6   2    0.64    0.20
   6   6  -2    0.98    0.27
  -5  -6   2   15.05    0.70
   5  -6  -2   14.30    0.72
  -5  -6   2   15.69    0.78
   5  -6  -2   13.93    0.67
  -5  -6   2   14.39    0.57
   5   6  -2   13.88    0.69
  -5   6   2   14.67    0.78
  -5   6   2   13.74    0.63
   4  -6  -2   61.96    2.37
  -4  -6   2   61.15    2.37
   4  -6  -2   62.11    2.28
  -4  -6   2   61.12    2.30
  -4  -6   2   63.70    2.27
  -4   6   2   61.08    2.35
  -4   6   2   61.75    2.31
   4   6  -2   60.67    2.30
   3  -6  -2   17.70    0.78
   3  -6  -2   17.01    0.75
  -3  -6   2   17.41    0.78
  -3  -6   2   17.64    0.81
  -3  -6   2   18.73    0.67
  -3   6   2   18.11    0.83
  -3   6   2   18.35    0.77
   3   6  -2   17.09    0.77
   2  -6  -2   33.34    1.31
  -2  -6   2   35.53    1.28
   2  -6  -2   35.31    1.34
  -2  -6   2   33.83    1.32
  -2  -6   2   31.79    1.35
  -2   6   2   33.67    1.35
  -2   6   2   34.86    1.34
   2   6  -2   34.28    1.34
   1  -6  -2   12.08    0.55
   1  -6  -2   12.35    0.60
  -1  -6   2   12.87    0.51
  -1  -6   2   12.99    0.62
   1   6  -2   12.95    0.59
  -1   6   2   12.41    0.59
   1   6  -2   12.63    0.60
  -1   6   2   12.80    0.61
   0  -6   2   47.08    1.71
   0  -6   2   45.34    1.71
   0  -6  -2   46.46    1.71
   0  -6  -2   45.29    1.72
   0   6  -2   45.29    1.72
   0   6   2   43.89    1.71
   0   6  -2   45.70    1.73
   0   6   2   44.23    1.74
  -1  -6  -2   14.87    0.66
   1  -6   2   14.18    0.62
  -1  -6  -2   14.74    0.60
   1  -6   2   15.98    0.69
   1   6   2   14.16    0.66
  -1   6  -2   14.19    0.62
  -1   6  -2   15.96    0.72
   1   6   2   14.91    0.67
   2  -6   2  163.62    5.95
  -2  -6  -2  171.10    6.13
   2  -6   2  170.18    6.16
  -2  -6  -2  166.03    5.96
   2   6   2  163.23    6.11
   2   6   2  167.33    5.95
  -2   6  -2  172.63    6.07
  -2   6  -2  158.05    5.98
   3  -6   2    9.26    0.50
   3  -6   2    9.40    0.48
  -3  -6  -2   10.01    0.42
  -3  -6  -2    8.63    0.51
  -3   6  -2    9.49    0.57
  -3   6  -2   10.01    0.44
   3   6   2    8.79    0.53
   3   6   2   10.03    0.50
   4  -6   2    4.40    0.36
  -4  -6  -2    4.30    0.26
   4  -6   2    3.96    0.35
  -4  -6  -2    4.56    0.39
   4   6   2    3.80    0.35
  -4   6  -2    4.84    0.25
   4   6   2    3.94    0.41
  -4   6  -2    4.27    0.42
  -5  -6  -2    3.60    0.36
   5  -6   2    4.21    0.38
  -5  -6  -2    4.09    0.28
  -5   6  -2    4.18    0.19
   5   6   2    3.45    0.39
  -5   6  -2    3.26    0.42
  -5   6  -2    4.15    0.47
   5   6   2    3.86    0.35
  -6  -6  -2   30.61    1.17
  -6  -6  -2   30.51    1.22
   6  -6   2   27.30    1.20
  -6   6  -2   30.08    1.33
   6   6   2   29.44    1.28
   6   6   2   28.97    1.18
  -6   6  -2   28.68    1.33
   7  -6   2    5.05    0.46
  -7  -6  -2    6.27    0.55
  -7  -6  -2    6.42    0.41
   7   6   2    4.75    0.51
  -7   6  -2    6.00    0.58
   7   6   2    5.47    0.44
  -7   6  -2    5.18    0.58
  -8  -6  -2    5.19    0.44
   8  -6   2    4.75    0.50
   8  -6   2    4.64    0.45
  -8  -6  -2    5.87    0.52
   8   6   2    4.87    0.44
  -8   6  -2    4.61    0.59
   8   6   2    5.03    0.58
   9  -6   2    3.55    0.50
   9  -6   2    3.31    0.43
  -9  -6  -2    3.20    0.44
   9   6   2    3.18    0.40
  -9   6  -2    2.73    0.62
   9   6   2    2.61    0.50
  10  -6   2    0.50    0.45
  10  -6   2    0.17    0.35
 -10  -6  -2    0.40    0.38
  10   6   2    1.43    0.49
  10   6   2    0.54    0.35
 -10   6  -2   -0.42    0.57
 -11  -6  -2    1.96    0.48
  11  -6   2    2.70    0.56
  11  -6   2    3.87    0.49
 -11   6  -2    2.19    0.73
  11   6   2    2.83    0.65
  11   6   2    2.56    0.46
  12  -6   2    1.13    0.57
 -12  -6  -2    1.21    0.56
 -12   6  -2    1.25    0.75
  12   6   2    1.25    0.64
  13  -6   2    1.35    0.63
 -13  -6  -2    1.05    0.57
 -13   6  -2    1.53    0.74
  13   6   2    1.10    0.72
 -13  -7   2    1.78    0.61
  13  -7  -2    0.98    0.63
  13   7  -2    2.75    0.78
 -13   7   2    1.35    0.77
  12  -7  -2    1.18    0.65
 -12  -7   2    0.19    0.53
  12   7  -2    0.79    0.58
 -12   7   2    0.42    0.79
  12   7  -2    0.69    0.51
  11  -7  -2    2.01    0.55
 -11  -7   2    1.96    0.52
  11   7  -2    1.64    0.49
  11   7  -2    1.93    0.58
 -11   7   2    2.45    0.78
 -10  -7   2    0.85    0.46
  10  -7  -2    0.34    0.35
 -10  -7   2    0.32    0.55
  10  -7  -2    1.18    0.52
  10   7  -2   -0.42    0.40
 -10   7   2   -0.48    0.62
  -9  -7   2    3.27    0.53
   9  -7  -2    3.95    0.53
   9  -7  -2    4.74    0.49
  -9  -7   2    4.94    0.54
   9   7  -2    3.93    0.49
  -9   7   2    4.06    0.66
  -8  -7   2    3.11    0.47
   8  -7  -2    3.05    0.41
   8  -7  -2    4.32    0.50
  -8  -7   2    3.51    0.55
   8   7  -2    3.26    0.41
  -8   7   2    2.36    0.55
  -7  -7   2   18.60    0.92
   7  -7  -2   18.19    0.85
  -7  -7   2   18.36    0.99
   7  -7  -2   18.47    0.91
  -7   7   2   17.31    1.01
   7   7  -2   16.78    0.86
  -6  -7   2    0.21    0.34
  -6  -7   2    0.07    0.34
   6  -7  -2    0.36    0.30
   6  -7  -2    0.59    0.30
  -6   7   2    0.39    0.45
  -6   7   2    0.31    0.20
   6   7  -2    0.51    0.30
   5  -7  -2    1.28    0.29
   5  -7  -2    0.97    0.29
  -5  -7   2    1.30    0.35
  -5  -7   2    1.58    0.33
   5   7  -2    1.50    0.33
  -5   7   2    2.41    0.45
  -5   7   2    1.91    0.25
  -4  -7   2    6.69    0.52
   4  -7  -2    5.99    0.45
   4  -7  -2    5.93    0.42
  -4   7   2    5.94    0.54
  -4   7   2    6.50    0.41
   4   7  -2    5.71    0.44
   3  -7  -2    5.17    0.42
  -3  -7   2    5.24    0.22
  -3  -7   2    5.02    0.43
   3  -7  -2    4.37    0.35
  -3  -7   2    5.85    0.46
   3   7  -2    5.27    0.41
  -3   7   2    5.34    0.48
  -3   7   2    4.79    0.38
  -2  -7   2    7.03    0.32
   2  -7  -2    6.83    0.43
  -2  -7   2    6.60    0.50
   2  -7  -2    6.93    0.41
  -2   7   2    7.00    0.49
   2   7  -2    7.09    0.47
   2   7  -2    7.53    0.50
  -2   7   2    6.70    0.43
  -1  -7   2   27.41    1.12
   1  -7  -2   27.38    1.11
  -1  -7   2   27.76    1.06
   1  -7  -2   27.11    1.09
   1   7  -2   28.11    1.13
  -1   7   2   27.79    1.13
  -1   7   2   27.94    1.12
   1   7  -2   27.20    1.13
   0  -7   2   82.54    2.99
   0  -7  -2   79.75    2.94
   0  -7  -2   80.20    3.00
   0  -7   2   81.19    2.95
   0   7  -2   79.09    2.97
   0   7   2   80.24    3.02
   0   7   2   79.99    2.96
   0   7  -2   80.65    3.00
   1  -7   2   26.46    1.15
  -1  -7  -2   28.35    1.11
  -1  -7  -2   29.54    1.16
   1  -7   2   29.99    1.13
  -1   7  -2   28.40    1.20
  -1   7  -2   29.13    1.14
   1   7   2   30.22    1.17
   1   7   2   27.73    1.17
   2  -7   2    1.56    0.23
  -2  -7  -2    2.56    0.31
  -2  -7  -2    2.78    0.23
   2  -7   2    2.37    0.33
   2   7   2    2.89    0.31
   2   7   2    1.84    0.28
  -2   7  -2    2.20    0.34
  -2   7  -2    2.06    0.23
   3  -7   2   25.69    1.08
  -3  -7  -2   26.98    1.01
   3  -7   2   24.92    1.06
  -3  -7  -2   26.34    1.08
  -3   7  -2   26.66    1.04
   3   7   2   25.54    1.07
   3   7   2   26.83    1.12
  -3   7  -2   24.26    1.11
   4  -7   2    7.32    0.47
  -4  -7  -2    6.75    0.33
  -4  -7  -2    6.60    0.49
   4  -7   2    5.80    0.45
  -4   7  -2    6.61    0.55
  -4   7  -2    6.73    0.35
   4   7   2    6.74    0.56
   4   7   2    6.69    0.46
   5  -7   2    5.75    0.45
   5  -7   2    5.74    0.47
  -5  -7  -2    6.06    0.33
  -5  -7  -2    5.31    0.49
   5   7   2    5.85    0.47
   5   7   2    6.74    0.54
  -5   7  -2    5.60    0.53
  -5   7  -2    5.49    0.27
   6  -7   2    6.56    0.52
  -6  -7  -2    7.16    0.39
  -6  -7  -2    6.34    0.59
   6  -7   2    5.89    0.53
  -6   7  -2    7.43    0.66
   6   7   2    6.85    0.60
   6   7   2    7.29    0.49
  -7  -7  -2    2.59    0.41
   7  -7   2    3.01    0.42
   7  -7   2    2.28    0.40
  -7   7  -2    3.07    0.53
   7   7   2    2.91    0.46
   7   7   2    2.83    0.36
   8  -7   2    2.87    0.45
   8  -7   2    2.80    0.41
  -8  -7  -2    2.39    0.47
   8   7   2    2.42    0.53
  -8   7  -2    2.12    0.54
   8   7   2    2.60    0.39
   9  -7   2    1.67    0.40
   9  -7   2    1.54    0.50
  -9  -7  -2    1.39    0.42
   9   7   2    1.34    0.35
   9   7   2    0.88    0.54
  -9   7  -2    2.52    0.65
  10  -7   2    0.13    0.51
 -10  -7  -2    0.10    0.41
  10  -7   2    1.21    0.41
 -10   7  -2    0.36    0.64
  10   7   2    0.54    0.39
  10   7   2    0.60    0.51
  11  -7   2    1.02    0.59
  11  -7   2    2.00    0.45
 -11  -7  -2    1.06    0.47
 -11   7  -2    0.23    0.63
  11   7   2    1.19    0.64
 -12  -7  -2    0.80    0.57
  12  -7   2    2.11    0.69
 -12   7  -2    2.31    0.84
  12   7   2    1.24    0.62
  13  -7   2    0.55    0.72
 -13  -7  -2    0.13    0.60
 -13   7  -2   -0.50    0.77
  13   7   2    0.95    0.65
 -12  -8   2   -0.32    0.55
  12  -8  -2   -0.16    0.56
 -12   8   2   -0.14    0.72
  12   8  -2    0.66    0.69
  11  -8  -2    6.39    0.72
 -11  -8   2    5.68    0.63
 -11   8   2    5.31    0.85
  11   8  -2    6.24    0.82
  11   8  -2    6.83    0.65
 -10  -8   2    2.40    0.55
  10  -8  -2    1.70    0.58
 -10   8   2    1.20    0.64
  10   8  -2    1.09    0.60
  10   8  -2    2.19    0.48
   9  -8  -2    9.10    0.75
  -9  -8   2    7.95    0.70
   9  -8  -2    8.84    0.67
   9   8  -2    6.93    0.62
  -9   8   2    8.09    0.87
  -8  -8   2    2.75    0.55
   8  -8  -2    2.67    0.50
  -8  -8   2    1.82    0.47
   8  -8  -2    2.20    0.41
  -8   8   2    2.61    0.60
   8   8  -2    1.75    0.41
   7  -8  -2   15.21    0.82
   7  -8  -2   15.38    0.84
  -7  -8   2   16.51    0.89
  -7  -8   2   15.37    0.88
   7   8  -2   15.41    0.82
  -7   8   2   14.45    0.95
   6  -8  -2    1.60    0.36
  -6  -8   2    1.46    0.38
   6  -8  -2    1.23    0.34
  -6  -8   2    1.64    0.40
  -6   8   2    1.67    0.50
   6   8  -2    1.83    0.38
   5  -8  -2   10.11    0.61
   5  -8  -2   10.15    0.64
  -5  -8   2   11.02    0.67
  -5  -8   2    9.56    0.64
  -5   8   2   10.64    0.55
  -5   8   2   10.68    0.74
   5   8  -2    9.98    0.65
  -4  -8   2    0.25    0.31
   4  -8  -2    0.64    0.31
   4  -8  -2    0.26    0.24
   4   8  -2    0.82    0.34
  -4   8   2    1.56    0.43
   4   8  -2    0.88    0.35
  -4   8   2    0.85    0.26
   3  -8  -2   26.30    1.15
  -3  -8   2   28.23    1.04
  -3  -8   2   28.98    1.19
   3  -8  -2   27.03    1.14
  -3   8   2   27.24    1.23
   3   8  -2   26.93    1.19
  -3   8   2   28.78    1.17
   3   8  -2   28.64    1.19
  -2  -8   2    7.63    0.36
   2  -8  -2    7.00    0.44
   2  -8  -2    8.21    0.53
  -2  -8   2    7.78    0.57
  -2   8   2    8.66    0.51
   2   8  -2    8.28    0.54
   2   8  -2    7.95    0.57
  -2   8   2    8.16    0.56
   1  -8  -2   16.83    0.72
  -1  -8   2   16.77    0.81
  -1  -8   2   17.05    0.68
   1  -8  -2   16.03    0.76
   1   8  -2   16.37    0.79
  -1   8   2   16.86    0.78
   1   8  -2   16.91    0.78
  -1   8   2   16.72    0.83
   0  -8   2    1.13    0.17
   0  -8  -2    1.55    0.31
   0  -8  -2    1.05    0.19
   0  -8   2    1.13    0.32
   0   8  -2    1.22    0.30
   0   8   2    0.68    0.25
   0   8   2    1.14    0.32
   0   8  -2    0.93    0.23
  -1  -8  -2    2.34    0.22
   1  -8   2    2.54    0.24
  -1  -8  -2    2.27    0.33
   1  -8   2    2.49    0.33
  -1   8  -2    2.54    0.28
  -1   8  -2    2.31    0.36
   1   8   2    2.52    0.35
   1   8   2    2.15    0.33
  -2  -8  -2    0.59    0.17
   2  -8   2    0.21    0.21
   2  -8   2    0.97    0.29
  -2  -8  -2    0.62    0.32
  -2   8  -2    0.59    0.21
  -2   8  -2    0.83    0.32
   2   8   2    0.44    0.26
   2   8   2    1.08    0.31
   3  -8   2   28.42    1.18
   3  -8   2   29.29    1.18
  -3  -8  -2   29.32    1.11
  -3  -8  -2   28.07    1.19
   3   8   2   27.39    1.23
   3   8   2   29.50    1.19
  -3   8  -2   29.52    1.15
  -3   8  -2   26.83    1.24
  -4  -8  -2   46.76    1.70
  -4  -8  -2   43.94    1.78
   4  -8   2   45.71    1.77
   4  -8   2   46.06    1.80
  -4   8  -2   45.56    1.71
   4   8   2   44.32    1.75
  -4   8  -2   40.55    1.81
   4   8   2   46.46    1.86
   5  -8   2    2.98    0.41
  -5  -8  -2    3.55    0.29
  -5  -8  -2    2.75    0.40
   5  -8   2    2.80    0.39
   5   8   2    2.67    0.37
  -5   8  -2    3.38    0.49
   5   8   2    2.83    0.43
  -6  -8  -2    9.03    0.69
   6  -8   2    7.99    0.59
   6  -8   2    9.39    0.62
   6   8   2    8.56    0.58
   6   8   2    9.23    0.69
  -6   8  -2    9.27    0.74
   7  -8   2   -0.22    0.34
   7  -8   2    0.31    0.36
  -7  -8  -2    0.16    0.37
   7   8   2    0.32    0.33
   7   8   2    1.05    0.49
  -7   8  -2    0.65    0.52
   8  -8   2    4.57    0.50
  -8  -8  -2    4.13    0.54
   8  -8   2    4.27    0.51
  -8   8  -2    3.41    0.62
   8   8   2    3.65    0.44
   8   8   2    4.16    0.63
   9  -8   2   26.21    1.29
   9  -8   2   29.66    1.38
  -9  -8  -2   30.92    1.34
  -9   8  -2   27.79    1.48
   9   8   2   29.33    1.29
   9   8   2   30.23    1.49
  10  -8   2    0.83    0.48
 -10  -8  -2   -0.27    0.43
  10  -8   2    0.12    0.47
  10   8   2    0.32    0.53
 -10   8  -2    0.64    0.61
  11  -8   2    1.48    0.57
  11  -8   2    2.42    0.59
 -11  -8  -2    1.27    0.51
  11   8   2    1.80    0.71
 -11   8  -2    1.71    0.77
  12  -8   2    5.77    0.75
 -12  -8  -2    6.00    0.75
 -12   8  -2    5.06    0.88
  12   8   2    5.60    0.81
  12  -9  -2    2.09    0.76
 -12  -9   2    1.39    0.62
 -12   9   2    1.43    0.79
  12   9  -2    0.65    0.66
 -11  -9   2    0.30    0.55
  11  -9  -2    0.54    0.57
 -11   9   2    0.48    0.71
  11   9  -2    0.94    0.70
  10  -9  -2    0.78    0.59
 -10  -9   2    0.00    0.51
  10   9  -2    0.28    0.61
 -10   9   2    1.24    0.66
  10   9  -2    0.93    0.46
  -9  -9   2    3.32    0.58
   9  -9  -2    3.33    0.49
   9  -9  -2    3.68    0.56
   9   9  -2    2.77    0.59
   9   9  -2    3.16    0.50
  -9   9   2    3.14    0.69
  -8  -9   2    1.41    0.46
   8  -9  -2    1.03    0.41
   8  -9  -2    0.47    0.43
   8   9  -2    1.36    0.43
  -8   9   2    1.66    0.65
   8   9  -2    1.18    0.49
   7  -9  -2    7.99    0.65
   7  -9  -2    7.96    0.60
  -7  -9   2    7.99    0.65
   7   9  -2    7.90    0.64
   7   9  -2    8.07    0.72
  -7   9   2    7.84    0.80
  -6  -9   2   35.89    1.49
   6  -9  -2   35.76    1.53
   6  -9  -2   34.57    1.46
   6   9  -2   34.38    1.56
   6   9  -2   36.46    1.50
  -6   9   2   34.88    1.63
   5  -9  -2    2.24    0.39
   5  -9  -2    1.32    0.37
  -5  -9   2    1.24    0.43
   5   9  -2    1.20    0.40
  -5   9   2    1.43    0.46
   5   9  -2    2.10    0.46
   4  -9  -2   17.15    0.85
  -4  -9   2   18.88    0.91
   4  -9  -2   18.94    0.89
   4   9  -2   19.77    0.98
  -4   9   2   18.54    1.02
  -4   9   2   18.21    0.85
   4   9  -2   19.41    0.94
   3  -9  -2    0.93    0.33
   3  -9  -2    0.81    0.28
  -3  -9   2    0.94    0.34
  -3   9   2    0.76    0.30
  -3   9   2    1.35    0.39
   3   9  -2    1.02    0.36
   3   9  -2    0.80    0.38
  -2  -9   2   10.02    0.45
   2  -9  -2   10.08    0.54
  -2  -9   2    9.87    0.62
   2  -9  -2   10.41    0.59
  -2   9   2   10.89    0.61
   2   9  -2   10.14    0.64
   2   9  -2   10.06    0.68
  -2   9   2   10.57    0.71
  -1  -9   2   22.39    1.00
   1  -9  -2   20.33    0.94
   1  -9  -2   21.13    0.90
  -1  -9   2   20.75    0.85
   1   9  -2   21.94    0.97
   1   9  -2   22.20    1.02
  -1   9   2   22.27    1.03
  -1   9   2   20.57    0.95
   0  -9  -2    3.37    0.31
   0  -9   2    3.58    0.41
   0  -9  -2    3.07    0.37
   0  -9   2    2.96    0.27
   0   9  -2    3.46    0.42
   0   9   2    3.02    0.39
   0   9  -2    3.06    0.34
   0   9   2    3.48    0.39
   1  -9   2    4.70    0.35
  -1  -9  -2    4.50    0.32
   1  -9   2    5.08    0.47
  -1  -9  -2    5.32    0.48
   1   9   2    4.75    0.44
  -1   9  -2    4.94    0.40
   1   9   2    4.52    0.46
  -1   9  -2    4.08    0.45
  -2  -9  -2   16.11    0.82
  -2  -9  -2   16.93    0.71
   2  -9   2   17.91    0.86
   2  -9   2   17.22    0.76
  -2   9  -2   17.14    0.79
  -2   9  -2   17.46    0.89
   2   9   2   16.10    0.81
   2   9   2   16.66    0.85
   3  -9   2    4.52    0.47
  -3  -9  -2    4.81    0.45
  -3  -9  -2    3.83    0.29
   3  -9   2    3.81    0.37
  -3   9  -2    4.39    0.37
   3   9   2    4.26    0.46
  -3   9  -2    4.41    0.54
   3   9   2    4.37    0.44
   4  -9   2    1.36    0.32
  -4  -9  -2    1.31    0.42
   4  -9   2    2.02    0.37
  -4   9  -2    2.24    0.44
   4   9   2    1.61    0.37
   4   9   2    1.91    0.44
  -5  -9  -2    0.65    0.41
   5  -9   2    0.81    0.38
   5  -9   2    0.97    0.35
   5   9   2    0.38    0.36
   5   9   2    0.98    0.45
  -5   9  -2    0.19    0.41
   6  -9   2    0.47    0.39
  -6  -9  -2    0.63    0.39
   6  -9   2    0.71    0.39
   6   9   2    1.02    0.45
   6   9   2    1.49    0.38
  -6   9  -2    0.82    0.48
   7  -9   2    3.22    0.47
   7  -9   2    4.58    0.54
  -7  -9  -2    4.16    0.57
  -7   9  -2    2.94    0.63
   7   9   2    5.13    0.50
   7   9   2    2.60    0.55
  -8  -9  -2    1.21    0.45
   8  -9   2    1.19    0.44
   8  -9   2    0.93    0.49
   8   9   2    1.85    0.54
  -8   9  -2    0.08    0.59
   8   9   2    0.91    0.40
   9  -9   2    2.00    0.48
   9  -9   2    1.73    0.50
  -9  -9  -2    1.46    0.50
   9   9   2    1.57    0.42
   9   9   2    2.33    0.65
  -9   9  -2    2.94    0.74
 -10  -9  -2    2.35    0.60
  10  -9   2    3.36    0.65
  10  -9   2    3.14    0.56
  10   9   2    2.46    0.73
 -10   9  -2    3.16    0.80
  11  -9   2    2.69    0.63
 -11  -9  -2    1.46    0.60
 -11   9  -2    1.55    0.74
  11   9   2    0.74    0.65
  12  -9   2    1.04    0.64
 -12  -9  -2    0.34    0.61
  12   9   2   -0.95    0.72
 -12   9  -2    0.41    0.86
 -11 -10   2   -0.19    0.51
  11 -10  -2    0.69    0.60
 -11  10   2   -1.07    0.70
  11  10  -2    0.23    0.71
 -10 -10   2    0.64    0.57
  10 -10  -2    0.75    0.54
  10  10  -2    0.06    0.56
  10  10  -2    1.17    0.62
 -10  10   2    1.13    0.70
   9 -10  -2    7.09    0.64
   9 -10  -2    8.12    0.76
  -9 -10   2    7.97    0.76
   9  10  -2    6.91    0.78
   9  10  -2    7.32    0.69
  -9  10   2    6.26    0.84
   8 -10  -2    1.67    0.48
   8 -10  -2    1.66    0.47
  -8 -10   2    1.60    0.50
   8  10  -2    2.27    0.52
   8  10  -2    1.54    0.55
  -8  10   2    2.29    0.70
   7 -10  -2    6.06    0.56
  -7 -10   2    5.90    0.64
   7 -10  -2    5.84    0.58
   7  10  -2    6.96    0.64
  -7  10   2    5.70    0.71
   7  10  -2    6.39    0.68
   6 -10  -2    1.03    0.37
  -6 -10   2    0.99    0.43
   6 -10  -2    0.48    0.38
  -6  10   2    1.18    0.56
   6  10  -2    0.48    0.43
   6  10  -2    1.28    0.51
   5 -10  -2    1.14    0.39
  -5 -10   2    1.24    0.42
   5 -10  -2    1.17    0.39
   5  10  -2    1.62    0.41
   5  10  -2    1.86    0.45
  -5  10   2    1.49    0.55
   4 -10  -2   64.08    2.48
   4 -10  -2   61.75    2.43
  -4 -10   2   62.47    2.45
  -4  10   2   63.78    2.52
   4  10  -2   65.66    2.56
  -4  10   2   61.45    2.51
   4  10  -2   65.80    2.48
  -3 -10   2   44.67    1.81
   3 -10  -2   43.76    1.79
   3 -10  -2   45.46    1.80
   3  10  -2   45.42    1.88
  -3  10   2   46.59    1.82
   3  10  -2   45.65    1.84
  -3  10   2   44.45    1.88
   2 -10  -2   10.58    0.59
   2 -10  -2   10.90    0.65
  -2 -10   2   11.56    0.70
   2  10  -2   10.71    0.69
  -2  10   2   11.73    0.79
   2  10  -2   10.86    0.66
  -2  10   2    9.88    0.66
  -1 -10   2   13.29    0.79
   1 -10  -2   13.06    0.64
  -1 -10   2   14.23    0.59
   1 -10  -2   12.64    0.72
  -1  10   2   12.91    0.82
   1  10  -2   12.05    0.76
  -1  10   2   13.77    0.73
   1  10  -2   12.70    0.74
   0 -10   2   22.54    0.90
   0 -10  -2   20.00    0.98
   0 -10   2   20.76    0.99
   0 -10  -2   22.07    0.91
   0  10   2   21.90    1.05
   0  10  -2   20.86    0.98
   0  10  -2   21.73    1.08
   0  10   2   21.18    1.01
   1 -10   2   23.07    0.92
  -1 -10  -2   17.80    1.01
   1 -10   2   21.08    1.03
  -1 -10  -2   21.39    0.90
   1  10   2   21.08    1.00
  -1  10  -2   22.67    0.98
  -1  10  -2   21.20    1.04
   1  10   2   21.93    1.04
   2 -10   2    3.48    0.48
  -2 -10  -2    3.35    0.44
  -2 -10  -2    3.29    0.32
   2 -10   2    3.92    0.37
  -2  10  -2    3.70    0.39
   2  10   2    3.85    0.47
   2  10   2    3.71    0.47
  -2  10  -2    3.70    0.49
  -3 -10  -2   31.82    1.39
   3 -10   2   33.14    1.33
   3 -10   2   31.75    1.38
   3  10   2   31.90    1.43
  -3  10  -2   30.54    1.45
  -3  10  -2   32.68    1.32
   3  10   2   30.28    1.36
   4 -10   2   22.69    1.04
  -4 -10  -2   21.98    1.08
   4 -10   2   22.53    1.09
  -4  10  -2   22.35    1.20
   4  10   2   21.90    1.06
   4  10   2   26.73    1.20
  -5 -10  -2   11.46    0.81
   5 -10   2   11.38    0.68
   5 -10   2   10.75    0.70
   5  10   2   13.11    0.89
  -5  10  -2   11.01    0.91
   5  10   2   11.15    0.77
   6 -10   2    7.24    0.60
  -6 -10  -2    8.74    0.75
   6 -10   2    7.30    0.65
  -6  10  -2    5.73    0.68
   6  10   2    7.52    0.61
   6  10   2    7.61    0.75
   7 -10   2    4.93    0.60
   7 -10   2    5.62    0.61
  -7 -10  -2    5.14    0.59
  -7  10  -2    5.07    0.68
   7  10   2    5.73    0.56
   7  10   2    5.08    0.70
   8 -10   2    1.64    0.48
  -8 -10  -2    0.90    0.55
   8 -10   2    1.30    0.47
   8  10   2    1.89    0.49
  -8  10  -2    1.38    0.60
   8  10   2    0.70    0.54
   9 -10   2    1.64    0.58
  -9 -10  -2    1.61    0.61
   9 -10   2    1.28    0.49
  -9  10  -2    0.96    0.65
   9  10   2    2.22    0.70
  10 -10   2    6.51    0.72
 -10 -10  -2    5.29    0.74
  10 -10   2    5.92    0.68
  10  10   2    5.69    0.85
 -10  10  -2    5.82    0.95
  11 -10   2    1.90    0.71
 -11 -10  -2   -0.28    0.53
  11  10   2    0.83    0.68
 -11  10  -2    0.56    0.73
 -10 -11   2    0.16    0.56
  10 -11  -2    0.97    0.63
  10  11  -2    0.31    0.74
 -10  11   2    0.20    0.82
  -9 -11   2    0.99    0.54
   9 -11  -2    0.76    0.58
   9  11  -2    0.40    0.52
  -9  11   2   -0.33    0.73
   9  11  -2    0.15    0.67
  -8 -11   2   -0.07    0.49
   8 -11  -2    0.57    0.46
   8 -11  -2    0.76    0.52
   8  11  -2   -0.32    0.53
  -8  11   2    0.49    0.71
   8  11  -2    0.72    0.50
   7 -11  -2    2.88    0.54
   7 -11  -2    2.14    0.49
  -7 -11   2    1.61    0.50
  -7  11   2    2.17    0.63
   7  11  -2    1.87    0.57
   7  11  -2    1.73    0.52
   6 -11  -2    7.51    0.62
   6 -11  -2    6.68    0.62
  -6 -11   2    6.94    0.68
   6  11  -2    7.37    0.67
   6  11  -2    6.50    0.69
  -6  11   2    5.49    0.71
  -5 -11   2    6.90    0.67
   5 -11  -2    6.31    0.59
   5 -11  -2    7.49    0.63
  -5  11   2    6.79    0.71
   5  11  -2    7.47    0.67
   5  11  -2    7.46    0.72
  -4 -11   2    1.14    0.43
   4 -11  -2    0.72    0.42
   4 -11  -2    1.45    0.35
   4  11  -2    1.63    0.49
  -4  11   2    1.34    0.56
   4  11  -2    1.17    0.46
   3 -11  -2   15.56    0.86
   3 -11  -2   15.51    0.78
  -3 -11   2   14.62    0.85
  -3  11   2   15.70    0.83
  -3  11   2   15.36    0.99
   3  11  -2   14.47    0.86
   3  11  -2   15.35    0.91
   2 -11  -2    8.22    0.52
   2 -11  -2    6.72    0.59
  -2 -11   2    8.01    0.66
   2  11  -2    8.24    0.72
   2  11  -2    8.03    0.61
  -2  11   2    8.40    0.76
  -2  11   2    8.11    0.62
  -1 -11   2    6.87    0.61
   1 -11  -2    7.75    0.47
   1 -11  -2    7.34    0.59
   1  11  -2    7.60    0.60
   1  11  -2    5.32    0.58
  -1  11   2    6.91    0.64
  -1  11   2    7.38    0.62
   0 -11   2   18.15    0.78
   0 -11   2   15.60    0.88
   0 -11  -2   17.00    0.93
   0 -11  -2   17.86    0.78
   0  11   2   16.56    0.96
   0  11   2   18.38    0.92
   0  11  -2   17.36    0.88
   0  11  -2   16.61    0.99
  -1 -11  -2    0.30    0.24
  -1 -11  -2   -0.02    0.36
   1 -11   2    0.80    0.26
   1 -11   2   -0.04    0.37
  -1  11  -2    0.43    0.33
   1  11   2    0.03    0.35
  -1  11  -2    0.27    0.41
   1  11   2    0.22    0.41
  -2 -11  -2   19.27    1.02
   2 -11   2   20.88    0.89
   2 -11   2   18.30    0.96
  -2  11  -2   21.00    0.95
   2  11   2   18.97    1.01
   2  11   2   20.34    1.05
  -2  11  -2   18.51    1.09
   3 -11   2    2.61    0.37
  -3 -11  -2    2.88    0.51
   3 -11   2    2.18    0.49
  -3  11  -2    2.40    0.51
   3  11   2    2.84    0.49
   3  11   2    3.20    0.52
   4 -11   2   25.62    1.19
   4 -11   2   25.97    1.12
  -4 -11  -2   23.58    1.21
  -4  11  -2   23.07    1.30
   4  11   2   26.49    1.29
   4  11   2   23.76    1.18
  -5 -11  -2    2.93    0.51
   5 -11   2    4.43    0.48
   5 -11   2    3.92    0.55
   5  11   2    2.76    0.55
   5  11   2    4.53    0.53
  -5  11  -2    3.49    0.65
  -6 -11  -2    1.56    0.49
   6 -11   2    0.93    0.42
   6 -11   2    1.45    0.41
   6  11   2    1.76    0.48
   6  11   2    1.42    0.54
  -6  11  -2    1.55    0.57
   7 -11   2    0.81    0.49
  -7 -11  -2    1.07    0.54
   7 -11   2    0.08    0.47
  -7  11  -2    0.04    0.64
   7  11   2    0.41    0.53
   7  11   2    0.53    0.48
   8 -11   2   13.95    0.92
  -8 -11  -2   14.81    1.03
   8 -11   2   14.34    0.99
   8  11   2   14.81    1.16
  -8  11  -2   14.83    1.12
  -9 -11  -2    2.38    0.60
   9 -11   2    2.61    0.64
   9 -11   2    3.25    0.58
  -9  11  -2    2.56    0.73
   9  11   2    2.97    0.78
  10 -11   2    1.42    0.59
 -10 -11  -2    0.90    0.65
  10  11   2    2.01    0.80
 -10  11  -2    1.51    0.75
   9 -12  -2   10.34    0.95
  -9 -12   2    9.22    0.87
   9  12  -2    8.26    0.92
  -9  12   2    8.59    1.00
   8 -12  -2    6.41    0.70
  -8 -12   2    6.18    0.78
   8 -12  -2    8.77    0.79
   8  12  -2    7.02    0.75
  -8  12   2    6.21    0.87
   8  12  -2    6.84    0.81
   7 -12  -2   11.55    0.79
   7 -12  -2    9.88    0.87
  -7 -12   2    9.45    0.83
  -7  12   2    7.19    0.87
   7  12  -2    9.64    0.93
   7  12  -2   10.22    0.87
  -6 -12   2    2.40    0.54
   6 -12  -2    3.76    0.53
   6 -12  -2    2.74    0.53
   6  12  -2    3.15    0.67
   6  12  -2    2.69    0.58
  -6  12   2    2.72    0.65
   5 -12  -2    2.24    0.49
   5 -12  -2    3.20    0.47
  -5 -12   2    2.05    0.51
  -5  12   2    1.20    0.63
   5  12  -2    2.23    0.61
   5  12  -2    1.83    0.53
   4 -12  -2   21.34    1.02
  -4 -12   2   19.64    1.13
   4 -12  -2   21.46    1.07
   4  12  -2   21.89    1.18
   4  12  -2   20.77    1.08
  -4  12   2   19.22    1.22
   3 -12  -2    6.88    0.54
   3 -12  -2    5.51    0.59
  -3 -12   2    5.25    0.58
  -3  12   2    5.98    0.67
   3  12  -2    5.70    0.64
   3  12  -2    6.90    0.68
   2 -12  -2    1.88    0.49
   2 -12  -2    2.87    0.36
  -2 -12   2    2.28    0.47
   2  12  -2    2.28    0.56
  -2  12   2    1.93    0.56
  -2  12   2    2.09    0.46
   2  12  -2    2.44    0.46
   1 -12  -2    3.47    0.37
  -1 -12   2    1.77    0.47
   1 -12  -2    2.05    0.44
  -1  12   2    2.42    0.46
   1  12  -2    3.09    0.52
  -1  12   2    2.20    0.54
   1  12  -2    3.58    0.49
   0 -12  -2    4.06    0.56
   0 -12  -2    4.49    0.41
   0 -12   2    3.58    0.55
   0  12   2    2.19    0.54
   0  12  -2    3.88    0.60
   0  12  -2    3.32    0.49
   0  12   2    3.62    0.52
  -1 -12  -2    1.24    0.47
   1 -12   2    0.62    0.42
   1 -12   2    1.71    0.30
  -1  12  -2    1.67    0.50
  -1  12  -2    1.53    0.40
   1  12   2    1.09    0.45
   1  12   2    0.61    0.46
   2 -12   2    9.67    0.58
   2 -12   2    8.21    0.74
  -2 -12  -2    8.14    0.69
   2  12   2    8.37    0.76
   2  12   2    8.95    0.73
  -2  12  -2    7.76    0.73
  -3 -12  -2    3.41    0.52
   3 -12   2    3.13    0.41
   3 -12   2    2.71    0.54
   3  12   2    2.58    0.54
   3  12   2    3.72    0.58
  -3  12  -2    1.94    0.55
  -4 -12  -2    3.35    0.54
   4 -12   2    4.33    0.47
   4 -12   2    3.72    0.57
  -4  12  -2    3.38    0.62
   4  12   2    4.13    0.59
   4  12   2    3.62    0.63
   5 -12   2    0.90    0.42
  -5 -12  -2    0.32    0.52
   5 -12   2    1.15    0.51
  -5  12  -2   -0.02    0.60
   5  12   2    0.09    0.49
   5  12   2    1.16    0.53
   6 -12   2    2.24    0.49
   6 -12   2    1.74    0.55
  -6 -12  -2    1.58    0.52
   6  12   2    1.29    0.57
  -6  12  -2    1.38    0.61
   6  12   2    1.58    0.52
  -7 -12  -2    2.30    0.58
   7 -12   2    2.24    0.60
   7 -12   2    3.63    0.59
   7  12   2    4.02    0.76
   7  12   2    1.69    0.62
  -7  12  -2    3.06    0.77
   8 -12   2    0.99    0.57
  -8 -12  -2    0.62    0.63
   8 -12   2    0.13    0.53
  -8  12  -2    0.73    0.67
   8  12   2    0.05    0.61
   9 -12   2   -0.26    0.54
   9 -12   2    0.29    0.53
  -9 -12  -2    0.26    0.57
  -9  12  -2    0.64    0.71
   9  12   2    0.97    0.68
   8 -13  -2    2.42    0.55
  -8 -13   2    1.87    0.69
   8  13  -2    1.83    0.70
  -8  13   2    2.31    0.76
   7 -13  -2    2.85    0.58
  -7 -13   2    1.55    0.58
   7 -13  -2    2.81    0.62
   7  13  -2    1.82    0.73
   7  13  -2    3.00    0.64
  -7  13   2    1.79    0.71
   6 -13  -2   -0.28    0.51
  -6 -13   2    0.62    0.58
   6 -13  -2    0.74    0.49
   6  13  -2    0.51    0.57
  -6  13   2    1.18    0.72
   6  13  -2   -0.36    0.54
   5 -13  -2    0.84    0.43
  -5 -13   2   -0.07    0.55
   5 -13  -2    0.18    0.48
   5  13  -2    0.43    0.52
  -5  13   2   -0.41    0.63
   5  13  -2    0.36    0.56
  -4 -13   2    3.51    0.58
   4 -13  -2    6.67    0.58
   4 -13  -2    4.58    0.56
  -4  13   2    4.53    0.76
   4  13  -2    4.82    0.69
   4  13  -2    4.32    0.63
   3 -13  -2    1.64    0.39
   3 -13  -2    0.54    0.48
  -3 -13   2    0.09    0.46
   3  13  -2    0.55    0.51
  -3  13   2    1.28    0.61
   3  13  -2    0.53    0.55
  -2 -13   2    5.92    0.63
   2 -13  -2    8.02    0.58
   2 -13  -2    5.22    0.58
   2  13  -2    5.97    0.66
   2  13  -2    6.21    0.68
  -2  13   2    5.61    0.73
  -1 -13   2    1.47    0.47
   1 -13  -2    1.61    0.47
   1  13  -2    2.56    0.51
  -1  13   2    2.25    0.59
  -1  13   2    1.72    0.50
   1  13  -2    1.71    0.59
   0 -13  -2    0.75    0.45
   0 -13   2    0.68    0.51
   0  13   2    0.69    0.48
   0  13   2    1.41    0.47
   0  13  -2    0.85    0.43
   0  13  -2    0.67    0.58
   1 -13   2    0.25    0.51
  -1 -13  -2    0.00    0.43
   1  13   2    0.30    0.50
  -1  13  -2   -0.11    0.57
   1  13   2    0.88    0.50
   2 -13   2    4.84    0.48
   2 -13   2    2.85    0.60
  -2 -13  -2    3.33    0.53
   2  13   2    2.90    0.59
   2  13   2    3.36    0.62
  -2  13  -2    2.85    0.60
   3 -13   2    1.04    0.37
   3 -13   2   -0.04    0.50
  -3 -13  -2    0.46    0.52
  -3  13  -2   -0.40    0.52
   3  13   2    0.08    0.52
   3  13   2   -0.37    0.49
  -4 -13  -2    1.56    0.57
   4 -13   2    2.79    0.45
   4 -13   2    1.51    0.54
   4  13   2    1.93    0.56
  -4  13  -2    2.55    0.70
   4  13   2    1.51    0.61
   5 -13   2    1.26    0.44
  -5 -13  -2    0.99    0.52
   5 -13   2    0.84    0.53
  -5  13  -2    0.59    0.69
   5  13   2    1.25    0.58
   5  13   2    0.39    0.55
   6 -13   2    0.16    0.55
   6 -13   2    1.76    0.50
  -6 -13  -2    0.02    0.51
   6  13   2    0.36    0.53
  -6  13  -2    0.67    0.65
   6  13   2    1.44    0.62
   7 -13   2    1.86    0.61
   7 -13   2    3.43    0.60
  -7 -13  -2    1.27    0.59
   7  13   2    1.58    0.76
  -7  13  -2    1.15    0.69
   8 -13   2   -0.05    0.63
   8 -13   2    1.02    0.57
  -8 -13  -2    0.09    0.64
  -8  13  -2    0.88    0.72
   8  13   2    2.32    0.81
  -7 -14   2    3.11    0.66
   7 -14  -2    5.41    0.68
   7 -14  -2    2.54    0.62
   7  14  -2    2.99    0.75
  -7  14   2    2.74    0.80
  -6 -14   2    1.46    0.60
   6 -14  -2    3.34    0.57
   6 -14  -2    0.68    0.57
   6  14  -2    2.43    0.76
  -6  14   2    2.54    0.84
   6  14  -2    2.15    0.74
   5 -14  -2    2.02    0.60
  -5 -14   2    1.34    0.57
   5 -14  -2    3.29    0.54
   5  14  -2    0.94    0.63
   5  14  -2    1.55    0.68
  -5  14   2    1.30    0.67
   4 -14  -2   -0.36    0.52
   4 -14  -2    1.61    0.44
  -4 -14   2    0.30    0.52
   4  14  -2    0.54    0.59
  -4  14   2    0.72    0.71
   4  14  -2    0.52    0.61
  -3 -14   2    0.28    0.57
   3 -14  -2    1.16    0.44
   3 -14  -2    0.13    0.50
  -3  14   2    0.60    0.58
   3  14  -2    0.72    0.56
   3  14  -2   -0.45    0.59
  -2 -14   2   11.35    0.87
   2 -14  -2   11.79    0.92
   2  14  -2   14.21    0.96
  -2  14   2   11.96    1.00
   2  14  -2   12.75    1.05
   1 -14  -2    4.24    0.58
  -1 -14   2    5.08    0.70
   1  14  -2    6.00    0.77
  -1  14   2    5.24    0.69
   1  14  -2    6.27    0.70
   0 -14   2    5.40    0.72
   0 -14  -2    4.91    0.67
   0  14   2    6.39    0.70
   0  14  -2    6.48    0.97
   0  14  -2    4.99    0.78
   0  14   2    6.02    0.77
  -1 -14  -2    2.98    0.55
   1 -14   2    1.98    0.53
  -1  14  -2    2.15    0.68
   1  14   2    1.69    0.57
   1  14   2    2.54    0.64
  -2 -14  -2   -0.06    0.55
   2 -14   2   -0.30    0.54
   2  14   2   -0.46    0.56
  -2  14  -2    0.06    0.56
   2  14   2    0.72    0.57
   3 -14   2    0.16    0.56
  -3 -14  -2   -0.70    0.54
   3  14   2   -0.33    0.51
  -3  14  -2    0.31    0.68
   3  14   2   -0.31    0.57
   4 -14   2    5.11    0.55
  -4 -14  -2    3.14    0.61
   4 -14   2    3.91    0.66
   4  14   2    3.77    0.74
  -4  14  -2    2.71    0.77
   4  14   2    2.86    0.65
  -5 -14  -2    1.75    0.66
   5 -14   2    0.66    0.60
   5 -14   2    2.42    0.49
  -5  14  -2    2.44    0.80
   5  14   2    0.59    0.64
   5  14   2    0.87    0.68
   6 -14   2    1.17    0.51
  -6 -14  -2   -0.10    0.55
   6 -14   2    0.91    0.58
   6  14   2    0.95    0.73
  -6  14  -2   -0.68    0.66
   7 -14   2    1.20    0.54
  -7 -14  -2   -0.29    0.65
   7 -14   2   -0.12    0.59
   7  14   2   -0.18    0.67
  -7  14  -2   -0.09    0.71
   5 -15  -2   -0.03    0.58
  -5 -15   2    0.62    0.59
   5 -15  -2    2.03    0.51
   5  15  -2    1.34    0.72
  -5  15   2    1.44    0.82
   5  15  -2   -0.83    0.63
   4 -15  -2    7.25    0.78
  -4 -15   2    7.16    0.83
  -4  15   2    6.21    0.94
   4  15  -2    6.46    0.86
   4  15  -2    7.81    0.92
  -3 -15   2    2.64    0.63
   3 -15  -2    3.35    0.65
   3  15  -2    3.32    0.70
   3  15  -2    2.73    0.74
  -3  15   2    3.94    0.82
   2 -15  -2    5.30    0.67
  -2 -15   2    5.04    0.69
  -2  15   2    5.12    0.85
   2  15  -2    6.25    0.80
   2  15  -2    6.58    0.85
  -1 -15   2    0.41    0.54
   1 -15  -2    0.42    0.52
  -1  15   2    0.46    0.69
   1  15  -2    1.42    0.68
   0 -15  -2    0.19    0.51
   0 -15   2    1.22    0.65
   0  15   2    1.34    0.69
   0  15  -2    0.38    0.61
  -1 -15  -2    0.52    0.60
   1 -15   2   -0.09    0.61
  -1  15  -2    0.27    0.62
   1  15   2    0.69    0.56
   1  15   2    0.51    0.61
   2 -15   2    1.23    0.62
  -2 -15  -2    0.59    0.55
  -2  15  -2    0.88    0.64
   2  15   2    1.39    0.67
   2  15   2    1.47    0.67
  -3 -15  -2    2.06    0.60
   3 -15   2    2.58    0.59
   3  15   2    3.43    0.74
   3  15   2    2.90    0.70
  -3  15  -2    2.96    0.83
  -4 -15  -2    4.09    0.68
   4 -15   2    4.40    0.67
   4  15   2    5.82    0.86
  -4  15  -2    3.72    0.88
   4  15   2    5.77    0.75
   5 -15   2    1.39    0.66
  -5 -15  -2    1.32    0.63
   5  15   2    3.54    0.82
  -5  15  -2    1.39    0.74
  -2 -16   2   -0.37    0.67
   2 -16  -2   -0.04    0.63
   2  16  -2   -1.14    0.70
  -2  16   2   -0.18    0.73
  -1 -16   2   -0.23    0.56
   1 -16  -2   -0.02    0.54
   1  16  -2   -0.01    0.73
  -1  16   2   -0.30    0.62
   0 -16  -2   -0.02    0.61
   0 -16   2    0.55    0.67
   0  16   2   -0.61    0.69
   0  16  -2    0.30    0.74
  -1 -16  -2   12.46    1.01
   1 -16   2    9.96    0.91
   1  16   2   12.07    1.08
  -1  16  -2   13.42    1.22
   2 -16   2    1.81    0.72
  -2 -16  -2    3.36    0.66
   2  16   2    1.96    0.74
   2  16   2    2.37    0.74
  -2  16  -2    2.39    0.86
  14   0  -3    0.35    0.54
 -14   0   3    0.41    0.74
  13   0  -3    0.00    0.48
 -13   0   3   -0.31    0.64
 -13   0   3   -0.42    0.51
 -12   0   3    0.79    0.62
 -12   0   3    0.97    0.47
  12   0  -3    0.80    0.45
  12   0  -3    0.35    0.37
  11   0  -3   -0.06    0.38
  11   0  -3    0.47    0.35
 -11   0   3    0.51    0.56
 -11   0   3    0.04    0.40
 -10   0   3    0.21    0.43
 -10   0   3    0.06    0.36
  10   0  -3    0.37    0.30
  10   0  -3   -0.54    0.32
  -9   0   3    0.49    0.40
  -9   0   3    0.55    0.42
  -9   0   3    0.30    0.33
  -9   0   3   -0.13    0.26
  -8   0   3    0.37    0.28
  -8   0   3    0.38    0.38
  -8   0   3    1.07    0.37
  -8   0   3    0.51    0.23
  -7   0   3    0.59    0.19
  -7   0   3    0.15    0.25
  -7   0   3    0.85    0.34
  -7   0   3    0.44    0.27
  -6   0   3    1.28    0.29
  -5   0   3    1.42    0.26
  -5   0   3    2.41    0.26
  -4   0   3    1.59    0.20
  -4   0   3    0.12    0.19
  -3   0   3    0.19    0.14
  -3   0   3    0.47    0.18
  -3   0   3    0.14    0.14
  -2   0   3    0.20    0.11
  -2   0   3    0.50    0.15
   2   0  -3    0.01    0.07
  -1   0   3    0.16    0.08
  -1   0   3   -0.04    0.03
   1   0  -3   -0.09    0.03
   1   0  -3   -0.15    0.04
   0   0   3   -0.54    0.04
   0   0  -3   -0.63    0.02
   0   0   3   -0.58    0.01
  -1   0  -3    5.39    0.23
  -2   0  -3   -0.32    0.08
  -2   0  -3   -0.08    0.10
  -2   0  -3   -0.15    0.09
  -2   0  -3   -0.35    0.11
  -3   0  -3    5.06    0.29
  -3   0  -3    7.25    0.32
  -4   0  -3    0.12    0.14
  -4   0  -3    0.57    0.18
  -4   0  -3    0.97    0.15
  -5   0  -3    1.04    0.17
  -5   0  -3    0.61    0.23
  -5   0  -3    0.50    0.18
  -6   0  -3    0.52    0.20
  -6   0  -3    0.00    0.18
  -6   0  -3    0.51    0.26
  -7   0  -3    0.72    0.23
  -7   0  -3    0.75    0.24
  -7   0  -3    0.50    0.30
  -7   0  -3    0.09    0.30
  -8   0  -3   -0.01    0.25
  -8   0  -3    0.07    0.23
  -8   0  -3   -0.47    0.34
  -8   0  -3    0.02    0.33
  -9   0  -3    0.49    0.39
  -9   0  -3   -0.09    0.29
  -9   0  -3    0.45    0.31
  -9   0  -3    0.10    0.37
 -10   0  -3    0.39    0.45
 -10   0  -3    0.52    0.32
  10   0   3   -0.13    0.33
 -10   0  -3    0.64    0.48
 -11   0  -3    0.47    0.48
 -11   0  -3   -0.06    0.35
 -11   0  -3    0.23    0.51
  11   0   3    0.16    0.36
  12   0   3    0.15    0.40
 -12   0  -3    0.04    0.56
 -12   0  -3   -0.07    0.60
  12   0   3    0.41    0.43
 -13   0  -3   -0.07    0.67
  13   0   3    0.14    0.46
 -13   0  -3    0.20    0.64
  14   0   3    0.35    0.57
  14   0   3    1.30    0.57
 -14   0  -3    0.60    0.73
  14  -1  -3    0.64    0.57
  14   1  -3    0.86    0.50
 -14   1   3    0.40    0.75
  13  -1  -3    0.34    0.51
 -13  -1   3    0.09    0.52
 -13  -1   3    0.34    0.67
 -13   1   3    0.96    0.71
  13   1  -3    0.55    0.45
 -12  -1   3   -0.05    0.60
  12  -1  -3    1.01    0.47
  12  -1  -3    1.08    0.40
 -12  -1   3    0.43    0.47
  12   1  -3    0.50    0.39
 -12   1   3    0.62    0.46
  12   1  -3    0.50    0.39
 -12   1   3    0.06    0.60
 -11  -1   3    1.33    0.38
  11  -1  -3    1.58    0.37
  11  -1  -3    1.52    0.44
 -11  -1   3    1.28    0.46
 -11  -1   3    1.16    0.52
 -11   1   3    1.56    0.52
 -11   1   3    1.53    0.41
  11   1  -3    1.62    0.39
  10  -1  -3    6.40    0.55
 -10  -1   3    5.20    0.48
 -10  -1   3    5.63    0.54
  10  -1  -3    5.73    0.49
 -10  -1   3    4.70    0.63
 -10   1   3    5.49    0.51
 -10   1   3    5.18    0.60
  -9  -1   3   14.52    0.81
  -9  -1   3   13.36    0.66
  -9  -1   3   12.92    0.76
   9  -1  -3   12.48    0.65
  -9  -1   3   13.74    0.88
  -9   1   3   13.58    0.74
  -9   1   3   10.57    0.86
  -8  -1   3    0.16    0.36
  -8  -1   3    0.42    0.28
  -8  -1   3    0.43    0.33
  -8  -1   3    0.26    0.23
   8  -1  -3   -0.04    0.22
  -8   1   3    0.33    0.40
  -8   1   3   -0.17    0.27
  -8   1   3    0.40    0.35
  -7  -1   3   18.21    0.77
  -7  -1   3   18.65    0.85
   7  -1  -3   17.64    0.78
  -7  -1   3   18.37    0.86
  -7  -1   3   18.79    0.88
  -7   1   3   18.72    0.82
  -7   1   3   18.45    0.89
  -7   1   3   17.39    0.87
  -6  -1   3    1.45    0.25
  -6  -1   3    1.90    0.28
   6  -1  -3    1.43    0.21
  -6  -1   3    2.25    0.32
  -6  -1   3    2.02    0.22
  -6   1   3    1.43    0.25
  -6   1   3    2.42    0.32
  -6   1   3    1.74    0.34
  -5  -1   3    9.16    0.40
   5  -1  -3    8.03    0.40
  -5  -1   3    8.71    0.48
  -5  -1   3   10.07    0.51
  -5   1   3    7.29    0.43
  -5   1   3    8.92    0.49
  -5   1   3    6.23    0.48
   4  -1  -3    6.42    0.31
  -4  -1   3    5.99    0.35
  -4  -1   3    6.57    0.31
  -4  -1   3    6.68    0.40
  -4  -1   3    6.52    0.38
  -4   1   3    6.71    0.39
  -4   1   3    6.30    0.39
  -4   1   3    6.40    0.36
   3  -1  -3  488.26   17.02
  -3  -1   3  470.01   17.13
  -3  -1   3  488.68   17.51
  -3  -1   3  499.97   17.74
  -3  -1   3  471.87   17.00
  -3   1   3  479.76   17.51
  -3   1   3  463.14   17.12
   2  -1  -3    4.23    0.18
   2  -1  -3    3.58    0.21
  -2  -1   3    4.44    0.21
  -2  -1   3    4.07    0.25
  -2  -1   3    4.81    0.27
   2   1  -3    3.60    0.18
  -2   1   3    4.36    0.26
  -2   1   3    3.93    0.25
  -1  -1   3  125.15    4.46
  -1  -1   3  123.13    4.62
   1  -1  -3  122.48    4.45
  -1  -1   3  117.21    4.57
   1  -1  -3  126.86    4.65
  -1   1   3  138.99    4.58
  -1   1   3  124.15    4.45
  -1   1   3  121.97    4.46
   1   1  -3  117.71    4.62
   1   1  -3  141.87    4.46
   0  -1  -3  176.10    6.45
   0  -1  -3  175.28    6.71
   0  -1   3  179.73    6.60
   0  -1   3  185.09    6.71
   0  -1  -3  185.54    6.44
   0  -1   3  178.11    6.43
   0   1  -3  181.55    6.47
   0   1  -3  190.33    6.62
   0   1  -3  172.00    6.68
   0   1   3  190.02    6.59
   0   1   3  183.49    6.45
  -1  -1  -3   97.59    3.42
   1  -1   3   99.75    3.49
   1  -1   3  103.36    3.43
  -1  -1  -3   93.39    3.55
  -1  -1  -3   87.56    3.42
  -1   1  -3   94.94    3.56
   1   1   3  101.31    3.42
   1   1   3   92.05    3.51
  -1   1  -3   97.26    3.43
  -1   1  -3   92.35    3.49
  -2  -1  -3  240.91    8.94
   2  -1   3  246.25    8.57
  -2  -1  -3  243.82    8.53
  -2  -1  -3  270.35    8.56
  -2   1  -3  226.08    8.75
  -2   1  -3  237.66    8.54
  -2   1  -3  226.71    8.92
  -3  -1  -3  156.15    5.81
  -3  -1  -3  153.12    5.60
  -3  -1  -3  165.36    5.61
  -3  -1  -3  150.32    5.74
   3  -1   3  163.67    5.62
  -3   1  -3  158.11    5.72
  -3   1  -3  156.51    5.83
  -3   1  -3  159.89    5.61
  -4  -1  -3  128.79    4.83
  -4  -1  -3  133.32    4.66
   4  -1   3  131.45    4.66
  -4  -1  -3  132.15    4.76
  -4  -1  -3  128.75    4.64
  -4   1  -3  128.49    4.84
  -4   1  -3  130.53    4.74
  -4   1  -3  128.56    4.67
  -5  -1  -3    8.08    0.41
  -5  -1  -3    5.47    0.36
  -5  -1  -3    5.64    0.37
  -5  -1  -3    7.15    0.38
   5  -1   3    6.91    0.39
  -5   1  -3    6.47    0.42
  -5   1  -3    5.64    0.34
  -5   1  -3    6.92    0.40
  -6  -1  -3   35.79    1.38
  -6  -1  -3   33.89    1.32
  -6  -1  -3   35.96    1.37
   6  -1   3   34.34    1.35
  -6  -1  -3   34.23    1.39
  -6   1  -3   33.77    1.37
  -6   1  -3   35.15    1.34
  -6   1  -3   34.17    1.41
  -7  -1  -3   12.94    0.69
  -7  -1  -3   13.93    0.69
  -7  -1  -3   13.61    0.62
  -7  -1  -3   12.88    0.66
   7  -1   3   12.28    0.65
  -7   1  -3   13.01    0.74
  -7   1  -3   13.30    0.71
  -7   1  -3   13.16    0.60
  -8  -1  -3    0.25    0.29
   8  -1   3    0.48    0.27
  -8  -1  -3    0.48    0.28
  -8  -1  -3    0.53    0.35
  -8  -1  -3    0.15    0.27
  -8   1  -3    0.52    0.25
  -8   1  -3    0.04    0.35
  -8   1  -3    1.38    0.40
  -9  -1  -3    1.03    0.33
  -9  -1  -3    1.68    0.43
  -9  -1  -3    1.35    0.42
   9  -1   3    1.05    0.34
  -9  -1  -3    0.69    0.32
  -9   1  -3    1.51    0.45
  -9   1  -3    1.66    0.32
  -9   1  -3    0.93    0.48
 -10  -1  -3    2.63    0.39
 -10  -1  -3    2.99    0.52
 -10  -1  -3    4.02    0.44
  10  -1   3    2.73    0.41
 -10  -1  -3    3.37    0.53
 -10   1  -3    4.06    0.39
 -10   1  -3    3.22    0.55
 -10   1  -3    3.24    0.53
 -11  -1  -3    3.47    0.60
 -11  -1  -3    3.38    0.59
  11  -1   3    2.42    0.46
 -11  -1  -3    3.30    0.47
 -11  -1  -3    2.83    0.46
 -11   1  -3    2.60    0.59
 -11   1  -3    2.84    0.41
 -11   1  -3    2.87    0.58
 -12  -1  -3    8.19    0.79
 -12  -1  -3    7.33    0.78
  12  -1   3    6.61    0.65
  12   1   3    7.93    0.72
  12   1   3    7.88    0.67
 -12   1  -3    6.75    0.79
 -12   1  -3    6.90    0.78
  13  -1   3    1.59    0.51
 -13  -1  -3    1.12    0.67
 -13  -1  -3    2.19    0.70
  13   1   3    2.08    0.53
 -13   1  -3    2.04    0.70
  13   1   3    2.58    0.58
 -13   1  -3    1.40    0.65
  14  -1   3    0.20    0.59
  14   1   3    0.65    0.53
  14   1   3    0.22    0.50
 -14   1  -3    0.89    0.72
  14  -2  -3    1.92    0.63
 -14  -2   3    1.16    0.63
  14   2  -3    0.91    0.51
 -14   2   3    0.94    0.81
  13  -2  -3    0.66    0.54
 -13  -2   3    0.89    0.59
  13   2  -3    0.59    0.48
  13   2  -3    0.79    0.44
 -13   2   3   -0.55    0.65
 -12  -2   3    3.49    0.48
 -12  -2   3    3.68    0.60
  12  -2  -3    4.49    0.60
  12   2  -3    3.78    0.49
  12   2  -3    3.59    0.51
 -12   2   3    3.47    0.73
  11  -2  -3    3.43    0.52
 -11  -2   3    3.22    0.65
 -11  -2   3    3.42    0.54
  11  -2  -3    3.05    0.43
 -11  -2   3    2.74    0.41
 -11   2   3    3.59    0.45
  11   2  -3    3.30    0.43
 -11   2   3    2.63    0.63
 -10  -2   3    1.62    0.48
  10  -2  -3    2.23    0.34
 -10  -2   3    2.21    0.37
  10  -2  -3    1.87    0.44
 -10  -2   3    2.78    0.47
 -10   2   3    2.09    0.39
 -10   2   3    1.27    0.49
  -9  -2   3    0.90    0.30
  -9  -2   3    1.20    0.39
   9  -2  -3    1.52    0.37
   9  -2  -3    0.84    0.28
  -9  -2   3    0.68    0.42
  -9  -2   3    0.45    0.38
  -9   2   3    0.65    0.30
  -9   2   3    1.41    0.48
  -8  -2   3    6.35    0.53
   8  -2  -3    6.71    0.42
  -8  -2   3    7.19    0.53
  -8  -2   3    6.33    0.59
  -8  -2   3    6.82    0.45
  -8   2   3    5.81    0.46
  -8   2   3    7.28    0.65
   7  -2  -3   10.44    0.53
  -7  -2   3   11.22    0.53
  -7  -2   3   11.16    0.68
  -7  -2   3   10.59    0.64
  -7  -2   3   10.86    0.59
  -7   2   3   10.10    0.65
  -7   2   3   10.59    0.55
  -7   2   3   10.94    0.71
  -6  -2   3    6.78    0.37
  -6  -2   3    5.83    0.46
  -6  -2   3    6.65    0.43
   6  -2  -3    6.23    0.36
  -6  -2   3    6.06    0.51
  -6   2   3    6.06    0.48
  -6   2   3    6.31    0.48
  -6   2   3    6.15    0.40
  -5  -2   3   42.91    1.67
  -5  -2   3   42.76    1.68
  -5  -2   3   41.67    1.66
   5  -2  -3   42.70    1.60
  -5  -2   3   43.40    1.60
  -5   2   3   45.18    1.68
  -5   2   3   43.36    1.72
  -5   2   3   44.50    1.65
   4  -2  -3   29.76    1.08
  -4  -2   3   29.51    1.08
   4  -2  -3   29.07    1.14
  -4  -2   3   28.27    1.12
  -4  -2   3   30.22    1.16
  -4   2   3   28.28    1.11
  -4   2   3   28.02    1.14
   4   2  -3   27.35    1.09
  -3  -2   3   14.68    0.60
  -3  -2   3   15.75    0.66
   3  -2  -3   13.26    0.58
  -3   2   3   17.40    0.66
  -3   2   3   14.95    0.62
   3   2  -3   15.86    0.61
  -2  -2   3   30.83    1.20
  -2  -2   3   33.04    1.25
   2  -2  -3   29.51    1.24
   2  -2  -3   31.72    1.19
   2   2  -3   31.20    1.21
   2   2  -3   38.18    1.21
  -2   2   3   35.93    1.23
  -1  -2   3  159.27    5.56
   1  -2  -3  159.03    5.56
  -1  -2   3  155.35    5.70
   1  -2  -3  156.66    5.79
   1   2  -3  151.22    5.56
  -1   2   3  158.98    5.57
  -1   2   3  156.53    5.70
   0  -2   3   33.16    1.21
   0  -2  -3   32.58    1.20
   0  -2  -3   31.77    1.24
   0  -2   3   32.85    1.22
   0   2  -3   33.49    1.24
   0   2   3   32.01    1.20
   0   2   3   32.15    1.24
   0   2  -3   37.59    1.22
  -1  -2  -3  122.14    4.40
   1  -2   3  123.25    4.41
  -1  -2  -3  121.96    4.59
   1  -2   3  126.94    4.50
  -1   2  -3  125.41    4.41
   1   2   3  122.12    4.52
  -1   2  -3  126.30    4.49
  -1   2  -3  126.71    4.57
   1   2   3  120.01    4.40
  -2  -2  -3   68.32    2.52
  -2  -2  -3   69.95    2.60
   2  -2   3   70.38    2.53
  -2   2  -3   71.52    2.63
  -2   2  -3   69.05    2.53
   2   2   3   73.01    2.50
   2   2   3   69.34    2.59
  -3  -2  -3   15.43    0.61
  -3  -2  -3   13.49    0.64
   3  -2   3   16.60    0.63
  -3  -2  -3   15.45    0.62
  -3   2  -3   12.79    0.57
  -3   2  -3   16.69    0.68
  -3   2  -3   17.19    0.65
   3   2   3   15.79    0.59
  -4  -2  -3   34.08    1.32
  -4  -2  -3   35.04    1.35
   4  -2   3   34.88    1.32
  -4  -2  -3   35.11    1.34
  -4  -2  -3   35.37    1.31
  -4   2  -3   34.17    1.34
  -4   2  -3   35.33    1.30
  -4   2  -3   34.92    1.39
  -5  -2  -3    6.64    0.36
  -5  -2  -3    5.78    0.40
   5  -2   3    5.88    0.38
  -5  -2  -3    6.29    0.37
  -5  -2  -3    6.77    0.42
  -5   2  -3    6.55    0.42
  -5   2  -3    6.13    0.43
  -5   2  -3    5.83    0.31
  -6  -2  -3    7.50    0.47
   6  -2   3    6.76    0.43
  -6  -2  -3    6.42    0.43
  -6  -2  -3    7.85    0.47
  -6  -2  -3    7.71    0.41
  -6   2  -3    6.15    0.36
  -6   2  -3    6.96    0.49
  -6   2  -3    7.27    0.47
  -7  -2  -3    0.24    0.24
  -7  -2  -3    0.32    0.28
  -7  -2  -3    0.24    0.27
   7  -2   3    0.31    0.24
  -7  -2  -3    0.20    0.25
  -7   2  -3    0.13    0.18
  -7   2  -3    0.41    0.29
  -7   2  -3    0.26    0.34
  -8  -2  -3    0.61    0.30
  -8  -2  -3   -0.06    0.31
   8  -2   3    0.40    0.27
  -8  -2  -3    0.03    0.34
  -8  -2  -3    0.82    0.29
  -8   2  -3    0.15    0.41
  -8   2  -3    0.76    0.38
  -8   2  -3    0.62    0.22
  -9  -2  -3   27.56    1.19
   9  -2   3   26.26    1.20
  -9  -2  -3   28.96    1.28
  -9  -2  -3   28.44    1.26
  -9  -2  -3   29.05    1.24
  -9   2  -3   28.85    1.16
  -9   2  -3   27.06    1.30
  -9   2  -3   27.49    1.32
 -10  -2  -3    1.46    0.50
 -10  -2  -3    2.75    0.46
 -10  -2  -3    2.47    0.41
 -10  -2  -3    2.43    0.48
  10  -2   3    2.27    0.41
 -10   2  -3    2.37    0.53
 -10   2  -3    2.18    0.31
 -10   2  -3    2.81    0.53
  11  -2   3    0.13    0.37
 -11  -2  -3    0.34    0.52
 -11  -2  -3    0.15    0.49
 -11  -2  -3    0.00    0.37
  11   2   3    0.74    0.38
 -11   2  -3   -0.14    0.59
 -11   2  -3    0.91    0.56
  12  -2   3    0.01    0.42
 -12  -2  -3   -0.14    0.54
 -12  -2  -3    0.96    0.44
  12   2   3    0.21    0.37
 -12   2  -3    0.24    0.56
  12   2   3    0.42    0.47
 -12   2  -3    0.30    0.59
  13  -2   3    0.38    0.57
  13  -2   3    0.81    0.48
 -13  -2  -3    0.20    0.64
  13   2   3   -0.04    0.43
  13   2   3    0.25    0.53
  13   2   3    0.37    0.49
 -13   2  -3    0.37    0.66
  14  -2   3    0.90    0.64
  14   2   3    1.31    0.55
 -14   2  -3    0.14    0.74
  14   2   3    0.61    0.58
 -14  -3   3    3.71    0.75
  14  -3  -3    4.70    0.75
  14   3  -3    4.28    0.62
 -14   3   3    2.99    0.80
 -13  -3   3    2.14    0.61
 -13  -3   3    1.04    0.48
  13  -3  -3    3.50    0.58
  13   3  -3    2.46    0.52
 -13   3   3    1.98    0.76
 -12  -3   3    3.63    0.49
 -12  -3   3    4.30    0.65
  12  -3  -3    5.05    0.64
  12   3  -3    5.43    0.50
  12   3  -3    4.78    0.55
 -12   3   3    4.66    0.77
 -11  -3   3    8.21    0.71
  11  -3  -3    6.74    0.52
  11  -3  -3    7.89    0.69
 -11  -3   3    6.95    0.61
  11   3  -3    7.62    0.58
 -11   3   3    7.35    0.81
  11   3  -3    6.74    0.61
  10  -3  -3    2.07    0.42
  10  -3  -3    1.56    0.32
 -10  -3   3    2.25    0.44
 -10  -3   3    1.79    0.35
 -10   3   3    1.44    0.50
  10   3  -3    2.33    0.40
 -10   3   3    1.72    0.36
   9  -3  -3    5.26    0.52
  -9  -3   3    5.15    0.50
  -9  -3   3    4.84    0.49
  -9  -3   3    5.54    0.47
   9  -3  -3    4.81    0.40
  -9   3   3    3.95    0.55
   9   3  -3    4.59    0.45
  -9   3   3    4.86    0.43
   8  -3  -3    5.18    0.39
  -8  -3   3    6.26    0.50
   8  -3  -3    6.22    0.49
  -8  -3   3    5.69    0.44
  -8  -3   3    5.44    0.51
  -8   3   3    4.95    0.58
  -8   3   3    5.63    0.45
   8   3  -3    5.44    0.46
   7  -3  -3    1.15    0.31
  -7  -3   3    1.48    0.35
  -7  -3   3    1.11    0.27
   7  -3  -3    1.61    0.23
  -7  -3   3    1.36    0.23
  -7   3   3    2.22    0.41
  -7   3   3    1.02    0.24
   7   3  -3    1.43    0.27
   6  -3  -3   10.56    0.59
  -6  -3   3   10.97    0.57
  -6  -3   3   13.32    0.57
  -6  -3   3   11.57    0.62
   6  -3  -3   10.95    0.53
   6   3  -3   12.11    0.57
  -6   3   3   12.38    0.66
  -6   3   3   12.42    0.56
  -5  -3   3   49.14    1.81
   5  -3  -3   49.70    1.89
  -5  -3   3   49.36    1.86
  -5  -3   3   50.08    1.90
   5  -3  -3   48.38    1.80
  -5   3   3   49.67    1.85
   5   3  -3   47.96    1.82
  -5   3   3   46.80    1.87
  -4  -3   3   15.56    0.68
  -4  -3   3   14.14    0.59
  -4  -3   3   12.91    0.58
   4  -3  -3   12.82    0.62
   4  -3  -3   14.83    0.59
   4   3  -3   14.07    0.60
  -4   3   3   15.62    0.70
  -4   3   3   14.86    0.61
   3  -3  -3   65.74    2.44
   3  -3  -3   68.56    2.56
  -3  -3   3   67.85    2.51
  -3  -3   3   68.46    2.46
  -3  -3   3   68.39    2.54
  -3   3   3   70.26    2.52
   3   3  -3   67.20    2.47
  -3   3   3   68.15    2.50
  -2  -3   3    1.86    0.22
   2   3  -3    2.54    0.21
  -2   3   3    3.08    0.22
  -2   3   3    2.48    0.24
  -1  -3   3    9.94    0.37
   1  -3  -3    9.34    0.42
  -1  -3   3    9.54    0.36
  -1  -3   3   10.13    0.42
   1  -3  -3    9.46    0.41
  -1  -3   3    9.30    0.43
  -1   3   3    9.89    0.43
   1   3  -3    8.82    0.42
  -1   3   3    9.74    0.43
   0  -3   3   47.37    1.52
   0  -3  -3   39.34    1.50
   0  -3   3   39.09    1.52
   0  -3  -3   40.42    1.54
   0   3  -3   42.72    1.52
   0   3   3   40.11    1.55
   0   3  -3   37.95    1.54
   0   3   3   42.25    1.51
  -1  -3  -3   65.03    2.42
  -1  -3  -3   66.48    2.35
   1  -3   3   62.38    2.36
   1   3   3   65.50    2.42
   1   3   3   64.65    2.34
  -1   3  -3   68.10    2.44
  -1   3  -3   65.11    2.37
  -1   3  -3   65.07    2.36
   2  -3   3  253.68    9.28
  -2  -3  -3  262.34    9.67
  -2  -3  -3  250.35    9.22
  -2   3  -3  262.38    9.25
  -2   3  -3  266.55    9.65
   2   3   3  263.78    9.29
  -2   3  -3  263.93    9.42
   2   3   3  264.24    9.47
  -3  -3  -3   22.19    0.90
  -3  -3  -3   22.40    0.87
  -3  -3  -3   21.84    0.87
   3  -3   3   21.96    0.88
  -3   3  -3   22.52    0.91
   3   3   3   23.15    0.85
  -3   3  -3   23.13    0.93
  -4  -3  -3   27.05    1.07
  -4  -3  -3   27.89    1.07
  -4  -3  -3   26.34    1.10
   4  -3   3   28.04    1.07
  -4   3  -3   28.16    1.02
  -4   3  -3   28.47    1.11
  -4   3  -3   27.23    1.14
   4   3   3   27.78    1.04
  -5  -3  -3   61.57    2.22
  -5  -3  -3   61.35    2.28
  -5  -3  -3   61.29    2.29
   5  -3   3   58.09    2.22
  -5   3  -3   61.08    2.27
   5   3   3   58.41    2.19
  -5   3  -3   60.06    2.21
  -5   3  -3   60.31    2.35
  -6  -3  -3   34.38    1.35
   6  -3   3   32.47    1.34
  -6  -3  -3   33.70    1.32
  -6  -3  -3   34.62    1.37
  -6   3  -3   32.65    1.37
   6   3   3   33.32    1.30
  -6   3  -3   35.20    1.29
  -6   3  -3   35.92    1.44
   7  -3   3    8.97    0.54
  -7  -3  -3    9.99    0.55
  -7  -3  -3    8.53    0.54
  -7  -3  -3    9.90    0.57
  -7   3  -3    9.23    0.45
  -7   3  -3    9.62    0.70
   7   3   3    8.59    0.48
  -7   3  -3   10.55    0.66
   8  -3   3    3.22    0.37
  -8  -3  -3    3.68    0.36
  -8  -3  -3    4.45    0.41
  -8  -3  -3    3.69    0.44
  -8   3  -3    3.14    0.49
   8   3   3    3.51    0.34
  -8   3  -3    3.35    0.50
  -8   3  -3    3.52    0.29
  -9  -3  -3    7.21    0.67
  -9  -3  -3   11.68    0.66
  -9  -3  -3   11.36    0.68
   9  -3   3   10.02    0.64
  -9   3  -3   10.63    0.85
  -9   3  -3   10.56    0.81
  -9   3  -3   11.36    0.55
   9   3   3   10.20    0.59
 -10  -3  -3    0.74    0.42
 -10  -3  -3    0.36    0.37
  10  -3   3    0.59    0.34
 -10  -3  -3    0.79    0.40
  10   3   3    0.05    0.31
 -10   3  -3    1.12    0.51
 -10   3  -3    0.57    0.57
 -11  -3  -3    0.53    0.47
 -11  -3  -3    1.10    0.41
  11  -3   3    0.92    0.40
  11   3   3    0.01    0.45
  11   3   3    0.34    0.35
 -11   3  -3    1.17    0.65
 -11   3  -3    0.22    0.54
  12  -3   3    1.79    0.47
 -12  -3  -3    0.99    0.57
 -12  -3  -3    1.54    0.45
 -12   3  -3    0.64    0.70
  12   3   3    0.66    0.40
 -12   3  -3    1.14    0.65
  12   3   3    1.39    0.54
  13  -3   3    4.49    0.70
 -13  -3  -3    3.12    0.70
 -13  -3  -3    2.67    0.52
  13  -3   3    3.03    0.55
  13   3   3    4.21    0.68
 -13   3  -3    4.90    0.79
  14  -3   3    1.16    0.71
  14   3   3    1.20    0.69
 -14   3  -3    1.21    0.76
  14  -4  -3    2.44    0.71
  14   4  -3    1.22    0.66
 -14   4   3    1.73    0.85
  14   4  -3    2.09    0.57
 -13  -4   3    3.41    0.67
 -13  -4   3    2.19    0.51
  13  -4  -3    2.71    0.60
  13   4  -3    2.77    0.55
 -13   4   3    2.42    0.74
  12  -4  -3    0.21    0.48
 -12  -4   3   -0.03    0.44
 -12  -4   3   -0.13    0.48
 -12   4   3    0.47    0.61
  12   4  -3    0.06    0.43
 -11  -4   3    1.69    0.50
  11  -4  -3    1.78    0.37
  11  -4  -3    1.28    0.47
 -11  -4   3    1.73    0.43
 -11   4   3    2.01    0.66
  11   4  -3    1.84    0.43
 -10  -4   3    2.22    0.47
 -10  -4   3    2.17    0.39
  10  -4  -3    2.74    0.37
  10  -4  -3    3.26    0.52
  10   4  -3    3.07    0.35
 -10   4   3    2.35    0.55
  10   4  -3    2.51    0.42
  -9  -4   3    0.44    0.33
  -9  -4   3    0.21    0.30
   9  -4  -3    0.51    0.28
  -9  -4   3    0.31    0.42
   9  -4  -3    0.03    0.34
  -9   4   3    0.28    0.27
   9   4  -3    0.27    0.32
  -9   4   3    0.18    0.49
  -8  -4   3    9.19    0.55
  -8  -4   3    9.06    0.55
   8  -4  -3    8.39    0.58
  -8  -4   3    7.72    0.61
   8  -4  -3    8.16    0.50
  -8   4   3    8.60    0.77
   8   4  -3    6.97    0.55
  -8   4   3    9.90    0.53
  -7  -4   3   21.10    0.91
   7  -4  -3   22.24    1.00
   7  -4  -3   20.94    0.90
  -7  -4   3   21.39    0.99
  -7  -4   3   21.83    0.93
  -7   4   3   23.45    0.91
   7   4  -3   19.85    0.92
  -7   4   3   21.25    1.03
  -6  -4   3    2.66    0.34
  -6  -4   3    2.64    0.30
  -6  -4   3    3.15    0.29
   6  -4  -3    2.85    0.32
   6  -4  -3    2.58    0.26
   6   4  -3    2.87    0.30
  -6   4   3    2.84    0.40
  -6   4   3    3.45    0.31
   5  -4  -3   64.62    2.34
  -5  -4   3   63.95    2.45
   5  -4  -3   64.07    2.46
  -5  -4   3   65.58    2.40
  -5  -4   3   63.11    2.36
   5   4  -3   60.96    2.36
  -5   4   3   66.38    2.40
  -5   4   3   64.77    2.43
   4  -4  -3    7.97    0.41
   4  -4  -3    7.18    0.43
  -4  -4   3    9.11    0.48
  -4  -4   3    8.55    0.43
  -4  -4   3    7.71    0.36
   4   4  -3    8.13    0.44
  -4   4   3    8.77    0.51
  -4   4   3    9.05    0.42
   3  -4  -3    2.84    0.27
   3  -4  -3    3.39    0.28
  -3  -4   3    3.68    0.32
  -3  -4   3    3.89    0.30
   3   4  -3    4.77    0.31
   3   4  -3    3.96    0.17
  -3   4   3    4.62    0.31
  -3   4   3    5.03    0.36
   2  -4  -3   12.32    0.55
  -2  -4   3   12.46    0.56
  -2  -4   3   13.17    0.58
   2  -4  -3   12.30    0.54
  -2   4   3   13.32    0.57
  -2   4   3   13.07    0.58
   2   4  -3   12.95    0.56
  -1  -4   3    1.42    0.10
  -1  -4   3    1.53    0.20
  -1  -4   3    1.42    0.17
   1  -4  -3    1.58    0.16
   1  -4  -3    1.34    0.17
   1   4  -3    1.65    0.20
  -1   4   3    2.00    0.19
  -1   4   3    1.15    0.19
   0  -4   3   22.84    0.91
   0  -4   3   24.54    0.89
   0  -4   3   23.38    0.90
   0  -4  -3   23.28    0.90
   0  -4  -3   23.68    0.90
   0   4   3   23.07    0.91
   0   4   3   24.15    0.93
   0   4  -3   22.23    0.91
   1  -4   3    1.50    0.19
  -1  -4  -3    1.88    0.16
  -1  -4  -3    1.21    0.18
  -1   4  -3    0.84    0.19
   1   4   3    1.47    0.20
   1   4   3    1.83    0.18
  -1   4  -3    1.50    0.22
  -2  -4  -3   40.57    1.51
   2  -4   3   40.40    1.51
  -2  -4  -3   39.34    1.49
   2   4   3   39.67    1.55
  -2   4  -3   40.52    1.48
  -2   4  -3   39.09    1.57
   2   4   3   40.19    1.48
  -2   4  -3   41.94    1.53
  -3  -4  -3    2.47    0.19
   3  -4   3    2.17    0.24
  -3  -4  -3    2.17    0.23
   3   4   3    3.03    0.24
  -3   4  -3    2.36    0.28
  -3   4  -3    1.57    0.27
   3   4   3    2.11    0.25
   4  -4   3   34.19    1.35
  -4  -4  -3   34.58    1.35
  -4  -4  -3   35.83    1.40
  -4  -4  -3   35.46    1.35
   4   4   3   35.37    1.32
  -4   4  -3   35.87    1.39
  -4   4  -3   35.59    1.43
  -5  -4  -3   54.02    2.07
  -5  -4  -3   46.25    2.12
  -5  -4  -3   58.51    2.11
   5  -4   3   54.77    2.07
  -5   4  -3   58.71    2.21
  -5   4  -3   59.89    2.14
  -5   4  -3   58.06    2.03
   5   4   3   55.77    2.05
  -6  -4  -3    7.89    0.48
  -6  -4  -3    7.95    0.52
  -6  -4  -3    9.30    0.46
   6  -4   3    8.74    0.50
  -6   4  -3    7.30    0.36
   6   4   3    8.62    0.43
  -6   4  -3    9.09    0.65
  -6   4  -3    8.65    0.57
   7  -4   3    1.47    0.29
  -7  -4  -3    0.61    0.35
  -7  -4  -3    1.06    0.28
  -7  -4  -3    1.67    0.28
  -7   4  -3    1.98    0.42
  -7   4  -3    1.47    0.17
   7   4   3    1.61    0.25
  -7   4  -3    1.42    0.41
  -8  -4  -3   13.21    0.72
  -8  -4  -3   15.26    0.82
   8  -4   3   13.26    0.72
  -8  -4  -3   12.69    0.70
   8   4   3   13.99    0.68
  -8   4  -3   13.95    0.88
  -8   4  -3   14.64    0.87
  -8   4  -3   13.91    0.60
  -9  -4  -3    0.91    0.33
  -9  -4  -3    0.07    0.31
  -9  -4  -3    0.86    0.42
   9  -4   3    0.37    0.32
  -9   4  -3    0.32    0.47
   9   4   3    0.56    0.29
  -9   4  -3    0.39    0.43
  10  -4   3    0.53    0.36
 -10  -4  -3    0.50    0.37
 -10  -4  -3    0.15    0.39
  10   4   3    0.46    0.31
  10   4   3    0.17    0.39
 -10   4  -3    0.14    0.47
 -10   4  -3   -0.29    0.50
 -11  -4  -3    2.30    0.47
 -11  -4  -3    3.82    0.56
  11  -4   3    2.19    0.45
  11   4   3    2.47    0.42
  11   4   3    2.70    0.57
 -11   4  -3    2.97    0.65
 -11   4  -3    3.32    0.68
  12  -4   3    1.56    0.60
 -12  -4  -3    1.81    0.47
 -12  -4  -3    2.18    0.62
  12  -4   3    2.11    0.47
  12   4   3    1.63    0.58
  12   4   3    1.66    0.43
 -12   4  -3    0.81    0.67
  13  -4   3    1.15    0.66
 -13  -4  -3    0.13    0.45
 -13   4  -3    0.72    0.73
  13   4   3    0.44    0.58
  14  -4   3    7.75    0.89
 -14  -4  -3    5.05    0.66
  14   4   3    5.40    0.82
 -14   4  -3    6.16    0.95
 -13  -5   3    3.96    0.73
  13  -5  -3    2.85    0.70
 -13  -5   3    3.35    0.58
  13   5  -3    3.93    0.61
 -13   5   3    2.45    0.84
 -12  -5   3   -0.06    0.43
  12  -5  -3    1.08    0.58
 -12  -5   3    0.22    0.50
  12   5  -3    0.44    0.44
 -12   5   3   -0.17    0.70
 -11  -5   3    1.71    0.46
 -11  -5   3    2.00    0.59
  11  -5  -3    1.99    0.51
 -11   5   3    1.57    0.62
  11   5  -3    1.84    0.44
  10  -5  -3    1.11    0.44
  10  -5  -3    1.05    0.34
 -10  -5   3    0.89    0.46
 -10  -5   3    1.25    0.40
  10   5  -3    0.75    0.37
 -10   5   3    0.64    0.53
  -9  -5   3   23.35    1.07
  -9  -5   3   23.80    1.15
   9  -5  -3   25.31    1.03
   9  -5  -3   23.88    1.13
   9   5  -3   22.39    1.06
  -9   5   3   22.69    1.22
  -8  -5   3   12.16    0.68
  -8  -5   3   11.71    0.76
   8  -5  -3   12.31    0.72
  -8  -5   3   11.64    0.63
   8  -5  -3   12.48    0.61
  -8   5   3   12.80    0.62
  -8   5   3   11.56    0.81
   8   5  -3   11.77    0.64
  -7  -5   3    6.94    0.43
   7  -5  -3    6.73    0.44
  -7  -5   3    6.44    0.57
  -7  -5   3    6.87    0.48
   7  -5  -3    6.70    0.51
   7   5  -3    6.96    0.49
  -7   5   3    7.64    0.44
  -7   5   3    6.09    0.59
  -6  -5   3    3.45    0.34
  -6  -5   3    2.70    0.25
   6  -5  -3    2.98    0.35
  -6  -5   3    3.44    0.39
   6  -5  -3    3.12    0.29
   6   5  -3    3.40    0.34
  -6   5   3    4.41    0.48
  -6   5   3    3.53    0.31
  -5  -5   3   10.42    0.54
  -5  -5   3    9.33    0.43
   5  -5  -3    9.25    0.48
   5  -5  -3    8.99    0.53
  -5  -5   3   10.23    0.57
  -5   5   3    9.60    0.48
  -5   5   3   10.87    0.62
   5   5  -3    9.73    0.52
   4  -5  -3   10.32    0.53
  -4  -5   3   11.33    0.54
  -4  -5   3   10.44    0.43
   4  -5  -3   10.89    0.51
  -4  -5   3   10.59    0.60
  -4   5   3   11.31    0.52
   4   5  -3   10.70    0.54
  -4   5   3   10.74    0.61
  -3  -5   3   89.92    3.34
   3  -5  -3   90.47    3.24
  -3  -5   3   91.04    3.26
   3  -5  -3   89.07    3.36
  -3   5   3   90.06    3.32
   3   5  -3   88.27    3.26
  -3   5   3   89.95    3.29
  -2  -5   3   13.51    0.49
  -2  -5   3   13.36    0.61
  -2  -5   3   12.65    0.59
  -2  -5   3   13.08    0.49
   2  -5  -3   12.51    0.57
   2  -5  -3   12.31    0.57
   2   5  -3   13.12    0.59
  -2   5   3   12.51    0.59
  -2   5   3   12.27    0.61
  -1  -5   3   15.65    0.67
   1  -5  -3   16.03    0.66
  -1  -5   3   15.96    0.61
   1  -5  -3   15.43    0.66
  -1  -5   3   16.36    0.68
   1   5  -3   15.30    0.69
  -1   5   3   16.60    0.69
  -1   5   3   16.59    0.69
   0  -5   3    1.26    0.13
   0   5  -3    1.48    0.16
   1  -5   3    6.39    0.34
  -1  -5  -3    7.24    0.33
  -1  -5  -3    6.75    0.39
   1  -5   3    7.47    0.42
   1   5   3    6.68    0.38
   1   5   3    6.39    0.40
  -1   5  -3    6.69    0.41
  -1   5  -3    6.73    0.33
  -2  -5  -3    7.59    0.36
   2  -5   3    7.15    0.41
  -2  -5  -3    8.37    0.45
  -2   5  -3    7.44    0.35
   2   5   3    7.03    0.45
  -2   5  -3    6.91    0.45
   2   5   3    8.00    0.41
  -2   5  -3    8.57    0.49
  -3  -5  -3  129.15    4.69
   3  -5   3  130.33    4.58
  -3  -5  -3  123.88    4.57
  -3   5  -3  127.81    4.61
   3   5   3  124.39    4.70
  -3   5  -3  126.93    4.76
  -3   5  -3  130.97    4.62
   3   5   3  124.28    4.55
  -4  -5  -3   24.36    0.93
  -4  -5  -3   23.78    0.97
   4  -5   3   23.40    0.96
   4   5   3   23.69    1.02
   4   5   3   22.87    0.93
  -4   5  -3   23.55    1.04
  -4   5  -3   24.87    1.03
   5  -5   3   16.06    0.74
  -5  -5  -3   16.28    0.73
  -5  -5  -3   16.28    0.68
  -5   5  -3   16.12    0.80
   5   5   3   15.43    0.68
   5   5   3   15.17    0.77
  -5   5  -3   16.65    0.82
  -6  -5  -3    6.04    0.48
   6  -5   3    6.32    0.44
  -6  -5  -3    5.25    0.43
  -6  -5  -3    5.79    0.37
   6   5   3    5.42    0.39
  -6   5  -3    5.47    0.24
  -6   5  -3    6.46    0.55
  -6   5  -3    5.28    0.52
  -7  -5  -3   22.33    1.03
  -7  -5  -3   22.04    0.97
   7  -5   3   21.41    0.97
  -7  -5  -3   22.30    0.94
  -7   5  -3   22.07    1.11
  -7   5  -3   23.08    1.16
   7   5   3   21.16    0.93
  -8  -5  -3    5.20    0.47
  -8  -5  -3    4.67    0.41
   8  -5   3    3.74    0.42
  -8   5  -3    4.17    0.54
   8   5   3    3.66    0.38
   8   5   3    3.78    0.47
  -8   5  -3    3.62    0.60
   9  -5   3    2.25    0.40
  -9  -5  -3    2.36    0.43
  -9  -5  -3    2.58    0.39
   9   5   3    2.24    0.34
  -9   5  -3    2.03    0.56
  -9   5  -3    2.45    0.56
   9   5   3    2.88    0.52
 -10  -5  -3    8.33    0.65
 -10  -5  -3    7.25    0.67
  10  -5   3    7.91    0.62
  10   5   3    7.34    0.56
 -10   5  -3    6.86    0.79
 -10   5  -3    7.39    0.78
  10   5   3    9.07    0.75
  11  -5   3    0.24    0.40
 -11  -5  -3    0.96    0.41
  11  -5   3    0.07    0.47
  11   5   3    0.31    0.36
 -11   5  -3    0.12    0.62
  11   5   3    0.49    0.53
 -12  -5  -3    0.14    0.49
  12  -5   3    0.25    0.41
  12  -5   3    0.69    0.61
 -12   5  -3    0.32    0.60
  12   5   3   -0.04    0.59
  13  -5   3    0.09    0.56
 -13  -5  -3    0.13    0.51
  13   5   3   -0.29    0.62
 -13   5  -3    0.22    0.65
  13  -6  -3    5.80    0.75
 -13  -6   3    4.76    0.67
 -13   6   3    5.77    0.91
  13   6  -3    6.32    0.77
  13   6  -3    5.68    0.75
 -12  -6   3    2.42    0.55
 -12  -6   3    2.39    0.67
  12  -6  -3    2.00    0.64
  12   6  -3    2.61    0.54
 -12   6   3    2.00    0.80
 -11  -6   3    1.53    0.53
  11  -6  -3    2.11    0.54
 -11  -6   3    1.86    0.48
 -11   6   3    1.37    0.65
  11   6  -3    2.67    0.50
 -10  -6   3    4.21    0.58
 -10  -6   3    3.62    0.50
  10  -6  -3    4.11    0.45
  10  -6  -3    3.90    0.54
 -10   6   3    3.45    0.66
  10   6  -3    3.38    0.49
  -9  -6   3    3.72    0.53
   9  -6  -3    3.66    0.49
   9  -6  -3    4.86    0.42
  -9  -6   3    3.06    0.42
   9   6  -3    3.70    0.46
  -9   6   3    3.21    0.60
  -8  -6   3    6.76    0.64
   8  -6  -3    7.47    0.60
   8  -6  -3    7.30    0.50
  -8  -6   3    7.52    0.59
   8   6  -3    7.16    0.55
  -8   6   3    7.25    0.69
  -7  -6   3    1.45    0.39
  -7  -6   3    1.72    0.34
   7  -6  -3    2.13    0.36
   7  -6  -3    2.06    0.31
   7   6  -3    1.36    0.30
  -7   6   3    2.23    0.51
  -7   6   3    1.71    0.26
   6  -6  -3    4.31    0.41
  -6  -6   3    5.46    0.44
  -6  -6   3    6.39    0.51
   6  -6  -3    3.62    0.36
  -6   6   3    4.55    0.35
  -6   6   3    4.17    0.49
   6   6  -3    4.77    0.43
  -5  -6   3    3.94    0.39
   5  -6  -3    4.15    0.34
   5  -6  -3    4.02    0.37
  -5  -6   3    3.50    0.39
  -5   6   3    4.04    0.34
  -5   6   3    3.86    0.45
   5   6  -3    3.83    0.37
   4  -6  -3    5.92    0.39
  -4  -6   3    5.07    0.41
  -4  -6   3    5.17    0.44
   4  -6  -3    5.19    0.38
   4   6  -3    5.48    0.43
  -4   6   3    7.31    0.55
  -4   6   3    5.88    0.38
   3  -6  -3   23.69    0.99
  -3  -6   3   24.53    1.03
  -3  -6   3   25.43    1.03
   3  -6  -3   25.18    1.02
   3   6  -3   24.25    1.01
  -3   6   3   24.31    1.05
  -3   6   3   24.90    1.02
   2  -6  -3    4.47    0.31
  -2  -6   3    5.52    0.43
  -2  -6   3    4.90    0.38
  -2  -6   3    4.91    0.23
   2  -6  -3    4.84    0.34
  -2   6   3    6.25    0.39
   2   6  -3    5.15    0.38
  -2   6   3    5.17    0.40
  -1  -6   3    0.60    0.11
   1  -6  -3    0.92    0.21
   1  -6  -3    0.62    0.16
  -1  -6   3    0.52    0.17
  -1  -6   3    0.56    0.23
  -1   6   3    0.62    0.20
   1   6  -3    0.63    0.26
  -1   6   3    1.03    0.27
   0  -6  -3    3.54    0.26
   0  -6  -3    4.39    0.33
   0  -6   3    3.07    0.22
   0   6   3    3.87    0.33
   0   6  -3    3.13    0.27
   0   6   3    3.95    0.33
   1  -6   3    7.56    0.39
  -1  -6  -3    8.20    0.38
   1  -6   3    8.20    0.46
   1   6   3    8.24    0.46
  -1   6  -3    8.64    0.49
  -1   6  -3    8.05    0.40
   1   6   3    7.64    0.47
  -2  -6  -3    4.61    0.27
   2  -6   3    4.86    0.39
  -2  -6  -3    4.04    0.35
   2  -6   3    3.21    0.29
  -2   6  -3    4.28    0.27
   2   6   3    3.31    0.32
  -3  -6  -3    7.46    0.45
   3  -6   3    7.01    0.43
  -3  -6  -3    7.03    0.35
  -3   6  -3    7.05    0.35
  -3   6  -3    7.25    0.50
   3   6   3    7.47    0.42
   3   6   3    6.27    0.46
  -3   6  -3    6.73    0.50
  -4  -6  -3   18.01    0.73
  -4  -6  -3   17.80    0.82
   4   6   3   17.49    0.78
   4   6   3   19.36    0.88
  -4   6  -3   17.85    0.68
  -4   6  -3   17.62    0.86
  -4   6  -3   17.95    0.86
  -5  -6  -3    2.92    0.26
  -5  -6  -3    2.56    0.33
   5  -6   3    2.40    0.33
   5   6   3    1.87    0.34
  -5   6  -3    2.91    0.41
  -5   6  -3    1.93    0.38
   5   6   3    2.72    0.29
  -6  -6  -3    2.93    0.26
  -6  -6  -3    3.16    0.39
   6  -6   3    2.01    0.31
  -6   6  -3    2.54    0.47
  -6   6  -3    2.13    0.44
   6   6   3    2.75    0.43
   6   6   3    2.54    0.31
  -7  -6  -3   16.80    0.75
  -7  -6  -3   15.89    0.81
   7  -6   3   17.09    0.82
   7   6   3   15.34    0.87
   7   6   3   15.38    0.76
  -7   6  -3   16.42    0.95
  -7   6  -3   18.09    0.99
  -8  -6  -3   15.09    0.83
   8  -6   3   13.93    0.78
  -8  -6  -3   15.69    0.74
  -8   6  -3   14.91    1.01
  -8   6  -3   15.06    0.93
   8   6   3   16.12    0.93
   8   6   3   14.54    0.75
  -9  -6  -3    3.10    0.47
  -9  -6  -3    3.00    0.43
   9  -6   3    2.81    0.42
   9   6   3    3.35    0.53
   9   6   3    2.94    0.38
  -9   6  -3    2.81    0.62
 -10  -6  -3    0.11    0.45
  10  -6   3    0.74    0.45
  10  -6   3    0.42    0.39
  10   6   3   -0.02    0.34
  10   6   3   -0.20    0.52
 -10   6  -3    0.92    0.61
  11  -6   3    2.42    0.61
  11  -6   3    1.63    0.46
 -11  -6  -3    0.57    0.49
  11   6   3    0.84    0.53
 -11   6  -3    2.34    0.72
  12  -6   3    6.61    0.72
 -12  -6  -3    6.40    0.69
  12  -6   3    5.74    0.72
  12   6   3    5.53    0.80
 -12   6  -3    4.40    0.78
 -13  -6  -3    5.71    0.71
  13  -6   3    4.69    0.75
  13   6   3    4.36    0.75
 -13   6  -3    5.07    0.93
 -13  -7   3   -0.12    0.58
  13  -7  -3    1.12    0.63
  13   7  -3    1.09    0.77
 -13   7   3    0.82    0.77
  12  -7  -3    3.80    0.73
 -12  -7   3    2.68    0.59
 -12   7   3    2.53    0.88
  12   7  -3    3.95    0.61
  12   7  -3    3.74    0.76
 -11  -7   3    0.88    0.54
  11  -7  -3   -0.11    0.56
 -11  -7   3    0.37    0.42
 -11   7   3    0.58    0.72
  11   7  -3    0.17    0.43
 -10  -7   3    2.60    0.54
 -10  -7   3    3.09    0.51
  10  -7  -3    2.92    0.54
  10  -7  -3    3.64    0.53
 -10   7   3    4.01    0.75
  10   7  -3    2.75    0.47
  -9  -7   3   11.41    0.81
   9  -7  -3    9.73    0.75
  -9  -7   3   10.24    0.69
   9  -7  -3    9.75    0.66
   9   7  -3   11.07    0.70
  -9   7   3   10.82    0.92
  -8  -7   3    2.77    0.46
   8  -7  -3    4.42    0.53
   8  -7  -3    3.54    0.42
  -8  -7   3    2.99    0.49
  -8   7   3    2.48    0.56
   8   7  -3    3.44    0.43
   7  -7  -3    0.34    0.33
  -7  -7   3    0.22    0.37
   7  -7  -3    0.74    0.30
  -7  -7   3    0.58    0.37
   7   7  -3    0.00    0.31
  -7   7   3    0.56    0.46
  -6  -7   3    2.52    0.41
   6  -7  -3    2.30    0.33
  -6  -7   3    3.28    0.39
   6  -7  -3    2.36    0.37
  -6   7   3    2.68    0.48
   6   7  -3    3.00    0.39
  -6   7   3    2.96    0.29
   5  -7  -3    1.38    0.29
   5  -7  -3    1.19    0.32
  -5  -7   3    1.33    0.35
  -5  -7   3    1.36    0.37
   5   7  -3    1.20    0.29
  -5   7   3    1.42    0.39
  -5   7   3    1.57    0.26
   4  -7  -3    4.78    0.38
  -4  -7   3    5.08    0.44
  -4  -7   3    4.17    0.40
   4  -7  -3    5.33    0.42
   4   7  -3    4.27    0.42
  -4   7   3    4.00    0.45
  -4   7   3    4.26    0.38
   3  -7  -3   40.19    1.62
  -3  -7   3   41.49    1.60
  -3  -7   3   43.86    1.64
   3  -7  -3   42.31    1.58
   3   7  -3   39.52    1.60
  -3   7   3   40.86    1.65
  -3   7   3   40.53    1.62
   2  -7  -3    8.35    0.45
  -2  -7   3    8.72    0.50
   2  -7  -3    7.89    0.46
  -2  -7   3    9.17    0.51
  -2  -7   3    8.04    0.35
  -2   7   3    8.06    0.49
   2   7  -3    7.81    0.54
  -2   7   3    7.76    0.52
  -1  -7   3    1.40    0.14
  -1  -7   3    1.78    0.29
   1  -7  -3    0.96    0.24
   1  -7  -3    1.16    0.20
   1   7  -3    1.15    0.23
  -1   7   3    1.95    0.26
   1   7  -3    1.69    0.32
  -1   7   3    1.71    0.31
   0  -7   3   39.76    1.59
   0  -7  -3   41.16    1.59
   0  -7  -3   42.44    1.59
   0  -7   3   42.01    1.58
   0   7  -3   43.20    1.63
   0   7   3   41.99    1.63
   0   7  -3   40.09    1.60
   0   7   3   42.10    1.61
  -1  -7  -3   27.98    1.07
   1  -7   3   27.34    1.08
  -1  -7  -3   26.08    1.11
   1  -7   3   27.01    1.11
  -1   7  -3   26.90    1.09
  -1   7  -3   28.35    1.14
   1   7   3   28.30    1.15
   1   7   3   27.25    1.11
  -2  -7  -3   30.52    1.26
  -2  -7  -3   32.38    1.24
   2  -7   3   31.37    1.26
   2  -7   3   32.19    1.29
  -2   7  -3   33.41    1.24
  -2   7  -3   31.60    1.30
   2   7   3   31.37    1.26
   2   7   3   32.28    1.31
  -3  -7  -3   11.15    0.48
  -3  -7  -3   10.63    0.59
   3  -7   3   11.14    0.61
   3  -7   3    9.92    0.54
  -3   7  -3   10.54    0.64
   3   7   3   11.96    0.58
  -3   7  -3   10.99    0.51
   3   7   3   12.36    0.66
   4  -7   3    5.95    0.51
  -4  -7  -3    8.54    0.52
   4  -7   3    7.04    0.49
  -4  -7  -3    7.41    0.36
  -4   7  -3    7.40    0.34
   4   7   3    7.00    0.53
   4   7   3    6.89    0.47
  -4   7  -3    6.96    0.57
  -5  -7  -3   39.59    1.47
   5  -7   3   39.50    1.57
  -5  -7  -3   38.67    1.55
   5  -7   3   38.68    1.53
  -5   7  -3   35.19    1.59
   5   7   3   36.99    1.60
   5   7   3   39.11    1.50
  -6  -7  -3    3.81    0.32
   6  -7   3    2.88    0.39
  -6  -7  -3    3.27    0.42
   6  -7   3    3.38    0.39
   6   7   3    3.95    0.37
   6   7   3    3.15    0.45
  -6   7  -3    3.17    0.50
  -7  -7  -3   19.12    0.79
   7  -7   3   16.96    0.88
  -7  -7  -3   17.13    0.88
   7  -7   3   18.52    0.94
   7   7   3   17.53    0.96
   7   7   3   17.42    0.83
  -7   7  -3   17.23    1.05
  -8  -7  -3    1.65    0.44
   8  -7   3    1.70    0.39
   8  -7   3    2.11    0.47
   8   7   3    1.86    0.35
   8   7   3    1.77    0.46
  -8   7  -3    1.24    0.57
   9  -7   3    0.85    0.40
   9  -7   3    0.11    0.41
  -9  -7  -3    0.35    0.44
   9   7   3    0.67    0.47
  -9   7  -3    0.31    0.52
   9   7   3    0.67    0.33
  10  -7   3   13.66    0.87
  10  -7   3   16.02    0.93
 -10  -7  -3   14.71    0.93
 -10   7  -3   15.27    1.15
  10   7   3   14.02    0.78
  10   7   3   13.92    0.99
 -11  -7  -3   -0.19    0.50
  11  -7   3    1.10    0.43
  11  -7   3    0.67    0.58
 -11   7  -3    0.18    0.61
  11   7   3    0.15    0.54
  12  -7   3    2.08    0.71
 -12  -7  -3    2.39    0.55
  12   7   3    2.76    0.75
 -12   7  -3    0.98    0.77
 -13  -7  -3    1.94    0.65
  13  -7   3    2.34    0.76
 -13   7  -3    2.16    0.79
  13   7   3    1.33    0.76
  12  -8  -3    1.34    0.62
 -12  -8   3    1.50    0.60
 -12   8   3    1.46    0.78
  12   8  -3    1.37    0.71
 -11  -8   3    0.69    0.53
  11  -8  -3    1.14    0.56
  11   8  -3    2.40    0.53
 -11   8   3    0.63    0.69
  11   8  -3    1.78    0.66
 -10  -8   3    8.31    0.71
  10  -8  -3    9.23    0.78
 -10   8   3    6.91    0.84
  10   8  -3    8.77    0.72
   9  -8  -3    1.39    0.39
   9  -8  -3    0.57    0.45
  -9  -8   3    1.20    0.56
  -9  -8   3    0.47    0.46
   9   8  -3    0.75    0.42
  -9   8   3    0.98    0.58
  -8  -8   3    2.00    0.43
   8  -8  -3    3.17    0.42
   8  -8  -3    2.15    0.46
  -8  -8   3    0.57    0.45
  -8   8   3    1.96    0.63
   8   8  -3    2.46    0.43
   7  -8  -3    2.00    0.38
  -7  -8   3    2.92    0.47
  -7  -8   3    2.41    0.45
   7  -8  -3    2.71    0.47
  -7   8   3    2.81    0.54
   7   8  -3    2.35    0.42
  -6  -8   3    6.26    0.58
   6  -8  -3    7.21    0.55
  -6  -8   3    7.80    0.63
   6  -8  -3    6.77    0.53
  -6   8   3    7.47    0.69
   6   8  -3    6.46    0.56
   5  -8  -3   13.56    0.74
   5  -8  -3   14.72    0.75
  -5  -8   3   15.10    0.82
  -5   8   3   15.67    0.88
   5   8  -3   14.74    0.80
  -5   8   3   15.65    0.71
  -4  -8   3    8.02    0.58
   4  -8  -3    5.57    0.44
   4  -8  -3    6.12    0.49
  -4  -8   3    6.05    0.52
  -4   8   3    5.45    0.45
  -4   8   3    7.10    0.60
   4   8  -3    5.74    0.50
   3  -8  -3    5.92    0.47
   3  -8  -3    5.09    0.39
  -3  -8   3    5.67    0.48
   3   8  -3    7.23    0.52
   3   8  -3    6.14    0.53
  -3   8   3    6.04    0.46
  -3   8   3    5.12    0.49
   2  -8  -3   23.75    1.00
  -2  -8   3   22.48    1.00
   2  -8  -3   23.23    0.97
  -2  -8   3   23.62    0.89
  -2   8   3   23.58    1.06
   2   8  -3   23.15    1.02
  -2   8   3   22.43    1.00
   2   8  -3   23.90    1.04
  -1  -8   3   24.27    1.03
   1  -8  -3   23.40    1.02
   1  -8  -3   23.88    0.99
  -1  -8   3   24.43    0.93
   1   8  -3   24.73    1.05
  -1   8   3   23.92    1.03
  -1   8   3   24.57    1.07
   1   8  -3   22.75    1.02
   0  -8   3   17.68    0.72
   0  -8   3   16.75    0.80
   0  -8  -3   17.79    0.79
   0  -8  -3   17.29    0.73
   0   8  -3   16.90    0.78
   0   8  -3   17.27    0.83
   0   8   3   17.58    0.83
   0   8   3   18.32    0.82
  -1  -8  -3    4.69    0.44
  -1  -8  -3    5.26    0.33
   1  -8   3    6.31    0.46
   1  -8   3    5.48    0.35
  -1   8  -3    5.71    0.38
  -1   8  -3    5.87    0.49
   1   8   3    5.97    0.44
   1   8   3    5.54    0.47
  -2  -8  -3    0.39    0.31
   2  -8   3    0.29    0.20
   2  -8   3    0.77    0.29
  -2  -8  -3    0.36    0.17
   2   8   3    0.29    0.29
  -2   8  -3    0.45    0.20
   2   8   3    0.57    0.29
  -2   8  -3    0.87    0.37
  -3  -8  -3   20.08    0.81
  -3  -8  -3   20.19    0.94
   3  -8   3   20.00    0.91
   3  -8   3   19.90    0.88
  -3   8  -3   19.81    0.97
  -3   8  -3   20.91    0.85
   3   8   3   19.94    0.89
   3   8   3   19.75    0.95
  -4  -8  -3   19.46    0.76
   4  -8   3   18.49    0.85
  -4  -8  -3   17.72    0.88
   4  -8   3   18.01    0.86
   4   8   3   19.13    0.94
   4   8   3   19.24    0.88
  -4   8  -3   19.63    0.77
  -4   8  -3   17.79    0.94
  -5  -8  -3    9.00    0.43
  -5  -8  -3    9.20    0.67
   5  -8   3    8.45    0.60
   5  -8   3    9.16    0.63
   5   8   3    9.12    0.67
   5   8   3    9.04    0.58
  -5   8  -3    9.44    0.70
   6  -8   3    2.41    0.41
  -6  -8  -3    1.55    0.43
   6  -8   3    2.00    0.40
  -6   8  -3    2.37    0.49
   6   8   3    1.92    0.44
   6   8   3    2.27    0.37
   7  -8   3    1.46    0.42
  -7  -8  -3    1.09    0.39
   7  -8   3    1.36    0.39
   7   8   3    1.02    0.34
   7   8   3    1.48    0.45
  -7   8  -3    1.00    0.49
   8  -8   3    8.49    0.67
   8  -8   3    9.21    0.69
  -8  -8  -3    8.75    0.76
   8   8   3    9.99    0.62
  -8   8  -3    9.45    0.85
   8   8   3    8.65    0.79
   9  -8   3    2.70    0.52
  -9  -8  -3    3.66    0.56
   9  -8   3    4.17    0.54
   9   8   3    3.29    0.60
  -9   8  -3    3.05    0.65
   9   8   3    3.32    0.44
  10  -8   3    3.26    0.53
 -10  -8  -3    2.22    0.56
  10  -8   3    2.61    0.56
 -10   8  -3    2.55    0.68
  10   8   3    3.07    0.64
  11  -8   3    1.42    0.52
  11  -8   3    0.79    0.55
 -11  -8  -3    0.41    0.54
 -11   8  -3    0.22    0.74
  11   8   3    1.04    0.63
 -12  -8  -3    2.19    0.63
  12  -8   3    2.23    0.71
  12   8   3    0.98    0.74
 -12   8  -3    2.10    0.84
  12  -9  -3    1.05    0.73
 -12  -9   3    0.81    0.60
 -12   9   3    1.18    0.79
  12   9  -3    0.66    0.65
  11  -9  -3    0.59    0.57
 -11  -9   3   -0.47    0.54
 -11   9   3   -0.76    0.78
  11   9  -3   -0.43    0.47
  11   9  -3    0.10    0.66
 -10  -9   3    1.96    0.52
  10  -9  -3    2.84    0.58
  10   9  -3    1.32    0.49
  10   9  -3    2.61    0.69
 -10   9   3    2.24    0.77
   9  -9  -3    1.51    0.43
   9  -9  -3    1.10    0.55
  -9  -9   3    0.03    0.48
   9   9  -3    1.49    0.49
   9   9  -3    1.09    0.52
  -9   9   3    1.48    0.64
  -8  -9   3   31.05    1.43
   8  -9  -3   30.72    1.45
   8  -9  -3   32.31    1.34
  -8   9   3   29.04    1.51
   8   9  -3   31.13    1.46
   8   9  -3   29.19    1.36
   7  -9  -3    2.32    0.49
   7  -9  -3    1.59    0.38
  -7  -9   3    1.72    0.47
   7   9  -3    1.80    0.47
  -7   9   3    2.30    0.61
   7   9  -3    1.37    0.41
  -6  -9   3    0.27    0.37
   6  -9  -3    0.87    0.40
   6  -9  -3    0.72    0.36
   6   9  -3    0.80    0.46
  -6   9   3    1.74    0.54
   6   9  -3    1.24    0.42
   5  -9  -3    2.33    0.39
  -5  -9   3    1.74    0.44
   5  -9  -3    1.89    0.39
  -5   9   3    1.85    0.47
   5   9  -3    2.29    0.46
   5   9  -3    1.77    0.42
   4  -9  -3   14.54    0.72
   4  -9  -3   14.13    0.76
  -4  -9   3   14.26    0.78
   4   9  -3   14.08    0.80
  -4   9   3   14.94    0.73
  -4   9   3   14.21    0.90
   4   9  -3   14.90    0.78
   3  -9  -3   22.32    0.97
  -3  -9   3   21.97    1.01
   3  -9  -3   21.81    0.97
   3   9  -3   23.03    1.05
  -3   9   3   21.46    1.09
  -3   9   3   22.42    1.01
   3   9  -3   22.42    1.02
  -2  -9   3   29.50    1.27
   2  -9  -3   32.09    1.27
  -2  -9   3   30.12    1.16
   2  -9  -3   29.63    1.24
   2   9  -3   30.81    1.30
  -2   9   3   28.88    1.30
   2   9  -3   31.47    1.32
  -2   9   3   30.89    1.29
  -1  -9   3    9.26    0.41
   1  -9  -3    8.23    0.47
  -1  -9   3    8.01    0.58
   1  -9  -3    7.74    0.54
   1   9  -3    9.62    0.67
  -1   9   3    8.72    0.56
  -1   9   3    8.30    0.60
   1   9  -3    8.58    0.54
   0  -9  -3    1.28    0.35
   0  -9  -3    0.78    0.22
   0  -9   3    1.07    0.19
   0  -9   3    1.00    0.32
   0   9  -3    0.67    0.34
   0   9   3    0.79    0.34
   0   9  -3    0.77    0.26
   0   9   3    0.88    0.31
  -1  -9  -3   15.22    0.67
   1  -9   3   14.48    0.76
   1  -9   3   16.00    0.68
  -1  -9  -3   14.92    0.80
   1   9   3   15.42    0.79
  -1   9  -3   14.83    0.72
   1   9   3   14.95    0.77
  -1   9  -3   15.36    0.82
  -2  -9  -3    6.15    0.37
   2  -9   3    6.37    0.52
  -2  -9  -3    6.33    0.52
   2  -9   3    5.90    0.41
   2   9   3    6.12    0.53
   2   9   3    6.45    0.53
  -2   9  -3    7.16    0.44
  -2   9  -3    6.44    0.58
   3  -9   3    0.02    0.32
   3  -9   3    0.52    0.27
  -3  -9  -3    0.34    0.34
  -3  -9  -3    0.32    0.18
  -3   9  -3    0.12    0.41
   3   9   3    0.36    0.33
  -3   9  -3    0.30    0.22
   3   9   3    0.28    0.32
   4  -9   3   59.95    2.36
  -4  -9  -3   61.31    2.36
   4  -9   3   63.72    2.40
   4   9   3   62.85    2.47
  -4   9  -3   59.10    2.43
   4   9   3   61.26    2.35
   5  -9   3   14.95    0.84
   5  -9   3   15.62    0.81
  -5  -9  -3   15.84    0.89
   5   9   3   15.52    0.80
   5   9   3   15.23    0.94
  -5   9  -3   14.81    0.91
   6  -9   3    0.24    0.38
   6  -9   3    0.15    0.37
  -6  -9  -3    0.10    0.39
   6   9   3    0.54    0.48
  -6   9  -3    0.03    0.46
   6   9   3   -0.02    0.36
   7  -9   3    6.44    0.60
  -7  -9  -3    8.11    0.68
   7  -9   3    6.11    0.55
   7   9   3    9.15    0.77
   7   9   3    6.55    0.56
  -7   9  -3    6.41    0.70
   8  -9   3    1.26    0.45
   8  -9   3    2.59    0.49
  -8  -9  -3    1.54    0.52
   8   9   3    2.39    0.45
   8   9   3    1.27    0.53
  -8   9  -3    1.92    0.66
   9  -9   3   -0.19    0.43
   9  -9   3    0.58    0.47
  -9  -9  -3    0.09    0.51
  -9   9  -3    0.89    0.68
   9   9   3    0.04    0.59
  10  -9   3    4.87    0.63
 -10  -9  -3    4.32    0.60
  10  -9   3    4.95    0.72
 -10   9  -3    3.61    0.82
  10   9   3    4.99    0.74
  11  -9   3    2.69    0.62
 -11  -9  -3    2.31    0.63
 -11   9  -3    0.99    0.72
  11   9   3    2.26    0.77
  12  -9   3    0.13    0.70
 -12  -9  -3    0.54    0.63
  12   9   3    1.21    0.78
 -12   9  -3    1.72    0.88
 -11 -10   3    0.62    0.59
  11 -10  -3    0.50    0.59
  11  10  -3    0.05    0.62
 -11  10   3    1.76    0.79
  10 -10  -3    3.89    0.64
 -10 -10   3    3.88    0.69
 -10  10   3    3.78    0.86
  10  10  -3    2.54    0.67
  10  10  -3    4.25    0.60
   9 -10  -3    1.98    0.53
  -9 -10   3    2.22    0.53
   9  10  -3    1.54    0.65
   9  10  -3    1.50    0.51
  -9  10   3    2.34    0.75
  -8 -10   3    0.49    0.52
   8 -10  -3    0.31    0.50
   8 -10  -3    0.27    0.43
   8  10  -3    0.33    0.50
   8  10  -3    0.87    0.48
  -8  10   3    0.05    0.57
  -7 -10   3    3.71    0.53
   7 -10  -3    5.07    0.51
   7 -10  -3    5.22    0.59
  -7  10   3    4.29    0.67
   7  10  -3    5.48    0.68
   7  10  -3    4.45    0.57
  -6 -10   3   15.22    0.86
   6 -10  -3   15.09    0.82
   6 -10  -3   15.02    0.82
   6  10  -3   14.85    0.89
   6  10  -3   14.19    0.91
  -6  10   3   14.62    0.98
  -5 -10   3    0.35    0.40
   5 -10  -3    0.08    0.35
   5 -10  -3    0.33    0.32
  -5  10   3    0.50    0.46
   5  10  -3    0.57    0.44
   5  10  -3    1.17    0.47
  -4 -10   3    9.88    0.70
   4 -10  -3    9.55    0.63
   4 -10  -3   10.44    0.61
  -4  10   3   11.42    0.79
   4  10  -3   11.86    0.77
   4  10  -3   12.08    0.74
  -4  10   3   10.18    0.65
   3 -10  -3    2.06    0.40
  -3 -10   3    2.77    0.43
   3 -10  -3    3.34    0.37
   3  10  -3    3.06    0.45
  -3  10   3    3.15    0.52
   3  10  -3    3.71    0.50
  -3  10   3    2.86    0.41
  -2 -10   3    1.20    0.38
   2 -10  -3    0.99    0.34
   2 -10  -3    1.77    0.30
   2  10  -3    1.48    0.40
  -2  10   3    1.97    0.37
  -2  10   3    2.29    0.42
   2  10  -3    1.56    0.34
   1 -10  -3    0.97    0.27
  -1 -10   3    0.54    0.36
  -1 -10   3    1.01    0.20
   1 -10  -3    0.69    0.33
   1  10  -3    1.00    0.33
   1  10  -3    0.04    0.37
  -1  10   3    0.71    0.33
  -1  10   3    0.94    0.37
   0 -10   3   10.75    0.51
   0 -10  -3   10.34    0.64
   0 -10  -3   10.39    0.55
   0 -10   3    9.88    0.71
   0  10  -3   10.19    0.61
   0  10   3    9.59    0.66
   0  10  -3   10.40    0.76
   0  10   3   10.35    0.71
   1 -10   3    4.90    0.48
   1 -10   3    6.39    0.40
  -1 -10  -3    5.46    0.52
  -1 -10  -3    4.72    0.39
  -1  10  -3    5.51    0.55
  -1  10  -3    5.20    0.47
   1  10   3    5.21    0.51
   1  10   3    5.88    0.53
  -2 -10  -3    8.03    0.60
   2 -10   3    8.27    0.61
   2 -10   3    8.06    0.50
  -2 -10  -3    7.61    0.44
   2  10   3    7.43    0.62
   2  10   3    8.12    0.66
  -2  10  -3    7.51    0.67
  -2  10  -3    8.25    0.54
  -3 -10  -3    7.82    0.61
   3 -10   3    8.06    0.52
   3 -10   3    7.07    0.59
   3  10   3    8.52    0.71
  -3  10  -3    8.02    0.68
  -3  10  -3    6.94    0.51
   3  10   3    8.18    0.63
   4 -10   3   10.77    0.74
   4 -10   3   10.35    0.64
  -4 -10  -3    9.97    0.76
   4  10   3   12.35    0.78
  -4  10  -3    9.79    0.78
   4  10   3   10.71    0.69
  -5 -10  -3    0.89    0.45
   5 -10   3    0.77    0.43
   5 -10   3    1.35    0.39
   5  10   3    1.01    0.39
   5  10   3    1.74    0.48
  -5  10  -3    0.93    0.48
  -6 -10  -3    1.91    0.50
   6 -10   3    2.51    0.42
   6 -10   3    1.74    0.42
   6  10   3    1.15    0.41
  -6  10  -3    1.54    0.59
   6  10   3    1.60    0.50
   7 -10   3    0.20    0.40
  -7 -10  -3    0.48    0.51
   7 -10   3    0.32    0.43
  -7  10  -3    1.11    0.56
   7  10   3    0.57    0.42
   7  10   3    0.84    0.50
   8 -10   3    1.11    0.46
   8 -10   3    0.63    0.44
  -8 -10  -3    1.09    0.54
   8  10   3    1.02    0.47
  -8  10  -3    1.34    0.61
   8  10   3    1.17    0.61
   9 -10   3    2.64    0.62
  -9 -10  -3    1.36    0.54
   9 -10   3    2.68    0.54
  -9  10  -3    2.70    0.70
   9  10   3    2.88    0.73
 -10 -10  -3    1.24    0.61
  10 -10   3    1.17    0.62
  10 -10   3    0.78    0.52
 -10  10  -3   -0.12    0.77
  10  10   3    1.44    0.74
 -11 -10  -3    0.67    0.56
  11 -10   3    1.09    0.59
 -11  10  -3    0.43    0.73
  11  10   3    0.51    0.67
 -10 -11   3    2.13    0.66
  10 -11  -3    1.53    0.66
  10  11  -3    2.93    0.79
 -10  11   3    1.78    0.77
   9 -11  -3    3.80    0.65
  -9 -11   3    1.67    0.62
   9  11  -3    3.04    0.75
   9  11  -3    1.68    0.56
  -9  11   3    1.11    0.70
   8 -11  -3   11.80    0.90
   8 -11  -3   10.17    0.83
  -8 -11   3   10.10    0.92
  -8  11   3    9.78    0.94
   8  11  -3    9.54    0.90
   8  11  -3    9.94    0.91
   7 -11  -3    1.08    0.44
   7 -11  -3    0.21    0.46
  -7 -11   3   -0.48    0.50
   7  11  -3   -0.07    0.49
   7  11  -3   -0.02    0.46
  -7  11   3    0.79    0.60
   6 -11  -3    2.40    0.49
   6 -11  -3    1.74    0.48
  -6 -11   3    1.72    0.48
   6  11  -3    1.55    0.52
  -6  11   3    2.50    0.66
   6  11  -3    2.57    0.53
   5 -11  -3    3.02    0.41
   5 -11  -3    2.75    0.46
  -5 -11   3    3.48    0.56
  -5  11   3    2.96    0.58
   5  11  -3    1.85    0.54
   5  11  -3    2.35    0.53
  -4 -11   3    1.45    0.44
   4 -11  -3    1.69    0.37
   4 -11  -3    1.41    0.41
   4  11  -3    1.70    0.45
   4  11  -3    1.97    0.50
  -4  11   3    2.38    0.58
   3 -11  -3    3.16    0.46
   3 -11  -3    4.26    0.42
  -3 -11   3    2.93    0.47
  -3  11   3    3.49    0.46
   3  11  -3    3.50    0.47
   3  11  -3    2.96    0.54
  -3  11   3    2.45    0.56
   2 -11  -3   11.68    0.76
  -2 -11   3   10.58    0.80
   2 -11  -3   12.11    0.64
  -2  11   3   11.40    0.75
  -2  11   3   13.19    0.86
   2  11  -3   11.85    0.77
   2  11  -3   12.22    0.77
   1 -11  -3    6.07    0.44
   1 -11  -3    6.27    0.56
  -1 -11   3    6.16    0.59
   1  11  -3    5.58    0.58
   1  11  -3    5.96    0.54
  -1  11   3    6.05    0.61
  -1  11   3    5.65    0.55
   0 -11  -3    0.52    0.37
   0 -11  -3    0.78    0.27
   0 -11   3    0.80    0.23
   0 -11   3    1.31    0.45
   0  11  -3    1.06    0.49
   0  11   3    0.46    0.39
   0  11   3    0.97    0.38
   0  11  -3    0.85    0.33
   1 -11   3    2.33    0.29
  -1 -11  -3    2.03    0.45
  -1 -11  -3    1.92    0.29
   1 -11   3    2.00    0.42
  -1  11  -3    1.77    0.45
  -1  11  -3    1.31    0.35
   1  11   3    1.92    0.44
   1  11   3    1.43    0.44
   2 -11   3    3.22    0.35
   2 -11   3    1.97    0.44
  -2 -11  -3    2.56    0.44
  -2  11  -3    2.98    0.39
   2  11   3    2.35    0.43
   2  11   3    2.19    0.47
  -2  11  -3    2.16    0.49
  -3 -11  -3    7.45    0.65
   3 -11   3    8.31    0.71
   3 -11   3    8.13    0.57
  -3  11  -3    6.97    0.73
   3  11   3    7.77    0.69
   3  11   3    7.90    0.66
   4 -11   3    1.26    0.48
   4 -11   3    1.34    0.36
  -4 -11  -3    0.22    0.46
   4  11   3    0.86    0.45
   4  11   3    0.82    0.43
  -4  11  -3    1.03    0.49
   5 -11   3    4.39    0.58
  -5 -11  -3    4.13    0.56
   5 -11   3    5.45    0.52
   5  11   3    4.82    0.55
   5  11   3    5.82    0.69
  -5  11  -3    4.14    0.63
   6 -11   3    1.29    0.44
   6 -11   3    2.42    0.49
  -6 -11  -3    2.13    0.50
   6  11   3    1.82    0.46
   6  11   3    2.23    0.63
  -6  11  -3    1.62    0.58
   7 -11   3    7.60    0.70
  -7 -11  -3    8.22    0.77
   7 -11   3    7.39    0.68
  -7  11  -3    6.97    0.80
   7  11   3    8.28    0.81
   7  11   3    8.57    0.69
   8 -11   3    5.09    0.66
  -8 -11  -3    4.68    0.64
   8 -11   3    4.69    0.62
  -8  11  -3    3.82    0.75
   8  11   3    5.40    0.80
  -9 -11  -3    3.06    0.69
   9 -11   3    2.80    0.65
   9 -11   3    2.33    0.58
   9  11   3    3.15    0.81
  -9  11  -3    2.44    0.81
  10 -11   3    0.60    0.63
 -10 -11  -3   -0.13    0.62
 -10  11  -3   -0.21    0.70
  10  11   3    1.43    0.78
  -9 -12   3    6.10    0.73
   9 -12  -3    7.07    0.80
  -9  12   3    5.17    0.88
   9  12  -3    5.31    0.88
   8 -12  -3    1.77    0.59
  -8 -12   3    1.23    0.56
   8  12  -3    1.28    0.62
   8  12  -3    1.98    0.64
  -8  12   3    1.76    0.78
   7 -12  -3    2.20    0.55
   7 -12  -3    0.78    0.49
  -7 -12   3    0.54    0.51
  -7  12   3    2.41    0.76
   7  12  -3    1.94    0.57
   7  12  -3    0.82    0.63
  -6 -12   3    0.92    0.55
   6 -12  -3    1.09    0.41
   6 -12  -3    0.73    0.49
  -6  12   3    1.35    0.66
   6  12  -3    0.71    0.53
   6  12  -3    0.94    0.59
   5 -12  -3   13.64    0.80
   5 -12  -3   11.75    0.81
  -5 -12   3   12.67    0.92
   5  12  -3   12.40    0.91
   5  12  -3   11.48    0.89
  -5  12   3   12.69    1.06
   4 -12  -3   10.00    0.69
  -4 -12   3    8.69    0.73
   4 -12  -3    6.83    0.63
   4  12  -3    7.79    0.71
   4  12  -3    7.56    0.74
  -4  12   3    8.88    0.79
   3 -12  -3    5.10    0.48
  -3 -12   3    4.41    0.55
   3 -12  -3    4.43    0.54
   3  12  -3    4.75    0.58
  -3  12   3    4.47    0.61
   3  12  -3    3.91    0.62
  -2 -12   3   15.57    0.91
   2 -12  -3   17.57    0.82
   2 -12  -3   14.21    0.85
  -2  12   3   16.56    0.91
  -2  12   3   14.49    1.01
   2  12  -3   14.53    0.98
   2  12  -3   16.62    0.93
   1 -12  -3    1.13    0.46
   1 -12  -3    1.25    0.31
  -1 -12   3    0.76    0.43
   1  12  -3    0.70    0.46
  -1  12   3    1.59    0.43
   1  12  -3    0.56    0.41
  -1  12   3    1.22    0.45
   0 -12   3    8.66    0.71
   0 -12  -3    8.90    0.54
   0  12   3    9.71    0.80
   0  12  -3    9.17    0.66
   0  12  -3    7.86    0.76
   0  12   3    8.68    0.71
   1 -12   3    1.57    0.46
   1 -12   3    2.45    0.31
  -1 -12  -3    1.27    0.42
   1  12   3    1.23    0.45
  -1  12  -3    1.87    0.40
   1  12   3    1.02    0.43
  -1  12  -3    1.41    0.55
   2 -12   3    0.31    0.46
  -2 -12  -3    0.00    0.41
   2 -12   3    1.12    0.31
   2  12   3    0.32    0.46
   2  12   3   -0.02    0.44
  -2  12  -3    0.51    0.55
  -3 -12  -3    3.09    0.51
   3 -12   3    4.32    0.43
   3 -12   3    3.88    0.59
   3  12   3    3.66    0.55
  -3  12  -3    3.96    0.66
   3  12   3    3.84    0.56
  -4 -12  -3    3.31    0.53
   4 -12   3    2.91    0.57
   4 -12   3    5.10    0.49
   4  12   3    4.08    0.56
   4  12   3    4.04    0.66
  -4  12  -3    3.45    0.64
   5 -12   3    0.39    0.51
   5 -12   3    1.39    0.42
  -5 -12  -3    0.86    0.54
   5  12   3    0.60    0.47
   5  12   3    1.57    0.62
  -5  12  -3    1.52    0.59
   6 -12   3    0.22    0.52
   6 -12   3    0.64    0.46
  -6 -12  -3    1.61    0.57
   6  12   3    0.38    0.51
  -6  12  -3    0.99    0.67
   6  12   3    0.64    0.56
   7 -12   3    1.18    0.52
  -7 -12  -3    0.70    0.52
   7 -12   3    0.85    0.52
  -7  12  -3    0.51    0.61
   7  12   3    0.78    0.68
   8 -12   3    1.22    0.56
  -8 -12  -3    0.60    0.55
   8 -12   3    1.25    0.57
   8  12   3    0.25    0.63
  -8  12  -3    0.61    0.74
   9 -12   3    8.68    0.82
  -9 -12  -3    7.32    0.86
   9 -12   3    7.74    0.79
  -9  12  -3    5.44    0.91
   9  12   3    8.40    0.94
   8 -13  -3    1.45    0.53
  -8 -13   3    0.75    0.58
   8  13  -3    0.52    0.61
  -8  13   3    1.72    0.81
   8  13  -3    0.00    0.63
  -7 -13   3    0.05    0.60
   7 -13  -3    1.27    0.49
   7 -13  -3    0.83    0.52
   7  13  -3   -0.69    0.65
   7  13  -3    0.42    0.63
  -7  13   3   -0.19    0.73
   6 -13  -3    1.52    0.50
   6 -13  -3    0.39    0.48
  -6 -13   3    0.05    0.51
   6  13  -3    1.04    0.58
  -6  13   3   -0.02    0.61
   6  13  -3    0.05    0.59
   5 -13  -3   -0.24    0.46
   5 -13  -3    1.10    0.44
  -5 -13   3    0.21    0.49
   5  13  -3    0.09    0.56
  -5  13   3    0.22    0.59
   5  13  -3    0.06    0.51
   4 -13  -3    3.86    0.58
   4 -13  -3    5.88    0.53
  -4 -13   3    3.45    0.64
  -4  13   3    3.77    0.74
   4  13  -3    3.93    0.62
   4  13  -3    3.76    0.66
   3 -13  -3   20.31    1.11
  -3 -13   3   19.45    1.09
   3 -13  -3   23.19    1.04
   3  13  -3   21.92    1.15
   3  13  -3   22.23    1.21
  -3  13   3   20.96    1.27
  -2 -13   3    1.95    0.51
   2 -13  -3    3.14    0.40
   2 -13  -3    2.79    0.54
   2  13  -3    3.10    0.56
   2  13  -3    2.32    0.64
  -2  13   3    1.97    0.62
  -1 -13   3   23.73    1.26
   1 -13  -3   24.56    1.18
   1  13  -3   23.04    1.25
  -1  13   3   24.80    1.30
   1  13  -3   25.89    1.27
  -1  13   3   25.00    1.23
   0 -13  -3    9.30    0.72
   0 -13   3    9.04    0.83
   0  13  -3    9.36    0.81
   0  13  -3   10.21    0.72
   0  13   3    9.03    0.78
   0  13   3    8.68    0.77
  -1 -13  -3    1.86    0.54
   1 -13   3    2.63    0.58
  -1  13  -3    3.37    0.61
   1  13   3    2.04    0.58
   1  13   3    2.79    0.56
   2 -13   3    6.81    0.70
  -2 -13  -3    5.42    0.62
  -2  13  -3    7.81    0.82
   2  13   3    6.90    0.70
   2  13   3    6.96    0.73
  -3 -13  -3    9.26    0.80
   3 -13   3   10.31    0.64
   3 -13   3    9.16    0.79
   3  13   3    9.99    0.81
   3  13   3   10.97    0.86
  -3  13  -3   10.51    0.96
   4 -13   3    6.61    0.72
   4 -13   3    9.08    0.67
  -4 -13  -3    6.23    0.68
  -4  13  -3    5.33    0.74
   4  13   3    8.48    0.74
   4  13   3    8.43    0.84
   5 -13   3    2.53    0.48
   5 -13   3    0.97    0.55
  -5 -13  -3    0.10    0.51
   5  13   3    1.34    0.53
   5  13   3    0.70    0.63
  -5  13  -3    1.32    0.71
   6 -13   3    3.39    0.55
  -6 -13  -3    1.88    0.58
   6 -13   3    3.13    0.63
   6  13   3    3.02    0.67
  -6  13  -3    3.54    0.80
   7 -13   3    1.04    0.54
  -7 -13  -3    0.28    0.56
   7 -13   3    0.10    0.57
   7  13   3    1.29    0.74
  -7  13  -3   -0.49    0.63
  -8 -13  -3    1.94    0.70
   8 -13   3    2.25    0.71
   8 -13   3    3.40    0.65
   8  13   3    3.31    0.86
  -8  13  -3    2.60    0.79
   7 -14  -3    1.97    0.58
  -7 -14   3    0.31    0.66
  -7  14   3    0.89    0.80
   7  14  -3    0.56    0.64
   7  14  -3    0.46    0.65
   6 -14  -3    2.25    0.55
   6 -14  -3    0.01    0.54
  -6 -14   3    2.08    0.67
   6  14  -3    0.97    0.64
   6  14  -3    1.70    0.75
  -6  14   3    1.44    0.70
   5 -14  -3    6.93    0.63
  -5 -14   3    6.36    0.78
   5 -14  -3    5.74    0.68
   5  14  -3    5.94    0.79
   5  14  -3    7.01    0.84
  -5  14   3    6.23    0.92
  -4 -14   3   -0.11    0.58
   4 -14  -3    0.08    0.51
   4 -14  -3    0.83    0.43
   4  14  -3    0.54    0.53
  -4  14   3    0.52    0.60
   4  14  -3    0.10    0.61
  -3 -14   3    0.21    0.51
   3 -14  -3    0.91    0.47
   3 -14  -3    1.42    0.43
   3  14  -3    0.19    0.55
   3  14  -3   -0.40    0.52
  -3  14   3    0.44    0.65
  -2 -14   3   -0.14    0.49
   2 -14  -3    0.04    0.50
  -2  14   3   -0.19    0.59
   2  14  -3    0.61    0.62
   2  14  -3    0.50    0.54
   1 -14  -3    7.76    0.71
  -1 -14   3    6.31    0.71
   1  14  -3    8.21    0.83
  -1  14   3    7.52    0.77
   1  14  -3    9.35    0.82
   0 -14   3    4.50    0.62
   0 -14  -3    3.86    0.63
   0  14   3    5.40    0.68
   0  14   3    5.47    0.73
   0  14  -3    3.78    0.67
   1 -14   3    1.20    0.52
  -1 -14  -3    0.82    0.54
   1  14   3    1.72    0.61
   1  14   3    1.47    0.57
  -1  14  -3    1.55    0.66
  -2 -14  -3    0.06    0.49
   2 -14   3    0.93    0.57
   2  14   3    0.44    0.57
  -2  14  -3    0.92    0.66
   2  14   3   -0.30    0.55
  -3 -14  -3    1.63    0.60
   3 -14   3    1.04    0.53
   3  14   3    1.04    0.55
   3  14   3    0.93    0.56
  -3  14  -3    0.92    0.62
   4 -14   3    7.24    0.61
   4 -14   3    5.68    0.73
  -4 -14  -3    4.81    0.73
   4  14   3    4.36    0.72
  -4  14  -3    5.38    0.79
   4  14   3    7.42    0.86
   5 -14   3    1.27    0.47
  -5 -14  -3    0.60    0.56
   5 -14   3    0.02    0.58
   5  14   3   -0.22    0.58
   5  14   3    0.47    0.60
  -5  14  -3   -0.07    0.65
  -6 -14  -3    2.28    0.69
   6 -14   3    1.78    0.63
   6 -14   3    3.29    0.56
   6  14   3    2.90    0.81
  -6  14  -3    1.41    0.73
   7 -14   3    2.50    0.68
   7 -14   3    3.06    0.62
  -7 -14  -3    1.99    0.72
  -7  14  -3    1.46    0.86
   7  14   3    3.36    0.78
   5 -15  -3    5.50    0.62
  -5 -15   3    4.37    0.78
   5 -15  -3    3.69    0.69
   5  15  -3    4.74    0.80
   5  15  -3    4.74    0.84
  -5  15   3    4.54    0.82
  -4 -15   3    1.04    0.59
   4 -15  -3    0.49    0.57
   4  15  -3    1.48    0.66
  -4  15   3    1.16    0.69
   4  15  -3    0.68    0.66
  -3 -15   3    0.77    0.65
   3 -15  -3    0.43    0.57
   3  15  -3    0.10    0.67
  -3  15   3    0.24    0.62
   3  15  -3    0.97    0.63
  -2 -15   3    2.13    0.68
   2 -15  -3    2.52    0.62
   2  15  -3    3.82    0.69
  -2  15   3    2.11    0.66
   2  15  -3    2.11    0.65
  -1 -15   3   -0.01    0.61
   1 -15  -3    0.20    0.49
  -1  15   3   -0.96    0.62
   1  15  -3    0.09    0.69
   0 -15   3    1.06    0.53
   0 -15  -3   -0.12    0.49
   0  15  -3   -0.11    0.68
   0  15   3   -0.05    0.63
  -1 -15  -3    0.05    0.57
   1 -15   3   -0.16    0.60
  -1  15  -3   -0.76    0.68
   1  15   3   -0.49    0.59
   1  15   3    1.05    0.60
   2 -15   3    6.32    0.77
  -2 -15  -3    6.56    0.72
   2  15   3    7.62    0.86
  -2  15  -3    6.46    0.90
   2  15   3    6.54    0.83
  -3 -15  -3   -0.42    0.60
   3 -15   3   -0.51    0.59
  -3  15  -3   -0.09    0.64
   3  15   3    0.44    0.64
   3  15   3   -0.33    0.61
  -4 -15  -3    8.62    0.89
   4 -15   3    8.00    0.85
   4  15   3    9.18    0.91
  -4  15  -3    8.82    1.03
   4  15   3   10.54    1.03
   5 -15   3    1.13    0.65
  -5 -15  -3    0.87    0.69
  -5  15  -3    1.96    0.77
   5  15   3    1.61    0.76
  -2 -16   3    0.35    0.66
   2 -16  -3   -0.43    0.61
  -2  16   3   -0.50    0.72
   2  16  -3   -0.29    0.73
  -1 -16   3   -0.35    0.65
   1 -16  -3   -0.73    0.60
  -1  16   3    0.84    0.75
   1  16  -3   -0.29    0.75
   0 -16  -3   -0.42    0.62
   0 -16   3    0.04    0.58
   0  16   3   -0.60    0.70
   0  16  -3    0.67    0.75
  -1 -16  -3    1.21    0.67
   1 -16   3    1.99    0.68
   1  16   3    0.38    0.70
  -1  16  -3    1.13    0.81
  -2 -16  -3   -0.16    0.64
   2 -16   3   -1.43    0.62
   2  16   3   -1.14    0.66
   2  16   3    0.15    0.69
  -2  16  -3   -0.14    0.69
 -14   0   4    0.47    0.79
  14   0  -4    1.33    0.56
 -13   0   4    2.78    0.56
 -13   0   4    1.95    0.74
  13   0  -4    2.38    0.54
 -12   0   4   16.31    0.94
  12   0  -4   16.14    0.93
  12   0  -4   14.57    0.87
 -12   0   4   14.97    1.13
 -11   0   4    1.24    0.43
  11   0  -4    0.95    0.39
 -11   0   4    0.79    0.51
  11   0  -4   -0.08    0.30
  10   0  -4    0.40    0.29
  10   0  -4   -0.05    0.33
 -10   0   4    0.67    0.46
 -10   0   4    0.08    0.37
  -9   0   4   -0.34    0.32
  -9   0   4   -0.36    0.38
  -9   0   4   -0.12    0.25
   9   0  -4    0.43    0.31
  -8   0   4   19.26    0.93
  -8   0   4   19.12    0.82
  -8   0   4   18.91    1.00
  -8   0   4   20.00    0.91
  -7   0   4   34.83    1.42
  -7   0   4   35.06    1.39
  -7   0   4   32.59    1.41
  -7   0   4   34.31    1.31
  -6   0   4   10.06    0.44
  -6   0   4    8.62    0.49
  -6   0   4   10.14    0.56
  -6   0   4    8.27    0.53
  -5   0   4   58.11    2.18
  -5   0   4   57.35    2.21
  -5   0   4   58.28    2.09
  -5   0   4   56.88    2.16
  -4   0   4  105.70    3.76
  -4   0   4  105.07    3.69
  -4   0   4  104.44    3.87
  -4   0   4   99.85    3.81
  -3   0   4   80.34    3.07
   3   0  -4   87.14    3.09
  -3   0   4   82.41    3.02
  -3   0   4   84.01    2.96
  -2   0   4   27.30    0.94
  -2   0   4   25.66    0.99
   2   0  -4   26.97    0.99
  -2   0   4   24.59    1.00
  -1   0   4    0.54    0.04
  -1   0   4    1.06    0.11
  -1   0   4    0.56    0.10
   1   0  -4    0.56    0.04
   1   0  -4    0.38    0.06
   0   0   4   11.74    0.44
   0   0   4   13.42    0.48
   0   0  -4   12.64    0.47
   0   0   4   11.52    0.45
   0   0  -4   11.45    0.44
   1   0   4  348.60   11.80
  -1   0  -4  337.54   11.81
  -1   0  -4  321.56   12.30
  -1   0  -4  328.30   11.86
   2   0   4   29.14    1.08
  -2   0  -4   29.34    1.10
  -2   0  -4   28.25    1.05
  -2   0  -4   29.00    1.06
  -3   0  -4  150.30    5.29
  -3   0  -4  150.10    5.41
  -3   0  -4  145.81    5.29
  -3   0  -4  148.99    5.50
  -4   0  -4   28.31    1.08
  -4   0  -4   28.42    1.09
  -4   0  -4   28.43    1.07
  -4   0  -4   28.15    1.12
  -5   0  -4    4.87    0.37
  -5   0  -4    7.29    0.40
  -5   0  -4    5.63    0.35
  -5   0  -4    6.41    0.34
  -6   0  -4   37.44    1.43
  -6   0  -4   35.19    1.47
  -6   0  -4   37.11    1.44
  -6   0  -4   37.33    1.40
  -7   0  -4    3.68    0.41
  -7   0  -4    3.42    0.39
  -7   0  -4    3.93    0.34
  -7   0  -4    4.13    0.33
  -8   0  -4   22.58    0.96
  -8   0  -4   21.49    1.03
  -8   0  -4   21.97    1.03
  -8   0  -4   22.69    0.95
  -9   0  -4    0.34    0.28
  -9   0  -4    0.38    0.37
  -9   0  -4    1.37    0.42
  10   0   4    9.25    0.67
 -10   0  -4    9.21    0.76
 -10   0  -4    9.83    0.79
 -10   0  -4    9.21    0.64
  11   0   4    0.75    0.41
 -11   0  -4    1.98    0.58
 -11   0  -4    0.84    0.53
  11   0   4    1.11    0.38
 -12   0  -4    3.93    0.69
  12   0   4    4.23    0.57
  12   0   4    4.10    0.54
 -12   0  -4    3.37    0.71
 -13   0  -4   16.14    1.20
 -13   0  -4   14.40    1.11
  13   0   4   15.38    0.97
  14   0   4    2.39    0.58
  14   0   4    2.69    0.65
 -14   0  -4    2.87    0.79
  14  -1  -4    0.74    0.55
 -14  -1   4    0.41    0.59
  14   1  -4    0.71    0.54
 -14   1   4    1.30    0.77
  13  -1  -4    0.54    0.50
 -13  -1   4    1.13    0.56
 -13  -1   4   -0.13    0.68
  13   1  -4    0.47    0.45
 -13   1   4    0.00    0.67
 -12  -1   4    1.76    0.53
 -12  -1   4    2.53    0.70
  12  -1  -4    2.73    0.50
 -12   1   4    0.91    0.45
 -12   1   4    2.01    0.61
  12   1  -4    2.02    0.45
  12   1  -4    2.47    0.45
 -11  -1   4    0.48    0.35
  11  -1  -4    0.50    0.33
 -11  -1   4    0.67    0.45
 -11  -1   4    0.06    0.56
  11  -1  -4    0.87    0.42
  11   1  -4    0.61    0.36
 -11   1   4    0.08    0.39
 -11   1   4    1.33    0.52
  10  -1  -4    4.55    0.43
 -10  -1   4    4.18    0.51
  10  -1  -4    4.75    0.50
 -10  -1   4    4.48    0.63
 -10  -1   4    4.22    0.42
 -10   1   4    4.35    0.63
  10   1  -4    4.50    0.45
 -10   1   4    4.70    0.49
  -9  -1   4    2.60    0.42
  -9  -1   4    3.20    0.55
   9  -1  -4    2.83    0.37
  -9  -1   4    2.88    0.34
   9  -1  -4    2.63    0.33
  -9   1   4    2.89    0.39
   9   1  -4    2.78    0.35
  -9   1   4    3.03    0.54
  -8  -1   4    3.72    0.42
  -8  -1   4    2.50    0.44
   8  -1  -4    2.63    0.30
  -8  -1   4    2.70    0.36
  -8  -1   4    2.51    0.30
   8  -1  -4    2.59    0.35
  -8   1   4    2.65    0.36
  -8   1   4    3.05    0.45
   7  -1  -4    2.44    0.25
  -7  -1   4    2.95    0.43
  -7  -1   4    1.98    0.33
  -7  -1   4    2.41    0.24
  -7  -1   4    1.61    0.29
  -7   1   4    2.31    0.30
  -7   1   4    2.59    0.37
  -6  -1   4   12.10    0.61
  -6  -1   4   12.72    0.69
  -6  -1   4   12.18    0.53
   6  -1  -4   11.68    0.54
  -6  -1   4   11.49    0.59
  -6   1   4   11.58    0.67
  -6   1   4   11.61    0.59
  -6   1   4   13.07    0.67
  -5  -1   4   42.02    1.63
  -5  -1   4   41.89    1.62
   5  -1  -4   41.44    1.54
  -5  -1   4   42.90    1.63
  -5  -1   4   41.48    1.53
  -5   1   4   41.13    1.60
  -5   1   4   41.44    1.62
   4  -1  -4   29.64    1.11
  -4  -1   4   30.16    1.18
   4  -1  -4   29.17    1.16
  -4  -1   4   30.80    1.11
  -4  -1   4   30.61    1.17
  -4  -1   4   30.22    1.18
  -4   1   4   30.04    1.18
  -4   1   4   28.85    1.16
  -3  -1   4   19.16    0.75
  -3  -1   4   23.72    0.82
  -3  -1   4   19.42    0.81
  -3   1   4   22.49    0.82
   3   1  -4   17.43    0.77
  -3   1   4   19.88    0.80
  -2  -1   4    3.90    0.24
   2  -1  -4    3.18    0.20
  -2  -1   4    4.17    0.26
  -2  -1   4    3.97    0.19
   2  -1  -4    3.92    0.16
   2   1  -4    3.62    0.18
  -2   1   4    3.93    0.26
  -2   1   4    3.60    0.25
  -1  -1   4    3.73    0.15
   1  -1  -4    2.95    0.14
  -1   1   4    3.40    0.14
   0  -1  -4    1.25    0.10
   0  -1  -4    1.51    0.11
   0  -1   4    1.84    0.12
   0  -1   4    1.49    0.12
   0  -1  -4    1.50    0.10
   0   1  -4    1.45    0.10
   0   1   4    1.78    0.15
   0   1   4    1.13    0.10
   0   1  -4    1.83    0.12
  -1  -1  -4  192.00    7.22
   1  -1   4  199.02    7.07
   1  -1   4  199.51    6.94
  -1  -1  -4  190.48    6.91
  -1   1  -4  201.73    6.94
   1   1   4  197.05    7.11
  -1   1  -4  191.37    7.22
   1   1   4  194.45    6.88
   1   1   4  184.18    6.88
  -1   1  -4  200.26    7.06
  -2  -1  -4  189.54    6.75
  -2  -1  -4  183.15    7.00
  -2  -1  -4  194.63    6.74
   2  -1   4  192.04    6.76
   2  -1   4  194.33    6.93
   2   1   4  184.78    6.92
  -2   1  -4  190.80    7.02
  -2   1  -4  197.28    6.75
  -3  -1  -4   55.52    2.05
  -3  -1  -4   54.21    2.00
  -3  -1  -4   54.94    2.08
  -3  -1  -4   57.20    2.01
   3  -1   4   57.24    2.02
  -3   1  -4   54.73    2.03
  -3   1  -4   53.72    2.09
  -3   1  -4   56.09    2.02
   4  -1   4   80.71    2.94
  -4  -1  -4   82.53    3.03
  -4  -1  -4   80.89    2.91
  -4  -1  -4   85.48    2.93
  -4  -1  -4   81.16    2.99
  -4   1  -4   79.82    3.04
  -4   1  -4   78.21    2.93
  -4   1  -4   78.91    2.96
  -5  -1  -4  124.13    4.57
  -5  -1  -4  119.79    4.39
  -5  -1  -4  126.48    4.42
  -5  -1  -4  122.24    4.50
   5  -1   4  122.65    4.42
  -5   1  -4  123.32    4.59
  -5   1  -4  125.42    4.48
  -5   1  -4  117.65    4.42
  -6  -1  -4    4.81    0.36
  -6  -1  -4    4.63    0.37
  -6  -1  -4    4.75    0.33
   6  -1   4    5.21    0.39
  -6  -1  -4    5.38    0.40
  -6   1  -4    4.63    0.41
  -6   1  -4    4.20    0.31
  -6   1  -4    5.02    0.41
  -7  -1  -4    3.32    0.38
  -7  -1  -4    3.26    0.34
  -7  -1  -4    3.50    0.34
   7  -1   4    2.94    0.34
  -7  -1  -4    3.04    0.34
  -7   1  -4    3.20    0.41
  -7   1  -4    3.17    0.29
  -7   1  -4    2.72    0.35
   8  -1   4    0.32    0.28
  -8  -1  -4    0.10    0.33
  -8  -1  -4    0.49    0.34
  -8  -1  -4    0.69    0.29
  -8  -1  -4    0.41    0.25
  -8   1  -4    0.90    0.36
  -8   1  -4    0.35    0.23
  -8   1  -4    0.41    0.36
  -9  -1  -4    0.35    0.30
   9  -1   4    0.09    0.31
  -9  -1  -4    0.52    0.34
  -9  -1  -4    0.32    0.32
  -9  -1  -4    0.23    0.40
  -9   1  -4    0.97    0.42
  -9   1  -4    0.08    0.26
  -9   1  -4    0.03    0.40
 -10  -1  -4   16.24    0.86
 -10  -1  -4   17.59    0.97
  10  -1   4   15.57    0.87
 -10  -1  -4   17.08    0.97
 -10  -1  -4   17.90    0.88
 -10   1  -4   16.24    0.98
 -10   1  -4   16.53    1.02
 -10   1  -4   18.10    0.84
 -11  -1  -4    1.20    0.54
  11  -1   4    0.44    0.38
 -11  -1  -4    1.13    0.49
 -11  -1  -4    0.56    0.40
  11  -1   4    1.48    0.37
 -11   1  -4    1.06    0.59
  11   1   4    0.81    0.40
 -11   1  -4    1.21    0.52
 -12  -1  -4   -0.21    0.55
  12  -1   4    0.09    0.43
 -12  -1  -4   -0.15    0.57
 -12   1  -4    0.31    0.55
  12   1   4    0.66    0.44
 -12   1  -4   -0.19    0.63
  12   1   4    0.24    0.44
  13  -1   4    3.59    0.57
 -13  -1  -4    4.21    0.77
 -13  -1  -4    4.74    0.76
  13   1   4    4.23    0.62
 -13   1  -4    2.99    0.80
 -13   1  -4    3.95    0.78
  13   1   4    3.96    0.64
  14  -1   4    0.84    0.62
  14  -1   4    0.21    0.57
  14   1   4    0.23    0.51
 -14   1  -4   -0.43    0.73
  14  -2  -4    0.75    0.60
 -14  -2   4    0.83    0.60
  14   2  -4    0.50    0.51
 -14   2   4    1.51    0.74
  13  -2  -4    1.75    0.51
 -13  -2   4    1.27    0.45
 -13  -2   4    1.14    0.58
  13   2  -4    1.59    0.46
  13   2  -4    1.31    0.51
 -13   2   4    2.01    0.75
 -12  -2   4    0.54    0.39
  12  -2  -4    1.12    0.50
 -12  -2   4   -0.03    0.50
  12   2  -4    0.63    0.38
 -12   2   4    0.19    0.62
  12   2  -4    1.19    0.45
 -11  -2   4    3.15    0.41
 -11  -2   4    3.61    0.55
 -11  -2   4    2.30    0.58
  11  -2  -4    3.10    0.51
  11  -2  -4    2.97    0.40
  11   2  -4    3.12    0.41
 -11   2   4    3.05    0.44
 -11   2   4    2.91    0.59
 -10  -2   4    0.41    0.41
 -10  -2   4    0.70    0.52
 -10  -2   4    0.37    0.31
  10  -2  -4    0.65    0.28
  10  -2  -4    0.31    0.39
  10   2  -4    0.28    0.29
 -10   2   4    0.83    0.53
 -10   2   4    0.56    0.33
  -9  -2   4    1.65    0.41
   9  -2  -4    1.15    0.28
   9  -2  -4    1.06    0.33
  -9  -2   4    2.49    0.52
  -9  -2   4    1.21    0.30
  -9   2   4    0.98    0.33
  -9   2   4    1.98    0.47
  -8  -2   4    2.80    0.39
  -8  -2   4    2.79    0.40
   8  -2  -4    1.93    0.27
  -8  -2   4    2.19    0.30
   8  -2  -4    2.69    0.38
  -8  -2   4    3.02    0.50
  -8   2   4    2.70    0.34
  -8   2   4    2.92    0.49
  -7  -2   4    3.91    0.41
  -7  -2   4    4.04    0.37
  -7  -2   4    4.84    0.48
   7  -2  -4    3.58    0.32
  -7  -2   4    4.40    0.33
   7  -2  -4    3.69    0.36
  -7   2   4    4.47    0.47
  -7   2   4    4.19    0.35
  -6  -2   4    2.65    0.25
  -6  -2   4    2.89    0.29
   6  -2  -4    2.54    0.28
   6  -2  -4    2.45    0.23
  -6  -2   4    3.18    0.39
  -6  -2   4    2.59    0.31
  -6   2   4    2.88    0.28
  -6   2   4    3.58    0.37
   5  -2  -4   77.39    2.82
  -5  -2   4   77.73    2.82
  -5  -2   4   80.31    2.90
  -5  -2   4   77.85    2.94
  -5  -2   4   77.80    2.93
   5  -2  -4   79.13    2.95
  -5   2   4   80.55    2.90
  -5   2   4   76.02    2.90
  -4  -2   4   11.69    0.55
  -4  -2   4   12.92    0.59
  -4  -2   4   12.74    0.52
   4  -2  -4   12.50    0.52
   4  -2  -4   10.72    0.55
  -4   2   4   15.01    0.61
  -4   2   4   14.77    0.58
   4   2  -4   12.79    0.54
  -3  -2   4   11.25    0.55
   3  -2  -4   12.71    0.48
  -3  -2   4   12.56    0.50
  -3   2   4   12.49    0.56
   2  -2  -4  101.61    3.57
  -2  -2   4  102.69    3.69
  -2  -2   4  100.50    3.58
   2  -2  -4  101.65    3.72
   2   2  -4  100.75    3.69
   2   2  -4   98.09    3.59
  -2   2   4  102.74    3.69
   2   2  -4  102.32    3.69
  -2   2   4   95.95    3.60
  -1  -2   4    3.10    0.21
  -1  -2   4    2.65    0.21
  -1   2   4    3.41    0.21
   0  -2  -4   21.41    0.81
   0  -2   4   22.51    0.80
   0  -2  -4   22.07    0.79
   0   2   4   21.56    0.79
   0   2  -4   22.00    0.81
   0   2  -4   17.63    0.80
   0   2   4   21.82    0.83
   1  -2   4   52.96    1.97
  -1  -2  -4   53.36    2.03
   1  -2   4   54.84    1.98
  -1  -2  -4   53.70    1.96
   1   2   4   57.70    1.95
  -1   2  -4   56.06    1.98
  -1   2  -4   53.64    1.98
   1   2   4   54.73    2.02
  -1   2  -4   55.21    2.04
   2  -2   4   69.71    2.52
  -2  -2  -4   70.71    2.51
  -2  -2  -4   70.84    2.60
  -2   2  -4   68.68    2.53
  -2   2  -4   69.61    2.62
   2   2   4   72.77    2.49
   2   2   4   67.92    2.59
  -3  -2  -4    0.40    0.12
   3  -2   4    0.16    0.06
   3  -2   4    0.32    0.14
  -3  -2  -4    0.51    0.14
   3   2   4    0.39    0.16
   3   2   4    0.56    0.09
  -3   2  -4    0.16    0.17
  -4  -2  -4    1.18    0.17
   4  -2   4    1.05    0.18
  -4  -2  -4    0.95    0.17
  -4  -2  -4    0.22    0.16
  -4  -2  -4    1.87    0.20
  -4   2  -4    0.45    0.11
  -4   2  -4    1.56    0.24
  -4   2  -4    0.94    0.22
   5  -2   4    2.14    0.25
  -5  -2  -4    2.04    0.23
  -5  -2  -4    2.41    0.26
  -5  -2  -4    1.84    0.24
  -5  -2  -4    2.25    0.23
  -5   2  -4    2.44    0.30
  -5   2  -4    1.91    0.17
  -5   2  -4    2.71    0.32
  -6  -2  -4   47.71    1.81
  -6  -2  -4   47.38    1.78
  -6  -2  -4   49.52    1.84
  -6  -2  -4   46.89    1.84
   6  -2   4   45.68    1.80
  -6   2  -4   47.43    1.77
  -6   2  -4   47.65    1.89
  -6   2  -4   46.61    1.83
   7  -2   4    5.54    0.44
  -7  -2  -4    5.96    0.46
  -7  -2  -4    5.44    0.49
  -7  -2  -4    5.67    0.44
  -7  -2  -4    5.02    0.43
  -7   2  -4    5.32    0.50
  -7   2  -4    6.04    0.36
  -7   2  -4    5.71    0.48
   8  -2   4    0.74    0.27
  -8  -2  -4    1.00    0.31
  -8  -2  -4    0.77    0.27
  -8  -2  -4   -0.19    0.28
  -8  -2  -4    1.01    0.36
  -8   2  -4    1.58    0.44
  -8   2  -4    1.67    0.39
  -8   2  -4    0.52    0.22
  -9  -2  -4   17.88    0.92
  -9  -2  -4   18.11    0.88
  -9  -2  -4   18.85    0.95
   9  -2   4   18.13    0.89
  -9  -2  -4   18.54    0.91
  -9   2  -4   17.31    0.98
  -9   2  -4   16.26    0.98
  -9   2  -4   18.01    0.80
 -10  -2  -4    0.94    0.36
 -10  -2  -4    0.65    0.47
  10  -2   4    0.43    0.35
 -10  -2  -4    0.88    0.43
 -10   2  -4    1.67    0.56
 -10   2  -4    0.54    0.47
  10   2   4    0.65    0.34
 -11  -2  -4    0.30    0.33
 -11  -2  -4    0.66    0.52
 -11  -2  -4    0.74    0.47
  11  -2   4    0.08    0.38
 -11   2  -4    0.96    0.54
 -11   2  -4    0.37    0.53
  11   2   4    0.21    0.43
  12  -2   4    4.63    0.56
 -12  -2  -4    3.70    0.66
 -12  -2  -4    5.19    0.55
  12   2   4    4.42    0.50
 -12   2  -4    2.69    0.68
  12   2   4    4.59    0.61
 -12   2  -4    2.40    0.67
  13  -2   4    3.46    0.57
 -13  -2  -4    3.16    0.73
 -13   2  -4    2.87    0.71
 -13   2  -4    3.36    0.83
  13   2   4    3.05    0.51
  13   2   4    3.69    0.61
  13   2   4    3.99    0.65
  14  -2   4    1.57    0.68
 -14   2  -4    2.68    0.81
  14   2   4    2.86    0.62
 -14  -3   4    2.22    0.62
  14  -3  -4   -0.80    0.50
  14   3  -4    1.07    0.53
 -14   3   4    0.70    0.79
 -13  -3   4   -1.04    0.57
  13  -3  -4    1.10    0.58
 -13  -3   4   -0.25    0.41
 -13   3   4   -0.19    0.62
  13   3  -4    0.04    0.48
 -12  -3   4    0.98    0.41
 -12  -3   4   -0.46    0.52
  12  -3  -4    0.45    0.46
  12   3  -4    0.86    0.37
  12   3  -4    0.76    0.44
 -12   3   4    0.73    0.60
  11  -3  -4    1.20    0.48
  11  -3  -4    0.88    0.32
 -11  -3   4    0.58    0.50
 -11  -3   4    0.25    0.36
 -11   3   4    0.93    0.61
 -11   3   4    0.77    0.42
  11   3  -4    1.02    0.33
  11   3  -4    0.77    0.39
 -10  -3   4    6.55    0.59
  10  -3  -4    6.65    0.50
 -10  -3   4    6.10    0.53
  10  -3  -4    7.52    0.61
 -10   3   4    6.69    0.72
  10   3  -4    7.21    0.58
 -10   3   4    5.95    0.55
  10   3  -4    6.04    0.48
   9  -3  -4    0.32    0.33
   9  -3  -4    0.47    0.25
  -9  -3   4    0.76    0.40
  -9  -3   4    0.84    0.29
  -9   3   4    1.11    0.50
  -9   3   4    0.08    0.30
   9   3  -4    0.49    0.26
   9   3  -4    0.23    0.31
  -8  -3   4    1.00    0.31
   8  -3  -4    1.01    0.32
   8  -3  -4    0.69    0.22
  -8  -3   4    1.49    0.28
  -8  -3   4    0.97    0.37
   8   3  -4    1.22    0.29
  -8   3   4    1.65    0.43
  -8   3   4    0.81    0.28
  -7  -3   4    0.30    0.23
  -7  -3   4    0.37    0.31
  -7  -3   4    0.34    0.20
   7  -3  -4    0.14    0.18
   7  -3  -4    0.04    0.28
  -7   3   4    0.29    0.23
   7   3  -4    0.23    0.21
  -7   3   4    0.27    0.37
  -6  -3   4    2.33    0.24
   6  -3  -4    2.00    0.28
  -6  -3   4    2.15    0.31
  -6  -3   4    1.92    0.25
   6  -3  -4    2.32    0.23
   6   3  -4    2.18    0.25
  -6   3   4    2.66    0.27
  -6   3   4    2.54    0.35
   5  -3  -4    2.60    0.28
  -5  -3   4    2.88    0.31
  -5  -3   4    2.25    0.25
  -5  -3   4    4.39    0.30
   5  -3  -4    3.62    0.26
  -5   3   4    4.26    0.31
  -5   3   4    3.32    0.35
   5   3  -4    3.60    0.28
   4  -3  -4   21.43    0.92
  -4  -3   4   19.93    0.88
  -4  -3   4   22.73    0.94
  -4  -3   4   21.64    0.88
   4  -3  -4   22.52    0.86
  -4   3   4   24.45    0.91
  -4   3   4   24.48    0.95
   4   3  -4   24.24    0.90
  -3  -3   4    6.21    0.32
  -3  -3   4    4.81    0.33
   3  -3  -4    4.01    0.26
   3   3  -4    4.96    0.29
  -3   3   4    5.18    0.36
  -3   3   4    5.38    0.32
  -2  -3   4  182.57    6.34
   2  -3  -4  180.75    6.58
   2  -3  -4  179.52    6.32
  -2  -3   4  174.43    6.50
  -2   3   4  176.97    6.36
   2   3  -4  182.57    6.35
  -2   3   4  174.13    6.50
  -1  -3   4   11.46    0.50
   1  -3  -4   11.16    0.48
  -1  -3   4   12.31    0.50
   1  -3  -4   10.63    0.50
  -1  -3   4   10.62    0.45
  -1   3   4   14.16    0.54
  -1   3   4   13.71    0.52
   1   3  -4   12.56    0.51
   0  -3   4   79.01    2.79
   0  -3  -4   74.01    2.87
   0  -3  -4   80.23    2.78
   0  -3   4   75.88    2.84
   0   3   4   78.45    2.78
   0   3   4   80.73    2.87
   0   3  -4   77.77    2.79
   0   3  -4   75.46    2.87
   1  -3   4   11.91    0.49
  -1  -3  -4   12.53    0.46
   1  -3   4    9.74    0.43
  -1  -3  -4   11.15    0.46
   1   3   4   10.68    0.45
  -1   3  -4   10.30    0.48
  -1   3  -4   10.59    0.49
   1   3   4   12.55    0.50
  -2  -3  -4   30.11    1.11
  -2  -3  -4   28.21    1.09
   2  -3   4   29.66    1.10
   2   3   4   29.63    1.07
  -2   3  -4   28.55    1.14
  -2   3  -4   29.79    1.12
   2   3   4   28.33    1.14
  -3  -3  -4    1.99    0.20
   3   3   4    1.59    0.15
  -3   3  -4    2.01    0.26
   3   3   4    1.34    0.21
  -3   3  -4    1.53    0.22
  -4  -3  -4    7.39    0.41
  -4  -3  -4    7.27    0.37
   4  -3   4    7.76    0.41
  -4   3  -4    7.51    0.45
  -4   3  -4    8.29    0.47
  -4   3  -4    6.41    0.29
   4   3   4    7.28    0.34
  -5  -3  -4   47.04    1.79
   5  -3   4   45.39    1.75
  -5  -3  -4   47.64    1.80
  -5  -3  -4   47.62    1.75
  -5   3  -4   46.18    1.71
   5   3   4   45.09    1.71
  -5   3  -4   46.45    1.85
  -5   3  -4   47.15    1.79
  -6  -3  -4    2.98    0.29
  -6  -3  -4    2.04    0.29
   6  -3   4    3.00    0.29
  -6  -3  -4    3.17    0.29
  -6   3  -4    3.14    0.39
  -6   3  -4    2.85    0.22
  -6   3  -4    3.27    0.40
   6   3   4    3.07    0.28
  -7  -3  -4    1.37    0.29
  -7  -3  -4    0.30    0.28
  -7  -3  -4    0.88    0.26
   7  -3   4    0.78    0.25
  -7   3  -4    0.33    0.16
   7   3   4    1.21    0.22
  -7   3  -4    1.39    0.37
  -7   3  -4    0.98    0.32
  -8  -3  -4    5.62    0.46
   8  -3   4    5.55    0.50
  -8  -3  -4    7.63    0.58
  -8  -3  -4    6.22    0.50
  -8   3  -4    6.82    0.38
  -8   3  -4    6.29    0.58
   8   3   4    5.62    0.41
  -8   3  -4    6.77    0.58
  -9  -3  -4    0.50    0.30
  -9  -3  -4    0.34    0.35
   9  -3   4    0.97    0.33
  -9   3  -4    2.05    0.49
  -9   3  -4    1.09    0.47
   9   3   4    0.56    0.28
 -10  -3  -4    0.69    0.40
 -10  -3  -4    0.99    0.39
  10  -3   4   -0.14    0.34
 -10   3  -4    0.24    0.49
  10   3   4   -0.22    0.40
  10   3   4    0.35    0.31
 -10   3  -4    0.43    0.49
  11  -3   4    0.22    0.39
 -11  -3  -4    0.10    0.39
 -11  -3  -4    0.13    0.46
  11   3   4    0.11    0.32
 -11   3  -4    0.28    0.56
  11   3   4    0.14    0.44
 -11   3  -4    0.55    0.55
  12  -3   4    0.81    0.43
 -12  -3  -4    0.17    0.56
 -12  -3  -4    0.22    0.42
 -12   3  -4    0.68    0.70
  12   3   4    0.67    0.39
 -12   3  -4    0.09    0.62
  12   3   4    0.28    0.52
  13  -3   4    0.19    0.45
  13  -3   4    0.86    0.61
 -13  -3  -4    0.13    0.60
 -13  -3  -4   -0.35    0.47
  13   3   4    0.15    0.57
 -13   3  -4    0.47    0.68
  14  -3   4    0.71    0.68
 -14   3  -4   -0.36    0.74
  14   3   4    0.74    0.57
  14   3   4    1.00    0.64
 -14  -4   4    1.97    0.64
  14  -4  -4    3.78    0.76
  14   4  -4    3.29    0.62
 -14   4   4    2.65    0.80
 -13  -4   4    1.10    0.46
 -13  -4   4    0.10    0.59
  13  -4  -4    0.06    0.59
  13   4  -4    0.18    0.48
 -13   4   4   -0.42    0.65
 -12  -4   4   -0.22    0.40
 -12  -4   4   -0.35    0.56
  12  -4  -4    0.86    0.54
 -12   4   4   -0.18    0.59
  12   4  -4    0.74    0.46
 -11  -4   4    5.76    0.55
 -11  -4   4    6.18    0.64
  11  -4  -4    7.58    0.69
  11   4  -4    4.90    0.53
 -11   4   4    6.01    0.75
 -10  -4   4   14.89    0.90
  10  -4  -4   15.62    0.77
 -10  -4   4   14.37    0.80
  10  -4  -4   16.81    0.95
  10   4  -4   14.07    0.84
 -10   4   4   14.45    1.07
 -10   4   4   18.63    0.89
  10   4  -4   15.68    0.75
   9  -4  -4    0.51    0.35
  -9  -4   4    0.92    0.43
   9  -4  -4    0.45    0.26
  -9  -4   4    0.64    0.31
  -9   4   4    0.39    0.45
  -9   4   4    0.65    0.29
   9   4  -4    0.58    0.23
   9   4  -4    0.78    0.34
   8  -4  -4    1.84    0.28
  -8  -4   4    1.29    0.37
  -8  -4   4    1.96    0.32
   8  -4  -4    1.28    0.38
   8   4  -4    2.35    0.36
  -8   4   4    2.38    0.31
  -8   4   4    1.28    0.43
  -7  -4   4  113.48    4.16
  -7  -4   4  109.38    4.03
   7  -4  -4  113.03    4.20
  -7  -4   4  112.74    4.18
   7  -4  -4  109.41    4.01
  -7   4   4  115.67    4.11
  -7   4   4  107.63    4.11
   7   4  -4  107.22    4.04
   6  -4  -4    2.25    0.30
  -6  -4   4    2.49    0.25
  -6  -4   4    2.20    0.33
   6  -4  -4    2.44    0.24
  -6  -4   4    2.79    0.29
   6   4  -4    1.87    0.26
  -6   4   4    1.96    0.37
  -6   4   4    2.68    0.27
  -5  -4   4    0.60    0.17
   5  -4  -4    1.19    0.24
  -5  -4   4    1.59    0.28
   5  -4  -4    1.34    0.19
   5   4  -4    1.93    0.25
  -5   4   4    1.87    0.36
   4  -4  -4    3.16    0.31
   4  -4  -4    3.39    0.27
  -4  -4   4    3.60    0.30
  -4  -4   4    5.06    0.40
   4   4  -4    3.59    0.29
  -4   4   4    3.86    0.38
  -4   4   4    4.41    0.32
  -3  -4   4   61.09    2.29
  -3  -4   4   63.81    2.23
   3  -4  -4   58.67    2.29
   3  -4  -4   58.50    2.19
   3   4  -4   60.57    2.22
  -3   4   4   61.12    2.28
  -3   4   4   61.14    2.25
   2  -4  -4    8.40    0.40
   2  -4  -4    7.90    0.40
  -2  -4   4    8.56    0.43
  -2  -4   4    9.09    0.43
  -2   4   4    8.36    0.45
   2   4  -4    8.46    0.42
  -2   4   4    8.66    0.43
  -1  -4   4  135.45    4.78
  -1  -4   4  129.23    4.66
   1  -4  -4  132.34    4.65
   1  -4  -4  126.33    4.82
  -1  -4   4  128.53    4.76
   1   4  -4  129.93    4.67
  -1   4   4  127.79    4.67
  -1   4   4  135.32    4.78
   0  -4   4   26.40    1.01
   0  -4  -4   26.65    1.00
   0  -4  -4   25.73    1.01
   0  -4   4   26.48    1.00
   0   4  -4   24.80    1.01
   0   4  -4   26.60    1.03
   0   4   4   27.20    1.04
   0   4   4   26.56    1.00
  -1  -4  -4    0.73    0.13
  -1  -4  -4    0.36    0.15
   1  -4   4    0.44    0.19
   1   4   4    0.26    0.14
  -1   4  -4    0.14    0.09
  -1   4  -4    0.01    0.15
  -1   4  -4    0.36    0.19
   1   4   4    0.36    0.16
   2  -4   4    8.71    0.43
  -2  -4  -4    9.24    0.43
   2   4   4    7.74    0.47
  -2   4  -4   10.08    0.48
   3  -4   4   34.23    1.29
  -3  -4  -4   33.90    1.28
  -3  -4  -4   32.87    1.28
  -3   4  -4   35.63    1.33
  -3   4  -4   32.43    1.34
   3   4   4   33.17    1.33
   3   4   4   32.59    1.25
   4  -4   4    1.36    0.21
  -4  -4  -4    1.14    0.16
  -4  -4  -4    1.89    0.25
  -4   4  -4    1.07    0.27
   4   4   4    0.83    0.24
   4   4   4    1.43    0.17
  -4   4  -4    2.02    0.31
   5  -4   4   64.95    2.48
  -5  -4  -4   65.84    2.47
  -5  -4  -4   67.53    2.53
   5   4   4   68.68    2.57
  -5   4  -4   66.86    2.52
  -5   4  -4   70.70    2.62
   5   4   4   65.86    2.44
  -6  -4  -4   58.76    2.18
  -6  -4  -4   56.54    2.13
   6  -4   4   56.56    2.15
   6   4   4   56.29    2.09
  -6   4  -4   60.87    2.28
  -6   4  -4   55.55    2.19
  -6   4  -4   53.95    2.08
  -7  -4  -4    6.56    0.47
   7  -4   4    6.63    0.45
  -7  -4  -4    6.77    0.47
  -7   4  -4    6.22    0.59
  -7   4  -4    6.88    0.63
  -7   4  -4    6.18    0.32
   7   4   4    6.46    0.42
  -8  -4  -4    6.03    0.47
  -8  -4  -4    5.91    0.47
   8  -4   4    5.81    0.49
   8   4   4    4.84    0.40
  -8   4  -4    5.19    0.54
  -8   4  -4    6.70    0.62
   8   4   4    6.21    0.54
  -9  -4  -4    1.05    0.38
   9  -4   4    0.65    0.34
  -9  -4  -4    1.12    0.35
  -9   4  -4    1.45    0.51
   9   4   4    1.10    0.39
   9   4   4    1.58    0.32
  -9   4  -4    1.46    0.50
 -10  -4  -4    1.19    0.41
  10  -4   4    1.08    0.38
 -10  -4  -4    1.15    0.40
  10   4   4    0.49    0.40
 -10   4  -4    1.21    0.54
  10   4   4    0.86    0.33
 -10   4  -4    1.50    0.50
 -11  -4  -4    1.22    0.40
  11  -4   4    1.30    0.42
 -11  -4  -4    0.99    0.49
 -11   4  -4    0.65    0.67
  11   4   4    0.53    0.37
  11   4   4    0.88    0.52
 -11   4  -4    1.73    0.62
 -12  -4  -4    4.89    0.64
 -12  -4  -4    4.34    0.57
  12  -4   4    4.91    0.59
  12   4   4    4.93    0.64
 -12   4  -4    4.43    0.70
  13  -4   4    0.56    0.66
  13  -4   4    1.27    0.66
 -13  -4  -4   -0.15    0.49
  13   4   4    0.76    0.63
 -13   4  -4   -1.17    0.65
  14  -4   4    2.31    0.73
 -14  -4  -4    1.23    0.57
 -14   4  -4    1.14    0.78
  14   4   4    2.87    0.73
 -13  -5   4    4.41    0.61
  13  -5  -4    4.95    0.76
 -13  -5   4    4.01    0.65
  13   5  -4    5.77    0.68
 -13   5   4    5.51    0.94
 -12  -5   4    2.50    0.51
 -12  -5   4    2.34    0.66
  12  -5  -4    3.47    0.66
  12   5  -4    1.92    0.50
 -12   5   4    3.97    0.81
 -11  -5   4    1.76    0.45
  11  -5  -4    3.14    0.59
 -11  -5   4    2.34    0.54
 -11   5   4    2.21    0.64
  11   5  -4    1.27    0.43
  10  -5  -4    0.04    0.46
 -10  -5   4    0.01    0.37
  10  -5  -4    0.41    0.30
 -10  -5   4    1.02    0.46
  10   5  -4    0.00    0.36
 -10   5   4    0.78    0.61
  -9  -5   4    1.44    0.44
   9  -5  -4    1.38    0.40
   9  -5  -4    1.46    0.30
  -9  -5   4    1.64    0.36
  -9   5   4    1.40    0.55
   9   5  -4    1.64    0.27
   9   5  -4    1.95    0.39
  -8  -5   4    8.76    0.67
   8  -5  -4    8.85    0.62
  -8  -5   4    8.36    0.59
   8  -5  -4    9.08    0.54
   8   5  -4    9.34    0.46
  -8   5   4   10.29    0.54
  -8   5   4   10.21    0.82
   8   5  -4    9.31    0.60
  -7  -5   4    1.53    0.40
  -7  -5   4    1.05    0.28
   7  -5  -4    0.70    0.31
   7  -5  -4    1.24    0.25
  -7   5   4    1.41    0.26
   7   5  -4    0.75    0.26
  -7   5   4    1.53    0.42
   6  -5  -4    1.29    0.28
   6  -5  -4    0.91    0.22
  -6  -5   4    1.00    0.34
  -6  -5   4    0.95    0.28
  -6   5   4    0.97    0.22
  -6   5   4    1.34    0.36
   6   5  -4    0.93    0.27
   5  -5  -4   42.47    1.69
  -5  -5   4   43.83    1.64
  -5  -5   4   43.62    1.70
  -5   5   4   42.99    1.65
   5   5  -4   40.21    1.63
  -5   5   4   43.84    1.71
  -4  -5   4   52.05    2.06
   4  -5  -4   54.94    2.07
  -4  -5   4   55.56    2.00
   4  -5  -4   53.23    1.97
   4   5  -4   51.54    1.99
  -4   5   4   52.43    2.04
  -4   5   4   54.47    2.03
  -3  -5   4    5.50    0.38
   3  -5  -4    4.55    0.36
  -3  -5   4    5.33    0.39
  -3   5   4    6.92    0.47
  -3   5   4    6.16    0.38
   3   5  -4    5.90    0.40
  -2  -5   4    0.83    0.22
  -2  -5   4    1.10    0.20
   2  -5  -4    0.48    0.18
  -2   5   4    1.40    0.22
  -2   5   4    1.80    0.27
   2   5  -4    1.02    0.22
   1  -5  -4   78.26    2.86
  -1  -5   4   78.99    2.87
  -1  -5   4   82.90    2.92
  -1  -5   4   78.90    2.93
   1  -5  -4   77.40    2.95
   1   5  -4   76.93    2.88
  -1   5   4   78.38    2.88
  -1   5   4   81.53    2.95
   0  -5   4  123.70    4.46
   0  -5  -4  119.51    4.33
   0  -5   4  119.34    4.42
   0  -5  -4  121.47    4.47
   0  -5   4  120.44    4.34
   0   5   4  121.71    4.34
   0   5  -4  120.91    4.36
   0   5   4  121.15    4.45
   1  -5   4   71.30    2.58
  -1  -5  -4   71.26    2.57
  -1  -5  -4   69.68    2.62
   1   5   4   68.22    2.64
  -1   5  -4   69.52    2.59
   1   5   4   70.59    2.56
  -1   5  -4   72.60    2.65
  -1   5  -4   70.98    2.59
  -2  -5  -4   20.52    0.84
   2  -5   4   21.03    0.86
  -2  -5  -4   20.88    0.82
  -2   5  -4   20.67    0.79
   2   5   4   20.19    0.82
  -2   5  -4   20.51    0.87
  -2   5  -4   21.45    0.89
   2   5   4   19.90    0.87
  -3  -5  -4   21.95    0.88
  -3  -5  -4   21.40    0.85
   3  -5   4   21.05    0.88
  -3   5  -4   21.46    0.95
  -3   5  -4   20.87    0.79
  -3   5  -4   23.63    0.95
  -3   5  -4   21.57    0.80
   3   5   4   21.27    0.92
   3   5   4   20.75    0.85
   4  -5   4   13.44    0.64
  -4  -5  -4   13.48    0.63
  -4  -5  -4   13.50    0.57
  -4   5  -4   13.95    0.72
   4   5   4   13.15    0.67
  -4   5  -4   13.67    0.68
   4   5   4   12.60    0.58
  -5  -5  -4   83.73    3.14
   5  -5   4   84.44    3.15
  -5  -5  -4   85.15    3.20
   5   5   4   83.32    3.11
   5   5   4   90.67    3.26
  -5   5  -4   87.93    3.31
  -5   5  -4   85.70    3.19
  -6  -5  -4    9.45    0.56
   6  -5   4   10.00    0.54
  -6  -5  -4   10.71    0.51
  -6   5  -4    9.66    0.67
   6   5   4    9.49    0.62
   6   5   4    9.87    0.50
  -6   5  -4   10.71    0.71
  -7  -5  -4   12.07    0.65
   7  -5   4   11.36    0.63
  -7  -5  -4   13.25    0.62
   7   5   4   11.51    0.71
  -7   5  -4   12.15    0.76
  -7   5  -4   11.75    0.78
   7   5   4   12.03    0.59
  -8  -5  -4    6.02    0.48
   8  -5   4    4.72    0.47
  -8  -5  -4    6.01    0.51
   8   5   4    5.31    0.53
  -8   5  -4    5.82    0.64
   8   5   4    5.12    0.44
  -8   5  -4    5.77    0.61
  -9  -5  -4    0.06    0.32
  -9  -5  -4    0.14    0.38
   9  -5   4    0.94    0.36
   9   5   4    0.08    0.44
   9   5   4    0.49    0.28
  -9   5  -4    0.57    0.51
  -9   5  -4    0.53    0.55
 -10  -5  -4    2.27    0.43
  10  -5   4    2.01    0.42
 -10  -5  -4    1.70    0.41
  10   5   4    2.41    0.55
 -10   5  -4    1.80    0.59
 -10   5  -4    2.64    0.63
  10   5   4    1.61    0.37
 -11  -5  -4    4.81    0.58
  11  -5   4    4.38    0.55
 -11   5  -4    2.41    0.68
  11   5   4    4.71    0.51
  11   5   4    4.40    0.62
 -11   5  -4    4.02    0.74
  12  -5   4    0.61    0.61
  12  -5   4    0.86    0.45
 -12  -5  -4    0.12    0.49
 -12   5  -4   -0.06    0.59
  12   5   4    0.27    0.52
  13  -5   4    1.36    0.61
 -13  -5  -4    1.47    0.54
 -13   5  -4    0.52    0.75
  13   5   4    0.62    0.66
 -13  -6   4    1.79    0.63
  13  -6  -4    2.19    0.64
 -13  -6   4    0.92    0.55
  13   6  -4    3.02    0.59
 -13   6   4    2.29    0.77
 -12  -6   4    8.01    0.73
 -12  -6   4    8.98    0.80
  12  -6  -4   10.79    0.95
  12   6  -4    9.01    0.77
 -12   6   4    7.73    0.99
 -11  -6   4    2.29    0.48
 -11  -6   4    2.67    0.65
  11  -6  -4    2.39    0.60
  11   6  -4    3.11    0.51
 -11   6   4    3.04    0.70
  10  -6  -4    0.67    0.44
 -10  -6   4    0.50    0.35
  10  -6  -4    0.99    0.35
 -10  -6   4    1.09    0.55
 -10   6   4    1.03    0.63
  10   6  -4    0.89    0.42
   9  -6  -4    6.20    0.63
   9  -6  -4    6.63    0.52
  -9  -6   4    6.90    0.67
  -9  -6   4    6.43    0.56
   9   6  -4    6.42    0.56
  -9   6   4    6.56    0.75
  -8  -6   4   28.75    1.30
   8  -6  -4   28.99    1.27
  -8  -6   4   29.10    1.23
   8  -6  -4   29.21    1.18
  -8   6   4   28.87    1.36
   8   6  -4   25.27    1.21
   7  -6  -4    1.42    0.37
   7  -6  -4    1.13    0.30
  -7  -6   4    0.85    0.38
  -7  -6   4    0.66    0.30
   7   6  -4    1.35    0.33
  -7   6   4    0.95    0.44
  -7   6   4    1.16    0.26
   6  -6  -4   15.71    0.80
  -6  -6   4   15.52    0.75
  -6  -6   4   16.53    0.82
   6  -6  -4   15.96    0.73
  -6   6   4   16.17    0.71
   6   6  -4   15.48    0.74
  -6   6   4   14.50    0.86
   6   6  -4   15.81    0.61
  -5  -6   4   -0.02    0.24
   5  -6  -4    0.25    0.24
  -5  -6   4   -0.24    0.31
   5  -6  -4    0.12    0.21
  -5   6   4    0.14    0.22
  -5   6   4    0.58    0.33
   5   6  -4    0.10    0.26
  -4  -6   4   13.24    0.62
   4  -6  -4   12.49    0.59
   4  -6  -4   11.49    0.61
  -4  -6   4   12.42    0.64
  -4   6   4   12.82    0.72
   4   6  -4   10.61    0.59
  -4   6   4   12.25    0.60
  -3  -6   4   12.44    0.61
  -3  -6   4   11.32    0.59
   3  -6  -4   11.58    0.57
   3  -6  -4   12.64    0.57
  -3   6   4   12.44    0.60
   3   6  -4   12.57    0.63
  -3   6   4   12.69    0.68
   2  -6  -4  136.32    5.17
  -2  -6   4  144.93    5.11
  -2  -6   4  138.17    5.12
   2  -6  -4  139.71    4.99
  -2  -6   4  136.63    5.01
  -2   6   4  143.34    5.03
   2   6  -4  136.71    5.02
  -1  -6   4   13.24    0.61
  -1  -6   4   12.78    0.62
   1  -6  -4   13.47    0.60
  -1  -6   4   12.76    0.53
   1  -6  -4   12.84    0.59
  -1   6   4   14.52    0.63
   1   6  -4   13.04    0.63
  -1   6   4   15.61    0.67
   0  -6   4    5.42    0.42
   0  -6  -4    5.43    0.36
   0  -6  -4    5.09    0.31
   0  -6   4    4.79    0.27
   0   6   4    5.53    0.39
   0   6   4    5.36    0.38
   0   6  -4    4.51    0.31
   0   6  -4    5.33    0.41
  -1  -6  -4   51.64    1.94
  -1  -6  -4   54.88    1.93
   1  -6   4   52.84    1.95
   1  -6   4   50.60    1.93
   1   6   4   51.18    1.92
  -1   6  -4   48.86    1.94
  -1   6  -4   51.01    1.92
   1   6   4   51.01    1.98
  -2  -6  -4    2.49    0.23
  -2  -6  -4    2.00    0.27
   2  -6   4    2.33    0.30
   2   6   4    2.29    0.29
  -2   6  -4    2.86    0.30
   2   6   4    2.24    0.25
  -2   6  -4    2.62    0.32
  -2   6  -4    2.33    0.20
   3  -6   4   15.60    0.73
  -3  -6  -4   15.69    0.73
  -3  -6  -4   16.74    0.67
  -3   6  -4   16.61    0.65
   3   6   4   15.64    0.76
  -3   6  -4   17.25    0.81
   3   6   4   16.88    0.70
  -3   6  -4   15.17    0.76
  -4  -6  -4   80.53    2.92
  -4  -6  -4   78.31    2.89
   4  -6   4   77.30    2.89
  -4   6  -4   77.15    3.02
  -4   6  -4   74.83    2.92
   4   6   4   80.83    3.00
   4   6   4   79.25    2.86
  -5  -6  -4   19.94    0.87
  -5  -6  -4   19.87    0.80
   5  -6   4   18.85    0.85
  -5   6  -4   18.63    0.93
  -5   6  -4   18.84    0.94
   5   6   4   19.66    0.82
   5   6   4   19.26    0.95
  -6  -6  -4    1.63    0.24
   6  -6   4    1.50    0.32
  -6  -6  -4    1.59    0.33
   6   6   4    1.36    0.26
   6   6   4    1.64    0.37
  -6   6  -4    1.37    0.41
  -6   6  -4    1.57    0.40
  -7  -6  -4   74.67    2.70
  -7  -6  -4   68.89    2.67
   7  -6   4   70.20    2.68
   7   6   4   74.35    2.79
   7   6   4   68.95    2.63
  -7   6  -4   71.02    2.85
  -7   6  -4   68.33    2.75
  -8  -6  -4    2.40    0.40
   8  -6   4    2.28    0.40
  -8  -6  -4    3.36    0.36
  -8   6  -4    3.54    0.59
   8   6   4    3.30    0.36
   8   6   4    3.62    0.53
  -8   6  -4    3.05    0.55
   9  -6   4   -0.22    0.33
  -9  -6  -4    0.26    0.40
  -9  -6  -4    0.97    0.32
  -9   6  -4    0.31    0.49
  -9   6  -4   -0.03    0.50
   9   6   4    0.21    0.48
   9   6   4    0.00    0.31
  10  -6   4    0.51    0.40
 -10  -6  -4    0.30    0.39
  10   6   4    0.33    0.34
  10   6   4    0.26    0.53
 -10   6  -4    0.46    0.60
 -11  -6  -4    3.66    0.58
  11  -6   4    2.90    0.51
  11  -6   4    3.00    0.65
  11   6   4    3.52    0.69
 -11   6  -4    3.94    0.76
  12  -6   4    1.98    0.51
  12  -6   4    1.57    0.58
 -12  -6  -4    0.53    0.53
  12   6   4    1.74    0.68
 -12   6  -4    0.45    0.65
 -13  -6  -4    8.29    0.79
  13  -6   4    8.97    0.95
 -13   6  -4    8.59    1.04
  13   6   4    6.63    0.91
  13  -7  -4    1.90    0.66
 -13  -7   4    2.21    0.61
  13   7  -4    2.53    0.69
 -13   7   4    2.77    0.84
 -12  -7   4    1.14    0.69
 -12  -7   4    1.39    0.55
  12  -7  -4    1.48    0.66
  12   7  -4    2.03    0.54
 -12   7   4    1.11    0.83
  11  -7  -4    1.08    0.60
 -11  -7   4    0.99    0.47
 -11  -7   4    0.98    0.59
 -11   7   4    1.27    0.67
  11   7  -4    1.72    0.49
 -10  -7   4    2.22    0.55
 -10  -7   4    2.18    0.47
  10  -7  -4    1.72    0.51
  10   7  -4    2.29    0.48
 -10   7   4    1.75    0.63
  -9  -7   4    1.27    0.45
  -9  -7   4    1.75    0.49
   9  -7  -4    2.55    0.39
   9  -7  -4    1.72    0.50
  -9   7   4    0.89    0.55
   9   7  -4    2.57    0.45
  -8  -7   4    2.72    0.41
  -8  -7   4    2.12    0.47
   8  -7  -4    2.39    0.43
   8  -7  -4    2.52    0.37
   8   7  -4    2.23    0.41
  -8   7   4    1.91    0.61
  -7  -7   4    2.95    0.45
  -7  -7   4    2.77    0.43
   7  -7  -4    1.80    0.39
   7  -7  -4    2.95    0.35
  -7   7   4    1.82    0.49
   7   7  -4    2.25    0.38
  -6  -7   4    1.67    0.34
  -6  -7   4    1.35    0.38
   6  -7  -4    1.45    0.37
   6  -7  -4    1.70    0.30
  -6   7   4    2.01    0.44
   6   7  -4    1.70    0.37
  -6   7   4    2.03    0.27
  -5  -7   4   21.10    0.97
  -5  -7   4   23.44    1.03
   5  -7  -4   22.15    0.94
   5  -7  -4   20.93    0.98
  -5   7   4   22.97    0.95
  -5   7   4   22.33    1.06
   5   7  -4   22.24    0.99
  -4  -7   4   10.76    0.63
   4  -7  -4    9.70    0.56
  -4  -7   4    9.18    0.56
   4  -7  -4    9.37    0.54
   4   7  -4    9.52    0.59
  -4   7   4    9.97    0.68
  -4   7   4    9.88    0.54
   3  -7  -4    3.20    0.31
   3  -7  -4    2.68    0.28
  -3  -7   4    2.32    0.31
  -3   7   4    3.46    0.34
  -3   7   4    3.90    0.41
   3   7  -4    3.45    0.38
   2  -7  -4    3.08    0.27
  -2  -7   4    1.72    0.30
   2  -7  -4    2.84    0.30
  -2  -7   4    3.04    0.33
  -2  -7   4    2.95    0.17
   2   7  -4    3.46    0.38
  -2   7   4    3.38    0.35
  -2   7   4    4.01    0.35
   1  -7  -4   19.45    0.82
  -1  -7   4   20.32    0.88
  -1  -7   4   19.72    0.77
   1  -7  -4   19.11    0.83
   1   7  -4   19.39    0.85
  -1   7   4   19.62    0.87
  -1   7   4   20.36    0.88
   1   7  -4   20.53    0.90
   0  -7  -4    3.71    0.27
   0  -7   4    4.05    0.25
   0  -7   4    3.83    0.36
   0  -7  -4    3.19    0.32
   0   7  -4    3.59    0.36
   0   7   4    3.90    0.36
   0   7   4    3.99    0.35
   0   7  -4    3.81    0.31
  -1  -7  -4    9.66    0.52
   1  -7   4    6.92    0.48
  -1  -7  -4    7.66    0.39
   1  -7   4    7.13    0.39
   1   7   4    7.96    0.48
   1   7   4    8.48    0.51
  -1   7  -4    7.19    0.41
  -1   7  -4    8.60    0.52
  -2  -7  -4    3.90    0.29
   2  -7   4    4.18    0.39
   2  -7   4    4.13    0.32
  -2  -7  -4    4.26    0.36
  -2   7  -4    3.33    0.38
   2   7   4    3.81    0.37
  -2   7  -4    4.31    0.30
   2   7   4    4.85    0.38
  -3  -7  -4    4.74    0.41
  -3  -7  -4    3.94    0.28
   3  -7   4    4.47    0.40
   3  -7   4    4.41    0.37
  -3   7  -4    4.32    0.29
  -3   7  -4    4.57    0.43
   3   7   4    4.05    0.42
   3   7   4    4.74    0.39
  -4  -7  -4    0.99    0.32
  -4  -7  -4    0.61    0.16
   4  -7   4    0.42    0.27
   4   7   4    0.95    0.32
  -4   7  -4    1.07    0.35
   4   7   4    0.93    0.26
  -5  -7  -4   61.56    2.41
   5  -7   4   63.49    2.43
  -5  -7  -4   67.13    2.41
  -5   7  -4   61.31    2.47
  -5   7  -4   65.88    2.56
   5   7   4   64.62    2.52
   5   7   4   63.22    2.38
  -6  -7  -4   15.04    0.78
  -6  -7  -4   15.35    0.67
   6  -7   4   14.34    0.75
   6   7   4   14.80    0.73
  -6   7  -4   16.49    0.94
  -6   7  -4   15.06    0.87
   6   7   4   14.47    0.84
  -7  -7  -4    0.43    0.24
  -7  -7  -4    0.74    0.35
   7  -7   4    0.20    0.35
  -7   7  -4    0.70    0.44
  -7   7  -4    0.37    0.44
   7   7   4    0.67    0.29
   7   7   4    0.62    0.40
  -8  -7  -4   14.18    0.81
   8  -7   4   14.90    0.81
   8  -7   4   14.29    0.84
   8   7   4   15.16    0.76
   8   7   4   15.64    0.92
  -8   7  -4   13.75    0.93
  -9  -7  -4    3.17    0.51
   9  -7   4    3.78    0.53
   9  -7   4    3.82    0.48
  -9   7  -4    3.25    0.62
   9   7   4    3.32    0.57
   9   7   4    3.95    0.43
 -10  -7  -4    0.26    0.43
  10  -7   4    0.67    0.42
  10  -7   4    0.24    0.46
 -10   7  -4    0.64    0.64
  10   7   4    0.92    0.60
  11  -7   4    6.44    0.76
  11  -7   4    7.54    0.67
 -11  -7  -4    6.68    0.70
  11   7   4    5.67    0.80
 -11   7  -4    4.56    0.79
 -12  -7  -4    0.09    0.50
  12  -7   4    1.40    0.67
 -12   7  -4   -0.54    0.65
  12   7   4    0.70    0.69
 -13  -7  -4    0.97    0.62
  13  -7   4    1.39    0.65
  13   7   4    0.04    0.73
 -13   7  -4    2.01    0.88
  12  -8  -4    0.91    0.60
 -12  -8   4    0.13    0.55
  12   8  -4   -0.24    0.68
 -12   8   4   -0.13    0.73
  12   8  -4    0.50    0.50
  11  -8  -4    3.46    0.63
 -11  -8   4    3.38    0.59
  11   8  -4    3.45    0.58
 -11   8   4    1.48    0.79
 -10  -8   4    7.86    0.76
 -10  -8   4    7.33    0.68
  10  -8  -4    7.60    0.72
  10   8  -4    8.08    0.71
 -10   8   4    6.86    0.92
  -9  -8   4    4.16    0.58
   9  -8  -4    3.90    0.60
   9  -8  -4    3.93    0.46
  -9  -8   4    3.87    0.55
  -9   8   4    4.44    0.77
   9   8  -4    4.36    0.53
  -8  -8   4    3.43    0.58
   8  -8  -4    3.69    0.54
  -8  -8   4    3.35    0.51
   8  -8  -4    3.03    0.41
   8   8  -4    3.53    0.48
  -8   8   4    2.01    0.58
   7  -8  -4    8.06    0.67
   7  -8  -4    7.22    0.54
  -7  -8   4    8.06    0.66
  -7  -8   4    6.98    0.66
  -7   8   4    9.30    0.79
   7   8  -4    6.10    0.57
  -6  -8   4    0.08    0.36
   6  -8  -4   -0.28    0.31
  -6  -8   4    0.51    0.38
   6  -8  -4    0.33    0.31
  -6   8   4    0.38    0.49
  -6   8   4    0.32    0.36
   6   8  -4    0.09    0.33
  -5  -8   4   11.43    0.65
  -5  -8   4   10.53    0.67
   5  -8  -4   10.42    0.64
   5  -8  -4    9.48    0.60
  -5   8   4   10.82    0.74
   5   8  -4    9.69    0.66
  -5   8   4    9.99    0.58
   4  -8  -4   25.88    1.13
  -4  -8   4   27.54    1.16
   4  -8  -4   27.37    1.12
  -4   8   4   26.46    1.14
  -4   8   4   27.22    1.21
   4   8  -4   26.74    1.15
   3  -8  -4    2.10    0.33
   3  -8  -4    1.79    0.29
  -3  -8   4    1.74    0.34
  -3  -8   4    2.58    0.36
   3   8  -4    2.11    0.37
  -3   8   4    2.19    0.41
  -3   8   4    1.62    0.32
   2  -8  -4    8.66    0.50
  -2  -8   4    8.21    0.36
   2  -8  -4    8.33    0.48
  -2  -8   4    7.95    0.54
  -2   8   4    8.70    0.61
   2   8  -4    8.27    0.51
   2   8  -4   10.17    0.62
  -2   8   4    8.68    0.55
   1  -8  -4   11.02    0.56
  -1  -8   4   11.89    0.48
   1  -8  -4   11.22    0.59
  -1  -8   4   10.45    0.62
  -1   8   4   11.19    0.61
  -1   8   4   11.27    0.66
   1   8  -4   11.72    0.64
   1   8  -4   11.79    0.60
   0  -8  -4    6.97    0.51
   0  -8   4    7.65    0.35
   0  -8   4    6.02    0.48
   0  -8  -4    6.22    0.38
   0   8   4    5.89    0.45
   0   8  -4    7.11    0.44
   0   8   4    6.58    0.47
   0   8  -4    7.16    0.56
   1  -8   4   11.87    0.64
   1  -8   4   12.35    0.56
  -1  -8  -4   12.50    0.64
  -1  -8  -4   12.35    0.56
  -1   8  -4   10.92    0.71
  -1   8  -4   11.94    0.58
   1   8   4   12.72    0.68
   1   8   4   12.45    0.62
  -2  -8  -4    0.20    0.28
   2  -8   4    0.34    0.20
   2  -8   4    1.06    0.34
  -2  -8  -4    0.22    0.18
   2   8   4    0.53    0.27
  -2   8  -4    0.56    0.36
   2   8   4    0.49    0.28
  -2   8  -4    0.16    0.18
   3  -8   4    0.89    0.25
  -3  -8  -4    0.43    0.18
   3  -8   4    1.12    0.35
  -3  -8  -4    0.08    0.33
   3   8   4    0.67    0.35
  -3   8  -4    0.87    0.35
  -3   8  -4    0.75    0.20
   3   8   4    1.00    0.28
   4  -8   4   10.98    0.62
   4  -8   4   10.40    0.67
  -4  -8  -4   12.07    0.52
  -4  -8  -4   11.04    0.66
   4   8   4   10.48    0.69
  -4   8  -4   11.12    0.72
  -4   8  -4   11.89    0.54
   4   8   4   11.18    0.64
   5  -8   4   27.83    1.23
   5  -8   4   28.26    1.26
  -5  -8  -4   29.04    1.25
  -5  -8  -4   30.71    1.15
   5   8   4   29.70    1.33
  -5   8  -4   28.03    1.31
   5   8   4   30.51    1.23
   6  -8   4    1.18    0.38
  -6  -8  -4    1.10    0.38
   6  -8   4    1.23    0.39
  -6   8  -4    1.07    0.45
   6   8   4    1.23    0.32
   6   8   4    1.40    0.43
   7  -8   4    1.57    0.44
   7  -8   4    1.73    0.43
  -7  -8  -4    1.47    0.41
   7   8   4    1.70    0.47
  -7   8  -4    1.26    0.55
   7   8   4    1.76    0.35
  -8  -8  -4    2.97    0.53
   8  -8   4    3.00    0.52
   8  -8   4    2.84    0.48
  -8   8  -4    3.07    0.59
   8   8   4    2.70    0.42
   8   8   4    2.55    0.55
   9  -8   4    1.11    0.44
  -9  -8  -4    0.56    0.43
   9  -8   4   -0.47    0.41
   9   8   4    0.00    0.32
   9   8   4   -0.46    0.56
  -9   8  -4    0.29    0.55
 -10  -8  -4    1.05    0.49
  10  -8   4    4.15    0.65
  10  -8   4    3.66    0.55
 -10   8  -4    3.59    0.71
  10   8   4    3.79    0.73
  11  -8   4    4.27    0.66
  11  -8   4    3.98    0.59
 -11  -8  -4    4.14    0.67
  11   8   4    3.69    0.77
 -11   8  -4    3.22    0.81
  12  -8   4    0.21    0.67
 -12  -8  -4    0.45    0.53
 -12   8  -4   -0.40    0.79
  12   8   4   -0.50    0.70
 -12  -9   4    3.74    0.69
  12  -9  -4    4.37    0.82
 -12   9   4    4.08    0.89
  12   9  -4    3.28    0.75
  11  -9  -4    1.35    0.59
 -11  -9   4    0.15    0.55
  11   9  -4    0.58    0.67
 -11   9   4    0.22    0.81
  11   9  -4    1.53    0.53
 -10  -9   4    1.96    0.57
  10  -9  -4    2.09    0.56
  10   9  -4    2.95    0.69
  10   9  -4    2.63    0.54
 -10   9   4    1.19    0.75
   9  -9  -4    3.06    0.60
  -9  -9   4    2.92    0.56
  -9   9   4    3.23    0.69
   9   9  -4    2.87    0.54
   9   9  -4    2.65    0.57
  -8  -9   4    2.87    0.50
   8  -9  -4    3.95    0.47
   8  -9  -4    3.60    0.51
  -8  -9   4    2.96    0.60
  -8   9   4    3.23    0.71
   8   9  -4    3.52    0.51
  -7  -9   4    0.65    0.44
   7  -9  -4    0.93    0.36
  -7  -9   4    1.06    0.46
   7  -9  -4    0.33    0.38
  -7   9   4    0.85    0.51
   7   9  -4    0.69    0.41
  -6  -9   4    0.22    0.38
   6  -9  -4    0.96    0.35
   6  -9  -4    0.71    0.35
  -6  -9   4    1.03    0.41
   6   9  -4    0.93    0.40
  -6   9   4    1.23    0.52
  -5  -9   4    2.60    0.47
   5  -9  -4    2.40    0.41
  -5  -9   4    2.81    0.43
   5  -9  -4    2.43    0.38
   5   9  -4    2.43    0.45
  -5   9   4    3.04    0.50
  -5   9   4    2.46    0.35
   4  -9  -4   15.69    0.77
   4  -9  -4   15.06    0.77
  -4  -9   4   14.81    0.83
  -4   9   4   15.31    0.87
   4   9  -4   15.27    0.81
   4   9  -4   15.09    0.84
  -4   9   4   13.97    0.76
  -3  -9   4    1.14    0.40
   3  -9  -4    0.53    0.32
   3  -9  -4    0.92    0.27
   3   9  -4    0.80    0.31
   3   9  -4    0.90    0.35
  -3   9   4    1.19    0.33
  -3   9   4    1.09    0.38
   2  -9  -4    4.06    0.36
  -2  -9   4    4.12    0.43
   2  -9  -4    4.32    0.42
  -2  -9   4    3.54    0.24
  -2   9   4    4.18    0.43
  -2   9   4    4.45    0.49
   2   9  -4    5.11    0.51
   2   9  -4    3.96    0.41
   1  -9  -4    3.22    0.31
  -1  -9   4    3.52    0.42
   1  -9  -4    3.11    0.40
  -1  -9   4    3.66    0.26
   1   9  -4    2.93    0.46
  -1   9   4    3.46    0.44
   1   9  -4    3.33    0.37
  -1   9   4    3.16    0.39
   0  -9  -4   25.88    1.10
   0  -9   4   23.55    1.11
   0  -9   4   24.96    1.00
   0  -9  -4   25.26    1.03
   0   9   4   23.49    1.10
   0   9   4   25.52    1.11
   0   9  -4   25.12    1.12
   0   9  -4   25.50    1.07
  -1  -9  -4    3.98    0.34
  -1  -9  -4    4.09    0.43
   1  -9   4    3.24    0.31
   1  -9   4    2.96    0.41
  -1   9  -4    2.65    0.43
   1   9   4    3.58    0.40
  -1   9  -4    3.20    0.32
   1   9   4    3.69    0.42
   2  -9   4    4.55    0.37
  -2  -9  -4    4.54    0.44
  -2  -9  -4    4.64    0.35
   2  -9   4    5.29    0.50
   2   9   4    4.50    0.46
  -2   9  -4    4.97    0.39
  -2   9  -4    6.08    0.53
   2   9   4    5.33    0.46
  -3  -9  -4    1.36    0.22
  -3  -9  -4    1.43    0.36
   3  -9   4    1.11    0.28
   3  -9   4    0.76    0.39
  -3   9  -4    1.80    0.25
  -3   9  -4    1.11    0.40
   3   9   4    2.01    0.36
   3   9   4    1.43    0.38
   4  -9   4    8.90    0.66
   4  -9   4    8.14    0.56
  -4  -9  -4    9.47    0.69
  -4  -9  -4    8.14    0.43
   4   9   4    8.77    0.73
  -4   9  -4    8.20    0.69
   4   9   4    8.76    0.61
   5  -9   4    8.38    0.67
  -5  -9  -4    9.36    0.66
   5  -9   4    8.57    0.62
   5   9   4    9.29    0.72
   5   9   4    9.98    0.64
  -5   9  -4   10.00    0.81
   6  -9   4    0.44    0.34
  -6  -9  -4    0.91    0.41
   6  -9   4    0.93    0.41
   6   9   4    1.46    0.37
   6   9   4    1.07    0.46
  -6   9  -4    1.38    0.54
   7  -9   4    1.27    0.46
   7  -9   4    1.56    0.44
  -7  -9  -4    1.43    0.49
  -7   9  -4    0.92    0.57
   7   9   4    1.71    0.42
   7   9   4    1.13    0.50
  -8  -9  -4    1.33    0.52
   8  -9   4    1.24    0.45
   8  -9   4    1.55    0.44
  -8   9  -4    2.09    0.60
   8   9   4    2.28    0.56
   8   9   4    1.48    0.40
  -9  -9  -4    0.82    0.47
   9  -9   4    0.35    0.46
   9  -9   4    0.61    0.47
   9   9   4    0.70    0.55
  -9   9  -4    0.13    0.65
  10  -9   4    2.27    0.63
  10  -9   4    2.72    0.55
 -10  -9  -4    2.41    0.60
  10   9   4    0.27    0.61
 -10   9  -4    0.56    0.72
 -11  -9  -4    3.13    0.61
  11  -9   4    4.22    0.75
  11  -9   4    3.43    0.65
  11   9   4    3.73    0.82
 -11   9  -4    3.17    0.79
 -12  -9  -4   -0.23    0.63
  12  -9   4    1.38    0.73
  12   9   4    0.15    0.78
 -12   9  -4    0.78    0.85
  11 -10  -4    4.06    0.69
 -11 -10   4    3.59    0.70
 -11  10   4    2.13    0.90
  11  10  -4    3.77    0.74
 -10 -10   4    2.03    0.62
  10 -10  -4    3.20    0.67
  10  10  -4    2.72    0.58
 -10  10   4    2.98    0.85
  10  10  -4    1.53    0.63
  -9 -10   4    0.82    0.55
   9 -10  -4    1.01    0.51
   9  10  -4    1.57    0.65
  -9  10   4    0.32    0.71
   9  10  -4    1.24    0.51
   8 -10  -4    1.89    0.53
   8 -10  -4    0.88    0.40
  -8 -10   4    0.94    0.47
   8  10  -4    1.15    0.59
   8  10  -4    0.78    0.48
  -8  10   4    0.89    0.68
   7 -10  -4   29.98    1.36
   7 -10  -4   30.91    1.32
  -7 -10   4   29.56    1.40
   7  10  -4   29.33    1.39
  -7  10   4   28.38    1.53
   7  10  -4   29.89    1.47
  -6 -10   4    1.81    0.50
   6 -10  -4    1.40    0.40
   6 -10  -4    1.53    0.44
  -6  10   4    1.61    0.53
   6  10  -4    1.66    0.46
   6  10  -4    1.32    0.47
   5 -10  -4   10.87    0.72
   5 -10  -4   10.63    0.66
  -5 -10   4    9.69    0.71
  -5  10   4   10.18    0.81
   5  10  -4   10.48    0.74
   5  10  -4   11.36    0.78
   4 -10  -4    0.43    0.29
   4 -10  -4    0.77    0.35
  -4 -10   4    0.26    0.37
   4  10  -4    1.25    0.44
  -4  10   4    0.90    0.34
   4  10  -4    0.62    0.41
  -4  10   4    0.55    0.44
   3 -10  -4    8.12    0.55
   3 -10  -4    7.27    0.59
  -3 -10   4    7.48    0.61
  -3  10   4    9.00    0.62
   3  10  -4    8.64    0.61
   3  10  -4    8.42    0.69
  -3  10   4    7.50    0.66
  -2 -10   4   37.76    1.57
   2 -10  -4   38.65    1.55
   2 -10  -4   36.57    1.54
   2  10  -4   40.77    1.61
  -2  10   4   38.06    1.63
   2  10  -4   37.32    1.60
  -2  10   4   39.87    1.63
  -1 -10   4   26.78    1.00
  -1 -10   4   23.38    1.12
   1 -10  -4   24.54    1.07
   1 -10  -4   25.53    1.10
  -1  10   4   24.70    1.14
  -1  10   4   25.87    1.18
   1  10  -4   25.28    1.16
   1  10  -4   25.00    1.12
   0 -10  -4    8.85    0.62
   0 -10  -4   10.00    0.53
   0 -10   4    8.45    0.63
   0 -10   4   10.69    0.49
   0  10   4   10.00    0.70
   0  10   4    8.32    0.64
   0  10  -4   10.10    0.59
   0  10  -4    8.88    0.74
  -1 -10  -4    3.12    0.42
  -1 -10  -4    4.07    0.37
   1 -10   4    4.43    0.35
   1 -10   4    4.20    0.50
  -1  10  -4    4.15    0.40
   1  10   4    3.82    0.46
   1  10   4    3.48    0.45
  -1  10  -4    3.73    0.49
  -2 -10  -4   21.23    0.89
   2 -10   4   22.42    0.92
  -2 -10  -4   19.32    1.02
   2 -10   4   19.49    0.99
  -2  10  -4   20.78    1.10
   2  10   4   21.80    1.07
   2  10   4   21.08    1.00
  -2  10  -4   21.50    0.94
   3 -10   4    0.88    0.30
  -3 -10  -4    1.12    0.42
   3 -10   4    1.49    0.42
  -3  10  -4    0.35    0.41
   3  10   4    1.25    0.38
   3  10   4    1.08    0.43
   4 -10   4    3.85    0.51
   4 -10   4    3.66    0.41
  -4 -10  -4    3.38    0.46
  -4  10  -4    3.06    0.53
   4  10   4    3.10    0.44
   4  10   4    3.51    0.51
   5 -10   4    0.11    0.35
   5 -10   4    0.59    0.43
  -5 -10  -4   -0.11    0.39
   5  10   4   -0.60    0.36
   5  10   4    0.65    0.50
  -5  10  -4    0.16    0.45
  -6 -10  -4    6.90    0.66
   6 -10   4    6.33    0.59
   6 -10   4    6.38    0.57
   6  10   4    6.72    0.58
  -6  10  -4    5.74    0.68
   6  10   4    6.77    0.73
   7 -10   4    3.27    0.52
  -7 -10  -4    2.78    0.58
   7 -10   4    3.92    0.55
  -7  10  -4    3.03    0.67
   7  10   4    3.05    0.50
   7  10   4    3.00    0.59
   8 -10   4    3.03    0.53
  -8 -10  -4    3.62    0.57
   8 -10   4    3.43    0.59
   8  10   4    3.74    0.71
  -8  10  -4    2.59    0.72
   9 -10   4    2.95    0.58
   9 -10   4    2.23    0.59
  -9 -10  -4    1.14    0.59
  -9  10  -4    1.31    0.74
   9  10   4    1.57    0.62
  10 -10   4    4.20    0.73
 -10 -10  -4    2.68    0.61
  10 -10   4    4.18    0.61
 -10  10  -4    3.63    0.87
  10  10   4    3.46    0.81
 -11 -10  -4    0.03    0.62
  11 -10   4    1.03    0.60
  11  10   4   -0.19    0.66
 -11  10  -4    0.51    0.75
  10 -11  -4    5.13    0.77
 -10 -11   4    4.57    0.73
  10  11  -4    3.35    0.80
 -10  11   4    3.51    0.83
  10  11  -4    4.15    0.82
  -9 -11   4    3.54    0.68
   9 -11  -4    4.43    0.63
  -9  11   4    3.75    0.85
   9  11  -4    3.93    0.63
   9  11  -4    3.68    0.77
  -8 -11   4    0.46    0.49
   8 -11  -4    1.12    0.55
   8 -11  -4   -0.09    0.46
  -8  11   4    0.00    0.69
   8  11  -4    1.10    0.54
   8  11  -4    1.46    0.57
  -7 -11   4    0.30    0.51
   7 -11  -4    1.00    0.48
   7 -11  -4   -0.27    0.43
  -7  11   4    0.76    0.64
   7  11  -4   -0.24    0.48
   7  11  -4   -0.36    0.47
  -6 -11   4    2.41    0.52
   6 -11  -4    2.45    0.46
   6 -11  -4    2.62    0.49
   6  11  -4    2.62    0.57
   6  11  -4    3.05    0.61
  -6  11   4    1.75    0.58
   5 -11  -4   12.67    0.78
  -5 -11   4   12.28    0.82
   5 -11  -4   14.26    0.79
   5  11  -4   11.53    0.86
  -5  11   4   12.65    0.92
   5  11  -4   12.87    0.86
  -4 -11   4    1.67    0.45
   4 -11  -4    2.80    0.41
   4 -11  -4    1.87    0.39
   4  11  -4    2.81    0.54
  -4  11   4    1.85    0.56
   4  11  -4    2.07    0.50
   3 -11  -4    1.41    0.34
  -3 -11   4    0.84    0.41
   3 -11  -4    1.01    0.36
   3  11  -4    1.18    0.44
  -3  11   4    2.01    0.43
   3  11  -4    2.09    0.51
  -3  11   4    1.19    0.51
   2 -11  -4    3.36    0.47
   2 -11  -4    4.28    0.40
  -2 -11   4    2.72    0.51
  -2  11   4    3.32    0.55
   2  11  -4    3.53    0.49
  -2  11   4    3.59    0.49
   2  11  -4    4.30    0.58
   1 -11  -4    1.26    0.42
  -1 -11   4    2.10    0.43
   1 -11  -4    2.38    0.32
  -1  11   4    2.29    0.44
   1  11  -4    1.72    0.38
  -1  11   4    2.02    0.48
   1  11  -4    2.97    0.53
   0 -11  -4    8.22    0.50
   0 -11  -4    8.34    0.64
   0 -11   4    8.81    0.46
   0 -11   4    7.03    0.64
   0  11  -4    7.29    0.60
   0  11   4    7.71    0.65
   0  11   4    7.55    0.70
   0  11  -4    7.70    0.69
  -1 -11  -4    2.94    0.33
   1 -11   4    2.55    0.45
   1 -11   4    3.77    0.35
  -1 -11  -4    2.97    0.44
  -1  11  -4    2.10    0.53
  -1  11  -4    3.25    0.41
   1  11   4    2.58    0.47
   1  11   4    2.66    0.47
   2 -11   4    1.88    0.31
  -2 -11  -4    1.72    0.46
   2 -11   4    1.15    0.42
   2  11   4    1.42    0.43
  -2  11  -4    2.10    0.36
  -2  11  -4    0.69    0.46
   2  11   4    1.85    0.46
   3 -11   4    2.14    0.36
   3 -11   4    1.83    0.49
  -3 -11  -4    1.19    0.42
  -3  11  -4    1.71    0.49
   3  11   4    1.98    0.44
   3  11   4    1.84    0.46
   4 -11   4    1.56    0.37
   4 -11   4    0.51    0.47
  -4 -11  -4    0.58    0.47
   4  11   4    1.58    0.53
   4  11   4    0.60    0.44
  -4  11  -4    0.88    0.50
   5 -11   4    4.66    0.51
   5 -11   4    4.28    0.58
  -5 -11  -4    3.88    0.55
   5  11   4    4.37    0.54
   5  11   4    4.63    0.62
  -5  11  -4    3.92    0.63
  -6 -11  -4    9.55    0.77
   6 -11   4    9.87    0.73
   6 -11   4   10.46    0.75
  -6  11  -4    8.41    0.82
   6  11   4    9.49    0.87
   6  11   4   10.52    0.77
   7 -11   4    0.32    0.49
  -7 -11  -4    0.30    0.50
   7 -11   4    0.43    0.42
   7  11   4    0.84    0.63
  -7  11  -4    0.44    0.58
   7  11   4    0.49    0.62
   8 -11   4    3.01    0.59
   8 -11   4    2.86    0.59
  -8 -11  -4    3.36    0.65
  -8  11  -4    1.08    0.66
   8  11   4    2.66    0.67
  -9 -11  -4    1.91    0.60
   9 -11   4    1.34    0.57
   9 -11   4    1.98    0.62
  -9  11  -4    0.34    0.78
   9  11   4    1.68    0.69
 -10 -11  -4    3.88    0.68
  10 -11   4    5.28    0.69
  10 -11   4    5.25    0.79
  10  11   4    6.60    0.95
 -10  11  -4    2.99    0.84
  -9 -12   4    2.97    0.70
   9 -12  -4    3.21    0.69
  -9  12   4    2.47    0.87
   9  12  -4    3.81    0.67
   9  12  -4    2.46    0.80
  -8 -12   4    0.87    0.62
   8 -12  -4    2.21    0.60
  -8  12   4    1.32    0.69
   8  12  -4    1.58    0.60
   8  12  -4    1.91    0.64
   7 -12  -4    0.63    0.50
  -7 -12   4    0.95    0.58
   7 -12  -4    2.19    0.54
   7  12  -4    1.36    0.67
   7  12  -4    1.85    0.59
  -7  12   4    0.51    0.62
  -6 -12   4   16.06    1.08
   6 -12  -4   17.14    0.97
   6 -12  -4   20.37    1.03
   6  12  -4   18.62    1.17
  -6  12   4   16.61    1.13
   6  12  -4   18.40    1.09
   5 -12  -4    0.82    0.45
   5 -12  -4    2.76    0.46
  -5 -12   4    1.83    0.51
  -5  12   4    1.19    0.57
   5  12  -4    1.88    0.52
   5  12  -4    0.46    0.52
   4 -12  -4    1.39    0.40
   4 -12  -4    0.83    0.45
  -4 -12   4    0.80    0.46
   4  12  -4    1.17    0.50
   4  12  -4    0.93    0.53
  -4  12   4    0.94    0.52
   3 -12  -4    4.95    0.46
  -3 -12   4    3.22    0.52
   3 -12  -4    3.25    0.51
   3  12  -4    4.54    0.59
   3  12  -4    4.07    0.61
  -3  12   4    3.46    0.58
  -2 -12   4   12.81    0.90
   2 -12  -4   15.36    0.74
   2 -12  -4   13.10    0.84
   2  12  -4   13.86    0.88
   2  12  -4   14.65    0.87
  -2  12   4   13.18    0.96
  -2  12   4   12.61    0.84
   1 -12  -4    0.17    0.38
  -1 -12   4    0.40    0.43
   1 -12  -4    0.38    0.31
  -1  12   4    0.47    0.41
   1  12  -4    0.31    0.52
   1  12  -4    0.38    0.38
  -1  12   4    0.03    0.42
   0 -12   4   -0.85    0.45
   0 -12  -4    0.26    0.44
   0 -12  -4    0.13    0.29
   0  12  -4    0.11    0.37
   0  12   4    0.29    0.41
   0  12   4    0.13    0.46
   0  12  -4   -0.87    0.43
  -1 -12  -4    3.86    0.51
   1 -12   4    6.00    0.42
   1 -12   4    3.91    0.54
  -1  12  -4    3.90    0.59
   1  12   4    4.53    0.59
  -1  12  -4    5.38    0.50
   1  12   4    4.72    0.58
   2 -12   4    0.80    0.30
  -2 -12  -4    0.00    0.41
   2 -12   4    0.50    0.49
   2  12   4    0.33    0.46
   2  12   4    0.21    0.43
  -2  12  -4    0.66    0.50
  -3 -12  -4    0.82    0.45
   3 -12   4    0.75    0.50
   3 -12   4    1.97    0.37
   3  12   4    0.83    0.46
   3  12   4    0.41    0.51
  -3  12  -4    0.89    0.52
  -4 -12  -4    2.01    0.50
   4 -12   4    2.76    0.44
   4 -12   4    2.46    0.55
  -4  12  -4    2.28    0.58
   4  12   4    3.46    0.53
   4  12   4    2.77    0.57
   5 -12   4    0.76    0.53
   5 -12   4    0.95    0.41
  -5 -12  -4    0.82    0.53
   5  12   4    0.19    0.45
   5  12   4    0.57    0.59
  -5  12  -4    0.22    0.62
   6 -12   4    0.51    0.53
  -6 -12  -4    0.15    0.55
   6 -12   4    0.31    0.39
  -6  12  -4   -0.09    0.64
   6  12   4    1.66    0.66
   6  12   4   -0.34    0.48
  -7 -12  -4   22.83    1.29
   7 -12   4   23.93    1.21
   7 -12   4   22.88    1.22
  -7  12  -4   19.61    1.31
   7  12   4   21.65    1.32
  -8 -12  -4   -0.41    0.60
   8 -12   4    0.03    0.55
   8 -12   4    1.37    0.57
  -8  12  -4    0.25    0.74
   8  12   4    0.62    0.66
  -9 -12  -4    0.81    0.66
   9 -12   4    0.87    0.60
   9 -12   4    0.50    0.61
   9  12   4    0.56    0.68
  -9  12  -4    0.67    0.72
   8 -13  -4    0.90    0.52
  -8 -13   4    0.67    0.62
  -8  13   4    0.27    0.80
   8  13  -4    0.28    0.71
   8  13  -4   -0.01    0.69
  -7 -13   4    2.88    0.62
   7 -13  -4    2.50    0.59
   7 -13  -4    3.67    0.56
  -7  13   4    2.50    0.73
   7  13  -4    3.26    0.68
   7  13  -4    2.57    0.68
   6 -13  -4    1.62    0.54
   6 -13  -4    3.21    0.51
  -6 -13   4    2.23    0.64
   6  13  -4    1.83    0.63
   6  13  -4    3.03    0.64
  -6  13   4    3.55    0.79
  -5 -13   4    0.28    0.51
   5 -13  -4    2.32    0.47
   5 -13  -4    1.28    0.51
   5  13  -4    0.03    0.59
  -5  13   4    1.81    0.63
   5  13  -4    1.14    0.54
   4 -13  -4   -0.06    0.45
   4 -13  -4    0.65    0.39
  -4 -13   4   -0.15    0.47
   4  13  -4    0.21    0.47
   4  13  -4    0.35    0.57
  -4  13   4    0.51    0.56
   3 -13  -4    1.19    0.49
   3 -13  -4    1.93    0.40
  -3 -13   4    1.49    0.55
   3  13  -4    1.15    0.59
  -3  13   4    0.75    0.61
   3  13  -4    1.49    0.51
   2 -13  -4    1.53    0.46
  -2 -13   4    1.44    0.55
   2 -13  -4    2.47    0.41
  -2  13   4    2.03    0.61
   2  13  -4    2.33    0.52
   2  13  -4    1.57    0.60
   1 -13  -4    0.38    0.37
   1 -13  -4    0.70    0.47
  -1 -13   4    1.01    0.53
  -1  13   4    0.79    0.46
  -1  13   4    1.41    0.56
   1  13  -4    0.66    0.59
   1  13  -4    0.76    0.46
   0 -13   4    2.23    0.51
   0 -13  -4    2.56    0.54
   0  13   4    2.13    0.53
   0  13   4    3.02    0.57
   0  13  -4    2.43    0.47
   0  13  -4    1.97    0.62
  -1 -13  -4   -0.41    0.47
   1 -13   4    0.81    0.53
  -1  13  -4    0.22    0.59
   1  13   4    0.78    0.49
   1  13   4    0.68    0.52
   2 -13   4    0.72    0.47
  -2 -13  -4    1.15    0.48
   2  13   4    1.26    0.54
  -2  13  -4    0.77    0.55
   2  13   4    0.61    0.49
   3 -13   4    4.04    0.46
  -3 -13  -4    4.06    0.63
   3 -13   4    2.54    0.60
  -3  13  -4    2.24    0.62
   3  13   4    3.09    0.59
   3  13   4    3.26    0.58
   4 -13   4    0.91    0.39
  -4 -13  -4    0.36    0.50
   4 -13   4   -0.15    0.52
   4  13   4   -0.40    0.51
  -4  13  -4    1.00    0.65
   4  13   4    0.57    0.60
   5 -13   4   -0.02    0.55
  -5 -13  -4    0.50    0.52
   5 -13   4    0.60    0.45
   5  13   4   -0.32    0.54
  -5  13  -4   -0.48    0.58
   5  13   4    1.17    0.65
  -6 -13  -4    7.78    0.81
   6 -13   4    5.96    0.74
   6 -13   4    8.12    0.74
  -6  13  -4    5.76    0.90
   6  13   4    8.32    0.87
  -7 -13  -4    0.91    0.67
   7 -13   4    1.05    0.61
   7 -13   4    1.93    0.56
  -7  13  -4    0.36    0.77
   7  13   4    2.33    0.70
  -8 -13  -4    0.71    0.67
   8 -13   4    1.48    0.60
   8 -13   4    0.66    0.60
  -8  13  -4    0.02    0.71
   8  13   4    0.79    0.79
  -7 -14   4    0.67    0.59
   7 -14  -4    2.65    0.60
  -7  14   4    2.70    0.87
   7  14  -4    0.75    0.75
   7  14  -4    1.07    0.66
  -6 -14   4    7.11    0.77
   6 -14  -4    8.43    0.77
   6 -14  -4    7.25    0.77
   6  14  -4    8.57    0.94
  -6  14   4    7.72    1.00
   6  14  -4    7.23    0.84
  -5 -14   4    2.74    0.61
   5 -14  -4    2.64    0.59
   5 -14  -4    3.90    0.54
   5  14  -4    3.27    0.73
  -5  14   4    3.77    0.73
   5  14  -4    3.35    0.66
   4 -14  -4    3.51    0.51
   4 -14  -4    1.56    0.54
  -4 -14   4    1.99    0.58
   4  14  -4    2.23    0.62
   4  14  -4    1.52    0.64
  -4  14   4    1.39    0.72
  -3 -14   4    1.29    0.53
   3 -14  -4    2.78    0.47
   3 -14  -4    0.70    0.53
   3  14  -4    2.43    0.60
  -3  14   4    2.12    0.71
   3  14  -4    1.60    0.66
   2 -14  -4    2.28    0.52
  -2 -14   4    1.59    0.61
   2  14  -4    3.00    0.61
   2  14  -4    1.80    0.66
  -2  14   4    2.06    0.60
  -1 -14   4    0.74    0.49
   1 -14  -4    1.48    0.54
   1  14  -4    0.58    0.63
  -1  14   4    1.16    0.62
  -1  14   4    0.92    0.58
   1  14  -4    2.30    0.55
   0 -14   4    2.41    0.56
   0 -14  -4    2.40    0.58
   0  14  -4    1.80    0.70
   0  14   4    3.53    0.65
   0  14   4    3.06    0.67
  -1 -14  -4    1.89    0.58
   1 -14   4    0.88    0.59
  -1  14  -4    1.80    0.69
   1  14   4    2.46    0.61
   1  14   4    1.35    0.60
  -2 -14  -4    2.22    0.54
   2 -14   4    1.96    0.55
   2  14   4    1.97    0.60
  -2  14  -4    2.17    0.65
   2  14   4    1.95    0.63
  -3 -14  -4    0.50    0.57
   3 -14   4    0.13    0.50
  -3  14  -4    0.78    0.62
   3  14   4    0.35    0.55
   3  14   4    0.99    0.56
   4 -14   4   -0.19    0.58
   4 -14   4    1.53    0.47
  -4 -14  -4   -0.33    0.58
  -4  14  -4    0.04    0.62
   4  14   4    0.37    0.66
   4  14   4   -1.00    0.50
   5 -14   4   10.10    0.75
   5 -14   4    9.18    0.85
  -5 -14  -4    8.07    0.81
  -5  14  -4    8.85    1.02
   5  14   4    9.39    0.93
  -6 -14  -4    0.65    0.66
   6 -14   4    0.96    0.64
   6 -14   4    2.14    0.52
   6  14   4    1.89    0.78
  -6  14  -4    1.07    0.81
  -7 -14  -4    0.18    0.60
   7 -14   4   -0.74    0.63
   7 -14   4    1.58    0.58
   7  14   4    0.62    0.69
  -7  14  -4    0.20    0.80
   5 -15  -4    2.27    0.51
  -5 -15   4    0.49    0.58
   5 -15  -4    0.24    0.57
  -5  15   4    1.99    0.81
   5  15  -4    0.12    0.72
   5  15  -4   -0.42    0.65
  -4 -15   4    1.93    0.68
   4 -15  -4    1.99    0.61
   4  15  -4    2.68    0.71
   4  15  -4    1.77    0.72
  -4  15   4    2.19    0.79
   3 -15  -4    4.03    0.60
  -3 -15   4    3.07    0.64
   3  15  -4    3.96    0.81
  -3  15   4    3.84    0.82
   3  15  -4    3.23    0.70
   2 -15  -4   -0.52    0.56
  -2 -15   4    0.26    0.55
  -2  15   4    1.16    0.70
   2  15  -4    0.81    0.60
   2  15  -4   -0.08    0.66
  -1 -15   4    0.33    0.55
   1 -15  -4    0.20    0.50
  -1  15   4    0.83    0.60
   1  15  -4    0.32    0.60
   0 -15  -4   10.97    0.85
   0 -15   4   11.40    1.00
   0  15  -4    9.92    0.96
   0  15   4   12.22    1.00
   1 -15   4    0.19    0.54
  -1 -15  -4    0.28    0.52
   1  15   4    0.19    0.61
   1  15   4    0.80    0.61
  -1  15  -4    0.71    0.64
  -2 -15  -4    0.65    0.60
   2 -15   4   -0.05    0.52
  -2  15  -4    0.45    0.73
   2  15   4   -0.11    0.62
   2  15   4   -0.62    0.59
   3 -15   4    0.95    0.65
  -3 -15  -4    0.42    0.62
  -3  15  -4   -0.61    0.74
   3  15   4    0.95    0.66
   3  15   4    0.52    0.62
  -4 -15  -4    1.23    0.67
   4 -15   4    1.80    0.66
  -4  15  -4    1.08    0.71
   4  15   4    3.10    0.79
  -5 -15  -4    1.39    0.68
   5 -15   4    1.28    0.59
  -5  15  -4    0.67    0.82
   5  15   4    0.99    0.68
  -2 -16   4   -0.88    0.65
   2 -16  -4   -0.24    0.61
  -2  16   4   -0.20    0.73
   2  16  -4    0.32    0.74
  -1 -16   4    6.21    0.86
   1 -16  -4    6.24    0.78
   1  16  -4    6.12    0.86
  -1  16   4    8.52    0.97
   0 -16  -4    3.20    0.70
   0 -16   4    2.33    0.76
   0  16  -4    2.73    0.83
   0  16   4    2.88    0.79
   1 -16   4    5.01    0.81
  -1 -16  -4    4.66    0.74
  -1  16  -4    2.97    0.79
   1  16   4    5.11    0.83
  -2 -16  -4    2.84    0.73
   2 -16   4    1.76    0.64
   2  16   4    5.76    0.85
  -2  16  -4    2.83    0.88
   2  16   4    3.02    0.75
 -14   0   5   -0.93    0.74
  14   0  -5    1.13    0.54
  13   0  -5    0.44    0.46
 -13   0   5    0.21    0.51
 -13   0   5   -0.50    0.69
 -12   0   5   -0.09    0.48
  12   0  -5    0.15    0.38
  12   0  -5    0.73    0.43
 -12   0   5    0.39    0.55
  11   0  -5   -0.14    0.32
  11   0  -5    0.21    0.30
 -11   0   5    0.70    0.42
 -11   0   5    0.01    0.49
  10   0  -5    0.11    0.27
 -10   0   5    0.48    0.39
 -10   0   5    0.30    0.45
  10   0  -5   -0.08    0.31
  -9   0   5    0.47    0.46
  -9   0   5    0.35    0.34
  -9   0   5   -0.21    0.23
   9   0  -5    0.39    0.29
  -8   0   5    0.52    0.31
  -8   0   5    0.20    0.20
   8   0  -5    0.19    0.25
  -8   0   5    0.07    0.35
  -7   0   5    0.45    0.31
  -7   0   5    0.23    0.18
  -7   0   5    0.28    0.23
   7   0  -5    0.58    0.22
  -6   0   5    1.46    0.27
   6   0  -5    1.14    0.22
  -5   0   5    0.61    0.24
  -5   0   5    0.59    0.22
   5   0  -5   -0.11    0.14
   4   0  -5    0.12    0.12
  -3   0   5    0.18    0.14
   3   0  -5    0.11    0.10
  -3   0   5    0.61    0.18
  -2   0   5    0.66    0.15
  -2   0   5    0.38    0.16
  -1   0   5   -0.03    0.12
   1   0  -5   -0.54    0.06
  -1   0   5   -0.21    0.10
  -1   0   5   -0.47    0.04
   1   0  -5   -0.31    0.03
   0   0   5    0.32    0.09
  -2   0  -5    0.06    0.09
  -2   0  -5   -0.02    0.10
  -2   0  -5   -0.07    0.09
   2   0   5   -0.08    0.09
   3   0   5    0.36    0.12
  -4   0  -5    1.03    0.17
  -4   0  -5    1.01    0.16
  -4   0  -5    0.62    0.19
  -5   0  -5    0.78    0.23
  -5   0  -5    0.15    0.14
  -6   0  -5    0.10    0.18
  -6   0  -5    0.27    0.25
  -6   0  -5    0.39    0.22
  -7   0  -5    1.40    0.30
  -7   0  -5    0.60    0.27
  -7   0  -5    0.61    0.21
  -7   0  -5    1.00    0.24
  -8   0  -5    0.08    0.35
  -8   0  -5    0.23    0.25
  -8   0  -5    0.82    0.35
  -8   0  -5    0.54    0.29
  -9   0  -5    0.97    0.39
  -9   0  -5    1.89    0.43
 -10   0  -5    0.30    0.45
 -10   0  -5   -0.13    0.41
  10   0   5    0.18    0.36
  10   0   5   -0.49    0.29
 -11   0  -5    0.14    0.54
  11   0   5    0.12    0.37
 -11   0  -5    0.82    0.49
  11   0   5    0.26    0.40
 -12   0  -5    0.17    0.54
  12   0   5    0.12    0.42
  12   0   5    0.30    0.44
 -12   0  -5    0.43    0.61
 -13   0  -5    0.40    0.63
 -13   0  -5    0.29    0.60
  13   0   5   -0.08    0.47
 -14   0  -5   -0.64    0.89
 -14   0  -5   -0.22    0.76
  14   0   5    1.03    0.56
  14  -1  -5    0.56    0.56
 -14  -1   5    0.07    0.60
  14   1  -5    1.04    0.50
 -14   1   5    0.80    0.78
  14   1  -5    1.00    0.54
 -13  -1   5    3.21    0.63
  13  -1  -5    3.92    0.60
 -13  -1   5    2.93    0.80
 -13   1   5    2.96    0.80
 -13   1   5    2.64    0.81
  13   1  -5    4.49    0.55
  12  -1  -5    1.87    0.43
 -12  -1   5    0.98    0.52
 -12  -1   5    2.19    0.66
  12   1  -5    1.37    0.42
 -12   1   5    0.98    0.48
  12   1  -5    1.55    0.42
 -12   1   5    0.81    0.65
 -11  -1   5    4.78    0.58
 -11  -1   5    4.24    0.71
  11  -1  -5    5.24    0.54
 -11  -1   5    5.23    0.47
  11  -1  -5    5.18    0.46
 -11   1   5    4.69    0.66
 -11   1   5    6.20    0.58
  11   1  -5    5.53    0.51
 -10  -1   5    2.28    0.44
 -10  -1   5    2.25    0.55
 -10  -1   5    1.61    0.32
  10  -1  -5    1.22    0.30
  10  -1  -5    1.81    0.37
 -10   1   5    1.39    0.39
 -10   1   5    2.15    0.56
  10   1  -5    1.51    0.35
  -9  -1   5   10.82    0.59
   9  -1  -5   10.04    0.56
   9  -1  -5   11.18    0.66
  -9  -1   5   11.24    0.84
  -9  -1   5   11.39    0.71
   9   1  -5   11.10    0.61
  -9   1   5   10.35    0.66
  -9   1   5    9.10    0.75
   8  -1  -5    1.74    0.26
   8  -1  -5    1.45    0.29
  -8  -1   5    2.44    0.28
  -8  -1   5    1.29    0.33
  -8  -1   5    2.39    0.48
   8   1  -5    2.36    0.29
  -8   1   5    2.08    0.33
  -8   1   5    1.71    0.45
  -7  -1   5   30.18    1.30
  -7  -1   5   30.62    1.17
   7  -1  -5   30.10    1.24
   7  -1  -5   29.50    1.18
  -7  -1   5   30.23    1.26
  -7   1   5   29.28    1.29
  -7   1   5   31.34    1.25
   7   1  -5   31.18    1.22
   6  -1  -5   28.55    1.13
  -6  -1   5   30.85    1.22
  -6  -1   5   29.37    1.12
   6  -1  -5   29.23    1.18
  -6  -1   5   29.25    1.23
  -6   1   5   30.48    1.25
  -6   1   5   28.98    1.19
   5  -1  -5    7.75    0.37
  -5  -1   5    8.97    0.50
  -5  -1   5    8.72    0.37
  -5  -1   5    9.23    0.48
   5  -1  -5    6.70    0.41
   5   1  -5    6.19    0.37
  -5   1   5    7.12    0.43
  -5   1   5    8.40    0.48
   4  -1  -5    0.35    0.16
   4  -1  -5    0.78    0.11
  -4  -1   5    0.71    0.12
  -4  -1   5    1.22    0.26
  -4  -1   5    0.71    0.21
   4   1  -5    0.18    0.12
  -4   1   5    1.07    0.22
  -4   1   5    0.57    0.16
   3  -1  -5  132.53    4.45
  -3  -1   5  125.45    4.45
  -3  -1   5  124.91    4.51
   3  -1  -5  124.46    4.64
  -3  -1   5  123.32    4.60
  -3   1   5  124.79    4.60
  -3   1   5  122.50    4.50
   3   1  -5  127.80    4.62
  -2  -1   5  204.07    7.56
  -2  -1   5  209.34    7.36
   2  -1  -5  204.79    7.36
   2  -1  -5  204.53    7.69
   2  -1  -5  208.90    7.36
  -2   1   5  214.11    7.57
   2   1  -5  200.57    7.37
   2   1  -5  213.84    7.68
  -2   1   5  216.54    7.39
  -1  -1   5  103.58    3.87
   1  -1  -5  104.71    3.91
   1  -1  -5  103.57    3.76
  -1  -1   5  109.08    3.76
   1   1  -5  102.34    3.91
  -1   1   5  105.83    3.78
  -1   1   5  111.51    3.89
   1   1  -5  106.33    3.77
  -1   1   5  110.42    3.75
   0  -1   5    1.46    0.12
   0  -1  -5    1.50    0.11
   0  -1  -5    1.35    0.10
   0   1   5    0.94    0.15
   0   1   5    1.21    0.11
   0   1  -5    2.06    0.13
  -1  -1  -5    2.59    0.16
   1  -1   5    2.15    0.16
   1  -1   5    2.32    0.15
  -1  -1  -5    1.75    0.14
  -1   1  -5    2.50    0.17
  -1   1  -5    1.71    0.15
   1   1   5    1.96    0.17
   2  -1   5   10.19    0.44
   2  -1   5   11.70    0.42
  -2  -1  -5   10.27    0.41
  -2  -1  -5   10.91    0.44
  -2  -1  -5   10.44    0.43
   2   1   5   10.29    0.45
  -2   1  -5   10.02    0.44
  -2   1  -5    9.78    0.45
  -3  -1  -5   34.39    1.20
  -3  -1  -5   32.49    1.20
   3  -1   5   33.17    1.22
   3  -1   5   33.43    1.21
  -3  -1  -5   30.68    1.24
  -3   1  -5   32.68    1.26
   3   1   5   31.47    1.23
  -3   1  -5   31.11    1.20
  -4  -1  -5   72.33    2.74
  -4  -1  -5   74.34    2.64
   4  -1   5   71.57    2.66
  -4  -1  -5   74.47    2.64
  -4   1  -5   72.90    2.76
   4   1   5   72.75    2.70
  -4   1  -5   72.30    2.65
   5  -1   5    2.33    0.26
  -5  -1  -5    1.61    0.23
  -5  -1  -5    2.51    0.26
  -5  -1  -5    3.54    0.27
  -5  -1  -5    3.59    0.31
  -5   1  -5    2.30    0.28
  -5   1  -5    2.46    0.27
  -6  -1  -5    0.07    0.19
   6  -1   5    0.64    0.21
  -6  -1  -5    0.59    0.24
  -6  -1  -5    1.03    0.23
  -6  -1  -5    0.80    0.25
  -6   1  -5    0.48    0.25
  -6   1  -5    0.70    0.25
  -6   1  -5    0.36    0.16
  -7  -1  -5    6.08    0.43
  -7  -1  -5    6.55    0.47
   7  -1   5    5.73    0.45
  -7  -1  -5    5.83    0.40
  -7   1  -5    5.69    0.49
  -7   1  -5    6.31    0.49
  -7   1  -5    4.41    0.34
  -8  -1  -5   24.03    1.09
  -8  -1  -5   23.83    1.02
  -8  -1  -5   23.43    1.09
   8  -1   5   23.73    1.04
  -8  -1  -5   26.33    1.05
  -8   1  -5   24.53    1.00
  -8   1  -5   23.55    1.11
  -8   1  -5   22.74    1.09
  -9  -1  -5    1.22    0.35
  -9  -1  -5    1.82    0.43
   9  -1   5    1.75    0.34
  -9  -1  -5    1.57    0.42
  -9   1  -5    1.50    0.48
  -9   1  -5    1.91    0.44
  10  -1   5    0.46    0.37
 -10  -1  -5    0.41    0.36
  10  -1   5    0.43    0.31
 -10  -1  -5    0.75    0.45
 -10  -1  -5    0.30    0.44
  10   1   5    0.21    0.34
 -10   1  -5    0.92    0.51
 -10   1  -5    0.51    0.44
 -11  -1  -5    3.09    0.58
  11  -1   5    3.76    0.45
 -11  -1  -5    2.85    0.58
 -11  -1  -5    2.74    0.43
  11  -1   5    2.80    0.48
  11   1   5    3.96    0.50
 -11   1  -5    2.74    0.58
 -11   1  -5    2.84    0.59
 -12  -1  -5    0.11    0.58
 -12  -1  -5   -0.21    0.54
  12  -1   5    0.72    0.46
 -12   1  -5    0.71    0.65
  12   1   5    0.25    0.44
  12   1   5    1.14    0.46
 -12   1  -5    0.41    0.57
  13  -1   5    1.09    0.49
 -13  -1  -5    0.97    0.67
 -13  -1  -5    0.75    0.62
 -13   1  -5   -0.09    0.71
 -13   1  -5    0.48    0.64
  13   1   5    0.40    0.48
  14  -1   5    1.37    0.55
 -14  -1  -5    1.63    0.77
 -14   1  -5    0.52    0.70
  14   1   5    0.41    0.53
  14  -2  -5    1.00    0.52
 -14  -2   5    0.35    0.63
 -14   2   5    0.70    0.80
  14   2  -5    0.74    0.52
 -13  -2   5    0.59    0.59
  13  -2  -5    0.62    0.55
 -13   2   5    0.22    0.71
  13   2  -5    0.22    0.42
  13   2  -5    0.86    0.43
 -12  -2   5    0.17    0.44
 -12  -2   5   -0.06    0.37
  12  -2  -5    0.38    0.42
  12   2  -5    0.08    0.37
  12   2  -5   -0.24    0.41
 -12   2   5    0.53    0.57
 -12   2   5    0.09    0.43
 -11  -2   5    2.18    0.51
 -11  -2   5    1.53    0.38
  11  -2  -5    1.85    0.47
  11  -2  -5    1.15    0.34
 -11   2   5    1.49    0.42
  11   2  -5    2.24    0.38
 -11   2   5    1.52    0.55
 -10  -2   5    0.89    0.33
  10  -2  -5    0.77    0.29
  10  -2  -5    0.74    0.41
 -10  -2   5    0.57    0.38
 -10  -2   5    0.98    0.48
 -10   2   5    0.41    0.52
  10   2  -5    0.88    0.31
 -10   2   5    0.34    0.36
  -9  -2   5    7.07    0.68
   9  -2  -5    5.85    0.44
  -9  -2   5    6.14    0.57
  -9  -2   5    6.91    0.47
   9  -2  -5    7.36    0.58
  -9   2   5    7.15    0.57
   9   2  -5    6.47    0.46
  -9   2   5    6.36    0.67
   8  -2  -5   32.72    1.36
  -8  -2   5   34.76    1.41
   8  -2  -5   30.84    1.28
  -8  -2   5   34.40    1.47
  -8  -2   5   30.46    1.28
   8   2  -5   33.66    1.32
  -8   2   5   30.41    1.41
  -8   2   5   35.62    1.36
  -7  -2   5    0.68    0.31
  -7  -2   5    0.43    0.20
   7  -2  -5    0.80    0.28
   7  -2  -5    0.88    0.19
  -7  -2   5    1.35    0.38
  -7   2   5    0.82    0.26
   7   2  -5    0.51    0.19
  -7   2   5    0.63    0.36
   6  -2  -5    4.81    0.36
   6  -2  -5    4.98    0.31
  -6  -2   5    5.56    0.47
  -6  -2   5    5.94    0.46
  -6  -2   5    4.73    0.32
  -6   2   5    5.22    0.44
  -6   2   5    5.02    0.37
   5  -2  -5    2.12    0.25
   5   2  -5    1.63    0.18
   4  -2  -5  199.22    6.90
  -4  -2   5  191.76    7.12
   4  -2  -5  195.72    7.20
  -4  -2   5  196.00    6.91
   4   2  -5  198.37    7.16
  -4   2   5  195.51    7.11
   4   2  -5  191.27    6.93
  -4   2   5  193.02    6.97
  -3  -2   5  118.34    4.34
   3  -2  -5  119.45    4.38
   3  -2  -5  119.25    4.19
  -3  -2   5  117.83    4.21
   3   2  -5  114.31    4.22
   3   2  -5  120.17    4.35
  -3   2   5  120.59    4.34
  -3   2   5  116.58    4.25
   2  -2  -5   24.80    0.86
   2  -2  -5   22.94    0.92
  -2  -2   5   24.06    0.88
  -2  -2   5   23.96    0.93
   2   2  -5   22.71    0.89
  -2   2   5   24.24    0.93
  -2   2   5   22.78    0.91
   2   2  -5   22.81    0.87
   1  -2  -5  289.16   10.14
  -1  -2   5  282.91   10.49
  -1  -2   5  279.52   10.43
  -1  -2   5  286.86   10.18
   1  -2  -5  287.32   10.61
   1   2  -5  282.01   10.19
  -1   2   5  284.63   10.21
   1   2  -5  287.53   10.50
  -1   2   5  295.69   10.46
   0  -2   5   54.35    1.97
   0  -2  -5   53.67    1.95
   0  -2  -5   51.74    2.03
   0  -2   5   53.81    2.00
   0   2   5   54.71    1.95
   0   2  -5   54.75    2.02
   0   2   5   56.94    2.03
   0   2  -5   56.02    1.97
   1  -2   5  101.60    3.78
  -1  -2  -5  104.01    3.85
  -1  -2  -5  103.72    3.71
   1  -2   5  103.04    3.72
   1   2   5  105.21    3.82
   1   2   5  104.09    3.69
  -1   2  -5  106.95    3.86
  -1   2  -5  101.44    3.72
  -1   2  -5  109.24    3.78
   2   2   5   13.92    0.59
  -2   2  -5   13.76    0.58
  -3  -2  -5   49.70    1.92
  -3  -2  -5   51.75    1.86
   3  -2   5   49.76    1.87
   3  -2   5   52.73    1.86
   3   2   5   50.28    1.91
   3   2   5   50.97    1.83
  -3   2  -5   51.15    1.95
  -3   2  -5   51.27    1.88
   4  -2   5   28.49    1.07
  -4  -2  -5   30.24    1.11
   4  -2   5   29.06    1.13
  -4  -2  -5   29.49    1.13
  -4  -2  -5   27.84    1.10
  -4   2  -5   28.72    1.18
  -4   2  -5   28.35    1.12
   4   2   5   28.59    1.14
  -5  -2  -5   72.00    2.70
   5  -2   5   71.31    2.63
  -5  -2  -5   70.73    2.61
  -5  -2  -5   71.65    2.67
  -5  -2  -5   70.39    2.60
  -5   2  -5   71.88    2.64
  -5   2  -5   73.23    2.61
  -5   2  -5   69.65    2.73
   6  -2   5   68.82    2.62
  -6  -2  -5   71.55    2.60
  -6  -2  -5   72.25    2.70
  -6  -2  -5   69.67    2.61
  -6  -2  -5   72.98    2.66
  -6   2  -5   65.56    2.60
  -6   2  -5   72.75    2.74
  -6   2  -5   72.90    2.64
   7  -2   5    0.74    0.27
  -7  -2  -5    0.89    0.27
  -7  -2  -5    1.02    0.28
  -7  -2  -5    1.29    0.26
  -7  -2  -5    1.15    0.29
  -7   2  -5    0.73    0.32
  -7   2  -5    1.20    0.34
  -7   2  -5    0.84    0.18
   8  -2   5   14.13    0.73
  -8  -2  -5   15.31    0.78
  -8  -2  -5   14.68    0.74
  -8  -2  -5   14.31    0.80
  -8   2  -5   14.38    0.66
  -8   2  -5   14.56    0.82
  -8   2  -5   15.75    0.84
   9  -2   5    0.70    0.26
   9  -2   5    0.94    0.36
  -9  -2  -5    0.62    0.40
  -9  -2  -5    0.82    0.37
  -9  -2  -5    1.17    0.35
  -9   2  -5    0.41    0.43
   9   2   5    0.80    0.35
  -9   2  -5    0.89    0.43
  10  -2   5    0.66    0.30
  10  -2   5    0.69    0.36
 -10  -2  -5    0.83    0.43
 -10  -2  -5    1.14    0.48
 -10  -2  -5    0.70    0.37
  10   2   5    0.75    0.40
 -10   2  -5    0.48    0.47
 -10   2  -5    1.06    0.46
  11  -2   5    0.95    0.40
 -11  -2  -5    0.95    0.41
 -11  -2  -5    1.26    0.50
 -11  -2  -5    0.49    0.51
  11   2   5    0.69    0.46
 -11   2  -5   -0.62    0.49
 -11   2  -5    0.33    0.46
  12  -2   5   -0.12    0.43
 -12  -2  -5    0.12    0.43
 -12  -2  -5    0.03    0.56
  12   2   5    0.09    0.47
 -12   2  -5   -0.41    0.65
 -12   2  -5    0.63    0.58
  12   2   5    0.57    0.37
  13  -2   5    1.17    0.49
 -13  -2  -5    1.09    0.63
 -13   2  -5    0.16    0.76
  13   2   5    1.04    0.54
 -13   2  -5    1.31    0.66
  13   2   5    0.56    0.53
 -14  -2  -5    2.74    0.79
  14  -2   5    3.39    0.73
 -14   2  -5    3.98    0.84
  14   2   5    2.77    0.62
  14  -3  -5    6.45    0.78
 -14  -3   5    6.23    0.82
 -14   3   5    4.82    0.95
  14   3  -5    6.53    0.72
  13  -3  -5    0.98    0.56
 -13  -3   5   -0.11    0.52
 -13  -3   5    0.00    0.40
  13   3  -5    0.58    0.48
 -13   3   5    0.22    0.69
 -12  -3   5    1.64    0.43
 -12  -3   5    1.97    0.53
  12  -3  -5    0.94    0.52
 -12   3   5    0.45    0.59
  12   3  -5    1.58    0.48
  12   3  -5    2.27    0.44
  11  -3  -5    0.69    0.42
 -11  -3   5    0.63    0.36
 -11  -3   5    1.40    0.47
 -11   3   5    1.00    0.39
  11   3  -5    1.18    0.33
  11   3  -5    0.88    0.41
 -11   3   5    0.60    0.62
 -10  -3   5    3.10    0.48
  10  -3  -5    2.86    0.45
  10  -3  -5    3.06    0.36
 -10  -3   5    3.18    0.39
 -10   3   5    3.32    0.41
 -10   3   5    2.07    0.54
  10   3  -5    2.57    0.39
  10   3  -5    3.31    0.36
   9  -3  -5    1.87    0.38
  -9  -3   5    1.79    0.32
  -9  -3   5    1.62    0.44
   9  -3  -5    1.55    0.28
   9   3  -5    2.10    0.29
  -9   3   5    1.42    0.47
  -9   3   5    2.04    0.36
   9   3  -5    1.82    0.36
   8  -3  -5   34.53    1.36
  -8  -3   5   35.06    1.48
  -8  -3   5   35.62    1.38
   8  -3  -5   35.99    1.47
   8   3  -5   36.12    1.40
  -8   3   5   33.64    1.51
  -8   3   5   36.88    1.44
   8   3  -5   33.61    1.42
  -7  -3   5   19.24    0.88
  -7  -3   5   18.30    0.79
   7  -3  -5   18.54    0.77
   7  -3  -5   18.54    0.87
  -7   3   5   18.31    0.81
   7   3  -5   18.67    0.77
   7   3  -5   17.86    0.82
  -7   3   5   17.45    0.94
  -6  -3   5   93.49    3.57
   6  -3  -5   97.41    3.60
  -6  -3   5   95.47    3.44
   6  -3  -5   97.49    3.43
  -6   3   5   97.78    3.54
  -6   3   5   89.88    3.52
   6   3  -5   98.20    3.54
   6   3  -5   92.53    3.47
  -5  -3   5    2.12    0.22
  -5  -3   5    2.36    0.29
   5  -3  -5    1.62    0.18
   5  -3  -5    1.10    0.23
  -5   3   5    2.01    0.24
  -5   3   5    2.36    0.31
   5   3  -5    1.51    0.16
   5   3  -5    1.96    0.25
   4  -3  -5    4.65    0.36
  -4  -3   5    5.48    0.38
  -4  -3   5    6.08    0.34
   4  -3  -5    4.89    0.29
  -4   3   5    6.21    0.37
   4   3  -5    6.23    0.36
  -4   3   5    5.64    0.41
  -3  -3   5  226.04    8.16
   3  -3  -5  219.61    8.25
  -3  -3   5  218.13    7.94
   3  -3  -5  230.48    7.95
  -3   3   5  228.60    8.16
   3   3  -5  229.19    8.22
  -3   3   5  221.14    7.97
   3   3  -5  220.54    7.96
   2  -3  -5    2.70    0.23
   2  -3  -5    2.86    0.21
  -2  -3   5    3.53    0.24
  -2  -3   5    2.91    0.25
  -2   3   5    2.99    0.26
  -2   3   5    3.48    0.27
   2   3  -5    3.41    0.24
  -1  -3   5  171.01    6.19
  -1  -3   5  169.37    5.99
  -1  -3   5  166.39    6.13
   1  -3  -5  174.48    5.97
   1  -3  -5  166.74    6.21
  -1   3   5  166.01    5.99
   1   3  -5  166.09    6.00
   1   3  -5  170.39    6.19
   0  -3  -5  277.66   10.59
   0  -3   5  285.69   10.21
   0  -3  -5  287.40   10.16
   0  -3   5  288.99   10.41
   0   3  -5  284.53   10.55
   0   3   5  291.14   10.41
   0   3   5  285.19   10.14
  -1  -3  -5  461.94   15.94
   1  -3   5  456.10   15.80
   1  -3   5  389.44   16.20
  -1  -3  -5  459.76   16.54
   1   3   5  440.65   16.26
   1   3   5  452.00   15.89
  -1   3  -5  470.78   16.58
  -1   3  -5  452.97   15.97
   2  -3   5    9.99    0.45
  -2  -3  -5    9.57    0.41
  -2  -3  -5    9.22    0.42
   2   3   5    8.76    0.44
   2   3   5    9.55    0.39
  -2   3  -5    9.44    0.44
  -2   3  -5    9.42    0.45
  -3  -3  -5   89.50    3.30
   3  -3   5   88.19    3.22
  -3  -3  -5   87.62    3.20
  -3   3  -5   90.86    3.23
   3   3   5   91.35    3.17
   3   3   5   86.45    3.29
  -3   3  -5   88.60    3.34
  -4  -3  -5   13.24    0.55
  -4  -3  -5   12.86    0.54
   4  -3   5   10.88    0.46
   4  -3   5   12.26    0.56
  -4   3  -5   12.77    0.61
  -4   3  -5   13.40    0.62
   4   3   5   10.82    0.57
   4   3   5   12.24    0.50
   5  -3   5    0.48    0.10
   5  -3   5    0.55    0.20
  -5  -3  -5    1.12    0.21
  -5  -3  -5    1.13    0.21
   5   3   5    0.83    0.23
   5   3   5    0.90    0.15
  -5   3  -5    1.48    0.29
  -5   3  -5    1.57    0.27
   6  -3   5   13.13    0.64
  -6  -3  -5   12.82    0.61
  -6  -3  -5   12.57    0.63
  -6   3  -5   11.74    0.69
  -6   3  -5   13.40    0.71
   6   3   5   13.37    0.68
   6   3   5   12.95    0.56
  -7  -3  -5  109.98    4.16
   7  -3   5  109.15    4.05
  -7  -3  -5  109.31    4.03
   7   3   5  116.59    4.16
  -7   3  -5  110.49    4.22
   7   3   5  110.54    3.99
  -7   3  -5  108.81    4.08
  -8  -3  -5   16.09    0.79
   8  -3   5   13.96    0.76
   8  -3   5   15.64    0.68
  -8  -3  -5   17.00    0.80
   8   3   5   15.75    0.72
  -8   3  -5   15.94    0.89
  -8   3  -5   15.79    0.89
   8   3   5   16.36    0.85
  -9  -3  -5    8.89    0.62
   9  -3   5    7.85    0.61
  -9  -3  -5    8.99    0.66
   9  -3   5    8.81    0.52
  -9   3  -5    8.48    0.73
  -9   3  -5    9.99    0.77
   9   3   5    8.07    0.53
   9   3   5    8.47    0.63
  10  -3   5    4.51    0.50
 -10  -3  -5    4.52    0.53
 -10  -3  -5    4.36    0.47
  10   3   5    5.25    0.44
 -10   3  -5    4.64    0.62
  10   3   5    4.39    0.56
 -10   3  -5    4.95    0.70
 -11  -3  -5    1.63    0.50
 -11  -3  -5    1.80    0.46
  11  -3   5    1.09    0.42
  11   3   5    1.59    0.50
  11   3   5    1.56    0.36
 -11   3  -5    1.59    0.57
 -11   3  -5    1.38    0.59
 -12  -3  -5    0.95    0.56
  12  -3   5    1.04    0.44
 -12  -3  -5    0.89    0.41
  12   3   5    1.62    0.41
 -12   3  -5    1.26    0.57
  12   3   5    0.96    0.56
 -12   3  -5    1.50    0.75
 -13  -3  -5    4.73    0.81
  13  -3   5    3.48    0.58
 -13  -3  -5    4.13    0.60
 -13   3  -5    3.06    0.78
 -13   3  -5    4.10    0.77
  13   3   5    4.05    0.69
  14  -3   5    5.27    0.82
  14   3   5    3.84    0.69
  14   3   5    4.24    0.75
 -14   3  -5    3.43    0.87
 -14  -4   5    0.75    0.63
  14  -4  -5    0.94    0.67
 -14   4   5   -0.52    0.79
  14   4  -5   -1.33    0.50
  13  -4  -5    2.40    0.65
 -13  -4   5    1.86    0.51
 -13  -4   5    1.68    0.68
  13   4  -5    2.48    0.56
 -13   4   5    1.20    0.69
  12  -4  -5   -0.19    0.52
 -12  -4   5    0.31    0.41
 -12  -4   5    0.30    0.51
 -12   4   5    0.26    0.62
  12   4  -5    0.50    0.45
 -11  -4   5    0.26    0.52
 -11  -4   5    0.44    0.39
  11  -4  -5    0.94    0.50
  11   4  -5    0.43    0.41
 -11   4   5   -0.12    0.54
  10  -4  -5    1.38    0.30
  10  -4  -5    1.20    0.42
 -10  -4   5    2.04    0.52
 -10  -4   5    1.37    0.36
 -10   4   5    1.22    0.35
  10   4  -5    1.20    0.28
  10   4  -5    0.92    0.39
 -10   4   5    1.19    0.53
   9  -4  -5   21.29    0.91
  -9  -4   5   20.32    0.94
  -9  -4   5   20.36    1.07
   9  -4  -5   20.74    1.02
  -9   4   5   17.93    1.16
  -9   4   5   23.90    0.97
   9   4  -5   21.17    1.00
   9   4  -5   20.86    0.90
   8  -4  -5    3.09    0.41
  -8  -4   5    4.18    0.50
  -8  -4   5    4.99    0.42
   8  -4  -5    4.17    0.36
  -8   4   5    4.71    0.39
   8   4  -5    4.03    0.43
   8   4  -5    3.94    0.32
  -8   4   5    3.62    0.52
  -7  -4   5    3.53    0.41
   7  -4  -5    3.59    0.39
   7  -4  -5    4.04    0.33
  -7  -4   5    5.36    0.41
   7   4  -5    3.20    0.29
  -7   4   5    4.98    0.50
   7   4  -5    4.30    0.38
  -7   4   5    4.34    0.39
   6  -4  -5    1.61    0.28
   6  -4  -5    1.68    0.22
  -6  -4   5    1.81    0.32
  -6  -4   5    1.67    0.26
   6   4  -5    1.66    0.17
   6   4  -5    1.56    0.25
  -6   4   5    1.88    0.26
  -6   4   5    2.32    0.41
  -5  -4   5    1.68    0.23
   5  -4  -5    1.65    0.20
  -5  -4   5    1.83    0.29
   5  -4  -5    1.24    0.24
  -5   4   5    2.21    0.25
  -5   4   5    1.88    0.33
   5   4  -5    1.45    0.14
   5   4  -5    2.02    0.27
  -4  -4   5   72.36    2.62
   4  -4  -5   72.25    2.71
   4  -4  -5   73.37    2.59
  -4  -4   5   67.38    2.70
   4   4  -5   70.05    2.63
  -4   4   5   75.15    2.69
  -4   4   5   71.52    2.66
  -3  -4   5    6.04    0.39
  -3  -4   5    7.28    0.38
   3  -4  -5    4.80    0.34
   3  -4  -5    5.44    0.32
   3   4  -5    6.77    0.37
  -3   4   5    7.02    0.39
  -3   4   5    6.25    0.41
   2  -4  -5    8.63    0.43
   2  -4  -5    8.56    0.45
  -2  -4   5    9.29    0.46
  -2  -4   5    9.52    0.46
  -2   4   5   10.64    0.49
  -2   4   5   11.74    0.50
  -1  -4   5    9.40    0.41
  -1  -4   5   12.59    0.49
   1  -4  -5   10.20    0.47
   1  -4  -5    9.16    0.45
  -1  -4   5   11.20    0.49
  -1   4   5   10.89    0.52
  -1   4   5   11.23    0.51
   1   4  -5   11.42    0.50
   0  -4  -5   43.42    1.66
   0  -4   5   43.97    1.64
   0  -4   5   43.33    1.63
   0   4   5   44.52    1.68
   0   4   5   46.04    1.62
   0   4  -5   43.01    1.65
   0   4  -5   43.80    1.64
  -1  -4  -5    8.04    0.37
  -1  -4  -5    7.39    0.35
   1  -4   5    7.69    0.41
   1  -4   5    6.99    0.32
   1   4   5    7.60    0.37
  -1   4  -5    7.94    0.41
   1   4   5    7.78    0.40
  -1   4  -5    6.93    0.37
  -2  -4  -5  130.72    4.81
  -2  -4  -5  124.67    4.66
   2  -4   5  131.44    4.67
  -2   4  -5  133.58    4.72
  -2   4  -5  132.20    4.69
  -2   4  -5  133.70    4.85
   2   4   5  129.64    4.80
   2   4   5  128.12    4.64
  -3  -4  -5    0.41    0.14
  -3  -4  -5    0.30    0.18
   3  -4   5    0.32    0.18
   3   4   5    0.22    0.19
  -3   4  -5    0.12    0.19
  -3   4  -5    0.54    0.24
   3   4   5    0.34    0.15
  -4  -4  -5   23.32    0.93
   4  -4   5   22.75    0.94
  -4  -4  -5   23.35    0.92
   4   4   5   21.39    0.97
  -4   4  -5   23.90    0.98
   4   4   5   22.67    0.89
  -4   4  -5   23.39    0.99
   5  -4   5    6.21    0.41
  -5  -4  -5    6.81    0.39
  -5  -4  -5    5.78    0.41
  -5   4  -5    6.99    0.49
   5   4   5    6.69    0.46
   5   4   5    6.72    0.36
  -5   4  -5    6.90    0.53
   6  -4   5   21.39    0.79
   6  -4   5   20.36    0.90
  -6  -4  -5   21.64    0.89
  -6  -4  -5   19.67    0.89
  -6   4  -5   20.37    0.96
   6   4   5   20.41    0.84
   6   4   5   20.96    0.97
  -6   4  -5   22.07    1.02
   7  -4   5    2.27    0.18
  -7  -4  -5    1.82    0.30
  -7  -4  -5    2.11    0.32
   7  -4   5    1.68    0.30
  -7   4  -5    3.00    0.48
  -7   4  -5    2.38    0.40
   7   4   5    2.16    0.36
   7   4   5    1.89    0.26
  -8  -4  -5   12.04    0.71
  -8  -4  -5   12.86    0.69
   8  -4   5   11.34    0.69
  -8   4  -5   12.86    0.84
   8   4   5   13.12    0.74
  -8   4  -5   11.86    0.81
   8   4   5   12.39    0.60
   9  -4   5   13.40    0.79
  -9  -4  -5   15.20    0.78
  -9  -4  -5   14.67    0.79
   9   4   5   15.51    0.86
  -9   4  -5   14.87    0.95
  -9   4  -5   15.32    1.01
   9   4   5   14.94    0.73
 -10  -4  -5    4.79    0.53
 -10  -4  -5    3.76    0.47
  10  -4   5    4.82    0.52
  10   4   5    4.07    0.43
 -10   4  -5    5.48    0.74
 -10   4  -5    3.68    0.62
  10   4   5    5.12    0.60
 -11  -4  -5    0.74    0.41
  11  -4   5    0.97    0.41
 -11  -4  -5    1.24    0.49
 -11   4  -5    1.61    0.60
 -11   4  -5    1.11    0.60
  11   4   5    0.99    0.37
  11   4   5    1.05    0.52
  12  -4   5    0.73    0.45
 -12  -4  -5    1.02    0.54
 -12  -4  -5    0.41    0.47
  12   4   5    1.22    0.58
 -12   4  -5   -0.84    0.71
 -12   4  -5    1.16    0.65
  13  -4   5    1.08    0.65
  13  -4   5    0.96    0.51
 -13  -4  -5    0.05    0.49
  13   4   5    0.75    0.63
 -13   4  -5    0.44    0.71
 -13  -5   5    1.00    0.52
  13  -5  -5    0.28    0.62
 -13  -5   5    1.12    0.67
 -13   5   5    1.02    0.81
  13   5  -5    0.39    0.51
 -12  -5   5   -0.04    0.43
 -12  -5   5   -0.07    0.59
  12  -5  -5    0.31    0.51
  12   5  -5   -0.16    0.45
 -12   5   5    0.27    0.71
  11  -5  -5    2.03    0.50
 -11  -5   5    0.75    0.57
 -11  -5   5    1.73    0.44
 -11   5   5    1.73    0.62
  11   5  -5    0.77    0.44
  10  -5  -5    5.07    0.56
  10  -5  -5    5.58    0.47
 -10  -5   5    4.64    0.63
 -10  -5   5    4.85    0.48
 -10   5   5    4.48    0.68
  10   5  -5    3.80    0.51
   9  -5  -5    4.85    0.41
  -9  -5   5    5.19    0.55
  -9  -5   5    4.31    0.45
   9  -5  -5    4.32    0.50
  -9   5   5    4.74    0.62
   9   5  -5    4.84    0.49
  -9   5   5    5.21    0.43
  -8  -5   5    9.33    0.55
  -8  -5   5    7.92    0.65
   8  -5  -5    9.03    0.51
   8  -5  -5    8.68    0.66
  -8   5   5    9.54    0.53
   8   5  -5    8.76    0.44
  -8   5   5    8.69    0.73
   8   5  -5    7.50    0.59
  -7  -5   5   34.14    1.45
   7  -5  -5   35.67    1.46
   7  -5  -5   33.51    1.33
  -7  -5   5   33.18    1.36
   7   5  -5   35.54    1.32
   7   5  -5   33.25    1.38
  -7   5   5   33.00    1.49
  -7   5   5   36.84    1.38
  -6  -5   5   13.48    0.74
   6  -5  -5   14.58    0.71
   6  -5  -5   14.24    0.64
  -6  -5   5   14.96    0.70
   6   5  -5   14.42    0.58
  -6   5   5   14.88    0.67
   6   5  -5   13.89    0.68
  -6   5   5   13.85    0.79
   5  -5  -5   32.68    1.23
  -5  -5   5   33.19    1.34
   5  -5  -5   31.16    1.31
  -5  -5   5   32.29    1.27
  -5   5   5   31.61    1.27
   5   5  -5   32.53    1.19
   5   5  -5   30.19    1.26
  -5   5   5   32.83    1.36
   4  -5  -5    6.33    0.38
  -4  -5   5    6.60    0.45
   4  -5  -5    5.92    0.41
  -4  -5   5    7.16    0.42
   4   5  -5    6.90    0.41
  -4   5   5    8.90    0.52
  -4   5   5    7.60    0.43
   3  -5  -5    0.78    0.20
  -3  -5   5    2.60    0.29
  -3  -5   5    1.78    0.25
   3  -5  -5    1.57    0.21
   3   5  -5    1.71    0.26
  -3   5   5    1.79    0.28
  -3   5   5    1.66    0.25
   2  -5  -5    3.26    0.29
   2  -5  -5    2.64    0.26
  -2  -5   5    4.50    0.37
  -2  -5   5    3.07    0.28
  -2   5   5    4.87    0.34
   2   5  -5    3.98    0.32
   1  -5  -5   16.39    0.68
  -1  -5   5   15.87    0.68
   1  -5  -5   15.04    0.67
  -1  -5   5   16.39    0.70
  -1  -5   5   16.08    0.63
   1   5  -5   16.49    0.71
  -1   5   5   17.99    0.71
  -1   5   5   17.07    0.73
   0  -5  -5    5.21    0.33
   0  -5  -5    5.11    0.30
   0  -5   5    4.80    0.36
   0  -5   5    4.90    0.31
   0   5  -5    6.35    0.38
   0   5   5    5.37    0.37
   0   5   5    5.91    0.35
   1  -5   5   27.60    1.08
  -1  -5  -5   27.14    1.06
  -1  -5  -5   26.98    1.06
   1   5   5   28.29    1.06
  -1   5  -5   27.04    1.09
  -1   5  -5   26.99    1.04
   1   5   5   27.53    1.10
  -1   5  -5   27.87    1.09
  -2  -5  -5   16.30    0.70
   2  -5   5   16.57    0.72
  -2  -5  -5   15.74    0.66
   2   5   5   15.36    0.65
   2   5   5   15.16    0.71
  -2   5  -5   15.92    0.72
  -2   5  -5   15.46    0.62
  -2   5  -5   17.97    0.75
  -3  -5  -5   23.64    0.93
  -3  -5  -5   23.11    0.91
   3  -5   5   22.67    0.94
   3   5   5   22.39    0.97
  -3   5  -5   22.39    0.97
  -3   5  -5   22.41    1.00
   3   5   5   23.46    0.90
  -4  -5  -5   17.00    0.70
   4  -5   5   17.18    0.77
  -4  -5  -5   17.17    0.75
  -4   5  -5   16.31    0.80
  -4   5  -5   17.43    0.80
   4   5   5   17.25    0.71
   4   5   5   17.10    0.80
  -5  -5  -5   11.42    0.59
   5  -5   5    9.41    0.54
  -5  -5  -5   10.17    0.49
   5   5   5   10.89    0.64
  -5   5  -5    9.38    0.63
   5   5   5   10.57    0.49
  -5   5  -5    9.99    0.62
  -6  -5  -5    1.02    0.28
   6  -5   5    1.30    0.30
  -6  -5  -5    1.46    0.24
  -6   5  -5    1.14    0.39
   6   5   5    0.94    0.32
  -6   5  -5    0.93    0.36
   6   5   5    1.31    0.22
   7  -5   5   21.29    0.99
  -7  -5  -5   22.35    0.95
  -7  -5  -5   21.91    0.97
   7   5   5   21.74    0.91
  -7   5  -5   21.89    1.10
   7   5   5   22.02    1.04
  -7   5  -5   21.75    1.10
   8  -5   5   14.16    0.77
  -8  -5  -5   14.96    0.74
  -8  -5  -5   13.75    0.79
   8   5   5   16.04    0.90
   8   5   5   13.60    0.67
  -8   5  -5   13.94    0.89
  -8   5  -5   14.20    0.88
  -9  -5  -5    1.15    0.36
   9  -5   5    1.12    0.38
  -9  -5  -5    0.93    0.35
   9   5   5    0.82    0.42
  -9   5  -5    2.03    0.54
   9   5   5    1.02    0.30
  -9   5  -5    0.57    0.46
 -10  -5  -5    2.56    0.49
 -10  -5  -5    2.95    0.46
  10  -5   5    2.90    0.45
 -10   5  -5    1.57    0.66
  10   5   5    3.21    0.40
 -10   5  -5    3.11    0.65
  10   5   5    3.14    0.58
  11  -5   5    0.57    0.41
 -11  -5  -5    1.17    0.57
 -11  -5  -5    1.14    0.49
 -11   5  -5    0.96    0.63
 -11   5  -5    0.99    0.65
  11   5   5    1.18    0.51
 -12  -5  -5    1.14    0.53
  12  -5   5    1.79    0.48
  12  -5   5   -0.04    0.59
 -12   5  -5    0.52    0.69
  12   5   5   -0.55    0.58
  13  -5   5    1.26    0.68
 -13  -5  -5    1.05    0.55
 -13   5  -5    0.99    0.73
  13   5   5    1.83    0.67
 -13  -6   5    0.37    0.52
 -13  -6   5   -0.08    0.60
  13  -6  -5    0.91    0.61
 -13   6   5    0.91    0.75
  13   6  -5    1.39    0.58
  12  -6  -5    2.72    0.66
 -12  -6   5    1.02    0.47
 -12  -6   5    1.26    0.59
  12   6  -5    1.78    0.52
 -12   6   5    1.66    0.78
  11  -6  -5    1.67    0.52
 -11  -6   5    1.76    0.46
 -11  -6   5    2.03    0.62
  11   6  -5    1.00    0.47
 -11   6   5    2.11    0.73
 -10  -6   5    1.28    0.42
 -10  -6   5    1.41    0.51
  10  -6  -5    1.98    0.48
  10   6  -5    1.73    0.43
 -10   6   5    0.82    0.57
   9  -6  -5    2.28    0.45
  -9  -6   5    2.27    0.50
   9  -6  -5    2.45    0.36
  -9  -6   5    2.12    0.38
   9   6  -5    2.47    0.44
  -9   6   5    2.61    0.58
  -8  -6   5    4.61    0.46
   8  -6  -5    5.27    0.46
  -8  -6   5    4.27    0.56
   8  -6  -5    4.52    0.48
  -8   6   5    5.70    0.43
   8   6  -5    4.28    0.44
  -8   6   5    5.40    0.61
   7  -6  -5    3.52    0.35
  -7  -6   5    2.59    0.36
  -7  -6   5    3.24    0.45
   7  -6  -5    3.16    0.44
  -7   6   5    3.52    0.53
   7   6  -5    2.69    0.39
  -7   6   5    3.85    0.34
  -6  -6   5    1.06    0.32
   6  -6  -5    0.50    0.29
  -6  -6   5    0.43    0.32
   6  -6  -5    0.59    0.25
  -6   6   5    0.70    0.42
   6   6  -5    1.04    0.31
  -6   6   5    0.56    0.24
   6   6  -5    0.64    0.09
  -5  -6   5    0.20    0.26
   5  -6  -5    0.23    0.25
  -5  -6   5    0.22    0.29
   5  -6  -5    0.11    0.22
  -5   6   5    0.95    0.25
  -5   6   5    0.29    0.33
   5   6  -5    0.42    0.27
   4  -6  -5   15.12    0.73
  -4  -6   5   16.04    0.77
   4  -6  -5   17.06    0.71
  -4  -6   5   16.27    0.74
  -4   6   5   17.06    0.81
   4   6  -5   15.45    0.75
  -4   6   5   16.78    0.74
   3  -6  -5    9.24    0.49
   3  -6  -5   10.18    0.49
  -3  -6   5   10.31    0.53
  -3  -6   5    9.72    0.53
  -3   6   5   10.24    0.54
   3   6  -5    9.01    0.52
  -3   6   5    8.38    0.56
  -2  -6   5   21.45    0.88
  -2  -6   5   19.98    0.86
   2  -6  -5   19.09    0.82
   2  -6  -5   19.05    0.83
  -2   6   5   21.42    0.90
   2   6  -5   21.12    0.87
  -2   6   5   20.32    0.87
   1  -6  -5   17.07    0.70
  -1  -6   5   15.56    0.64
   1  -6  -5   15.73    0.69
  -1  -6   5   16.64    0.73
  -1  -6   5   16.52    0.71
  -1   6   5   16.44    0.73
   1   6  -5   16.03    0.74
  -1   6   5   17.47    0.75
   0  -6   5    2.85    0.29
   0  -6  -5    2.30    0.22
   0  -6  -5    2.06    0.25
   0  -6   5    1.97    0.19
   0  -6   5    2.61    0.24
   0   6  -5    3.18    0.33
   0   6   5    2.92    0.30
   0   6   5    2.47    0.28
   1  -6   5   35.23    1.37
  -1  -6  -5   35.37    1.36
  -1  -6  -5   35.59    1.36
   1   6   5   34.87    1.35
  -1   6  -5   35.27    1.40
  -1   6  -5   35.72    1.35
   1   6   5   35.95    1.41
  -2  -6  -5    2.61    0.28
   2  -6   5    3.35    0.34
  -2  -6  -5    2.89    0.25
  -2   6  -5    2.68    0.21
  -2   6  -5    2.73    0.30
   2   6   5    3.12    0.27
  -2   6  -5    2.73    0.32
   2   6   5    2.84    0.31
  -3  -6  -5    6.73    0.35
   3  -6   5    7.64    0.48
  -3  -6  -5    6.27    0.43
   3   6   5    6.76    0.40
  -3   6  -5    6.02    0.49
  -3   6  -5    7.34    0.50
  -3   6  -5    6.80    0.31
   3   6   5    6.59    0.50
   4  -6   5   45.71    1.76
  -4  -6  -5   45.41    1.74
  -4  -6  -5   45.35    1.73
  -4   6  -5   45.24    1.83
   4   6   5   46.15    1.71
   4   6   5   45.86    1.83
  -4   6  -5   43.83    1.80
   5  -6   5    4.71    0.42
  -5  -6  -5    5.53    0.33
  -5  -6  -5    5.63    0.46
   5   6   5    5.32    0.48
  -5   6  -5    5.98    0.54
   5   6   5    5.26    0.38
  -5   6  -5    4.82    0.47
   6  -6   5   15.81    0.80
  -6  -6  -5   16.28    0.72
  -6  -6  -5   16.55    0.82
  -6   6  -5   14.07    0.86
  -6   6  -5   17.07    0.93
   6   6   5   16.59    0.85
   6   6   5   15.59    0.72
  -7  -6  -5    1.25    0.27
  -7  -6  -5    1.10    0.34
   7  -6   5    1.42    0.36
  -7   6  -5    2.15    0.50
   7   6   5    1.36    0.44
  -7   6  -5    2.00    0.47
   7   6   5    0.58    0.25
   8  -6   5    1.79    0.39
  -8  -6  -5    1.83    0.38
  -8  -6  -5    2.14    0.33
  -8   6  -5    2.35    0.57
   8   6   5    1.34    0.44
  -8   6  -5    1.45    0.48
   8   6   5    1.56    0.31
  -9  -6  -5    4.51    0.50
   9  -6   5    4.90    0.50
  -9  -6  -5    5.35    0.47
   9   6   5    5.03    0.44
   9   6   5    5.46    0.65
  -9   6  -5    5.26    0.68
  -9   6  -5    4.02    0.62
  10  -6   5    0.25    0.40
 -10  -6  -5    0.59    0.46
 -10   6  -5    0.44    0.57
 -10   6  -5    0.81    0.59
  10   6   5    0.55    0.34
  10   6   5    0.44    0.49
 -11  -6  -5    0.26    0.49
  11  -6   5    0.59    0.44
  11  -6   5    0.97    0.58
  11   6   5    0.12    0.52
 -11   6  -5    0.61    0.67
  12  -6   5    0.06    0.56
 -12  -6  -5    0.43    0.49
  12  -6   5    0.58    0.50
  12   6   5    0.72    0.65
 -12   6  -5    2.00    0.77
 -13  -6  -5    0.95    0.57
  13  -6   5    0.67    0.69
 -13   6  -5    1.39    0.78
  13   6   5    2.03    0.73
 -13  -7   5    9.43    0.83
  13  -7  -5   11.06    0.94
  13   7  -5    9.07    0.91
 -13   7   5    7.92    1.04
  13   7  -5    9.23    0.85
  12  -7  -5    0.82    0.66
 -12  -7   5    0.36    0.51
 -12  -7   5    0.01    0.65
 -12   7   5    0.53    0.79
  12   7  -5    1.37    0.55
 -11  -7   5    8.41    0.84
 -11  -7   5    7.49    0.68
  11  -7  -5    8.35    0.78
  11   7  -5    8.49    0.73
 -11   7   5    6.13    0.86
 -10  -7   5    5.48    0.70
 -10  -7   5    4.94    0.57
  10  -7  -5    4.10    0.64
  10   7  -5    4.95    0.56
 -10   7   5    4.84    0.80
  -9  -7   5    1.97    0.41
   9  -7  -5    1.35    0.45
   9  -7  -5    1.91    0.37
  -9  -7   5    2.18    0.51
   9   7  -5    1.94    0.44
  -9   7   5    1.22    0.62
  -8  -7   5    7.54    0.60
   8  -7  -5    7.78    0.64
  -8  -7   5    8.16    0.69
   8  -7  -5    9.25    0.57
   8   7  -5    8.64    0.64
  -8   7   5    8.80    0.81
  -7  -7   5    4.99    0.52
   7  -7  -5    5.37    0.50
   7  -7  -5    5.20    0.46
  -7  -7   5    4.88    0.46
  -7   7   5    3.86    0.57
  -7   7   5    5.12    0.41
   7   7  -5    4.30    0.43
   6  -7  -5    0.94    0.36
  -6  -7   5    1.75    0.39
   6  -7  -5    1.61    0.29
  -6  -7   5    1.76    0.34
  -6   7   5    1.48    0.28
   6   7  -5    1.74    0.37
  -6   7   5    0.92    0.42
  -5  -7   5   40.70    1.61
   5  -7  -5   39.26    1.51
  -5  -7   5   40.14    1.57
   5  -7  -5   37.22    1.58
   5   7  -5   36.62    1.56
  -5   7   5   41.48    1.66
  -5   7   5   38.68    1.55
  -4  -7   5    5.57    0.49
  -4  -7   5    5.58    0.47
   4  -7  -5    5.56    0.43
   4  -7  -5    4.90    0.44
  -4   7   5    5.91    0.53
   4   7  -5    5.91    0.48
  -4   7   5    4.92    0.42
   3  -7  -5   13.13    0.63
   3  -7  -5   12.82    0.64
  -3  -7   5   12.80    0.66
  -3  -7   5   14.74    0.68
  -3   7   5   13.22    0.74
   3   7  -5   12.91    0.70
  -3   7   5   13.34    0.68
   2  -7  -5   16.51    0.76
  -2  -7   5   18.69    0.80
  -2  -7   5   17.54    0.78
  -2  -7   5   17.01    0.67
   2  -7  -5   17.54    0.77
  -2   7   5   18.36    0.84
   2   7  -5   18.48    0.84
  -1  -7   5   71.25    2.66
  -1  -7   5   73.37    2.66
  -1  -7   5   74.22    2.69
   1  -7  -5   72.29    2.64
   1  -7  -5   69.46    2.70
  -1   7   5   70.67    2.67
  -1   7   5   70.54    2.72
   1   7  -5   73.28    2.68
   0  -7   5    5.78    0.31
   0  -7   5    5.47    0.43
   0  -7  -5    5.88    0.41
   0  -7  -5    5.67    0.34
   0   7   5    6.57    0.45
   0   7  -5    5.84    0.37
   0   7   5    6.35    0.44
   0   7  -5    6.05    0.47
   1  -7   5   28.70    1.10
  -1  -7  -5   28.61    1.13
  -1  -7  -5   26.67    1.09
   1  -7   5   27.59    1.13
   1   7   5   28.16    1.17
   1   7   5   26.14    1.11
  -1   7  -5   28.02    1.09
  -1   7  -5   27.16    1.17
  -2  -7  -5   18.38    0.79
[truncated: 1,936,391 more chars]
