# Supplementary material for: An effective one-pot access to polynuclear dispiroheterocyclic structures comprising pyrrolidinyloxindole and imidazothiazolotriazine moieties via a 1,3-dipolar cycloaddition strategy
Source: Beilstein J Org Chem. 2016 Oct 24;12:2240–9. doi: 10.3762/bjoc.12.216 (PMC5238633; doi:10.3762/bjoc.12.216)
Supplement: File 3 — CIF file for compound 4e. [file Beilstein_J_Org_Chem-12-2240-s003.cif]

 
data_ia190
 
_audit_creation_method            SHELXL-2014/6
_chemical_name_systematic         ?
_chemical_name_common             ?
_chemical_melting_point           ?
_chemical_formula_moiety
 'C38 H33 Br2 N7 O3 S, C2 H6 O S'
_chemical_formula_sum
 'C40 H39 Br2 N7 O4 S2' 
_chemical_formula_weight          905.72

loop_
 _atom_type_symbol
 _atom_type_description
 _atom_type_scat_dispersion_real
 _atom_type_scat_dispersion_imag
 _atom_type_scat_source
 'C'  'C'   0.0033   0.0016
 'International Tables Vol C Tables 4.2.6.8 and 6.1.1.4'
 'H'  'H'   0.0000   0.0000
 'International Tables Vol C Tables 4.2.6.8 and 6.1.1.4'
 'N'  'N'   0.0061   0.0033
 'International Tables Vol C Tables 4.2.6.8 and 6.1.1.4'
 'O'  'O'   0.0106   0.0060
 'International Tables Vol C Tables 4.2.6.8 and 6.1.1.4'
 'S'  'S'   0.1246   0.1234
 'International Tables Vol C Tables 4.2.6.8 and 6.1.1.4'
 'Br'  'Br'  -0.2901   2.4595
 'International Tables Vol C Tables 4.2.6.8 and 6.1.1.4'
 
_space_group_crystal_system       orthorhombic
_space_group_IT_number            61
_space_group_name_H-M_alt         'P b c a'
_space_group_name_Hall            '-P 2ac 2ab'
 
_shelx_space_group_comment
;
The symmetry employed for this shelxl refinement is uniquely defined
by the following loop, which should always be used as a source of
symmetry information in preference to the above space-group names.
They are only intended as comments.
;
 
loop_
 _space_group_symop_operation_xyz
 'x, y, z'
 '-x+1/2, -y, z+1/2'
 '-x, y+1/2, -z+1/2'
 'x+1/2, -y+1/2, -z'
 '-x, -y, -z'
 'x-1/2, y, -z-1/2'
 'x, -y-1/2, z-1/2'
 '-x-1/2, y-1/2, z'
 
_cell_length_a                    17.5326(19)
_cell_length_b                    20.845(2)
_cell_length_c                    22.514(2)
_cell_angle_alpha                 90
_cell_angle_beta                  90
_cell_angle_gamma                 90
_cell_volume                      8228.0(15)
_cell_formula_units_Z             8
_cell_measurement_temperature     120(2)
_cell_measurement_reflns_used     942
_cell_measurement_theta_min       3
_cell_measurement_theta_max       25
 
_exptl_crystal_description        prism    
_exptl_crystal_colour             colorless
_exptl_crystal_density_meas       ?
_exptl_crystal_density_method     ?
_exptl_crystal_density_diffrn     1.462          
_exptl_crystal_F_000              3696
_exptl_transmission_factor_min    ?
_exptl_transmission_factor_max    ?
_exptl_crystal_size_max           0.420
_exptl_crystal_size_mid           0.380
_exptl_crystal_size_min           0.320
_exptl_absorpt_coefficient_mu     2.121
_shelx_estimated_absorpt_T_min    0.469
_shelx_estimated_absorpt_T_max    0.550
_exptl_absorpt_correction_type    multi-scan
_exptl_absorpt_correction_T_min   0.6108
_exptl_absorpt_correction_T_max   0.7461
_exptl_absorpt_process_details    'Bruker SADABS'
_exptl_absorpt_special_details    ?
_diffrn_ambient_temperature       120(2)
_diffrn_radiation_wavelength      0.71073
_diffrn_radiation_type            MoK\a
_diffrn_source                    ?
_diffrn_measurement_device_type   'Bruker SMART APEX II diffractometer'
_diffrn_detector_type             'Bruker APEX II CCD area detector'
_diffrn_measurement_method        'omega scans'
_diffrn_detector_area_resol_mean  ?
_diffrn_reflns_number             141983
_diffrn_reflns_av_unetI/netI      0.0373
_diffrn_reflns_av_R_equivalents   0.0721
_diffrn_reflns_limit_h_min        -25
_diffrn_reflns_limit_h_max        25
_diffrn_reflns_limit_k_min        -29
_diffrn_reflns_limit_k_max        29
_diffrn_reflns_limit_l_min        -32
_diffrn_reflns_limit_l_max        32
_diffrn_reflns_theta_min          1.767
_diffrn_reflns_theta_max          30.566
_diffrn_reflns_theta_full         25.242
_diffrn_measured_fraction_theta_max   0.998
_diffrn_measured_fraction_theta_full  1.000
_diffrn_reflns_Laue_measured_fraction_max    0.998
_diffrn_reflns_Laue_measured_fraction_full   1.000
_diffrn_reflns_point_group_measured_fraction_max   0.998
_diffrn_reflns_point_group_measured_fraction_full  1.000
_reflns_number_total              12590
_reflns_number_gt                 7565
_reflns_threshold_expression      'I>2\s(I)'
_reflns_Friedel_coverage          0.000
_reflns_Friedel_fraction_max      .
_reflns_Friedel_fraction_full     .
 
_reflns_special_details
;
 Reflections were merged by SHELXL according to the crystal
 class for the calculation of statistics and refinement.
 
 Structure factors included contributions from the .fab file.
 
 _reflns_Friedel_fraction is defined as the number of unique
 Friedel pairs measured divided by the number that would be
 possible theoretically, ignoring centric projections and
 systematic absences.
;
 
_computing_data_collection        'Bruker APEX2'             
_computing_cell_refinement        'Bruker SAINT'             
_computing_data_reduction         'Bruker SAINT'             
_computing_structure_solution     'SHELXT (Sheldrick, 2015a)'
_computing_structure_refinement   'SHELXL (Sheldrick, 2015b)'
_computing_molecular_graphics     'SHELXTL (Sheldrick, 2008)'
_computing_publication_material   'SHELXTL (Sheldrick, 2008)'
_refine_ls_structure_factor_coef  Fsqd
_refine_ls_matrix_type            full
_refine_ls_weighting_scheme       calc
_refine_ls_weighting_details
'w=1/[\s^2^(Fo^2^)+(0.0550P)^2^+4.0000P] where P=(Fo^2^+2Fc^2^)/3'
_atom_sites_solution_primary      ?
_atom_sites_solution_secondary    ?
_atom_sites_solution_hydrogens    mixed
_refine_ls_hydrogen_treatment     mixed
_refine_ls_extinction_method      none
_refine_ls_extinction_coef        .
_refine_ls_number_reflns          12590
_refine_ls_number_parameters      468
_refine_ls_number_restraints      0
_refine_ls_R_factor_all           0.0941
_refine_ls_R_factor_gt            0.0466
_refine_ls_wR_factor_ref          0.1290
_refine_ls_wR_factor_gt           0.1086
_refine_ls_goodness_of_fit_ref    1.012
_refine_ls_restrained_S_all       1.012
_refine_ls_shift/su_max           0.001
_refine_ls_shift/su_mean          0.000
 
loop_
 _atom_site_label
 _atom_site_type_symbol
 _atom_site_fract_x
 _atom_site_fract_y
 _atom_site_fract_z
 _atom_site_U_iso_or_equiv
 _atom_site_adp_type
 _atom_site_occupancy
 _atom_site_site_symmetry_order  
 _atom_site_calc_flag
 _atom_site_refinement_flags_posn
 _atom_site_refinement_flags_adp
 _atom_site_refinement_flags_occupancy
 _atom_site_disorder_assembly
 _atom_site_disorder_group
Br1 Br 0.96764(3) 0.48493(2) 0.71581(2) 0.09130(15) Uani 1 1 d . . . . .
Br2 Br 0.45883(2) 0.62884(2) 0.33053(2) 0.08211(14) Uani 1 1 d . . . . .
S1 S 0.75550(3) 0.60229(2) 0.51984(2) 0.03122(11) Uani 1 1 d . . . . .
O1 O 0.55898(13) 0.69578(10) 0.70721(8) 0.0627(5) Uani 1 1 d . . . . .
O2 O 0.58614(8) 0.49019(7) 0.48656(8) 0.0425(4) Uani 1 1 d . . . . .
O3 O 0.87048(9) 0.54727(9) 0.41990(8) 0.0485(4) Uani 1 1 d . . . . .
N1 N 0.52816(10) 0.64176(9) 0.62057(8) 0.0357(4) Uani 1 1 d . . . . .
N2 N 0.56995(10) 0.74222(8) 0.61433(8) 0.0368(4) Uani 1 1 d . . . . .
N3 N 0.53274(9) 0.61203(8) 0.51481(8) 0.0298(4) Uani 1 1 d . . . . .
H3N H 0.5070(12) 0.5801(10) 0.5157(9) 0.024(5) Uiso 1 1 d . . . . .
N4 N 0.60901(8) 0.59159(7) 0.51687(8) 0.0287(4) Uani 1 1 d . . . . .
N5 N 0.65354(9) 0.69412(8) 0.54512(8) 0.0298(4) Uani 1 1 d . . . . .
N6 N 0.72751(11) 0.46599(9) 0.39920(9) 0.0432(5) Uani 1 1 d . . . . .
N7 N 0.79944(11) 0.60988(10) 0.35795(9) 0.0457(5) Uani 1 1 d . . . . .
C1 C 0.55323(13) 0.69332(12) 0.65314(11) 0.0423(5) Uani 1 1 d . . . . .
C2 C 0.51517(11) 0.66033(9) 0.55885(9) 0.0300(4) Uani 1 1 d . . . . .
C3 C 0.57460(11) 0.71703(9) 0.55399(9) 0.0299(4) Uani 1 1 d . . . . .
C4 C 0.66447(10) 0.63720(9) 0.52882(9) 0.0275(4) Uani 1 1 d . . . . .
C5 C 0.63062(10) 0.53363(9) 0.49604(9) 0.0296(4) Uani 1 1 d . . . . .
C6 C 0.71627(10) 0.53121(9) 0.48340(9) 0.0294(4) Uani 1 1 d . . . . .
C7 C 0.74745(12) 0.46344(10) 0.50277(10) 0.0364(5) Uani 1 1 d . . . . .
H7A H 0.7024 0.4382 0.5168 0.044 Uiso 1 1 calc R U . . .
C8 C 0.77313(14) 0.43299(11) 0.44439(11) 0.0451(6) Uani 1 1 d . . . . .
H8A H 0.8283 0.4400 0.4377 0.054 Uiso 1 1 calc R U . . .
H8B H 0.7627 0.3863 0.4442 0.054 Uiso 1 1 calc R U . . .
C9 C 0.72968(11) 0.53397(10) 0.41462(10) 0.0344(5) Uani 1 1 d . . . . .
C10 C 0.80938(12) 0.56398(11) 0.39996(10) 0.0378(5) Uani 1 1 d . . . . .
C11 C 0.72129(14) 0.62004(12) 0.34624(11) 0.0442(5) Uani 1 1 d . . . . .
C12 C 0.68913(18) 0.66581(14) 0.30947(12) 0.0580(7) Uani 1 1 d . . . . .
H12A H 0.7201 0.6949 0.2877 0.070 Uiso 1 1 calc R U . . .
C13 C 0.61068(18) 0.66782(15) 0.30542(12) 0.0610(7) Uani 1 1 d . . . . .
H13A H 0.5868 0.6992 0.2811 0.073 Uiso 1 1 calc R U . . .
C14 C 0.56709(16) 0.62474(14) 0.33638(11) 0.0529(7) Uani 1 1 d . . . . .
C15 C 0.59859(13) 0.57815(12) 0.37284(11) 0.0447(5) Uani 1 1 d . . . . .
H15A H 0.5673 0.5483 0.3934 0.054 Uiso 1 1 calc R U . . .
C16 C 0.67767(12) 0.57657(11) 0.37827(10) 0.0383(5) Uani 1 1 d . . . . .
C17 C 0.80370(12) 0.46467(10) 0.55363(10) 0.0362(5) Uani 1 1 d . . . . .
C18 C 0.88105(13) 0.47438(11) 0.54568(11) 0.0400(5) Uani 1 1 d . . . . .
H18A H 0.9010 0.4778 0.5066 0.048 Uiso 1 1 calc R U . . .
C19 C 0.93006(15) 0.47924(11) 0.59394(12) 0.0459(6) Uani 1 1 d . . . . .
H19A H 0.9832 0.4853 0.5879 0.055 Uiso 1 1 calc R U . . .
C20 C 0.90105(17) 0.47523(12) 0.65003(12) 0.0511(6) Uani 1 1 d . . . . .
C21 C 0.82460(19) 0.46374(15) 0.65957(13) 0.0638(8) Uani 1 1 d . . . . .
H21A H 0.8052 0.4596 0.6988 0.077 Uiso 1 1 calc R U . . .
C22 C 0.77674(16) 0.45831(14) 0.61124(12) 0.0550(7) Uani 1 1 d . . . . .
H22A H 0.7241 0.4500 0.6175 0.066 Uiso 1 1 calc R U . . .
C23 C 0.49219(17) 0.58600(13) 0.64723(12) 0.0548(7) Uani 1 1 d . . . . .
H23A H 0.4975 0.5881 0.6905 0.082 Uiso 1 1 calc R U . . .
H23B H 0.5168 0.5469 0.6325 0.082 Uiso 1 1 calc R U . . .
H23C H 0.4380 0.5853 0.6367 0.082 Uiso 1 1 calc R U . . .
C24 C 0.61932(16) 0.79519(12) 0.63318(13) 0.0538(7) Uani 1 1 d . . . . .
H24A H 0.5956 0.8178 0.6666 0.081 Uiso 1 1 calc R U . . .
H24B H 0.6265 0.8250 0.6000 0.081 Uiso 1 1 calc R U . . .
H24C H 0.6689 0.7781 0.6456 0.081 Uiso 1 1 calc R U . . .
C25 C 0.43345(11) 0.68164(10) 0.54677(10) 0.0349(5) Uani 1 1 d . . . . .
C26 C 0.38665(13) 0.70124(11) 0.59313(13) 0.0479(6) Uani 1 1 d . . . . .
H26A H 0.4043 0.6989 0.6330 0.057 Uiso 1 1 calc R U . . .
C27 C 0.31400(15) 0.72419(13) 0.58098(18) 0.0681(9) Uani 1 1 d . . . . .
H27A H 0.2818 0.7372 0.6127 0.082 Uiso 1 1 calc R U . . .
C28 C 0.28832(15) 0.72824(14) 0.52384(19) 0.0718(10) Uani 1 1 d . . . . .
H28A H 0.2388 0.7447 0.5160 0.086 Uiso 1 1 calc R U . . .
C29 C 0.33379(15) 0.70864(14) 0.47778(16) 0.0654(9) Uani 1 1 d . . . . .
H29A H 0.3155 0.7111 0.4381 0.079 Uiso 1 1 calc R U . . .
C30 C 0.40666(13) 0.68508(11) 0.48898(12) 0.0465(6) Uani 1 1 d . . . . .
H30A H 0.4380 0.6714 0.4570 0.056 Uiso 1 1 calc R U . . .
C31 C 0.55582(11) 0.76662(9) 0.50702(10) 0.0340(5) Uani 1 1 d . . . . .
C32 C 0.50832(13) 0.81819(10) 0.51997(13) 0.0463(6) Uani 1 1 d . . . . .
H32A H 0.4877 0.8228 0.5587 0.056 Uiso 1 1 calc R U . . .
C33 C 0.49100(16) 0.86303(12) 0.47630(15) 0.0580(7) Uani 1 1 d . . . . .
H33A H 0.4582 0.8979 0.4853 0.070 Uiso 1 1 calc R U . . .
C34 C 0.52099(18) 0.85727(13) 0.42014(15) 0.0622(8) Uani 1 1 d . . . . .
H34A H 0.5103 0.8888 0.3908 0.075 Uiso 1 1 calc R U . . .
C35 C 0.56660(17) 0.80556(13) 0.40657(13) 0.0570(7) Uani 1 1 d . . . . .
H35A H 0.5863 0.8008 0.3675 0.068 Uiso 1 1 calc R U . . .
C36 C 0.58386(13) 0.76026(11) 0.44981(11) 0.0417(5) Uani 1 1 d . . . . .
H36A H 0.6152 0.7246 0.4400 0.050 Uiso 1 1 calc R U . . .
C37 C 0.74830(19) 0.44974(15) 0.33829(13) 0.0651(8) Uani 1 1 d . . . . .
H37A H 0.7163 0.4741 0.3107 0.098 Uiso 1 1 calc R U . . .
H37B H 0.7406 0.4037 0.3318 0.098 Uiso 1 1 calc R U . . .
H37C H 0.8020 0.4605 0.3315 0.098 Uiso 1 1 calc R U . . .
C38 C 0.86257(17) 0.64126(16) 0.32755(14) 0.0662(8) Uani 1 1 d . . . . .
H38A H 0.9095 0.6353 0.3505 0.099 Uiso 1 1 calc R U . . .
H38B H 0.8517 0.6872 0.3237 0.099 Uiso 1 1 calc R U . . .
H38C H 0.8689 0.6224 0.2880 0.099 Uiso 1 1 calc R U . . .
 
loop_
 _atom_site_aniso_label
 _atom_site_aniso_U_11
 _atom_site_aniso_U_22
 _atom_site_aniso_U_33
 _atom_site_aniso_U_23
 _atom_site_aniso_U_13
 _atom_site_aniso_U_12
Br1 0.1183(3) 0.0966(3) 0.0589(2) -0.00459(18) -0.0391(2) 0.0160(2)
Br2 0.05279(17) 0.1343(3) 0.0593(2) -0.01570(19) -0.02309(14) 0.03289(18)
S1 0.0189(2) 0.0286(2) 0.0461(3) -0.0041(2) -0.00223(19) -0.00158(18)
O1 0.0807(14) 0.0691(13) 0.0384(10) -0.0024(9) -0.0002(9) -0.0123(11)
O2 0.0270(7) 0.0282(7) 0.0723(12) -0.0075(7) 0.0018(7) -0.0065(6)
O3 0.0289(8) 0.0629(11) 0.0539(10) 0.0044(8) 0.0037(7) 0.0009(7)
N1 0.0331(9) 0.0345(9) 0.0395(10) 0.0026(8) 0.0036(7) -0.0032(7)
N2 0.0377(9) 0.0308(9) 0.0418(10) -0.0079(8) 0.0023(8) -0.0018(8)
N3 0.0170(7) 0.0266(9) 0.0459(11) -0.0023(8) -0.0001(7) -0.0028(6)
N4 0.0178(7) 0.0250(8) 0.0434(10) -0.0030(7) 0.0006(6) -0.0024(6)
N5 0.0228(8) 0.0270(8) 0.0396(9) -0.0018(7) -0.0005(7) -0.0023(6)
N6 0.0439(10) 0.0361(10) 0.0497(12) -0.0140(9) -0.0038(9) 0.0034(8)
N7 0.0396(10) 0.0521(12) 0.0454(12) 0.0057(10) 0.0071(9) -0.0018(9)
C1 0.0378(12) 0.0435(13) 0.0456(14) -0.0046(11) 0.0029(10) 0.0014(10)
C2 0.0221(8) 0.0277(10) 0.0403(11) 0.0009(8) 0.0020(8) 0.0000(7)
C3 0.0239(9) 0.0259(10) 0.0400(11) -0.0040(8) 0.0007(8) 0.0006(7)
C4 0.0192(8) 0.0284(10) 0.0349(10) 0.0000(8) 0.0000(7) -0.0023(7)
C5 0.0225(8) 0.0250(9) 0.0414(11) 0.0003(8) 0.0013(8) -0.0020(7)
C6 0.0201(8) 0.0260(9) 0.0423(12) -0.0013(8) 0.0001(8) -0.0009(7)
C7 0.0296(10) 0.0251(10) 0.0547(13) 0.0016(9) 0.0008(9) 0.0018(8)
C8 0.0436(13) 0.0326(12) 0.0590(15) -0.0095(11) -0.0053(11) 0.0076(10)
C9 0.0274(10) 0.0358(11) 0.0400(12) -0.0046(9) 0.0001(8) -0.0016(8)
C10 0.0303(10) 0.0437(13) 0.0392(12) -0.0050(10) 0.0050(9) 0.0008(9)
C11 0.0476(13) 0.0476(14) 0.0375(12) -0.0018(11) -0.0021(10) 0.0021(11)
C12 0.0689(19) 0.0590(17) 0.0463(15) 0.0104(13) -0.0019(13) 0.0034(14)
C13 0.0720(19) 0.0673(18) 0.0436(15) 0.0022(14) -0.0124(14) 0.0211(15)
C14 0.0507(14) 0.0690(18) 0.0391(13) -0.0094(13) -0.0161(11) 0.0157(13)
C15 0.0382(12) 0.0510(14) 0.0449(13) -0.0086(11) -0.0082(10) 0.0020(10)
C16 0.0362(11) 0.0394(12) 0.0394(12) -0.0051(10) -0.0034(9) 0.0014(9)
C17 0.0366(11) 0.0248(10) 0.0471(13) 0.0039(9) 0.0028(9) 0.0064(8)
C18 0.0364(11) 0.0382(12) 0.0453(13) 0.0066(10) -0.0017(9) 0.0012(9)
C19 0.0455(13) 0.0376(13) 0.0548(15) 0.0068(11) -0.0082(11) 0.0017(10)
C20 0.0678(17) 0.0370(13) 0.0485(15) 0.0018(11) -0.0137(13) 0.0121(12)
C21 0.079(2) 0.0703(19) 0.0423(15) 0.0063(14) 0.0118(14) 0.0204(16)
C22 0.0476(14) 0.0599(17) 0.0576(17) 0.0077(13) 0.0137(12) 0.0094(12)
C23 0.0655(17) 0.0469(15) 0.0521(15) 0.0128(12) 0.0045(13) -0.0111(13)
C24 0.0609(16) 0.0404(13) 0.0601(16) -0.0155(12) -0.0032(13) -0.0096(12)
C25 0.0240(9) 0.0249(10) 0.0557(14) 0.0039(9) 0.0022(9) 0.0002(8)
C26 0.0341(11) 0.0383(12) 0.0712(17) -0.0025(12) 0.0120(11) 0.0040(10)
C27 0.0350(13) 0.0465(15) 0.123(3) 0.0007(17) 0.0193(16) 0.0110(11)
C28 0.0310(12) 0.0501(16) 0.134(3) 0.0291(18) -0.0008(17) 0.0120(11)
C29 0.0404(14) 0.0573(17) 0.099(2) 0.0321(16) -0.0193(15) -0.0010(12)
C30 0.0307(11) 0.0446(13) 0.0642(16) 0.0100(12) -0.0082(10) -0.0017(10)
C31 0.0283(10) 0.0248(10) 0.0487(13) 0.0015(9) -0.0026(9) -0.0043(8)
C32 0.0417(12) 0.0300(11) 0.0673(16) 0.0017(11) 0.0022(11) 0.0028(9)
C33 0.0571(16) 0.0295(12) 0.087(2) 0.0073(13) -0.0154(15) 0.0062(11)
C34 0.0709(18) 0.0412(15) 0.074(2) 0.0175(14) -0.0231(16) -0.0028(13)
C35 0.0660(17) 0.0550(16) 0.0501(16) 0.0110(13) -0.0075(13) -0.0072(14)
C36 0.0391(12) 0.0365(12) 0.0495(14) 0.0035(10) -0.0057(10) -0.0022(9)
C37 0.079(2) 0.0596(17) 0.0563(17) -0.0242(14) -0.0050(15) 0.0088(15)
C38 0.0535(16) 0.075(2) 0.070(2) 0.0179(16) 0.0214(14) -0.0048(14)
 
_geom_special_details
;
 All esds (except the esd in the dihedral angle between two l.s. planes)
 are estimated using the full covariance matrix.  The cell esds are taken
 into account individually in the estimation of esds in distances, angles
 and torsion angles; correlations between esds in cell parameters are only
 used when they are defined by crystal symmetry.  An approximate (isotropic)
 treatment of cell esds is used for estimating esds involving l.s. planes.
;
 
loop_
 _geom_bond_atom_site_label_1
 _geom_bond_atom_site_label_2
 _geom_bond_distance
 _geom_bond_site_symmetry_2
 _geom_bond_publ_flag
Br1 C20 1.897(3) . ?
Br2 C14 1.904(3) . ?
S1 C4 1.7656(19) . ?
S1 C6 1.828(2) . ?
O1 C1 1.222(3) . ?
O2 C5 1.214(2) . ?
O3 C10 1.213(3) . ?
N1 C1 1.374(3) . ?
N1 C23 1.452(3) . ?
N1 C2 1.460(3) . ?
N2 C1 1.374(3) . ?
N2 C3 1.459(3) . ?
N2 C24 1.466(3) . ?
N3 N4 1.404(2) . ?
N3 C2 1.446(3) . ?
N3 H3N 0.80(2) . ?
N4 C5 1.350(2) . ?
N4 C4 1.386(2) . ?
N5 C4 1.257(3) . ?
N5 C3 1.478(2) . ?
N6 C37 1.459(3) . ?
N6 C9 1.459(3) . ?
N6 C8 1.466(3) . ?
N7 C10 1.357(3) . ?
N7 C11 1.411(3) . ?
N7 C38 1.456(3) . ?
C2 C25 1.524(3) . ?
C2 C3 1.579(3) . ?
C3 C31 1.515(3) . ?
C5 C6 1.529(3) . ?
C6 C9 1.567(3) . ?
C6 C7 1.576(3) . ?
C7 C17 1.511(3) . ?
C7 C8 1.528(3) . ?
C7 H7A 1.0000 . ?
C8 H8A 0.9900 . ?
C8 H8B 0.9900 . ?
C9 C16 1.513(3) . ?
C9 C10 1.566(3) . ?
C11 C12 1.383(4) . ?
C11 C16 1.388(3) . ?
C12 C13 1.379(4) . ?
C12 H12A 0.9500 . ?
C13 C14 1.370(4) . ?
C13 H13A 0.9500 . ?
C14 C15 1.386(4) . ?
C15 C16 1.392(3) . ?
C15 H15A 0.9500 . ?
C17 C18 1.383(3) . ?
C17 C22 1.387(3) . ?
C18 C19 1.389(3) . ?
C18 H18A 0.9500 . ?
C19 C20 1.364(4) . ?
C19 H19A 0.9500 . ?
C20 C21 1.379(4) . ?
C21 C22 1.379(4) . ?
C21 H21A 0.9500 . ?
C22 H22A 0.9500 . ?
C23 H23A 0.9800 . ?
C23 H23B 0.9800 . ?
C23 H23C 0.9800 . ?
C24 H24A 0.9800 . ?
C24 H24B 0.9800 . ?
C24 H24C 0.9800 . ?
C25 C30 1.385(3) . ?
C25 C26 1.389(3) . ?
C26 C27 1.388(4) . ?
C26 H26A 0.9500 . ?
C27 C28 1.366(5) . ?
C27 H27A 0.9500 . ?
C28 C29 1.370(5) . ?
C28 H28A 0.9500 . ?
C29 C30 1.392(3) . ?
C29 H29A 0.9500 . ?
C30 H30A 0.9500 . ?
C31 C36 1.385(3) . ?
C31 C32 1.391(3) . ?
C32 C33 1.390(4) . ?
C32 H32A 0.9500 . ?
C33 C34 1.375(4) . ?
C33 H33A 0.9500 . ?
C34 C35 1.376(4) . ?
C34 H34A 0.9500 . ?
C35 C36 1.390(3) . ?
C35 H35A 0.9500 . ?
C36 H36A 0.9500 . ?
C37 H37A 0.9800 . ?
C37 H37B 0.9800 . ?
C37 H37C 0.9800 . ?
C38 H38A 0.9800 . ?
C38 H38B 0.9800 . ?
C38 H38C 0.9800 . ?
 
loop_
 _geom_angle_atom_site_label_1
 _geom_angle_atom_site_label_2
 _geom_angle_atom_site_label_3
 _geom_angle
 _geom_angle_site_symmetry_1
 _geom_angle_site_symmetry_3
 _geom_angle_publ_flag
C4 S1 C6 92.60(9) . . ?
C1 N1 C23 123.0(2) . . ?
C1 N1 C2 110.52(18) . . ?
C23 N1 C2 122.53(19) . . ?
C1 N2 C3 109.69(17) . . ?
C1 N2 C24 120.0(2) . . ?
C3 N2 C24 120.52(19) . . ?
N4 N3 C2 113.04(15) . . ?
N4 N3 H3N 106.4(15) . . ?
C2 N3 H3N 116.0(15) . . ?
C5 N4 C4 118.97(15) . . ?
C5 N4 N3 121.81(15) . . ?
C4 N4 N3 117.80(15) . . ?
C4 N5 C3 119.17(16) . . ?
C37 N6 C9 116.3(2) . . ?
C37 N6 C8 114.0(2) . . ?
C9 N6 C8 106.05(17) . . ?
C10 N7 C11 111.14(19) . . ?
C10 N7 C38 123.1(2) . . ?
C11 N7 C38 125.6(2) . . ?
O1 C1 N1 126.2(2) . . ?
O1 C1 N2 125.8(2) . . ?
N1 C1 N2 108.0(2) . . ?
N3 C2 N1 115.76(16) . . ?
N3 C2 C25 106.30(16) . . ?
N1 C2 C25 113.18(17) . . ?
N3 C2 C3 109.44(16) . . ?
N1 C2 C3 99.29(16) . . ?
C25 C2 C3 112.93(16) . . ?
N2 C3 N5 107.12(16) . . ?
N2 C3 C31 113.09(17) . . ?
N5 C3 C31 109.26(16) . . ?
N2 C3 C2 99.67(16) . . ?
N5 C3 C2 112.68(15) . . ?
C31 C3 C2 114.55(16) . . ?
N5 C4 N4 126.67(17) . . ?
N5 C4 S1 124.09(14) . . ?
N4 C4 S1 109.22(13) . . ?
O2 C5 N4 123.25(17) . . ?
O2 C5 C6 124.99(18) . . ?
N4 C5 C6 111.69(15) . . ?
C5 C6 C9 109.27(16) . . ?
C5 C6 C7 108.58(16) . . ?
C9 C6 C7 104.73(16) . . ?
C5 C6 S1 105.02(13) . . ?
C9 C6 S1 110.93(13) . . ?
C7 C6 S1 118.15(14) . . ?
C17 C7 C8 117.81(18) . . ?
C17 C7 C6 114.88(17) . . ?
C8 C7 C6 103.68(18) . . ?
C17 C7 H7A 106.6 . . ?
C8 C7 H7A 106.6 . . ?
C6 C7 H7A 106.6 . . ?
N6 C8 C7 103.97(17) . . ?
N6 C8 H8A 111.0 . . ?
C7 C8 H8A 111.0 . . ?
N6 C8 H8B 111.0 . . ?
C7 C8 H8B 111.0 . . ?
H8A C8 H8B 109.0 . . ?
N6 C9 C16 115.18(18) . . ?
N6 C9 C10 111.16(17) . . ?
C16 C9 C10 100.91(18) . . ?
N6 C9 C6 101.27(17) . . ?
C16 C9 C6 117.74(17) . . ?
C10 C9 C6 110.90(16) . . ?
O3 C10 N7 125.0(2) . . ?
O3 C10 C9 126.5(2) . . ?
N7 C10 C9 108.30(18) . . ?
C12 C11 C16 122.5(2) . . ?
C12 C11 N7 127.7(2) . . ?
C16 C11 N7 109.9(2) . . ?
C13 C12 C11 117.8(3) . . ?
C13 C12 H12A 121.1 . . ?
C11 C12 H12A 121.1 . . ?
C14 C13 C12 120.2(3) . . ?
C14 C13 H13A 119.9 . . ?
C12 C13 H13A 119.9 . . ?
C13 C14 C15 122.6(3) . . ?
C13 C14 Br2 119.4(2) . . ?
C15 C14 Br2 118.0(2) . . ?
C14 C15 C16 117.7(3) . . ?
C14 C15 H15A 121.1 . . ?
C16 C15 H15A 121.1 . . ?
C11 C16 C15 119.2(2) . . ?
C11 C16 C9 109.40(19) . . ?
C15 C16 C9 131.4(2) . . ?
C18 C17 C22 118.0(2) . . ?
C18 C17 C7 123.0(2) . . ?
C22 C17 C7 119.0(2) . . ?
C17 C18 C19 121.1(2) . . ?
C17 C18 H18A 119.5 . . ?
C19 C18 H18A 119.5 . . ?
C20 C19 C18 119.3(2) . . ?
C20 C19 H19A 120.4 . . ?
C18 C19 H19A 120.4 . . ?
C19 C20 C21 121.2(2) . . ?
C19 C20 Br1 119.1(2) . . ?
C21 C20 Br1 119.7(2) . . ?
C20 C21 C22 118.9(3) . . ?
C20 C21 H21A 120.6 . . ?
C22 C21 H21A 120.6 . . ?
C21 C22 C17 121.5(3) . . ?
C21 C22 H22A 119.2 . . ?
C17 C22 H22A 119.2 . . ?
N1 C23 H23A 109.5 . . ?
N1 C23 H23B 109.5 . . ?
H23A C23 H23B 109.5 . . ?
N1 C23 H23C 109.5 . . ?
H23A C23 H23C 109.5 . . ?
H23B C23 H23C 109.5 . . ?
N2 C24 H24A 109.5 . . ?
N2 C24 H24B 109.5 . . ?
H24A C24 H24B 109.5 . . ?
N2 C24 H24C 109.5 . . ?
H24A C24 H24C 109.5 . . ?
H24B C24 H24C 109.5 . . ?
C30 C25 C26 119.4(2) . . ?
C30 C25 C2 120.1(2) . . ?
C26 C25 C2 120.5(2) . . ?
C27 C26 C25 119.7(3) . . ?
C27 C26 H26A 120.2 . . ?
C25 C26 H26A 120.2 . . ?
C28 C27 C26 120.6(3) . . ?
C28 C27 H27A 119.7 . . ?
C26 C27 H27A 119.7 . . ?
C27 C28 C29 120.2(2) . . ?
C27 C28 H28A 119.9 . . ?
C29 C28 H28A 119.9 . . ?
C28 C29 C30 120.1(3) . . ?
C28 C29 H29A 119.9 . . ?
C30 C29 H29A 119.9 . . ?
C25 C30 C29 120.0(3) . . ?
C25 C30 H30A 120.0 . . ?
C29 C30 H30A 120.0 . . ?
C36 C31 C32 118.8(2) . . ?
C36 C31 C3 120.44(19) . . ?
C32 C31 C3 120.8(2) . . ?
C33 C32 C31 120.2(3) . . ?
C33 C32 H32A 119.9 . . ?
C31 C32 H32A 119.9 . . ?
C34 C33 C32 120.5(3) . . ?
C34 C33 H33A 119.7 . . ?
C32 C33 H33A 119.7 . . ?
C33 C34 C35 119.7(3) . . ?
C33 C34 H34A 120.2 . . ?
C35 C34 H34A 120.2 . . ?
C34 C35 C36 120.2(3) . . ?
C34 C35 H35A 119.9 . . ?
C36 C35 H35A 119.9 . . ?
C31 C36 C35 120.6(2) . . ?
C31 C36 H36A 119.7 . . ?
C35 C36 H36A 119.7 . . ?
N6 C37 H37A 109.5 . . ?
N6 C37 H37B 109.5 . . ?
H37A C37 H37B 109.5 . . ?
N6 C37 H37C 109.5 . . ?
H37A C37 H37C 109.5 . . ?
H37B C37 H37C 109.5 . . ?
N7 C38 H38A 109.5 . . ?
N7 C38 H38B 109.5 . . ?
H38A C38 H38B 109.5 . . ?
N7 C38 H38C 109.5 . . ?
H38A C38 H38C 109.5 . . ?
H38B C38 H38C 109.5 . . ?
 
loop_
 _geom_torsion_atom_site_label_1
 _geom_torsion_atom_site_label_2
 _geom_torsion_atom_site_label_3
 _geom_torsion_atom_site_label_4
 _geom_torsion
 _geom_torsion_site_symmetry_1
 _geom_torsion_site_symmetry_2
 _geom_torsion_site_symmetry_3
 _geom_torsion_site_symmetry_4
 _geom_torsion_publ_flag
C2 N3 N4 C5 156.01(18) . . . . ?
C2 N3 N4 C4 -37.8(2) . . . . ?
C23 N1 C1 O1 11.1(4) . . . . ?
C2 N1 C1 O1 169.2(2) . . . . ?
C23 N1 C1 N2 -168.2(2) . . . . ?
C2 N1 C1 N2 -10.1(2) . . . . ?
C3 N2 C1 O1 165.9(2) . . . . ?
C24 N2 C1 O1 19.7(4) . . . . ?
C3 N2 C1 N1 -14.9(2) . . . . ?
C24 N2 C1 N1 -160.98(19) . . . . ?
N4 N3 C2 N1 -58.7(2) . . . . ?
N4 N3 C2 C25 174.68(16) . . . . ?
N4 N3 C2 C3 52.4(2) . . . . ?
C1 N1 C2 N3 144.93(18) . . . . ?
C23 N1 C2 N3 -56.9(3) . . . . ?
C1 N1 C2 C25 -92.0(2) . . . . ?
C23 N1 C2 C25 66.2(3) . . . . ?
C1 N1 C2 C3 28.0(2) . . . . ?
C23 N1 C2 C3 -173.8(2) . . . . ?
C1 N2 C3 N5 -86.6(2) . . . . ?
C24 N2 C3 N5 59.3(2) . . . . ?
C1 N2 C3 C31 152.96(18) . . . . ?
C24 N2 C3 C31 -61.1(3) . . . . ?
C1 N2 C3 C2 30.9(2) . . . . ?
C24 N2 C3 C2 176.81(19) . . . . ?
C4 N5 C3 N2 124.86(19) . . . . ?
C4 N5 C3 C31 -112.3(2) . . . . ?
C4 N5 C3 C2 16.2(3) . . . . ?
N3 C2 C3 N2 -155.38(16) . . . . ?
N1 C2 C3 N2 -33.73(17) . . . . ?
C25 C2 C3 N2 86.4(2) . . . . ?
N3 C2 C3 N5 -42.1(2) . . . . ?
N1 C2 C3 N5 79.53(19) . . . . ?
C25 C2 C3 N5 -160.33(18) . . . . ?
N3 C2 C3 C31 83.6(2) . . . . ?
N1 C2 C3 C31 -154.75(17) . . . . ?
C25 C2 C3 C31 -34.6(2) . . . . ?
C3 N5 C4 N4 1.0(3) . . . . ?
C3 N5 C4 S1 -176.95(15) . . . . ?
C5 N4 C4 N5 175.8(2) . . . . ?
N3 N4 C4 N5 9.1(3) . . . . ?
C5 N4 C4 S1 -6.0(2) . . . . ?
N3 N4 C4 S1 -172.69(14) . . . . ?
C6 S1 C4 N5 -169.52(19) . . . . ?
C6 S1 C4 N4 12.24(15) . . . . ?
C4 N4 C5 O2 177.1(2) . . . . ?
N3 N4 C5 O2 -16.8(3) . . . . ?
C4 N4 C5 C6 -5.6(3) . . . . ?
N3 N4 C5 C6 160.47(18) . . . . ?
O2 C5 C6 C9 72.0(3) . . . . ?
N4 C5 C6 C9 -105.2(2) . . . . ?
O2 C5 C6 C7 -41.7(3) . . . . ?
N4 C5 C6 C7 141.09(18) . . . . ?
O2 C5 C6 S1 -168.97(19) . . . . ?
N4 C5 C6 S1 13.8(2) . . . . ?
C4 S1 C6 C5 -14.45(15) . . . . ?
C4 S1 C6 C9 103.48(14) . . . . ?
C4 S1 C6 C7 -135.63(16) . . . . ?
C5 C6 C7 C17 -115.13(19) . . . . ?
C9 C6 C7 C17 128.23(18) . . . . ?
S1 C6 C7 C17 4.2(2) . . . . ?
C5 C6 C7 C8 114.91(19) . . . . ?
C9 C6 C7 C8 -1.7(2) . . . . ?
S1 C6 C7 C8 -125.75(16) . . . . ?
C37 N6 C8 C7 173.5(2) . . . . ?
C9 N6 C8 C7 44.3(2) . . . . ?
C17 C7 C8 N6 -152.51(18) . . . . ?
C6 C7 C8 N6 -24.3(2) . . . . ?
C37 N6 C9 C16 59.7(3) . . . . ?
C8 N6 C9 C16 -172.42(19) . . . . ?
C37 N6 C9 C10 -54.3(3) . . . . ?
C8 N6 C9 C10 73.6(2) . . . . ?
C37 N6 C9 C6 -172.1(2) . . . . ?
C8 N6 C9 C6 -44.2(2) . . . . ?
C5 C6 C9 N6 -89.15(18) . . . . ?
C7 C6 C9 N6 27.02(19) . . . . ?
S1 C6 C9 N6 155.54(13) . . . . ?
C5 C6 C9 C16 37.4(2) . . . . ?
C7 C6 C9 C16 153.52(18) . . . . ?
S1 C6 C9 C16 -77.95(19) . . . . ?
C5 C6 C9 C10 152.81(17) . . . . ?
C7 C6 C9 C10 -91.03(19) . . . . ?
S1 C6 C9 C10 37.5(2) . . . . ?
C11 N7 C10 O3 -177.4(2) . . . . ?
C38 N7 C10 O3 5.6(4) . . . . ?
C11 N7 C10 C9 6.3(3) . . . . ?
C38 N7 C10 C9 -170.8(2) . . . . ?
N6 C9 C10 O3 -59.3(3) . . . . ?
C16 C9 C10 O3 178.1(2) . . . . ?
C6 C9 C10 O3 52.6(3) . . . . ?
N6 C9 C10 N7 117.0(2) . . . . ?
C16 C9 C10 N7 -5.6(2) . . . . ?
C6 C9 C10 N7 -131.13(19) . . . . ?
C10 N7 C11 C12 175.1(3) . . . . ?
C38 N7 C11 C12 -7.9(4) . . . . ?
C10 N7 C11 C16 -4.3(3) . . . . ?
C38 N7 C11 C16 172.7(2) . . . . ?
C16 C11 C12 C13 0.5(4) . . . . ?
N7 C11 C12 C13 -178.9(2) . . . . ?
C11 C12 C13 C14 -1.1(4) . . . . ?
C12 C13 C14 C15 0.4(4) . . . . ?
C12 C13 C14 Br2 179.6(2) . . . . ?
C13 C14 C15 C16 1.0(4) . . . . ?
Br2 C14 C15 C16 -178.20(17) . . . . ?
C12 C11 C16 C15 0.9(4) . . . . ?
N7 C11 C16 C15 -179.7(2) . . . . ?
C12 C11 C16 C9 -179.1(2) . . . . ?
N7 C11 C16 C9 0.3(3) . . . . ?
C14 C15 C16 C11 -1.6(3) . . . . ?
C14 C15 C16 C9 178.4(2) . . . . ?
N6 C9 C16 C11 -116.7(2) . . . . ?
C10 C9 C16 C11 3.1(2) . . . . ?
C6 C9 C16 C11 123.9(2) . . . . ?
N6 C9 C16 C15 63.3(3) . . . . ?
C10 C9 C16 C15 -176.9(2) . . . . ?
C6 C9 C16 C15 -56.2(3) . . . . ?
C8 C7 C17 C18 36.9(3) . . . . ?
C6 C7 C17 C18 -85.8(2) . . . . ?
C8 C7 C17 C22 -145.7(2) . . . . ?
C6 C7 C17 C22 91.6(2) . . . . ?
C22 C17 C18 C19 -1.6(3) . . . . ?
C7 C17 C18 C19 175.8(2) . . . . ?
C17 C18 C19 C20 -0.9(3) . . . . ?
C18 C19 C20 C21 2.8(4) . . . . ?
C18 C19 C20 Br1 -177.79(17) . . . . ?
C19 C20 C21 C22 -2.1(4) . . . . ?
Br1 C20 C21 C22 178.5(2) . . . . ?
C20 C21 C22 C17 -0.5(4) . . . . ?
C18 C17 C22 C21 2.3(4) . . . . ?
C7 C17 C22 C21 -175.2(2) . . . . ?
N3 C2 C25 C30 -35.5(3) . . . . ?
N1 C2 C25 C30 -163.62(19) . . . . ?
C3 C2 C25 C30 84.6(2) . . . . ?
N3 C2 C25 C26 148.2(2) . . . . ?
N1 C2 C25 C26 20.1(3) . . . . ?
C3 C2 C25 C26 -91.7(2) . . . . ?
C30 C25 C26 C27 -0.3(3) . . . . ?
C2 C25 C26 C27 176.1(2) . . . . ?
C25 C26 C27 C28 -0.6(4) . . . . ?
C26 C27 C28 C29 1.0(4) . . . . ?
C27 C28 C29 C30 -0.6(4) . . . . ?
C26 C25 C30 C29 0.7(3) . . . . ?
C2 C25 C30 C29 -175.7(2) . . . . ?
C28 C29 C30 C25 -0.2(4) . . . . ?
N2 C3 C31 C36 155.49(19) . . . . ?
N5 C3 C31 C36 36.3(2) . . . . ?
C2 C3 C31 C36 -91.2(2) . . . . ?
N2 C3 C31 C32 -26.5(3) . . . . ?
N5 C3 C31 C32 -145.71(19) . . . . ?
C2 C3 C31 C32 86.8(2) . . . . ?
C36 C31 C32 C33 -1.4(3) . . . . ?
C3 C31 C32 C33 -179.4(2) . . . . ?
C31 C32 C33 C34 -0.5(4) . . . . ?
C32 C33 C34 C35 2.1(4) . . . . ?
C33 C34 C35 C36 -1.6(4) . . . . ?
C32 C31 C36 C35 1.8(3) . . . . ?
C3 C31 C36 C35 179.8(2) . . . . ?
C34 C35 C36 C31 -0.3(4) . . . . ?
 
loop_
 _geom_hbond_atom_site_label_D 
 _geom_hbond_atom_site_label_H 
 _geom_hbond_atom_site_label_A 
 _geom_hbond_distance_DH 
 _geom_hbond_distance_HA 
 _geom_hbond_distance_DA 
 _geom_hbond_angle_DHA 
 _geom_hbond_site_symmetry_A 
N3 H3N O2  0.80(2) 2.19(2) 2.981(2) 166(2) 5_666
 
_refine_diff_density_max    0.749
_refine_diff_density_min   -0.755
_refine_diff_density_rms    0.056

_publ_section_references
;
Bruker (2014). APEX2 (version 2014.11-0); SAINT (version 8.34A);
Bruker AXS Inc., Madison, WI, USA.

Bruker (2008). SADABS version 2008/1, SHELXTL version 2008/4,
Bruker AXS, Madison, Wisconsin, USA.

Sheldrick, G.M. (2015a). SHELXT version 2014/5, Acta Cryst. A71, 3-8

Sheldrick G.M. (2015b). SHELXL version 2014/6, Acta Cryst. C71, 3-8
;

_shelxl_version_number 2014/6

_shelx_res_file
;
TITL a_a.res in Pbca
REM Old TITL a in Pbca

REM SHELXT solution in Pbca
REM R1 0.425,  Rweak 0.040,  Alpha 0.038,  Orientation as input
REM Formula found by SHELXT:  C41 N7 O4 S2 Br

CELL  0.71073  17.5326  20.8451  22.5136   90.000   90.000   90.000
ZERR    8.000   0.0019   0.0023   0.0024    0.000    0.000    0.000
LATT  1
SYMM 1/2-X, -Y, 1/2+Z
SYMM -X, 1/2+Y, 1/2-Z
SYMM 1/2+X, 1/2-Y, -Z
SFAC C H N O S BR
UNIT 320 312 56 32 16 16
TEMP -153.000
L.S. 8
BOND $H
FMAP 2
PLAN 20

ACTA
ABIN

SIZE 0.42 0.38 0.32
CONF
HTAB
BOND $H

EQIV $1 -x+1, -y+1, -z+1
HTAB N3 O2_$1

WGHT    0.055000    4.000000
FVAR       0.05806
BR1   6    0.967637    0.484933    0.715810    11.00000    0.11834    0.09662 =
         0.05894   -0.00459   -0.03907    0.01604
BR2   6    0.458832    0.628842    0.330534    11.00000    0.05279    0.13427 =
         0.05926   -0.01570   -0.02309    0.03289
S1    5    0.755498    0.602290    0.519835    11.00000    0.01889    0.02865 =
         0.04614   -0.00413   -0.00223   -0.00158
O1    4    0.558982    0.695776    0.707207    11.00000    0.08068    0.06913 =
         0.03838   -0.00237   -0.00019   -0.01233
O2    4    0.586137    0.490190    0.486560    11.00000    0.02699    0.02819 =
         0.07232   -0.00754    0.00177   -0.00647
O3    4    0.870477    0.547273    0.419901    11.00000    0.02886    0.06287 =
         0.05386    0.00443    0.00370    0.00094
N1    3    0.528161    0.641758    0.620566    11.00000    0.03311    0.03452 =
         0.03955    0.00263    0.00362   -0.00325
N2    3    0.569950    0.742224    0.614333    11.00000    0.03769    0.03081 =
         0.04175   -0.00792    0.00228   -0.00176
N3    3    0.532736    0.612033    0.514809    11.00000    0.01700    0.02662 =
         0.04589   -0.00230   -0.00011   -0.00276
H3N   2    0.506982    0.580129    0.515694    11.00000    0.02400
N4    3    0.609014    0.591594    0.516868    11.00000    0.01777    0.02505 =
         0.04335   -0.00302    0.00060   -0.00235
N5    3    0.653540    0.694120    0.545125    11.00000    0.02284    0.02695 =
         0.03957   -0.00176   -0.00047   -0.00234
N6    3    0.727509    0.465994    0.399203    11.00000    0.04386    0.03608 =
         0.04968   -0.01398   -0.00384    0.00342
N7    3    0.799442    0.609877    0.357946    11.00000    0.03961    0.05211 =
         0.04538    0.00569    0.00708   -0.00176
C1    1    0.553234    0.693325    0.653144    11.00000    0.03780    0.04345 =
         0.04559   -0.00460    0.00291    0.00137
C2    1    0.515167    0.660328    0.558849    11.00000    0.02206    0.02771 =
         0.04032    0.00090    0.00195   -0.00003
C3    1    0.574600    0.717025    0.553987    11.00000    0.02390    0.02588 =
         0.03997   -0.00401    0.00072    0.00057
C4    1    0.664471    0.637197    0.528824    11.00000    0.01918    0.02837 =
         0.03487   -0.00003    0.00004   -0.00232
C5    1    0.630615    0.533631    0.496041    11.00000    0.02253    0.02496 =
         0.04139    0.00032    0.00133   -0.00195
C6    1    0.716269    0.531208    0.483400    11.00000    0.02005    0.02595 =
         0.04227   -0.00128    0.00009   -0.00091
C7    1    0.747445    0.463439    0.502774    11.00000    0.02960    0.02506 =
         0.05467    0.00161    0.00082    0.00181
AFIX  13
H7A   2    0.702411    0.438182    0.516778    11.00000   -1.20000
AFIX   0
C8    1    0.773129    0.432988    0.444388    11.00000    0.04355    0.03261 =
         0.05900   -0.00949   -0.00534    0.00765
AFIX  23
H8A   2    0.828303    0.440025    0.437678    11.00000   -1.20000
H8B   2    0.762719    0.386310    0.444198    11.00000   -1.20000
AFIX   0
C9    1    0.729682    0.533968    0.414618    11.00000    0.02743    0.03584 =
         0.03996   -0.00457    0.00009   -0.00158
C10   1    0.809379    0.563976    0.399958    11.00000    0.03033    0.04370 =
         0.03922   -0.00501    0.00499    0.00079
C11   1    0.721286    0.620037    0.346245    11.00000    0.04758    0.04755 =
         0.03750   -0.00175   -0.00211    0.00211
C12   1    0.689129    0.665814    0.309471    11.00000    0.06887    0.05896 =
         0.04626    0.01040   -0.00190    0.00338
AFIX  43
H12A  2    0.720081    0.694920    0.287716    11.00000   -1.20000
AFIX   0
C13   1    0.610682    0.667823    0.305420    11.00000    0.07198    0.06733 =
         0.04365    0.00216   -0.01236    0.02106
AFIX  43
H13A  2    0.586804    0.699174    0.281086    11.00000   -1.20000
AFIX   0
C14   1    0.567086    0.624744    0.336383    11.00000    0.05066    0.06905 =
         0.03910   -0.00944   -0.01614    0.01569
C15   1    0.598587    0.578150    0.372843    11.00000    0.03822    0.05095 =
         0.04485   -0.00857   -0.00819    0.00201
AFIX  43
H15A  2    0.567283    0.548319    0.393420    11.00000   -1.20000
AFIX   0
C16   1    0.677671    0.576574    0.378267    11.00000    0.03616    0.03940 =
         0.03937   -0.00514   -0.00341    0.00138
C17   1    0.803697    0.464669    0.553634    11.00000    0.03665    0.02480 =
         0.04710    0.00392    0.00275    0.00635
C18   1    0.881052    0.474379    0.545676    11.00000    0.03639    0.03823 =
         0.04531    0.00657   -0.00167    0.00119
AFIX  43
H18A  2    0.900993    0.477780    0.506567    11.00000   -1.20000
AFIX   0
C19   1    0.930060    0.479239    0.593937    11.00000    0.04548    0.03759 =
         0.05476    0.00677   -0.00819    0.00168
AFIX  43
H19A  2    0.983211    0.485287    0.587944    11.00000   -1.20000
AFIX   0
C20   1    0.901052    0.475234    0.650025    11.00000    0.06782    0.03701 =
         0.04850    0.00183   -0.01366    0.01211
C21   1    0.824599    0.463738    0.659569    11.00000    0.07878    0.07030 =
         0.04235    0.00628    0.01182    0.02041
AFIX  43
H21A  2    0.805215    0.459623    0.698789    11.00000   -1.20000
AFIX   0
C22   1    0.776745    0.458315    0.611240    11.00000    0.04755    0.05985 =
         0.05756    0.00774    0.01365    0.00937
AFIX  43
H22A  2    0.724082    0.450032    0.617549    11.00000   -1.20000
AFIX   0
C23   1    0.492192    0.586001    0.647225    11.00000    0.06553    0.04685 =
         0.05208    0.01282    0.00454   -0.01112
AFIX 137
H23A  2    0.497501    0.588142    0.690513    11.00000   -1.50000
H23B  2    0.516840    0.546936    0.632457    11.00000   -1.50000
H23C  2    0.437962    0.585298    0.636698    11.00000   -1.50000
AFIX   0
C24   1    0.619316    0.795186    0.633177    11.00000    0.06086    0.04035 =
         0.06010   -0.01553   -0.00320   -0.00958
AFIX 137
H24A  2    0.595558    0.817804    0.666552    11.00000   -1.50000
H24B  2    0.626483    0.825030    0.600009    11.00000   -1.50000
H24C  2    0.668918    0.778139    0.645569    11.00000   -1.50000
AFIX   0
C25   1    0.433451    0.681635    0.546773    11.00000    0.02398    0.02495 =
         0.05575    0.00392    0.00222    0.00016
C26   1    0.386648    0.701240    0.593134    11.00000    0.03413    0.03827 =
         0.07122   -0.00249    0.01200    0.00397
AFIX  43
H26A  2    0.404291    0.698949    0.632975    11.00000   -1.20000
AFIX   0
C27   1    0.313995    0.724189    0.580983    11.00000    0.03504    0.04652 =
         0.12278    0.00072    0.01931    0.01104
AFIX  43
H27A  2    0.281818    0.737208    0.612722    11.00000   -1.20000
AFIX   0
C28   1    0.288322    0.728235    0.523842    11.00000    0.03104    0.05014 =
         0.13435    0.02910   -0.00081    0.01204
AFIX  43
H28A  2    0.238803    0.744683    0.515999    11.00000   -1.20000
AFIX   0
C29   1    0.333794    0.708635    0.477782    11.00000    0.04036    0.05728 =
         0.09862    0.03214   -0.01933   -0.00096
AFIX  43
H29A  2    0.315537    0.711130    0.438119    11.00000   -1.20000
AFIX   0
C30   1    0.406664    0.685082    0.488983    11.00000    0.03072    0.04462 =
         0.06420    0.01001   -0.00817   -0.00171
AFIX  43
H30A  2    0.438026    0.671371    0.457000    11.00000   -1.20000
AFIX   0
C31   1    0.555819    0.766617    0.507020    11.00000    0.02834    0.02481 =
         0.04872    0.00148   -0.00258   -0.00427
C32   1    0.508317    0.818194    0.519969    11.00000    0.04169    0.02995 =
         0.06727    0.00171    0.00219    0.00278
AFIX  43
H32A  2    0.487661    0.822792    0.558746    11.00000   -1.20000
AFIX   0
C33   1    0.490997    0.863029    0.476300    11.00000    0.05709    0.02949 =
         0.08729    0.00726   -0.01541    0.00623
AFIX  43
H33A  2    0.458158    0.897940    0.485341    11.00000   -1.20000
AFIX   0
C34   1    0.520995    0.857267    0.420142    11.00000    0.07093    0.04120 =
         0.07437    0.01752   -0.02308   -0.00275
AFIX  43
H34A  2    0.510300    0.888812    0.390848    11.00000   -1.20000
AFIX   0
C35   1    0.566603    0.805564    0.406567    11.00000    0.06605    0.05495 =
         0.05014    0.01100   -0.00749   -0.00724
AFIX  43
H35A  2    0.586346    0.800831    0.367516    11.00000   -1.20000
AFIX   0
C36   1    0.583859    0.760265    0.449810    11.00000    0.03910    0.03654 =
         0.04945    0.00348   -0.00568   -0.00219
AFIX  43
H36A  2    0.615182    0.724606    0.440040    11.00000   -1.20000
AFIX   0
C37   1    0.748304    0.449745    0.338291    11.00000    0.07944    0.05962 =
         0.05627   -0.02419   -0.00502    0.00885
AFIX 137
H37A  2    0.716255    0.474087    0.310653    11.00000   -1.50000
H37B  2    0.740618    0.403710    0.331792    11.00000   -1.50000
H37C  2    0.802011    0.460522    0.331510    11.00000   -1.50000
AFIX   0
C38   1    0.862567    0.641261    0.327554    11.00000    0.05346    0.07529 =
         0.06987    0.01794    0.02140   -0.00478
AFIX 137
H38A  2    0.909514    0.635292    0.350523    11.00000   -1.50000
H38B  2    0.851745    0.687197    0.323703    11.00000   -1.50000
H38C  2    0.868918    0.622411    0.287984    11.00000   -1.50000

AFIX   0
HKLF 4

REM  a_a.res in Pbca
REM R1 =  0.0466 for    7565 Fo > 4sig(Fo)  and  0.0941 for all   12590 data
REM    468 parameters refined using      0 restraints

END

WGHT      0.0529      4.1341

REM Instructions for potential hydrogen bonds
HTAB N3 O2_$1
HTAB C7 O2
HTAB C8 O3
HTAB C15 O2
EQIV $2 -x+2, -y+1, -z+1
HTAB C19 O3_$2
EQIV $3 x-1/2, y, -z+3/2
HTAB C23 Br1_$3
EQIV $4 x+1/2, y, -z+1/2
HTAB C38 Br2_$4

REM Highest difference peak  0.749,  deepest hole -0.755,  1-sigma level  0.056
Q1    1   0.9193  0.4938  0.7251  11.00000  0.05    0.75
Q2    1   0.9842  0.4792  0.7261  11.00000  0.05    0.41
Q3    1   0.4953  0.6438  0.3062  11.00000  0.05    0.40
Q4    1   0.9810  0.4912  0.6943  11.00000  0.05    0.38
Q5    1   0.9630  0.4503  0.7069  11.00000  0.05    0.35
Q6    1   0.4663  0.5934  0.3428  11.00000  0.05    0.32
Q7    1   0.7604  0.6173  0.3475  11.00000  0.05    0.31
Q8    1   0.6416  0.5705  0.3793  11.00000  0.05    0.30
Q9    1   0.6783  0.5301  0.4947  11.00000  0.05    0.30
Q10   1   0.7021  0.6255  0.5217  11.00000  0.05    0.28
Q11   1   0.4752  0.6742  0.5506  11.00000  0.05    0.28
Q12   1   0.7718  0.4621  0.5325  11.00000  0.05    0.28
Q13   1   0.5538  0.6852  0.5495  11.00000  0.05    0.27
Q14   1   0.5795  0.7697  0.4820  11.00000  0.05    0.27
Q15   1   0.7633  0.5483  0.4095  11.00000  0.05    0.26
Q16   1   0.8428  0.4756  0.5487  11.00000  0.05    0.26
Q17   1   0.9025  0.4685  0.5666  11.00000  0.05    0.26
Q18   1   0.5773  0.7385  0.5903  11.00000  0.05    0.25
Q19   1   0.7012  0.5832  0.3535  11.00000  0.05    0.25
Q20   1   0.9260  0.4793  0.6646  11.00000  0.05    0.25
;
_shelx_res_checksum   27038

_shelx_hkl_file
;
   1   0   0   -0.22    0.01
  -1   0   0   -0.07    0.02
   2   0   0  143.35    5.50
   2   0   0  152.28    5.34
  -2   0   0  162.82    5.36
  -2   0   0  157.68    5.51
   2   0   0  146.11    5.09
  -2   0   0  160.82    5.10
   2   0   0  164.92    5.33
   3   0   0   -0.07    0.03
   3   0   0   -0.13    0.05
  -3   0   0   -0.07    0.06
  -3   0   0   -0.04    0.03
  -3   0   0   -0.10    0.06
  -4   0   0  568.04   17.99
   4   0   0  529.71   19.85
  -4   0   0  549.58   18.86
  -4   0   0  550.84   19.49
   4   0   0  569.27   18.79
  -5   0   0   -0.03    0.11
   5   0   0   -0.01    0.05
   5   0   0    0.02    0.10
  -5   0   0    0.15    0.05
  -5   0   0    0.13    0.11
  -6   0   0  133.18    4.80
   6   0   0  139.48    4.61
  -6   0   0  138.91    4.43
   6   0   0  135.81    4.81
  -6   0   0  132.58    4.64
   7   0   0    0.07    0.07
   7   0   0    0.05    0.13
  -7   0   0   -0.02    0.15
  -7   0   0    0.12    0.15
  -7   0   0    0.10    0.07
  -8   0   0   32.76    1.21
   8   0   0   34.04    1.21
   8   0   0   33.89    1.21
  -8   0   0   35.24    1.23
  -8   0   0   34.06    1.17
  -9   0   0    0.22    0.08
  -9   0   0   -0.06    0.19
   9   0   0   -0.29    0.17
   9   0   0    0.05    0.09
  -9   0   0   -0.05    0.15
  10   0   0   27.50    1.01
  10   0   0   27.21    0.98
 -10   0   0   27.81    1.03
 -10   0   0   26.43    0.99
 -11   0   0   -0.01    0.23
  11   0   0    0.00    0.10
  11   0   0    0.29    0.23
 -11   0   0    0.28    0.24
  11   0   0    0.02    0.09
 -12   0   0   22.08    0.87
  12   0   0   21.53    0.87
 -12   0   0   24.05    0.91
  12   0   0   21.87    0.79
  12   0   0   20.24    0.79
 -13   0   0   -0.33    0.29
 -13   0   0   -0.28    0.29
  13   0   0    0.06    0.08
  13   0   0   -0.08    0.27
  13   0   0    0.09    0.15
 -14   0   0   58.59    2.08
  14   0   0   61.02    2.16
 -14   0   0   59.76    2.15
  15   0   0    0.32    0.34
 -15   0   0    0.48    0.37
 -15   0   0    0.68    0.35
 -16   0   0    0.55    0.39
  16   0   0    0.44    0.35
 -16   0   0   -0.60    0.36
  17   0   0   -1.18    0.42
 -17   0   0    0.03    0.42
 -17   0   0   -0.09    0.41
 -18   0   0    2.70    0.49
  18   0   0    2.23    0.45
 -18   0   0    2.63    0.47
 -19   0   0   -0.28    0.48
 -19   0   0    0.64    0.48
  19   0   0   -0.07    0.44
  20   0   0   -0.06    0.55
 -20   0   0   -0.36    0.51
 -20   0   0    0.30    0.51
 -21   0   0    0.91    0.55
 -21   0   0    0.15    0.57
  21   0   0   -0.12    0.58
  22   0   0    1.02    0.56
 -22   0   0    1.07    0.70
  23   0   0    0.40    0.57
 -23   0   0   -0.40    0.63
  23   0   0    0.17    0.73
  24   0   0    1.14    0.71
  24   0   0    2.49    0.64
 -24   0   0    1.92    0.72
  25   0   0   -0.33    0.72
  25   0   0    0.10    0.63
 -25   0   0   -0.89    0.80
   0   1   0   -0.09    0.00
   0  -1   0   -0.05    0.01
   0   1   0   -0.09    0.01
  -1   1   0    0.02    0.03
   1   1   0   -0.06    0.02
  -1  -1   0   -0.05    0.03
  -1  -1   0   -0.07    0.02
   1   1   0   -0.09    0.01
   1  -1   0    0.01    0.01
  -1   1   0   -0.10    0.01
  -1   1   0   -0.06    0.01
   1  -1   0    0.03    0.03
  -1   1   0   -0.01    0.03
  -1  -1   0   -0.06    0.03
   1  -1   0   -0.11    0.01
   2   1   0   26.27    0.90
  -2  -1   0   25.50    0.86
   2  -1   0   25.28    0.93
  -2   1   0   26.04    0.93
  -2  -1   0   25.74    0.89
   2  -1   0   23.46    0.90
  -2  -1   0   26.21    0.93
   2  -1   0   25.22    0.89
  -2   1   0   23.76    0.90
   2  -1   0   27.01    0.86
   2   1   0   26.10    0.86
  -2  -1   0   25.50    0.90
   2   1   0   27.01    0.90
   2   1   0   25.79    0.93
  -2   1   0   26.90    0.86
  -3  -1   0    0.05    0.05
   3  -1   0   -0.04    0.04
   3   1   0    0.09    0.06
   3  -1   0    0.04    0.06
  -3   1   0    0.01    0.04
  -3   1   0    0.01    0.04
   3   1   0    0.04    0.04
   3   1   0   -0.01    0.04
  -3   1   0    0.01    0.07
  -3  -1   0    0.03    0.07
  -3   1   0   -0.01    0.05
   4  -1   0  380.24   13.34
   4  -1   0  375.48   12.82
   4   1   0  370.84   13.33
  -4   1   0  357.77   12.94
  -4  -1   0  389.61   12.97
   4   1   0  386.51   13.33
  -4   1   0  370.69   13.34
   4   1   0  383.61   12.87
  -4   1   0  376.03   12.34
  -4  -1   0  389.80   12.34
   5  -1   0   -0.02    0.06
  -5  -1   0   -0.06    0.10
  -5   1   0    0.12    0.08
   5   1   0    0.02    0.06
  -5   1   0    0.11    0.11
  -5   1   0   -0.04    0.06
  -5  -1   0    0.18    0.12
   5   1   0    0.03    0.06
   5   1   0   -0.06    0.10
   5  -1   0    0.01    0.09
  -6  -1   0   11.90    0.48
   6   1   0   12.23    0.45
  -6  -1   0   12.13    0.46
   6  -1   0   12.20    0.47
   6  -1   0   11.75    0.45
   6   1   0   12.55    0.47
  -6   1   0   12.65    0.47
  -6   1   0   11.89    0.48
   6   1   0   12.12    0.45
  -6   1   0   11.53    0.45
   7  -1   0   -0.09    0.14
   7   1   0   -0.15    0.14
   7  -1   0   -0.02    0.08
   7   1   0   -0.01    0.07
  -7  -1   0    0.18    0.14
   7   1   0    0.06    0.07
  -7   1   0    0.02    0.08
  -7   1   0    0.06    0.16
  -7  -1   0   -0.06    0.15
  -7   1   0    0.01    0.14
   8   1   0    0.75    0.18
   8   1   0    0.60    0.09
   8  -1   0    0.73    0.10
  -8  -1   0    0.61    0.17
  -8  -1   0    0.37    0.14
  -8   1   0    0.99    0.20
  -8   1   0    0.55    0.10
  -8   1   0    0.89    0.18
   8  -1   0    0.53    0.16
  -9   1   0   -0.36    0.18
  -9  -1   0   -0.09    0.19
  -9   1   0   -0.05    0.20
   9  -1   0   -0.11    0.19
   9   1   0   -0.07    0.19
  -9  -1   0    0.01    0.20
   9   1   0    0.22    0.09
   9   1   0    0.06    0.09
  -9   1   0    0.18    0.09
  10  -1   0    7.59    0.40
 -10   1   0    7.40    0.44
 -10  -1   0    8.32    0.45
 -10  -1   0    7.63    0.42
  10   1   0    7.73    0.32
 -10   1   0    7.86    0.33
 -10   1   0    8.57    0.40
  10   1   0    7.73    0.42
  10   1   0    8.26    0.32
 -11   1   0    0.26    0.24
 -11   1   0    0.01    0.25
  11   1   0    0.20    0.24
 -11   1   0    0.24    0.10
 -11  -1   0   -0.04    0.24
  11   1   0    0.00    0.09
 -11  -1   0    0.06    0.25
  11   1   0    0.08    0.09
  11  -1   0    0.13    0.21
  12   1   0   10.31    0.38
 -12   1   0   10.37    0.55
 -12   1   0    9.37    0.39
  12   1   0    9.62    0.53
  12  -1   0   10.03    0.51
 -12  -1   0    9.46    0.55
 -12  -1   0    9.41    0.53
  12   1   0    9.76    0.38
 -12   1   0   10.70    0.55
 -13   1   0   -0.09    0.29
  13  -1   0   -0.05    0.30
 -13  -1   0   -0.25    0.23
  13  -1   0    0.25    0.09
 -13  -1   0    0.33    0.30
  13   1   0   -0.05    0.28
  13   1   0    0.15    0.09
 -13   1   0    0.25    0.30
 -14   1   0    8.41    0.59
  14   1   0    8.82    0.57
 -14  -1   0   10.32    0.60
  14  -1   0    9.20    0.54
 -14   1   0    9.07    0.59
 -14  -1   0    9.07    0.58
 -15  -1   0    0.18    0.35
  15   1   0    0.05    0.39
 -15  -1   0    0.18    0.35
  15  -1   0    0.50    0.32
 -15   1   0    0.20    0.37
 -15   1   0   -0.16    0.34
 -16  -1   0    7.27    0.53
  16   1   0    6.91    0.55
 -16   1   0    7.07    0.53
  16  -1   0    6.31    0.52
 -16   1   0    7.03    0.54
 -16  -1   0    7.64    0.51
 -17   1   0    0.42    0.43
 -17   1   0    0.24    0.41
  17   1   0   -0.55    0.39
  17  -1   0   -0.25    0.37
 -17  -1   0    0.43    0.41
 -17  -1   0    0.70    0.42
  18   1   0    3.74    0.50
 -18  -1   0    3.35    0.52
  18  -1   0    4.30    0.53
 -18   1   0    4.45    0.52
 -18  -1   0    4.73    0.51
 -18   1   0    5.07    0.56
  19   1   0   -0.55    0.45
 -19  -1   0    0.51    0.48
 -19   1   0   -0.18    0.48
  19  -1   0   -0.25    0.43
 -19  -1   0   -0.18    0.54
 -19   1   0   -0.27    0.46
 -20  -1   0   11.19    0.75
 -20   1   0    9.94    0.72
 -20   1   0    9.94    0.76
  20   1   0    9.04    0.69
 -20  -1   0    9.58    0.72
  20  -1   0   10.38    0.73
 -21   1   0    0.66    0.57
 -21  -1   0    0.37    0.55
 -21  -1   0   -0.28    0.53
  21   1   0    0.46    0.60
  21  -1   0    0.41    0.55
  21  -1   0   -0.77    0.56
  22  -1   0    0.30    0.61
  22  -1   0   -0.14    0.52
 -22  -1   0    0.25    0.59
  22   1   0    0.99    0.65
 -22  -1   0    0.93    0.60
 -22   1   0   -0.06    0.63
  23  -1   0    0.94    0.63
  23   1   0    0.27    0.69
  23  -1   0    0.66    0.65
 -23   1   0   -0.35    0.73
 -23  -1   0   -0.09    0.62
 -23  -1   0    1.09    0.66
 -24  -1   0    0.71    0.66
  24   1   0    0.07    0.67
  24  -1   0    1.40    0.68
 -24   1   0   -0.19    0.69
  24   1   0    0.59    0.72
  24  -1   0   -0.96    0.66
  25   1   0   -0.08    0.73
  25  -1   0   -0.72    0.73
 -25   1   0    0.06    0.72
  25   1   0    1.69    0.76
 -25  -1   0    1.08    0.81
  25  -1   0    0.33    1.07
   0   2   0   67.06    2.30
   0  -2   0   67.48    2.12
   0  -2   0   62.19    2.38
   0  -2   0   63.79    2.22
   0   2   0   64.96    2.13
  -1  -2   0   -0.05    0.02
  -1  -2   0   -0.08    0.02
  -1  -2   0    0.02    0.04
   1   2   0    0.11    0.05
   1  -2   0    0.03    0.02
  -1   2   0   -0.02    0.04
   1   2   0   -0.05    0.04
   1   2   0    0.06    0.02
  -1   2   0    0.00    0.05
  -1   2   0   -0.02    0.02
   1  -2   0    0.01    0.04
  -1   2   0   -0.03    0.03
   1   2   0   -0.02    0.04
   1  -2   0   -0.07    0.01
  -1  -2   0   -0.03    0.04
   1  -2   0   -0.02    0.04
  -2  -2   0   71.47    2.44
   2   2   0   72.21    2.53
   2  -2   0   71.88    2.45
   2   2   0   69.76    2.32
   2  -2   0   69.65    2.44
  -2   2   0   71.67    2.53
   2  -2   0   71.57    2.53
  -2   2   0   74.60    2.45
  -2   2   0   72.17    2.33
  -2  -2   0   74.54    2.53
  -2  -2   0   63.07    2.43
  -2  -2   0   73.37    2.32
  -3   2   0   -0.05    0.06
   3  -2   0    0.10    0.05
   3  -2   0   -0.02    0.07
  -3   2   0   -0.16    0.08
   3  -2   0   -0.02    0.06
  -3  -2   0   -0.10    0.08
  -3   2   0    0.00    0.05
  -3  -2   0    0.06    0.06
   3   2   0    0.05    0.07
   3   2   0    0.06    0.06
   3   2   0    0.06    0.06
  -3  -2   0    0.00    0.05
   4  -2   0  295.92   10.21
   4   2   0  303.83   10.26
  -4  -2   0  291.64   10.32
   4  -2   0  314.23   10.38
   4   2   0  301.26   10.63
  -4  -2   0  303.96    9.82
  -4   2   0  300.11   10.65
   4  -2   0  304.66   10.62
  -4  -2   0  298.93   10.62
  -4   2   0  293.05    9.80
   5  -2   0   -0.18    0.09
  -5  -2   0    0.05    0.09
  -5  -2   0    0.04    0.12
   5  -2   0    0.07    0.10
  -5   2   0    0.12    0.12
   5   2   0   -0.02    0.07
   5   2   0    0.19    0.11
  -5   2   0   -0.13    0.08
   5   2   0    0.03    0.07
  -5   2   0   -0.06    0.08
  -6   2   0   14.81    0.55
   6  -2   0   15.04    0.55
  -6  -2   0   14.87    0.53
   6   2   0   14.32    0.54
   6   2   0   15.67    0.54
  -6   2   0   13.84    0.55
  -6  -2   0   14.38    0.57
   6   2   0   15.27    0.56
  -6   2   0   13.61    0.57
  -7   2   0    0.02    0.15
  -7  -2   0    0.00    0.16
   7   2   0   -0.10    0.08
   7  -2   0   -0.07    0.14
   7   2   0   -0.23    0.14
   7   2   0   -0.05    0.08
  -7   2   0    0.09    0.16
  -7   2   0    0.00    0.09
  -7  -2   0    0.04    0.13
  -8  -2   0  179.78    6.24
  -8   2   0  185.23    5.96
  -8   2   0  179.85    6.24
  -8  -2   0  182.60    5.94
   8   2   0  185.04    6.45
  -8   2   0  183.28    6.47
   8  -2   0  181.17    6.20
   8   2   0  186.20    6.21
  -9  -2   0    0.21    0.20
   9   2   0   -0.06    0.10
  -9  -2   0    0.22    0.18
  -9   2   0   -0.08    0.11
  -9   2   0    0.28    0.20
   9  -2   0    0.19    0.17
   9   2   0   -0.02    0.19
  -9   2   0    0.13    0.21
  10  -2   0    1.92    0.22
 -10   2   0    2.26    0.28
 -10   2   0    3.40    0.28
  10   2   0    2.11    0.26
 -10  -2   0    2.50    0.25
 -10   2   0    2.49    0.17
  10   2   0    2.34    0.15
 -10  -2   0    2.16    0.27
 -11   2   0    0.08    0.12
 -11   2   0   -0.01    0.25
 -11  -2   0   -0.02    0.24
  11  -2   0    0.14    0.23
 -11   2   0   -0.10    0.25
 -11  -2   0    0.06    0.23
  11   2   0   -0.04    0.24
  11   2   0    0.06    0.11
  12   2   0   10.11    0.40
 -12   2   0   11.52    0.58
  12   2   0    9.96    0.44
 -12   2   0    9.79    0.42
 -12   2   0   10.24    0.57
  12  -2   0    9.91    0.51
  12   2   0   10.29    0.55
 -12  -2   0   10.44    0.58
 -12  -2   0   11.23    0.57
 -13   2   0    0.47    0.33
 -13  -2   0    0.04    0.29
 -13  -2   0    0.18    0.28
  13  -2   0    0.02    0.29
  13   2   0    0.34    0.30
  13   2   0    0.00    0.10
 -13   2   0    0.29    0.31
 -13   2   0    0.24    0.11
 -14  -2   0   13.49    0.70
  14   2   0   14.09    0.74
 -14   2   0   11.92    0.70
  14  -2   0   13.63    0.69
 -14   2   0   13.25    0.71
 -14  -2   0   13.17    0.67
 -15  -2   0    0.38    0.35
  15   2   0   -0.47    0.40
 -15   2   0    0.16    0.35
 -15   2   0   -0.05    0.38
  15  -2   0    0.06    0.36
 -15  -2   0    0.46    0.40
  16  -2   0    1.55    0.40
  16   2   0    1.00    0.44
 -16  -2   0    2.12    0.40
 -16  -2   0    1.79    0.42
 -16   2   0    2.70    0.43
 -16   2   0    1.04    0.42
 -17   2   0    0.66    0.42
 -17   2   0    0.41    0.44
  17  -2   0   -0.10    0.35
  17   2   0    0.30    0.46
 -17  -2   0    0.24    0.41
 -17  -2   0   -0.20    0.40
  18   2   0    3.05    0.54
  18  -2   0    3.19    0.53
  18  -2   0    3.18    0.44
 -18   2   0    3.16    0.54
 -18  -2   0    3.83    0.50
 -18  -2   0    3.38    0.55
  19  -2   0    0.28    0.49
  19   2   0    0.07    0.53
 -19  -2   0   -0.83    0.45
  19  -2   0   -0.70    0.47
 -19  -2   0    0.13    0.47
 -19   2   0    0.00    0.51
  20  -2   0    0.40    0.54
 -20  -2   0    0.67    0.49
 -20   2   0    0.40    0.63
  20   2   0    0.59    0.51
 -20  -2   0    1.08    0.52
  20  -2   0    0.63    0.45
 -21  -2   0    0.17    0.54
  21  -2   0    0.35    0.55
 -21   2   0    0.46    0.60
 -21  -2   0    0.12    0.61
  21   2   0   -0.40    0.61
  21  -2   0    0.08    0.58
 -22  -2   0    1.36    0.62
 -22  -2   0    0.85    0.59
 -22   2   0    2.02    0.65
  22  -2   0    1.50    0.53
  22  -2   0    1.47    0.64
  22   2   0    0.88    0.67
  23  -2   0    0.05    0.65
 -23   2   0    0.57    0.67
  23  -2   0    0.45    0.60
 -23  -2   0    0.32    0.62
  23   2   0    0.39    0.70
 -23  -2   0    0.42    0.61
  24   2   0   -0.46    0.74
  24  -2   0    1.48    0.66
 -24   2   0    0.40    0.80
  24  -2   0    0.53    0.69
 -24  -2   0    0.64    0.66
 -24  -2   0    0.64    0.67
  25   2   0    0.40    0.77
 -25   2   0    0.22    0.74
 -25  -2   0    0.49    0.77
   0  -3   0   -0.14    0.05
   0  -3   0   -0.19    0.04
   0   3   0   -0.20    0.04
   0   3   0   -0.17    0.07
   0  -3   0   -0.24    0.06
  -1  -3   0   -0.36    0.07
  -1  -3   0   -0.33    0.07
   1  -3   0   -0.59    0.03
  -1   3   0   -0.30    0.06
   1  -3   0   -0.14    0.07
   1   3   0   -0.47    0.06
  -1   3   0   -0.26    0.08
   1   3   0   -0.39    0.08
  -2  -3   0   31.43    1.10
   2   3   0   32.49    1.15
  -2  -3   0   32.11    1.04
   2  -3   0   32.58    1.09
  -2   3   0   31.74    1.05
  -2   3   0   33.00    1.09
   2   3   0   32.73    1.04
  -2  -3   0   31.15    1.11
   2  -3   0   31.34    1.11
  -2   3   0   31.03    1.15
   3   3   0    0.21    0.07
  -3   3   0   -0.02    0.09
  -3   3   0    0.00    0.09
  -3  -3   0   -0.15    0.06
  -3   3   0    0.00    0.06
  -3  -3   0    0.11    0.09
   3   3   0    0.19    0.09
   3   3   0   -0.01    0.08
   3  -3   0   -0.01    0.09
   3  -3   0   -0.05    0.06
   4  -3   0  402.38   13.97
  -4   3   0  399.16   14.36
   4   3   0  406.98   14.37
  -4  -3   0  393.72   13.91
  -4  -3   0  421.01   13.22
  -4   3   0  410.78   13.30
   4   3   0  403.01   14.28
   4  -3   0  415.08   13.80
  -5   3   0   -0.08    0.12
   5   3   0    0.17    0.10
   5  -3   0   -0.03    0.10
   5   3   0    0.08    0.12
   5  -3   0    0.00    0.09
  -5   3   0   -0.01    0.10
  -5  -3   0    0.02    0.10
  -5  -3   0    0.00    0.13
   6  -3   0    0.33    0.15
  -6   3   0    0.17    0.16
   6  -3   0    0.23    0.11
  -6  -3   0    0.45    0.15
   6   3   0    0.07    0.10
  -6  -3   0    0.13    0.11
  -6   3   0    0.14    0.11
   6   3   0   -0.20    0.14
   7  -3   0    0.04    0.17
   7   3   0   -0.03    0.16
  -7   3   0    0.04    0.11
  -7  -3   0    0.08    0.14
   7  -3   0    0.06    0.13
   7   3   0    0.14    0.11
  -7  -3   0    0.29    0.17
  -7   3   0   -0.08    0.16
  -8   3   0   24.62    0.89
  -8  -3   0   24.35    0.87
   8   3   0   24.87    0.92
   8   3   0   24.98    0.91
  -8   3   0   23.85    0.92
  -8  -3   0   25.82    0.93
   8  -3   0   25.66    0.94
   8  -3   0   24.59    0.90
  -9  -3   0   -0.15    0.21
   9  -3   0   -0.13    0.16
   9   3   0   -0.07    0.20
  -9   3   0   -0.20    0.21
   9   3   0    0.13    0.12
  -9   3   0    0.20    0.13
  -9  -3   0    0.02    0.20
  10  -3   0    2.58    0.23
 -10   3   0    3.14    0.30
 -10   3   0    3.16    0.20
 -10   3   0    2.40    0.28
 -10  -3   0    2.54    0.29
  10   3   0    2.84    0.28
 -10  -3   0    2.81    0.25
  10   3   0    2.85    0.20
  11   3   0   -0.01    0.13
  11   3   0   -0.19    0.24
 -11   3   0    0.05    0.27
  11  -3   0    0.06    0.22
 -11   3   0   -0.18    0.25
 -11  -3   0    0.08    0.26
 -11   3   0    0.05    0.14
 -11  -3   0    0.06    0.22
  12  -3   0   55.28    2.00
 -12  -3   0   56.03    1.93
  12   3   0   56.78    2.01
 -12   3   0   55.85    2.03
 -12   3   0   57.88    1.96
 -12  -3   0   57.81    2.04
 -12   3   0   54.38    2.02
  12   3   0   57.28    2.01
 -13  -3   0    0.10    0.31
 -13   3   0   -0.04    0.14
  13  -3   0    0.31    0.29
  13   3   0    0.13    0.30
 -13   3   0    0.04    0.25
  13   3   0    0.23    0.13
 -13  -3   0    0.12    0.31
 -14  -3   0    9.65    0.62
 -14   3   0    9.26    0.62
  14   3   0    9.51    0.59
  14  -3   0    9.35    0.64
 -14  -3   0    9.12    0.60
  14  -3   0    8.93    0.53
 -15   3   0    0.69    0.39
  15  -3   0   -0.10    0.33
 -15  -3   0    0.56    0.37
 -15  -3   0    0.30    0.34
  15  -3   0    0.00    0.38
  15   3   0   -0.12    0.36
 -16  -3   0    0.25    0.38
  16   3   0    0.09    0.39
 -16  -3   0    0.21    0.37
  16  -3   0   -0.07    0.40
 -16   3   0    0.10    0.33
  16  -3   0    0.08    0.36
  17  -3   0    0.28    0.43
  17  -3   0    0.00    0.39
 -17  -3   0    0.34    0.39
 -17   3   0    0.12    0.44
 -17  -3   0    0.62    0.41
  17   3   0    0.63    0.43
  18  -3   0    0.23    0.42
  18  -3   0   -0.09    0.47
 -18  -3   0    0.60    0.44
 -18  -3   0   -0.55    0.48
 -18   3   0    0.16    0.49
  18   3   0    0.51    0.46
  19  -3   0    0.25    0.50
 -19  -3   0    0.62    0.47
 -19   3   0    0.00    0.53
 -19  -3   0    0.09    0.46
  19   3   0   -1.03    0.47
  19  -3   0   -0.50    0.45
  20   3   0    6.75    0.65
  20  -3   0    7.10    0.62
 -20  -3   0    6.69    0.64
  20  -3   0    5.92    0.70
 -20   3   0    7.59    0.70
 -20  -3   0    8.63    0.66
  21  -3   0    0.22    0.57
  21  -3   0    1.08    0.46
  21   3   0    0.01    0.55
 -21  -3   0    0.13    0.53
 -21  -3   0    0.93    0.60
 -21   3   0    0.14    0.59
 -22   3   0    3.95    0.71
  22  -3   0    2.89    0.60
 -22  -3   0    4.56    0.71
 -22  -3   0    3.25    0.64
  22  -3   0    1.67    0.66
  22   3   0    3.61    0.73
 -23   3   0    0.60    0.77
 -23  -3   0   -0.20    0.59
  23   3   0    0.02    0.72
  23  -3   0    1.67    0.60
  23  -3   0   -0.08    0.65
 -24   3   0    0.16    0.72
 -24  -3   0    1.45    0.69
  24  -3   0   -0.08    0.69
 -24  -3   0    0.38    0.65
  24   3   0    2.06    0.78
   0   4   0   21.40    0.72
   0   4   0   20.91    0.76
   0  -4   0   20.56    0.68
   0  -4   0   18.77    0.71
   0  -4   0   20.30    0.73
   0   4   0   20.72    0.68
   1   4   0   -0.22    0.10
   1  -4   0   -0.34    0.05
  -1  -4   0   -0.28    0.04
  -1   4   0   -0.16    0.08
  -1  -4   0   -0.19    0.03
  -1  -4   0   -0.05    0.07
  -1   4   0   -0.20    0.05
  -1  -4   0   -0.04    0.09
   1  -4   0   -0.30    0.07
   1  -4   0   -0.10    0.08
  -1   4   0   -0.15    0.07
   2  -4   0   54.22    1.70
   2   4   0   49.32    1.76
  -2  -4   0   49.16    1.70
  -2   4   0   47.02    1.76
   2   4   0   50.64    1.60
  -2   4   0   47.95    1.61
  -2  -4   0   46.43    1.69
  -2  -4   0   48.90    1.60
   2  -4   0   47.43    1.67
  -2   4   0   48.81    1.67
   3   4   0    0.28    0.06
  -3   4   0   -0.08    0.11
   3  -4   0    0.23    0.08
  -3  -4   0   -0.08    0.11
   3  -4   0    0.05    0.06
  -3  -4   0    0.16    0.11
  -3  -4   0    0.08    0.06
  -3   4   0   -0.20    0.10
  -3   4   0    0.15    0.06
   3   4   0    0.17    0.11
   4  -4   0  187.41    6.47
  -4   4   0  198.93    6.17
   4   4   0  187.97    6.42
  -4   4   0  186.54    6.71
  -4  -4   0  194.57    6.17
   4  -4   0  183.95    6.44
  -4  -4   0  182.54    6.43
   4   4   0  192.91    6.74
   5   4   0   -0.01    0.11
  -5  -4   0    0.09    0.09
   5   4   0    0.05    0.13
   5  -4   0    0.09    0.11
  -5   4   0   -0.03    0.14
  -5   4   0    0.10    0.12
  -5  -4   0    0.16    0.14
   5  -4   0   -0.08    0.10
  -6  -4   0   55.78    1.99
   6   4   0   58.38    2.03
   6  -4   0   55.04    1.95
   6  -4   0   58.54    2.00
  -6  -4   0   57.36    1.87
  -6   4   0   56.07    1.89
  -6   4   0   56.96    2.04
   6   4   0   57.14    1.97
   7   4   0   -0.21    0.16
  -7  -4   0    0.02    0.14
  -7   4   0    0.10    0.12
   7  -4   0    0.31    0.19
  -7  -4   0    0.18    0.14
   7  -4   0    0.14    0.13
   7   4   0    0.10    0.12
  -7   4   0   -0.07    0.17
   8  -4   0   44.47    1.60
  -8   4   0   43.87    1.60
  -8  -4   0   45.05    1.49
   8   4   0   44.48    1.57
   8   4   0   44.41    1.59
  -8   4   0   43.33    1.51
  -8  -4   0   44.24    1.57
   8  -4   0   43.04    1.54
   9   4   0   -0.06    0.21
  -9  -4   0   -0.01    0.21
  -9   4   0    0.30    0.23
   9  -4   0   -0.24    0.17
  -9   4   0    0.14    0.14
   9   4   0   -0.20    0.13
  -9  -4   0   -0.19    0.18
   9  -4   0    0.02    0.22
 -10   4   0   49.28    1.80
 -10   4   0   49.09    1.72
  10   4   0   50.11    1.77
  10  -4   0   50.52    1.75
 -10  -4   0   48.61    1.79
 -10  -4   0   50.60    1.69
  10  -4   0   50.73    1.81
  10   4   0   48.97    1.79
  11   4   0    0.07    0.15
  11  -4   0    0.34    0.28
 -11  -4   0    0.27    0.28
 -11  -4   0   -0.15    0.21
 -11   4   0    0.00    0.28
  11  -4   0   -0.18    0.21
  11   4   0   -0.10    0.26
 -11   4   0    0.03    0.16
 -12  -4   0    4.44    0.33
 -12  -4   0    4.27    0.39
  12   4   0    4.02    0.28
  12  -4   0    3.22    0.39
  12   4   0    4.80    0.38
 -12   4   0    3.90    0.34
  12  -4   0    4.11    0.33
 -12   4   0    4.36    0.30
  13   4   0    0.17    0.32
 -13   4   0   -0.04    0.17
 -13  -4   0    0.15    0.33
 -13   4   0   -0.28    0.33
 -13  -4   0    0.10    0.26
  13   4   0    0.03    0.16
  13  -4   0   -0.07    0.33
  13  -4   0   -0.25    0.23
 -14  -4   0   49.56    1.87
  14  -4   0   50.42    1.90
 -14   4   0   51.39    1.81
 -14  -4   0   49.16    1.76
  14  -4   0   49.32    1.82
  14   4   0   52.27    1.85
 -15   4   0   -0.27    0.39
  15  -4   0    0.04    0.29
 -15  -4   0    0.15    0.33
 -15  -4   0    0.06    0.35
  15  -4   0    0.29    0.39
  15   4   0   -0.10    0.43
 -16  -4   0    0.33    0.39
 -16   4   0    0.16    0.42
  16  -4   0    0.87    0.37
 -16  -4   0    1.23    0.37
  16   4   0    0.46    0.40
  16  -4   0    0.46    0.42
  17   4   0   -0.32    0.43
 -17  -4   0   -0.49    0.40
 -17  -4   0    0.12    0.37
  17  -4   0    0.11    0.34
 -17   4   0   -0.34    0.45
  17  -4   0   -0.65    0.44
 -18  -4   0    0.42    0.48
  18  -4   0    0.56    0.42
 -18   4   0    0.93    0.51
  18   4   0    0.17    0.47
 -18  -4   0    1.41    0.47
  18  -4   0    0.96    0.50
  19  -4   0    0.41    0.51
 -19   4   0    0.03    0.53
 -19  -4   0   -0.34    0.47
  19   4   0   -0.56    0.49
 -19  -4   0    0.58    0.51
  19  -4   0    0.82    0.45
 -20  -4   0    9.00    0.70
 -20  -4   0    9.21    0.68
  20  -4   0    8.19    0.76
 -20   4   0    8.73    0.75
  20   4   0    9.06    0.71
  20  -4   0    9.18    0.65
 -21   4   0    1.09    0.70
  21  -4   0    0.82    0.50
 -21  -4   0    0.46    0.53
  21   4   0    0.10    0.65
 -21  -4   0    0.21    0.52
  21  -4   0    0.70    0.60
 -22  -4   0    0.47    0.56
 -22   4   0    1.06    0.66
  22  -4   0    0.94    0.62
  22   4   0    1.21    0.71
  22  -4   0    0.69    0.55
 -22  -4   0   -0.29    0.66
 -23   4   0   -0.36    0.68
 -23  -4   0    0.25    0.67
  23  -4   0   -0.50    0.64
 -23  -4   0    1.32    0.61
  23   4   0    0.47    0.65
  24   4   0    1.06    0.71
 -24  -4   0    1.03    0.72
 -24   4   0    1.49    0.83
  24  -4   0    0.66    0.72
 -24  -4   0    1.61    0.67
   0   5   0    0.08    0.14
   0  -5   0   -0.08    0.06
   0  -5   0    0.05    0.08
   0  -5   0    0.02    0.08
   0   5   0   -0.11    0.06
  -1  -5   0    0.05    0.05
  -1   5   0    0.03    0.11
  -1   5   0   -0.16    0.07
  -1  -5   0    0.02    0.04
   1  -5   0    0.04    0.06
   1  -5   0   -0.07    0.10
  -1  -5   0    0.11    0.11
  -1  -5   0    0.05    0.08
   1   5   0    0.14    0.13
  -2   5   0  245.06    7.74
   2  -5   0  228.90    8.10
   2   5   0  232.20    8.38
   2  -5   0  229.14    8.03
  -2  -5   0  231.19    9.11
  -2   5   0  235.68    8.01
   2   5   0  232.41    7.64
  -2  -5   0  241.96    7.65
  -2   5   0  248.12    8.43
  -2  -5   0  235.47    8.04
  -3   5   0   -0.01    0.11
   3   5   0    0.14    0.13
   3   5   0    0.04    0.06
  -3  -5   0    0.23    0.13
   3  -5   0    0.11    0.07
  -3  -5   0    0.11    0.06
  -3   5   0    0.12    0.13
   3  -5   0    0.17    0.11
  -3  -5   0    0.00    0.11
  -4   5   0  287.25    8.96
  -4  -5   0  271.11   10.57
   4   5   0  273.02    8.92
  -4   5   0  278.54    9.75
   4   5   0  270.33    9.74
  -4  -5   0  275.87    8.88
   4  -5   0  264.92    9.30
   4  -5   0  272.19    9.32
  -4  -5   0  271.85    9.36
   5   5   0    0.10    0.12
   5  -5   0   -0.03    0.09
   5   5   0   -0.09    0.14
   5  -5   0   -0.01    0.14
  -5  -5   0    0.12    0.10
  -5   5   0    0.11    0.12
  -5  -5   0   -0.12    0.15
  -5   5   0   -0.04    0.14
  -6   5   0   48.88    1.65
  -6  -5   0   48.33    1.73
   6  -5   0   46.44    1.74
   6  -5   0   49.39    1.69
   6   5   0   49.52    1.71
  -6   5   0   50.16    1.77
   6   5   0   49.43    1.77
  -6  -5   0   49.66    1.62
   7   5   0    0.09    0.18
   7   5   0   -0.11    0.15
  -7   5   0   -0.11    0.19
  -7  -5   0    0.26    0.13
  -7   5   0    0.08    0.14
  -7  -5   0   -0.15    0.19
   7  -5   0   -0.07    0.19
   7  -5   0    0.05    0.13
  -8  -5   0    2.43    0.20
  -8  -5   0    2.70    0.23
  -8   5   0    1.86    0.22
   8  -5   0    2.14    0.26
  -8   5   0    2.51    0.20
   8   5   0    1.82    0.24
   8  -5   0    2.26    0.20
   8   5   0    2.08    0.20
  -9   5   0    0.18    0.16
  -9  -5   0   -0.04    0.18
   9   5   0   -0.02    0.21
  -9  -5   0   -0.14    0.23
  -9   5   0    0.39    0.24
   9   5   0    0.07    0.16
   9  -5   0   -0.46    0.23
   9  -5   0   -0.46    0.16
 -10  -5   0    3.33    0.27
 -10  -5   0    2.96    0.32
  10  -5   0    2.99    0.33
 -10   5   0    3.24    0.33
  10   5   0    3.29    0.25
 -10   5   0    3.26    0.24
  10  -5   0    2.96    0.25
  10   5   0    3.02    0.30
  11   5   0   -0.10    0.17
  11  -5   0    0.27    0.21
 -11   5   0    0.09    0.28
 -11   5   0   -0.29    0.18
 -11  -5   0    0.25    0.27
  11   5   0   -0.12    0.26
  11  -5   0    0.15    0.30
 -11  -5   0    0.18    0.24
  12   5   0    4.54    0.31
 -12  -5   0    4.23    0.39
 -12   5   0    4.75    0.41
  12  -5   0    4.55    0.42
 -12   5   0    4.67    0.30
 -12  -5   0    4.51    0.33
  12  -5   0    4.25    0.33
  12   5   0    4.22    0.39
  13  -5   0    0.44    0.36
 -13   5   0    0.50    0.36
  13   5   0    0.32    0.34
 -13  -5   0    0.43    0.27
  13  -5   0    0.59    0.24
 -13   5   0    0.09    0.20
 -13  -5   0    0.76    0.33
  13   5   0    0.08    0.18
 -14   5   0    2.03    0.29
 -14  -5   0    2.75    0.34
  14  -5   0    2.44    0.42
  14   5   0    2.48    0.40
  14  -5   0    2.76    0.34
 -14   5   0    2.32    0.41
 -14  -5   0    2.41    0.33
  15   5   0   -0.43    0.37
 -15  -5   0   -0.33    0.36
  15  -5   0    0.00    0.40
 -15  -5   0   -0.17    0.31
 -15   5   0    0.37    0.39
  15  -5   0   -0.21    0.31
 -16  -5   0    7.72    0.56
  16  -5   0    6.57    0.47
  16   5   0    6.46    0.55
 -16   5   0    6.01    0.56
  16  -5   0    5.93    0.56
 -16  -5   0    5.98    0.48
  17  -5   0    0.37    0.47
 -17  -5   0   -0.27    0.37
  17   5   0    0.38    0.45
  17  -5   0    0.14    0.38
 -17   5   0    0.35    0.47
 -17  -5   0    0.97    0.45
  18   5   0    3.20    0.53
 -18   5   0    1.89    0.54
  18  -5   0    3.10    0.44
 -18  -5   0    3.15    0.46
  18  -5   0    2.88    0.56
 -18  -5   0    3.11    0.50
 -19  -5   0    1.01    0.50
  19  -5   0    0.67    0.54
  19  -5   0    0.44    0.44
  19   5   0    0.18    0.58
 -19  -5   0    0.12    0.49
 -19   5   0   -0.23    0.53
  20  -5   0    2.32    0.61
  20  -5   0    2.27    0.50
 -20  -5   0    1.20    0.56
 -20   5   0    2.80    0.62
  20   5   0    2.37    0.58
 -20  -5   0    2.34    0.56
  21  -5   0    0.97    0.52
 -21  -5   0   -0.02    0.54
 -21   5   0    0.98    0.71
  21   5   0   -0.06    0.59
  21  -5   0   -0.07    0.59
 -21  -5   0   -0.59    0.57
 -22  -5   0    0.96    0.63
  22  -5   0    1.20    0.66
 -22  -5   0    1.47    0.60
  22   5   0    1.17    0.64
 -22   5   0    0.22    0.65
  23   5   0   -0.28    0.65
 -23  -5   0    0.68    0.63
  23  -5   0    1.11    0.71
 -23   5   0   -0.41    0.69
 -23  -5   0    0.31    0.65
 -24   5   0   -1.30    0.69
 -24  -5   0   -0.40    0.61
  24  -5   0   -0.03    0.75
  24   5   0    0.10    0.81
 -24  -5   0   -0.39    0.64
   0   6   0  338.76   11.73
   0  -6   0  344.70   10.81
   0   6   0  334.07   10.82
   0  -6   0  320.90   11.42
   0  -6   0  326.32   11.32
  -1  -6   0    0.36    0.10
  -1   6   0    0.16    0.17
   1  -6   0    0.03    0.08
   1  -6   0    0.06    0.12
  -1   6   0   -0.17    0.08
  -1  -6   0    0.86    0.14
  -2   6   0  505.84   16.32
   2  -6   0  488.24   16.98
   2   6   0  498.16   17.76
  -2  -6   0  509.06   16.18
  -2  -6   0  507.55   17.17
  -2  -6   0  508.70   16.17
   2  -6   0  503.94   19.36
  -2   6   0  487.67   17.78
  -2  -6   0  500.42   17.05
  -3  -6   0    0.08    0.12
   3  -6   0    0.02    0.13
   3  -6   0    0.09    0.07
   3   6   0   -0.01    0.05
   3   6   0    0.33    0.15
  -3   6   0    0.18    0.11
  -3  -6   0    0.06    0.06
  -3  -6   0    0.08    0.14
  -3   6   0    0.12    0.15
   4   6   0    0.38    0.17
  -4   6   0    0.30    0.13
  -4  -6   0    0.37    0.07
   4  -6   0    0.29    0.15
  -4  -6   0    0.40    0.15
  -4  -6   0    0.41    0.16
   4   6   0    0.27    0.07
   4  -6   0    0.35    0.08
  -4   6   0    0.18    0.15
  -5  -6   0    0.02    0.09
  -5  -6   0   -0.08    0.16
   5   6   0    0.00    0.15
  -5   6   0    0.06    0.16
   5   6   0    0.05    0.17
  -5   6   0   -0.21    0.15
   5  -6   0   -0.17    0.09
   5  -6   0   -0.12    0.15
   6  -6   0   51.16    1.81
  -6  -6   0   50.89    1.81
  -6  -6   0   51.64    1.68
   6  -6   0   48.92    1.75
  -6   6   0   49.53    1.72
  -6   6   0   51.64    1.85
   6   6   0   51.93    1.85
   6   6   0   51.63    1.78
  -7  -6   0    0.05    0.13
   7  -6   0    0.02    0.14
   7   6   0   -0.15    0.16
   7  -6   0    0.05    0.16
  -7   6   0   -0.02    0.18
  -7   6   0   -0.32    0.18
  -7  -6   0   -0.16    0.20
   7   6   0    0.21    0.19
  -8  -6   0    1.00    0.24
   8   6   0    1.53    0.20
  -8   6   0    0.96    0.23
   8  -6   0    1.46    0.26
   8  -6   0    1.40    0.18
   8   6   0    1.20    0.23
  -8   6   0    1.01    0.20
  -8  -6   0    1.48    0.17
   9   6   0    0.07    0.18
  -9   6   0   -0.01    0.19
  -9  -6   0   -0.40    0.17
   9  -6   0    0.11    0.26
   9   6   0   -0.04    0.23
  -9  -6   0    0.18    0.17
  -9   6   0    0.25    0.25
   9  -6   0    0.09    0.17
  10  -6   0    0.03    0.19
 -10  -6   0    0.66    0.26
 -10   6   0    0.09    0.20
  10   6   0    0.22    0.19
  10   6   0   -0.38    0.25
 -10   6   0   -0.03    0.26
 -10  -6   0    0.02    0.19
  10  -6   0   -0.26    0.27
  11  -6   0    0.15    0.21
 -11   6   0   -0.05    0.29
 -11  -6   0    0.12    0.28
 -11  -6   0   -0.03    0.22
  11   6   0    0.14    0.19
  11   6   0   -0.08    0.28
 -11   6   0   -0.28    0.20
  11  -6   0    0.01    0.30
  12   6   0    4.33    0.33
 -12  -6   0    4.51    0.32
  12  -6   0    4.12    0.43
  12   6   0    3.60    0.38
 -12   6   0    4.79    0.34
 -12  -6   0    4.61    0.41
 -12   6   0    3.76    0.41
  12  -6   0    4.65    0.33
 -13  -6   0    0.26    0.29
  13   6   0   -0.02    0.35
  13  -6   0   -0.11    0.26
  13  -6   0    0.13    0.29
 -13   6   0    0.00    0.36
  13   6   0    0.25    0.21
 -13  -6   0    0.34    0.35
 -13   6   0    0.24    0.22
 -14  -6   0    0.21    0.33
 -14   6   0   -0.25    0.36
 -14   6   0    0.37    0.23
  14   6   0    0.40    0.25
  14  -6   0   -0.17    0.40
 -14  -6   0    0.10    0.29
  14  -6   0    0.29    0.29
  14   6   0    0.08    0.37
 -15   6   0    0.11    0.41
  15   6   0    0.45    0.41
  15  -6   0   -0.02    0.31
  15  -6   0   -0.51    0.42
 -15  -6   0    0.12    0.40
 -15  -6   0    0.35    0.36
  16   6   0   17.04    0.89
 -16  -6   0   18.00    0.91
  16  -6   0   15.86    0.81
 -16   6   0   18.13    0.91
 -16  -6   0   16.81    0.85
  16  -6   0   17.44    0.95
  17  -6   0    0.30    0.47
  17   6   0    0.06    0.45
 -17  -6   0   -0.15    0.43
  17  -6   0   -0.32    0.36
 -17   6   0    0.04    0.47
 -17  -6   0    0.24    0.42
 -18  -6   0    0.29    0.46
 -18   6   0    0.25    0.49
  18  -6   0   -0.35    0.39
  18   6   0    0.47    0.50
  18  -6   0   -0.14    0.52
 -18  -6   0    0.58    0.46
  19  -6   0   -0.17    0.41
  19  -6   0    0.20    0.56
 -19  -6   0    0.54    0.51
 -19   6   0   -0.27    0.52
  19   6   0   -0.39    0.52
 -19  -6   0   -0.21    0.47
  20  -6   0    4.44    0.52
 -20  -6   0    4.61    0.60
 -20  -6   0    4.37    0.59
  20  -6   0    3.57    0.67
  20   6   0    4.02    0.71
 -20   6   0    3.88    0.73
 -21   6   0    0.58    0.62
  21  -6   0    0.28    0.64
 -21  -6   0    0.30    0.57
  21   6   0    0.19    0.60
 -21  -6   0    0.57    0.50
  22  -6   0   -0.51    0.68
 -22  -6   0    0.65    0.58
 -22  -6   0    0.17    0.53
 -22   6   0    0.07    0.66
  22   6   0    0.11    0.64
  23   6   0    0.63    0.70
  23  -6   0    0.71    0.72
 -23  -6   0    0.55    0.64
 -23   6   0    0.54    0.71
 -24   6   0   -0.78    0.73
  24   6   0    0.28    0.71
 -24  -6   0    0.88    0.68
  24  -6   0   -0.01    0.76
   0   7   0   -0.04    0.07
   0   7   0    0.08    0.17
   0  -7   0    0.10    0.10
   0  -7   0    0.27    0.14
   1   7   0   -0.03    0.06
  -1   7   0    0.05    0.18
  -1  -7   0    0.01    0.14
  -1   7   0    0.02    0.09
   1  -7   0   -0.05    0.09
  -1  -7   0   -0.12    0.06
  -1  -7   0    0.20    0.11
   1  -7   0    0.03    0.14
   1   7   0    0.17    0.18
  -2  -7   0   56.34    1.98
   2  -7   0   55.44    1.94
  -2  -7   0   57.64    1.84
  -2   7   0   55.01    2.05
   2   7   0   57.57    2.05
  -2  -7   0   58.26    1.84
  -2   7   0   56.90    1.86
  -2  -7   0   56.19    1.96
   2  -7   0   56.95    1.98
  -3   7   0   -0.04    0.17
  -3   7   0   -0.05    0.11
   3   7   0    0.04    0.17
   3   7   0   -0.07    0.05
  -3  -7   0   -0.02    0.14
   3  -7   0   -0.01    0.15
   3  -7   0    0.55    0.09
  -3  -7   0   -0.10    0.15
  -3  -7   0   -0.06    0.06
   4  -7   0    3.23    0.24
   4  -7   0    2.80    0.17
  -4   7   0    2.71    0.24
  -4  -7   0    3.38    0.15
   4   7   0    2.82    0.23
  -4   7   0    2.84    0.20
   4   7   0    3.19    0.15
  -4  -7   0    2.44    0.23
  -4  -7   0    2.63    0.22
  -5   7   0   -0.03    0.16
   5  -7   0   -0.08    0.18
   5  -7   0    0.07    0.09
  -5  -7   0   -0.02    0.19
   5   7   0    0.07    0.17
  -5  -7   0    0.08    0.09
   5   7   0    0.21    0.16
  -5   7   0   -0.03    0.16
  -6  -7   0  188.82    6.19
   6  -7   0  196.21    6.52
   6   7   0  197.21    6.50
   6  -7   0  187.55    6.54
  -6   7   0  191.28    6.22
  -6   7   0  188.00    6.77
   6   7   0  190.17    6.77
  -6  -7   0  191.62    6.54
  -7  -7   0    0.05    0.17
   7   7   0   -0.07    0.19
  -7  -7   0    0.20    0.13
   7   7   0   -0.07    0.21
  -7   7   0   -0.07    0.20
   7  -7   0   -0.09    0.13
   7  -7   0    0.00    0.17
  -7   7   0    0.68    0.21
   8  -7   0   43.58    1.59
   8   7   0   41.77    1.55
   8   7   0   43.71    1.60
  -8   7   0   42.26    1.50
  -8  -7   0   43.47    1.45
   8  -7   0   43.83    1.52
  -8   7   0   44.65    1.60
  -8  -7   0   43.52    1.58
  -9  -7   0    0.05    0.26
   9   7   0   -0.17    0.25
   9  -7   0    0.08    0.18
  -9   7   0    0.03    0.20
  -9  -7   0   -0.34    0.17
   9  -7   0   -0.10    0.25
   9   7   0    0.25    0.20
  -9   7   0   -0.14    0.25
 -10   7   0   45.49    1.69
  10   7   0   45.10    1.68
 -10  -7   0   46.35    1.56
 -10  -7   0   45.90    1.69
 -10   7   0   45.86    1.61
  10   7   0   44.37    1.66
  10  -7   0   47.75    1.63
  10  -7   0   45.29    1.70
 -11  -7   0   -0.08    0.22
  11  -7   0    0.26    0.22
  11  -7   0   -0.43    0.31
 -11  -7   0    0.19    0.31
  11   7   0   -0.33    0.22
 -11   7   0   -0.21    0.31
  11   7   0   -0.13    0.30
 -11   7   0    0.30    0.23
 -12   7   0   -0.34    0.34
  12   7   0    0.42    0.24
  12  -7   0    0.37    0.35
  12   7   0    0.31    0.34
  12  -7   0    0.13    0.23
 -12   7   0    0.69    0.24
 -12  -7   0    0.61    0.34
 -12  -7   0    0.49    0.26
  13  -7   0    0.05    0.25
  13   7   0   -0.11    0.35
 -13  -7   0    0.04    0.36
  13  -7   0   -0.51    0.37
 -13   7   0    0.25    0.24
 -13  -7   0    0.44    0.27
  13   7   0    0.05    0.23
 -13   7   0   -0.48    0.36
 -14   7   0    4.60    0.34
 -14  -7   0    4.83    0.47
  14   7   0    4.06    0.46
 -14   7   0    4.20    0.41
  14   7   0    4.36    0.32
 -14  -7   0    4.73    0.38
  14  -7   0    4.73    0.51
  14  -7   0    4.76    0.37
 -15   7   0    0.47    0.43
  15  -7   0   -0.06    0.42
 -15  -7   0    0.46    0.34
  15  -7   0    0.02    0.30
  15   7   0   -0.35    0.40
 -15  -7   0    0.13    0.39
 -16  -7   0    3.42    0.49
 -16  -7   0    3.08    0.42
  16  -7   0    3.75    0.53
 -16   7   0    2.56    0.49
  16   7   0    3.00    0.49
  16  -7   0    3.48    0.40
  17  -7   0    0.49    0.36
  17  -7   0   -0.80    0.49
 -17   7   0   -0.23    0.47
 -17  -7   0    0.27    0.45
 -17  -7   0    0.05    0.40
  17   7   0   -0.60    0.53
  18  -7   0    0.43    0.38
  18   7   0    0.14    0.51
  18  -7   0    0.29    0.54
 -18   7   0    0.10    0.53
 -18  -7   0   -0.16    0.49
 -18  -7   0    1.00    0.45
  19  -7   0    0.35    0.56
 -19  -7   0    0.44    0.50
  19  -7   0    0.41    0.41
 -19   7   0    0.14    0.56
  19   7   0    0.56    0.56
 -19  -7   0    0.06    0.46
 -20  -7   0    0.74    0.50
 -20   7   0    1.20    0.61
  20   7   0    0.84    0.58
  20  -7   0    0.39    0.61
 -20  -7   0    0.87    0.55
 -21  -7   0    0.91    0.58
  21   7   0    0.05    0.70
 -21   7   0   -0.43    0.63
 -21  -7   0    0.29    0.48
  21  -7   0   -0.65    0.64
  22   7   0    3.48    0.71
  22  -7   0    1.42    0.72
 -22   7   0    1.94    0.71
 -22  -7   0    1.95    0.63
 -23   7   0   -0.29    0.71
  23  -7   0   -0.54    0.81
  23   7   0   -0.06    0.71
 -23  -7   0    0.30    0.64
 -24  -7   0    1.29    0.69
  24  -7   0   -1.06    0.75
  24   7   0    0.21    0.74
 -24   7   0    0.36    0.76
   0   8   0   54.21    1.84
   0   8   0   49.14    1.65
   0  -8   0   50.03    1.77
   0  -8   0   48.44    1.74
   1   8   0   -0.20    0.06
  -1   8   0   -0.08    0.09
  -1   8   0    0.13    0.20
  -1  -8   0   -0.08    0.12
   1  -8   0   -0.12    0.15
  -1  -8   0   -0.14    0.12
   1  -8   0    0.02    0.10
  -1  -8   0   -0.11    0.07
   1   8   0    0.10    0.19
   2   8   0  322.98   11.19
   2  -8   0  314.53   10.78
  -2  -8   0  319.64   10.21
  -2  -8   0  311.91   10.71
  -2   8   0  308.87   11.11
  -2  -8   0  309.39   10.79
   2  -8   0  322.59   10.75
  -2  -8   0  312.11   10.20
  -2   8   0  314.76   10.31
  -3  -8   0   -0.27    0.17
  -3   8   0   -0.01    0.14
  -3  -8   0    0.26    0.15
  -3   8   0   -0.10    0.19
   3  -8   0    0.67    0.18
   3  -8   0    0.12    0.09
  -3  -8   0   -0.04    0.06
   3   8   0    0.05    0.18
  -3  -8   0   -0.04    0.06
   4  -8   0  208.19    7.16
  -4  -8   0  207.64    7.13
   4   8   0  210.78    7.43
  -4  -8   0  213.21    6.80
  -4   8   0  207.19    6.82
   4  -8   0  207.49    7.16
   4   8   0  209.43    6.81
  -4  -8   0  214.61    7.17
  -4   8   0  212.53    7.44
  -5  -8   0   -0.14    0.21
  -5  -8   0    0.82    0.20
  -5  -8   0    0.02    0.09
   5  -8   0    0.15    0.10
  -5   8   0   -0.23    0.16
   5   8   0    0.03    0.19
   5  -8   0    0.01    0.20
  -5   8   0    0.16    0.19
  -6   8   0    1.06    0.21
   6  -8   0    1.28    0.23
  -6   8   0    1.22    0.22
  -6  -8   0    1.41    0.21
  -6  -8   0    1.41    0.13
   6   8   0    1.42    0.22
   6  -8   0    1.02    0.13
   6   8   0    0.95    0.20
   7  -8   0    0.18    0.22
   7  -8   0    0.09    0.13
   7   8   0    0.19    0.23
   7   8   0    0.00    0.22
  -7  -8   0   -0.01    0.12
  -7   8   0   -0.01    0.23
  -7  -8   0    0.36    0.24
  -7   8   0    0.31    0.22
   8   8   0   11.79    0.54
   8  -8   0   10.72    0.56
  -8   8   0   11.52    0.54
  -8   8   0   10.83    0.54
  -8  -8   0   11.12    0.57
  -8  -8   0   10.32    0.44
   8   8   0   11.68    0.53
   8  -8   0   10.77    0.47
   9  -8   0    0.33    0.28
  -9  -8   0   -0.19    0.16
   9   8   0    0.29    0.27
  -9   8   0    0.29    0.24
   9  -8   0    0.09    0.17
   9   8   0    0.64    0.23
  -9  -8   0    0.65    0.28
  -9   8   0    0.06    0.27
  10  -8   0   48.15    1.64
 -10   8   0   46.24    1.72
 -10  -8   0   45.49    1.71
  10   8   0   45.52    1.71
 -10  -8   0   47.00    1.57
  10  -8   0   44.32    1.71
 -10   8   0   46.24    1.63
  10   8   0   45.88    1.68
 -11   8   0   -0.30    0.23
 -11  -8   0    0.12    0.23
 -11  -8   0   -0.09    0.32
  11   8   0    0.12    0.25
  11  -8   0    0.49    0.34
  11   8   0   -0.10    0.31
  11  -8   0   -0.19    0.22
 -11   8   0    0.12    0.31
  12   8   0   16.16    0.71
 -12  -8   0   16.69    0.80
 -12   8   0   16.18    0.73
  12  -8   0   17.15    0.70
 -12  -8   0   15.77    0.68
 -12   8   0   16.40    0.73
  12   8   0   15.52    0.78
  12  -8   0   16.44    0.83
  13   8   0    0.26    0.38
 -13   8   0    0.01    0.26
  13  -8   0   -0.23    0.39
  13   8   0    0.13    0.26
 -13   8   0   -0.25    0.28
 -13  -8   0    0.17    0.27
  13  -8   0   -0.10    0.25
 -13  -8   0    0.09    0.36
 -14  -8   0   11.77    0.73
 -14  -8   0   12.12    0.62
 -14   8   0   12.03    0.73
  14  -8   0   12.12    0.62
  14   8   0   11.46    0.72
 -14   8   0   12.00    0.60
  14  -8   0   12.07    0.78
  14   8   0   11.51    0.58
  15  -8   0   -0.54    0.42
 -15  -8   0    0.24    0.42
  15  -8   0   -0.11    0.30
 -15   8   0   -0.40    0.43
  15   8   0   -0.22    0.42
 -15  -8   0   -0.08    0.33
 -16   8   0   10.80    0.79
 -16  -8   0   11.66    0.79
  16  -8   0   11.50    0.66
 -16  -8   0   11.91    0.68
  16   8   0   12.24    0.79
  16  -8   0   12.82    0.86
 -17  -8   0    0.14    0.40
  17   8   0   -0.50    0.47
 -17  -8   0    0.24    0.49
 -17   8   0   -0.05    0.49
  17  -8   0   -0.31    0.51
  17  -8   0    0.01    0.35
 -18  -8   0    6.63    0.64
  18   8   0    7.09    0.66
  18  -8   0    6.90    0.52
 -18  -8   0    6.61    0.56
 -18   8   0    6.92    0.66
  18  -8   0    6.50    0.71
  19   8   0    0.50    0.57
 -19  -8   0    0.09    0.46
 -19   8   0   -0.06    0.55
 -19  -8   0   -0.13    0.52
  19  -8   0    0.04    0.57
 -20  -8   0   -0.18    0.81
  20  -8   0   -0.20    0.64
  20   8   0    1.04    0.69
 -20  -8   0    1.27    0.58
 -20   8   0    0.65    0.60
 -21   8   0   -1.05    0.62
  21   8   0   -0.22    0.63
  21  -8   0    0.24    0.65
 -22   8   0   -0.06    0.68
  22   8   0   -0.73    0.68
  22  -8   0    0.85    0.69
 -22  -8   0    0.85    0.62
  23   8   0    0.99    0.72
  23  -8   0    0.28    0.71
 -23   8   0   -1.22    0.70
 -23  -8   0    0.36    0.66
  24  -8   0    3.90    0.84
 -24  -8   0    4.55    0.76
 -24   8   0    4.71    0.83
  24   8   0    5.55    0.93
   0  -9   0    0.21    0.18
   0   9   0   -0.06    0.21
   0   9   0   -0.14    0.09
   0  -9   0    0.11    0.11
   1   9   0    0.06    0.08
  -1  -9   0    0.11    0.14
  -1   9   0    0.05    0.11
  -1  -9   0    0.34    0.15
   1   9   0   -0.04    0.22
  -1   9   0    0.20    0.22
   1  -9   0    0.03    0.12
   1  -9   0    0.23    0.18
   2  -9   0   29.87    1.13
   2  -9   0   31.46    1.18
  -2  -9   0   30.79    1.15
  -2  -9   0   32.45    1.18
   2   9   0   32.90    1.23
  -2  -9   0   32.59    1.06
  -2   9   0   34.23    1.23
  -2  -9   0   33.04    1.06
  -2   9   0   32.53    1.09
  -3  -9   0    0.04    0.07
  -3   9   0   -0.05    0.22
   3   9   0    0.00    0.21
  -3   9   0    0.29    0.15
  -3  -9   0    0.08    0.20
   3  -9   0    0.04    0.10
   3  -9   0   -0.02    0.18
  -3  -9   0   -0.10    0.16
  -3  -9   0    0.23    0.06
  -4  -9   0    4.80    0.31
   4  -9   0    3.74    0.21
   4  -9   0    3.67    0.29
  -4   9   0    3.54    0.31
   4   9   0    4.39    0.34
  -4   9   0    3.53    0.25
  -4  -9   0    4.19    0.30
  -4  -9   0    3.57    0.17
   5  -9   0   -0.12    0.11
  -5   9   0   -0.18    0.17
  -5  -9   0    0.05    0.21
   5   9   0    0.03    0.22
  -5  -9   0    0.19    0.20
   5  -9   0   -0.16    0.20
  -5  -9   0    0.11    0.08
  -5   9   0   -0.19    0.22
   5   9   0   -0.03    0.08
   6  -9   0   34.10    1.32
   6   9   0   38.13    1.29
  -6  -9   0   36.13    1.33
   6   9   0   35.91    1.36
  -6  -9   0   35.22    1.18
  -6   9   0   34.33    1.36
  -6   9   0   35.76    1.25
   6  -9   0   35.57    1.24
   7  -9   0    0.10    0.13
  -7   9   0    0.04    0.25
   7   9   0   -0.03    0.22
   7   9   0   -0.09    0.18
  -7  -9   0   -0.24    0.25
  -7   9   0   -0.03    0.22
   7  -9   0    0.16    0.25
  -7  -9   0    0.19    0.12
   8  -9   0    8.62    0.52
   8   9   0    9.04    0.50
  -8   9   0    7.69    0.48
  -8   9   0    8.91    0.48
   8   9   0    9.20    0.50
  -8  -9   0    9.20    0.38
  -8  -9   0    8.66    0.48
   8  -9   0    9.12    0.41
   9   9   0   -0.18    0.25
   9  -9   0   -0.14    0.17
  -9   9   0   -0.27    0.26
   9  -9   0    0.04    0.29
  -9  -9   0    0.03    0.29
   9   9   0   -0.04    0.21
  -9  -9   0    0.12    0.16
  -9   9   0   -0.10    0.27
 -10   9   0   -0.09    0.31
 -10  -9   0    0.29    0.20
 -10   9   0    0.08    0.27
 -10  -9   0    0.06    0.32
  10  -9   0    0.52    0.20
  10  -9   0    0.22    0.25
  10   9   0   -0.15    0.25
  10   9   0    0.18    0.29
  11  -9   0   -0.04    0.20
 -11   9   0    0.40    0.33
 -11  -9   0   -0.37    0.32
  11   9   0    0.07    0.26
 -11  -9   0    0.09    0.22
  11   9   0    0.82    0.33
 -11   9   0    0.20    0.27
  11  -9   0   -0.23    0.25
  12   9   0    0.79    0.29
  12  -9   0    0.75    0.39
 -12  -9   0    1.18    0.31
  12  -9   0    1.30    0.26
 -12   9   0    0.83    0.38
 -12  -9   0    1.00    0.26
  12   9   0    0.55    0.35
 -12   9   0    0.89    0.31
  13   9   0   -0.29    0.39
 -13   9   0   -0.32    0.28
  13   9   0   -0.32    0.27
  13  -9   0   -0.06    0.26
 -13  -9   0    0.37    0.40
 -13   9   0   -0.24    0.38
  13  -9   0    0.11    0.39
 -13  -9   0    0.14    0.26
  14  -9   0    3.38    0.34
 -14  -9   0    3.65    0.36
  14   9   0    3.15    0.35
  14  -9   0    2.95    0.50
 -14   9   0    3.74    0.48
 -14  -9   0    3.23    0.48
 -14   9   0    3.17    0.36
  14   9   0    3.46    0.46
 -15  -9   0    0.25    0.43
  15   9   0    0.19    0.44
 -15   9   0    0.04    0.45
  15  -9   0    0.26    0.47
 -15  -9   0    0.06    0.32
  15  -9   0   -0.32    0.31
  16  -9   0    3.31    0.55
 -16   9   0    3.42    0.52
  16  -9   0    3.61    0.40
 -16  -9   0    2.37    0.50
 -16  -9   0    3.52    0.41
  16   9   0    1.87    0.49
 -17   9   0    0.22    0.50
  17  -9   0    0.44    0.34
 -17  -9   0    0.73    0.48
  17  -9   0   -0.63    0.52
 -17  -9   0    0.28    0.37
  17   9   0    0.53    0.51
  18   9   0    8.22    0.70
 -18   9   0    7.63    0.70
  18  -9   0    8.88    0.76
 -18  -9   0    8.22    0.68
 -18  -9   0    7.75    0.57
 -19  -9   0    0.46    0.54
  19  -9   0    1.01    0.61
  19   9   0   -0.11    0.56
 -19   9   0    1.66    0.60
 -20   9   0    1.24    0.63
  20   9   0    1.57    0.64
  20  -9   0    0.91    0.63
 -20  -9   0    1.63    0.59
  21   9   0   -0.45    0.66
 -21  -9   0    0.28    0.57
  21  -9   0    0.27    0.68
 -21   9   0    0.62    0.64
 -22   9   0   -0.43    0.77
  22  -9   0    0.72    0.71
 -22  -9   0    0.40    0.64
  22   9   0    0.00    0.67
 -23   9   0    0.37    0.84
  23   9   0    0.08    0.72
  23  -9   0    0.24    0.73
 -23  -9   0    0.76    0.68
   0  10   0   47.07    1.58
   0 -10   0   50.28    1.71
   0 -10   0   44.15    1.67
   0  10   0   50.48    1.79
  -1  10   0    0.01    0.12
  -1  10   0    0.01    0.25
   1 -10   0    0.03    0.13
   1  10   0    0.18    0.25
  -1 -10   0    0.05    0.16
  -1 -10   0    0.08    0.21
  -2  10   0   28.86    1.12
  -2  10   0   27.72    0.97
   2 -10   0   26.36    1.01
  -2 -10   0   29.36    1.07
   2  10   0   29.01    1.11
  -2 -10   0   25.96    1.03
  -2 -10   0   29.40    0.94
  -2 -10   0   28.52    0.94
   2 -10   0   29.90    1.05
  -3 -10   0    0.15    0.18
  -3 -10   0   -0.19    0.21
  -3  10   0    0.06    0.24
   3 -10   0   -0.07    0.20
  -3 -10   0    0.20    0.07
  -3  10   0    0.14    0.16
   3 -10   0    0.24    0.11
  -3 -10   0   -0.02    0.07
   3  10   0    0.06    0.25
   4 -10   0    3.71    0.31
  -4  10   0    4.24    0.34
  -4 -10   0    4.20    0.33
   4  10   0    4.52    0.34
  -4 -10   0    4.53    0.33
   4 -10   0    4.38    0.24
  -4 -10   0    3.92    0.18
  -4 -10   0    4.30    0.18
  -4  10   0    4.73    0.32
   5 -10   0   -0.05    0.23
   5  10   0    0.08    0.07
  -5 -10   0    0.02    0.21
   5 -10   0    0.19    0.11
  -5  10   0    0.05    0.27
  -5 -10   0   -0.10    0.08
  -5 -10   0   -0.09    0.24
   5  10   0    0.03    0.24
  -5  10   0   -0.27    0.18
  -6  10   0   27.15    0.99
  -6 -10   0   26.94    1.07
   6  10   0   27.41    1.03
   6 -10   0   27.44    1.06
   6 -10   0   26.96    0.97
   6  10   0   28.02    1.10
  -6 -10   0   27.11    0.91
  -6  10   0   27.75    1.08
  -7 -10   0    0.07    0.12
  -7  10   0   -0.08    0.24
   7 -10   0   -0.31    0.26
  -7  10   0    0.04    0.23
   7  10   0    0.10    0.24
  -7 -10   0   -0.15    0.28
   7  10   0    0.12    0.28
   7 -10   0    0.08    0.13
   8  10   0    2.15    0.30
   8 -10   0    2.45    0.28
  -8  10   0    2.81    0.31
  -8  10   0    1.45    0.29
   8 -10   0    2.09    0.19
  -8 -10   0    2.17    0.18
   8  10   0    2.35    0.32
  -8 -10   0    2.18    0.33
   9  10   0    0.31    0.29
  -9 -10   0   -0.23    0.31
  -9  10   0    0.08    0.28
  -9  10   0    0.04    0.30
   9 -10   0   -0.01    0.31
   9  10   0   -0.14    0.28
  -9 -10   0   -0.13    0.15
   9 -10   0   -0.12    0.16
 -10 -10   0    1.74    0.37
  10 -10   0    2.12    0.38
 -10  10   0    1.66    0.35
  10 -10   0    1.82    0.23
 -10 -10   0    2.25    0.22
  10  10   0    2.40    0.32
  10  10   0    2.04    0.34
 -10  10   0    2.22    0.34
  11  10   0    0.13    0.28
 -11  10   0    0.74    0.35
 -11  10   0    0.70    0.31
  11  10   0    0.41    0.34
 -11 -10   0    0.34    0.22
  11 -10   0   -0.18    0.36
  11 -10   0   -0.22    0.21
 -11 -10   0   -0.33    0.26
  12 -10   0    6.25    0.53
  12  10   0    6.39    0.45
 -12  10   0    6.47    0.47
 -12 -10   0    7.02    0.53
  12  10   0    6.42    0.50
  12 -10   0    6.99    0.45
 -12  10   0    6.98    0.51
 -12 -10   0    7.23    0.44
  13 -10   0   -0.07    0.26
 -13 -10   0    0.44    0.27
  13  10   0    0.21    0.31
 -13 -10   0   -0.10    0.38
 -13  10   0   -0.44    0.38
 -13  10   0   -0.03    0.30
  13  10   0    0.18    0.39
  13 -10   0    0.14    0.41
  14 -10   0    3.98    0.52
 -14 -10   0    3.73    0.49
  14  10   0    4.47    0.50
 -14 -10   0    4.40    0.36
  14 -10   0    4.69    0.37
  14  10   0    4.15    0.39
 -14  10   0    4.14    0.51
 -14  10   0    5.30    0.43
  15  10   0   -0.12    0.45
  15 -10   0    0.09    0.31
 -15 -10   0    0.71    0.32
 -15  10   0    0.19    0.46
  15 -10   0   -0.12    0.36
 -15 -10   0    0.37    0.43
 -16 -10   0    2.59    0.50
 -16  10   0    3.01    0.53
  16 -10   0    2.64    0.55
  16  10   0    2.39    0.53
 -16 -10   0    3.14    0.39
  17  10   0   -0.57    0.49
 -17 -10   0    0.08    0.50
 -17  10   0   -0.13    0.51
  17 -10   0    0.22    0.54
 -18 -10   0    0.09    0.52
  18  10   0   -0.55    0.55
  18 -10   0    0.76    0.59
 -18  10   0   -0.11    0.55
  19 -10   0    0.43    0.62
  19  10   0    0.08    0.59
 -19 -10   0    0.11    0.54
 -19  10   0    0.31    0.59
 -20  10   0    8.28    0.78
  20  10   0    7.48    0.85
 -20 -10   0    7.59    0.74
  20 -10   0    9.01    0.84
 -21 -10   0   -0.11    0.59
 -21  10   0    0.17    0.66
  21 -10   0   -0.55    0.74
  21  10   0   -1.10    0.65
 -22 -10   0    3.98    0.80
  22  10   0    1.41    0.74
 -22  10   0    2.45    0.75
  22 -10   0    1.86    0.74
  23  10   0   -0.21    0.74
 -23 -10   0   -1.19    0.65
  23 -10   0   -1.01    0.71
 -23  10   0   -0.30    0.74
   0 -11   0   -0.02    0.16
   0  11   0    0.30    0.28
   0  11   0    0.20    0.12
   0 -11   0    0.34    0.23
  -1  11   0   -0.09    0.12
  -1 -11   0    0.19    0.23
  -1 -11   0    0.00    0.18
  -1  11   0   -0.13    0.26
   1  11   0   -0.10    0.28
   1 -11   0   -0.25    0.22
   1 -11   0   -0.24    0.13
  -2 -11   0    7.18    0.41
   2 -11   0    6.91    0.39
   2  11   0    7.32    0.48
  -2 -11   0    7.32    0.44
   2 -11   0    6.88    0.33
  -2 -11   0    6.90    0.28
  -2  11   0    7.16    0.35
  -2  11   0    7.08    0.48
   3  11   0    0.31    0.27
  -3  11   0   -0.09    0.16
  -3 -11   0    0.11    0.08
   3 -11   0    0.02    0.19
  -3  11   0    0.02    0.28
  -3 -11   0    0.15    0.19
  -3 -11   0    0.04    0.08
   3 -11   0    0.13    0.14
  -3 -11   0   -0.09    0.24
  -4 -11   0   17.38    0.62
  -4 -11   0   22.43    0.77
  -4  11   0   17.77    0.78
   4  11   0   17.60    0.81
   4 -11   0   19.47    0.69
  -4 -11   0   17.29    0.78
  -4  11   0   18.79    0.70
   4 -11   0   18.76    0.78
  -4 -11   0   18.89    0.62
  -5  11   0    0.61    0.28
  -5 -11   0   -0.12    0.25
  -5  11   0    0.18    0.22
   5 -11   0    0.14    0.26
  -5 -11   0    0.10    0.08
   5 -11   0    0.43    0.13
  -5 -11   0    0.07    0.23
  -5 -11   0   -0.06    0.07
   5  11   0    0.01    0.27
   6  11   0    0.08    0.31
  -6  11   0    0.08    0.22
   6 -11   0   -0.11    0.27
  -6  11   0    0.04    0.27
   6 -11   0    0.56    0.13
  -6 -11   0    0.12    0.27
  -6 -11   0    0.47    0.10
   6  11   0    0.18    0.24
  -7 -11   0    0.13    0.11
   7  11   0   -0.25    0.30
   7  11   0    0.07    0.25
  -7  11   0   -0.26    0.24
   7 -11   0    0.26    0.28
  -7 -11   0   -0.14    0.28
  -7  11   0   -0.32    0.27
   7 -11   0   -0.08    0.13
  -8 -11   0   17.95    0.63
  -8  11   0   18.54    0.79
  -8 -11   0   17.88    0.82
   8 -11   0   18.98    0.68
   8  11   0   17.08    0.77
  -8  11   0   17.22    0.80
   8 -11   0   17.28    0.82
   8  11   0   17.25    0.82
  -9  11   0   -0.21    0.29
   9 -11   0   -0.09    0.17
  -9 -11   0    0.11    0.32
  -9  11   0    0.08    0.33
  -9 -11   0    0.27    0.16
   9 -11   0    0.18    0.33
   9  11   0    0.12    0.31
   9  11   0    0.19    0.30
 -10  11   0   10.27    0.58
 -10  11   0    8.86    0.60
  10 -11   0   10.57    0.48
  10  11   0    8.96    0.59
  10  11   0    9.88    0.61
 -10 -11   0   11.09    0.65
 -10 -11   0   10.42    0.45
  10 -11   0    9.50    0.65
  11  11   0   -0.11    0.31
 -11  11   0   -0.41    0.28
 -11 -11   0    0.76    0.38
  11 -11   0    0.83    0.40
 -11  11   0   -0.01    0.36
 -11 -11   0    0.00    0.20
  11  11   0    0.26    0.36
  11 -11   0    0.04    0.20
 -12 -11   0    0.50    0.24
  12  11   0    0.80    0.33
  12  11   0    0.22    0.38
  12 -11   0    0.67    0.42
 -12 -11   0    0.17    0.40
 -12  11   0    0.45    0.39
  12 -11   0    0.34    0.23
 -12  11   0    0.58    0.34
 -13  11   0   -0.47    0.40
  13 -11   0    0.02    0.26
 -13 -11   0   -0.21    0.40
  13 -11   0   -0.37    0.43
 -13  11   0    0.45    0.36
  13  11   0    0.36    0.40
 -13 -11   0   -0.28    0.25
  13  11   0   -0.07    0.33
 -14  11   0    0.47    0.37
  14  11   0    0.89    0.45
 -14 -11   0    1.42    0.31
  14 -11   0    1.16    0.29
 -14  11   0    0.76    0.36
  14 -11   0    1.01    0.47
  14  11   0    1.80    0.36
 -14 -11   0    1.38    0.46
 -15  11   0    0.18    0.46
  15  11   0    0.17    0.45
 -15 -11   0    0.52    0.47
  15 -11   0    0.03    0.48
  16  11   0    4.77    0.59
 -16 -11   0    3.75    0.57
  16 -11   0    4.52    0.61
 -16  11   0    4.08    0.56
  17  11   0    0.18    0.53
 -17 -11   0    0.71    0.53
 -17  11   0   -0.69    0.51
  17 -11   0   -0.87    0.54
  18 -11   0    0.96    0.58
  18  11   0    1.44    0.57
 -18 -11   0    1.48    0.55
 -18  11   0    0.12    0.57
 -19  11   0    0.72    0.68
  19 -11   0    0.51    0.59
  19  11   0    0.69    0.63
 -19 -11   0    0.27    0.57
  20 -11   0   -0.26    0.61
 -20 -11   0    0.18    0.61
 -20  11   0   -0.38    0.64
  20  11   0    0.74    0.66
 -21 -11   0    0.90    0.66
  21  11   0    0.06    0.79
  21 -11   0    0.25    0.67
 -21  11   0   -0.02    0.66
 -22 -11   0    1.86    0.70
  22  11   0    2.62    0.76
  22 -11   0    1.63    0.75
 -22  11   0    3.40    0.86
  23  11   0    0.47    0.78
  23 -11   0   -0.13    0.74
 -23  11   0   -0.52    0.73
 -23 -11   0   -0.68    0.68
   0  12   0  152.55    5.52
   0 -12   0  155.38    5.26
   0  12   0  160.30    5.01
   0 -12   0  149.62    5.31
  -1 -12   0   -0.14    0.16
  -1 -12   0    0.07    0.10
   1 -12   0    0.03    0.16
  -1  12   0    0.12    0.14
   1  12   0    0.70    0.31
  -1  12   0   -0.12    0.29
   1 -12   0   -0.15    0.25
  -1 -12   0   -0.22    0.24
  -2  12   0   57.77    1.92
   2  12   0   58.09    2.15
   2 -12   0   55.85    2.00
   2 -12   0   56.82    2.06
  -2 -12   0   59.19    2.07
  -2 -12   0   58.32    1.88
  -2  12   0   60.14    2.15
  -2 -12   0   54.92    2.02
  -3 -12   0    0.08    0.08
  -3  12   0   -0.13    0.31
  -3  12   0    0.01    0.15
   3 -12   0    0.01    0.26
  -3 -12   0    0.48    0.26
  -3 -12   0    0.17    0.21
  -3 -12   0    0.11    0.08
   3 -12   0    0.22    0.15
   3  12   0    0.33    0.31
  -4 -12   0    3.74    0.36
   4  12   0    4.33    0.39
   4 -12   0    4.39    0.36
  -4 -12   0    4.33    0.17
   4 -12   0    4.40    0.27
  -4 -12   0    4.25    0.35
  -4  12   0    4.35    0.29
  -4  12   0    4.12    0.39
  -4 -12   0    3.99    0.18
  -5 -12   0   -0.17    0.22
  -5 -12   0   -0.29    0.23
   5 -12   0    0.09    0.14
  -5  12   0   -0.20    0.34
  -5 -12   0   -0.01    0.06
   5 -12   0   -0.17    0.26
  -5 -12   0    0.02    0.07
   5  12   0    0.33    0.30
  -5  12   0    0.36    0.20
   6  12   0   -0.18    0.25
  -6 -12   0    0.41    0.25
  -6 -12   0    0.20    0.08
  -6  12   0   -0.03    0.23
   6 -12   0    0.19    0.28
  -6 -12   0    0.29    0.08
   6  12   0    0.11    0.30
  -6  12   0    0.24    0.30
   6 -12   0    0.18    0.14
   7  12   0    0.17    0.30
  -7  12   0   -0.41    0.34
   7 -12   0    0.25    0.14
   7  12   0    0.05    0.26
  -7 -12   0   -0.13    0.10
   7 -12   0    0.10    0.30
  -7 -12   0   -0.09    0.32
  -7  12   0    0.01    0.25
   8 -12   0    3.34    0.40
   8  12   0    3.67    0.42
  -8 -12   0    3.73    0.42
   8  12   0    3.60    0.36
  -8  12   0    3.62    0.38
  -8 -12   0    3.74    0.23
   8 -12   0    3.86    0.28
  -8  12   0    3.37    0.35
   9 -12   0    0.42    0.17
  -9 -12   0    0.15    0.16
   9  12   0   -0.07    0.34
  -9  12   0    0.27    0.31
   9  12   0    0.42    0.33
  -9 -12   0   -0.49    0.35
  -9  12   0   -0.01    0.32
   9 -12   0   -0.20    0.34
 -10 -12   0   31.15    1.27
 -10  12   0   31.58    1.25
  10 -12   0   29.79    1.27
 -10  12   0   30.30    1.19
  10 -12   0   31.10    1.12
  10  12   0   31.00    1.22
 -10 -12   0   31.12    1.06
  10  12   0   30.11    1.26
 -11 -12   0    0.62    0.40
  11 -12   0    0.67    0.40
  11  12   0    0.07    0.35
 -11  12   0    0.10    0.37
 -11 -12   0    0.16    0.20
  11  12   0   -0.19    0.36
 -11  12   0    0.21    0.37
  11 -12   0   -0.07    0.20
 -12  12   0   36.89    1.44
  12  12   0   36.96    1.48
  12  12   0   38.88    1.48
 -12  12   0   37.29    1.50
 -12 -12   0   36.92    1.51
  12 -12   0   38.19    1.37
  12 -12   0   37.40    1.53
 -13  12   0    0.31    0.42
  13 -12   0   -0.11    0.25
  13  12   0   -0.50    0.33
  13 -12   0   -0.41    0.33
  13  12   0   -0.22    0.41
 -13  12   0    0.15    0.36
 -13 -12   0    0.33    0.43
 -14 -12   0    0.40    0.46
  14  12   0    0.32    0.37
  14 -12   0    0.16    0.48
 -14  12   0    0.30    0.39
  14  12   0   -0.18    0.44
 -14  12   0    0.33    0.45
  15 -12   0    0.21    0.51
 -15 -12   0    0.34    0.48
  15  12   0   -0.05    0.47
 -15  12   0    0.37    0.48
  16 -12   0    0.02    0.54
 -16 -12   0   -0.16    0.50
  16  12   0    0.60    0.54
 -16  12   0    0.16    0.51
  17 -12   0   -0.30    0.58
 -17 -12   0    0.45    0.53
  17  12   0   -0.48    0.54
 -17  12   0    0.90    0.55
 -18 -12   0    0.55    0.55
 -18  12   0    0.21    0.59
  18  12   0    0.73    0.59
  18 -12   0    0.34    0.60
  19  12   0   -0.18    0.63
  19 -12   0    0.63    0.65
 -19 -12   0    1.34    0.60
 -19  12   0   -0.30    0.60
 -20  12   0    0.01    0.66
  20  12   0   -0.33    0.66
 -20 -12   0    0.30    0.63
  20 -12   0    0.52    0.68
  21  12   0    0.06    0.69
 -21 -12   0    1.14    0.65
  21 -12   0    0.42    0.71
 -21  12   0    0.08    0.78
  22 -12   0    0.77    0.85
 -22  12   0    0.90    0.74
  22  12   0    0.88    0.75
 -22 -12   0    0.29    0.67
   0 -13   0    1.15    0.30
   0  13   0    0.91    0.34
  -1 -13   0    0.17    0.28
  -1  13   0    0.24    0.33
  -1 -13   0    0.08    0.12
   1  13   0    0.36    0.33
   1 -13   0   -0.03    0.17
  -1  13   0    0.33    0.15
  -1 -13   0   -0.17    0.18
   1 -13   0    0.12    0.22
   2 -13   0   57.04    1.95
  -2 -13   0   54.53    2.02
  -2 -13   0   60.92    1.99
   2  13   0   55.83    2.11
  -2  13   0   54.23    2.09
   2 -13   0   54.89    2.02
  -2  13   0   57.41    1.87
  -2 -13   0   53.10    1.83
   3 -13   0    0.11    0.16
  -3 -13   0   -0.06    0.09
   3  13   0    0.33    0.26
  -3 -13   0   -0.06    0.09
  -3  13   0   -0.22    0.33
  -3 -13   0    0.54    0.29
  -3 -13   0    0.05    0.22
   3 -13   0    0.56    0.29
  -3  13   0    0.05    0.18
   4 -13   0   14.53    0.54
   4 -13   0   12.91    0.66
   4  13   0   12.74    0.70
  -4  13   0   13.48    0.55
  -4 -13   0   13.04    0.44
  -4 -13   0   12.27    0.45
  -4 -13   0   15.53    0.63
  -4 -13   0   12.39    0.67
  -4  13   0   12.74    0.70
   5  13   0   -0.27    0.32
   5 -13   0    0.25    0.15
   5 -13   0   -0.16    0.30
  -5  13   0    0.31    0.21
  -5  13   0   -0.35    0.33
  -5 -13   0    0.03    0.26
  -5 -13   0   -0.47    0.30
   6 -13   0   14.51    0.74
  -6  13   0   15.96    0.68
  -6  13   0   13.71    0.75
   6  13   0   14.18    0.68
   6 -13   0   16.45    0.60
  -6 -13   0   14.65    0.50
  -6 -13   0   15.49    0.70
   6  13   0   14.96    0.76
  -6 -13   0   15.64    0.50
  -7  13   0   -0.29    0.33
   7 -13   0    0.08    0.33
  -7 -13   0   -0.03    0.09
  -7 -13   0    0.04    0.33
   7  13   0   -0.24    0.33
  -7  13   0    0.11    0.26
   7 -13   0   -0.13    0.15
   7  13   0   -0.15    0.27
  -8 -13   0   25.80    1.06
  -8  13   0   23.10    1.04
   8 -13   0   20.98    1.03
  -8  13   0   24.55    0.96
   8 -13   0   25.40    0.89
  -8 -13   0   24.58    0.82
   8  13   0   25.39    1.00
   8  13   0   23.60    1.04
  -9  13   0    0.20    0.31
   9  13   0    0.09    0.33
   9  13   0    0.26    0.33
   9 -13   0   -0.08    0.38
   9 -13   0    0.07    0.17
  -9 -13   0   -0.09    0.35
  -9  13   0    0.23    0.35
  10 -13   0   14.95    0.61
 -10  13   0   14.35    0.79
 -10 -13   0   15.87    0.81
  10  13   0   13.48    0.75
 -10  13   0   14.71    0.81
  10 -13   0   13.70    0.81
  10  13   0   14.88    0.75
  11  13   0    0.53    0.41
 -11 -13   0    0.73    0.42
  11  13   0   -0.12    0.38
  11 -13   0    0.20    0.20
 -11  13   0    0.64    0.39
 -11  13   0    0.41    0.40
  11 -13   0    0.17    0.43
  12  13   0   21.10    0.96
 -12  13   0   19.11    0.94
 -12 -13   0   19.66    1.00
  12  13   0   20.01    0.94
 -12  13   0   20.78    0.93
  12 -13   0   19.42    1.01
 -13  13   0    0.19    0.44
  13  13   0    0.67    0.45
 -13 -13   0    0.21    0.44
 -13  13   0    0.31    0.39
  13 -13   0   -0.24    0.46
  13  13   0   -0.24    0.37
 -14  13   0   10.29    0.69
 -14  13   0    9.37    0.66
  14  13   0   10.30    0.64
  14  13   0    9.17    0.65
 -14 -13   0    8.63    0.68
  14 -13   0    8.29    0.71
  15 -13   0   -0.55    0.53
 -15 -13   0    0.11    0.48
 -15  13   0    0.02    0.49
  15  13   0   -0.04    0.51
 -16  13   0    0.57    0.53
 -16 -13   0    0.25    0.50
  16  13   0    0.78    0.53
  16 -13   0   -0.24    0.55
 -17  13   0   -0.60    0.55
  17 -13   0    0.27    0.59
 -17 -13   0    0.32    0.54
  17  13   0   -0.08    0.54
  18  13   0    1.48    0.62
 -18 -13   0    1.66    0.60
  18 -13   0    1.57    0.65
 -18  13   0    1.93    0.63
  19 -13   0    0.49    0.65
 -19 -13   0    0.76    0.61
  19  13   0   -0.28    0.65
 -19  13   0   -0.51    0.61
  20  13   0   -0.33    0.67
 -20  13   0    0.62    0.67
 -20 -13   0    0.30    0.64
  20 -13   0    0.29    0.67
 -21 -13   0   -0.07    0.68
 -21  13   0    1.06    0.72
  21  13   0    0.07    0.82
  21 -13   0   -1.65    0.67
 -22  13   0   -0.10    0.75
 -22 -13   0    0.66    0.71
  22  13   0    0.56    0.77
  22 -13   0   -0.40    0.72
   0 -14   0   22.53    0.93
   0 -14   0   25.03    1.02
   0  14   0   24.74    0.85
   0  14   0   26.52    1.08
   1  14   0    0.23    0.36
  -1 -14   0   -0.06    0.12
   1 -14   0   -0.15    0.30
  -1  14   0   -0.21    0.16
  -1  14   0   -0.62    0.35
  -1 -14   0    0.28    0.30
   1 -14   0   -0.07    0.18
  -1 -14   0   -0.15    0.23
   2  14   0   53.52    2.08
  -2  14   0   55.93    1.83
  -2 -14   0   53.90    1.79
  -2 -14   0   54.03    2.00
   2 -14   0   53.74    1.91
  -2 -14   0   55.62    1.94
  -2  14   0   55.70    2.08
   2 -14   0   54.76    1.99
  -3  14   0   -0.17    0.19
  -3 -14   0    0.08    0.09
  -3 -14   0   -0.02    0.10
   3  14   0    0.17    0.36
   3 -14   0    0.33    0.25
  -3 -14   0    0.52    0.31
   3 -14   0    0.02    0.18
  -3  14   0   -0.17    0.37
  -3 -14   0   -0.19    0.23
   4 -14   0    5.41    0.44
   4  14   0    5.87    0.48
  -4  14   0    4.96    0.32
   4 -14   0    4.40    0.32
  -4 -14   0    5.19    0.43
  -4  14   0    5.89    0.48
  -4 -14   0    4.17    0.36
  -5  14   0    0.37    0.26
  -5 -14   0    0.28    0.31
  -5  14   0    0.57    0.36
   5  14   0    0.48    0.37
   5 -14   0   -0.32    0.32
   5 -14   0    0.01    0.16
  -5 -14   0    0.67    0.34
   6 -14   0   76.05    2.80
  -6  14   0   78.65    2.65
   6  14   0   78.60    2.77
   6  14   0   79.68    2.91
   6 -14   0   78.42    2.70
  -6  14   0   80.30    2.92
  -6 -14   0   79.34    2.82
   7  14   0    0.28    0.36
   7 -14   0    0.10    0.17
   7 -14   0   -0.40    0.35
  -7  14   0   -0.21    0.31
  -7 -14   0   -0.02    0.36
  -7  14   0    0.43    0.38
   7  14   0   -0.25    0.28
  -8 -14   0    6.77    0.54
  -8  14   0    6.75    0.53
   8  14   0    7.56    0.56
   8 -14   0    5.95    0.52
  -8  14   0    6.45    0.48
   8 -14   0    7.69    0.37
   8  14   0    6.83    0.47
   9  14   0    0.24    0.35
   9 -14   0   -0.25    0.39
  -9  14   0   -0.36    0.37
  -9 -14   0    0.16    0.40
   9  14   0    0.73    0.42
  -9  14   0   -0.18    0.33
   9 -14   0   -0.10    0.18
 -10 -14   0    7.95    0.62
 -10  14   0    9.32    0.63
  10 -14   0    8.01    0.44
  10 -14   0    8.08    0.63
 -10  14   0    8.68    0.61
  10  14   0   10.20    0.69
  10  14   0    9.02    0.63
  11  14   0    0.50    0.39
  11 -14   0    0.01    0.34
 -11 -14   0    0.24    0.43
 -11  14   0   -0.18    0.38
 -11  14   0    0.41    0.38
  11  14   0    0.55    0.36
  12 -14   0   -0.65    0.45
  12  14   0   -0.13    0.34
 -12  14   0   -0.20    0.42
  12  14   0   -0.20    0.42
 -12  14   0   -0.21    0.40
 -12 -14   0   -0.29    0.44
  13  14   0    0.54    0.41
  13 -14   0   -0.30    0.50
  13  14   0    0.33    0.45
 -13  14   0    0.00    0.42
 -13 -14   0    0.02    0.48
 -13  14   0    0.06    0.44
  14  14   0    0.81    0.41
  14  14   0    0.29    0.50
 -14  14   0    0.36    0.48
 -14  14   0    0.71    0.43
  14 -14   0    0.21    0.52
 -14 -14   0    0.18    0.50
 -15 -14   0    0.36    0.52
  15 -14   0   -0.59    0.55
 -15  14   0    0.99    0.51
  15  14   0    0.32    0.49
  16  14   0    8.25    0.71
 -16 -14   0    9.14    0.75
 -16  14   0    8.30    0.71
  16 -14   0    8.89    0.77
 -17  14   0   -0.08    0.56
  17 -14   0   -0.11    0.59
  17  14   0    0.54    0.60
 -17 -14   0    0.61    0.58
 -18  14   0    0.23    0.60
  18 -14   0   -0.76    0.63
 -18 -14   0    0.38    0.58
  18  14   0    0.32    0.61
 -19  14   0   -0.70    0.72
  19 -14   0   -0.19    0.69
 -19 -14   0    0.10    0.63
  19  14   0   -0.38    0.64
 -20 -14   0    2.87    0.68
  20 -14   0    1.35    0.74
 -20  14   0    3.31    0.74
  20  14   0    2.49    0.73
  21 -14   0   -0.73    0.71
 -21  14   0   -0.22    0.72
  21  14   0    0.47    0.75
 -21 -14   0    0.92    0.69
  22  14   0    0.57    0.79
 -22 -14   0    0.00    0.72
  22 -14   0    0.15    0.77
 -22  14   0   -0.19    0.75
   0  15   0    0.24    0.15
   0  15   0    0.72    0.39
   0 -15   0   -0.04    0.19
   0 -15   0    0.10    0.33
  -1 -15   0    0.09    0.25
   1 -15   0    0.10    0.27
   1  15   0   -0.08    0.39
  -1  15   0   -0.10    0.38
  -1  15   0    0.12    0.17
  -1 -15   0    0.08    0.13
   1 -15   0   -0.26    0.20
  -1 -15   0    0.01    0.34
  -2 -15   0   12.54    0.48
  -2  15   0   13.67    0.54
  -2 -15   0   13.33    0.71
   2  15   0   13.93    0.76
   2 -15   0   13.05    0.70
   2 -15   0   13.03    0.58
  -2  15   0   12.67    0.75
  -2 -15   0   13.03    0.64
  -3 -15   0    0.13    0.10
  -3  15   0    0.15    0.21
  -3  15   0   -0.46    0.37
  -3 -15   0    0.02    0.28
   3 -15   0   -0.48    0.34
  -3 -15   0   -0.41    0.33
   3 -15   0    0.21    0.18
   3  15   0   -0.02    0.40
  -4  15   0   24.63    0.92
  -4 -15   0   26.53    1.00
  -4 -15   0   23.51    1.05
   4 -15   0   24.75    1.06
  -4  15   0   24.45    1.10
   4 -15   0   24.67    0.92
   4  15   0   24.05    1.10
  -5  15   0   -0.15    0.22
   5 -15   0   -0.04    0.18
  -5 -15   0   -0.32    0.32
   5 -15   0    0.19    0.36
  -5  15   0   -0.43    0.38
  -5 -15   0   -0.11    0.37
   5  15   0    0.47    0.40
  -6 -15   0    0.26    0.38
   6 -15   0    0.10    0.38
   6  15   0    0.91    0.40
  -6  15   0    0.65    0.41
   6 -15   0    0.74    0.19
  -6  15   0    1.15    0.30
   6  15   0    0.45    0.29
  -7  15   0   -0.03    0.39
   7  15   0   -0.07    0.38
   7 -15   0    0.01    0.18
  -7  15   0   -0.26    0.32
   7  15   0    0.20    0.32
   7 -15   0   -0.14    0.29
  -7 -15   0   -0.40    0.37
  -8  15   0    1.19    0.33
   8 -15   0    0.99    0.34
   8  15   0    1.00    0.41
   8  15   0    1.03    0.35
   8 -15   0    1.55    0.21
  -8  15   0    1.41    0.43
  -8 -15   0    1.91    0.36
  -9 -15   0    0.05    0.41
  -9  15   0   -0.22    0.41
   9 -15   0    0.17    0.18
   9 -15   0    0.47    0.44
   9  15   0    0.03    0.41
  -9  15   0   -0.09    0.38
   9  15   0    0.23    0.39
  10  15   0    3.59    0.44
  10  15   0    3.32    0.44
 -10  15   0    1.55    0.44
 -10  15   0    2.59    0.41
  10 -15   0    2.06    0.49
 -10 -15   0    3.67    0.51
 -11  15   0    0.53    0.39
  11  15   0    0.36    0.44
 -11  15   0   -0.24    0.40
  11 -15   0    0.21    0.44
 -11 -15   0    0.11    0.45
  11  15   0   -0.16    0.40
  12 -15   0    0.66    0.50
  12  15   0    0.84    0.46
  12  15   0    1.75    0.45
 -12  15   0    0.96    0.44
 -12  15   0    1.89    0.43
 -12 -15   0    0.84    0.48
  13 -15   0   -0.97    0.50
  13  15   0   -0.21    0.43
 -13  15   0   -0.15    0.40
  13  15   0    0.50    0.46
 -13  15   0   -0.16    0.45
 -13 -15   0   -0.39    0.49
 -14  15   0    0.63    0.47
  14 -15   0    0.72    0.56
 -14 -15   0    1.41    0.52
 -14  15   0    0.40    0.50
  14  15   0    0.60    0.50
  14  15   0    0.86    0.44
  15 -15   0   -0.52    0.58
 -15 -15   0    0.37    0.53
 -15  15   0    0.56    0.52
  15  15   0    0.34    0.53
 -16 -15   0    0.97    0.56
  16 -15   0    0.46    0.62
 -16  15   0    1.17    0.58
  16  15   0    0.99    0.57
 -17 -15   0   -0.25    0.56
  17 -15   0   -1.48    0.62
  17  15   0    0.03    0.67
 -17  15   0    0.82    0.60
  18  15   0    0.34    0.63
 -18 -15   0   -0.07    0.60
 -18  15   0   -0.12    0.62
  18 -15   0   -0.85    0.65
 -19  15   0    0.08    0.66
 -19 -15   0   -0.25    0.63
  19 -15   0    0.42    0.79
  19  15   0   -0.59    0.67
 -20 -15   0    0.22    0.67
  20 -15   0   -0.50    0.72
  20  15   0   -0.36    0.72
 -20  15   0   -0.79    0.69
 -21  15   0   -0.24    0.73
  21 -15   0    0.01    0.75
 -21 -15   0    1.23    0.70
  21  15   0    0.02    0.75
   0 -16   0    3.20    0.37
   0 -16   0    3.40    0.31
   0  16   0    3.64    0.23
   0  16   0    3.55    0.49
   1 -16   0    0.16    0.23
   1  16   0    0.06    0.42
  -1 -16   0   -0.10    0.25
  -1  16   0    0.05    0.18
   1 -16   0   -0.42    0.35
  -1 -16   0    0.20    0.14
  -1 -16   0    0.05    0.35
  -1  16   0   -0.19    0.40
   2 -16   0   54.39    1.91
  -2 -16   0   51.88    2.00
  -2  16   0   53.73    1.81
   2 -16   0   54.24    2.01
  -2 -16   0   55.40    1.95
  -2 -16   0   52.79    1.77
   2  16   0   53.52    2.06
  -2  16   0   55.38    2.09
  -3  16   0    0.12    0.21
   3 -16   0    0.31    0.21
  -3 -16   0    0.25    0.27
   3  16   0    0.70    0.43
  -3 -16   0   -0.40    0.35
  -3  16   0   -0.52    0.40
   3 -16   0    0.28    0.36
  -4 -16   0    0.19    0.38
  -4  16   0    0.29    0.43
   4 -16   0    0.36    0.20
  -4  16   0    0.56    0.24
   4  16   0    1.10    0.43
   4 -16   0    0.39    0.37
  -4 -16   0    0.54    0.29
   5 -16   0   -0.11    0.38
  -5  16   0   -0.02    0.42
  -5 -16   0   -0.39    0.29
  -5  16   0    0.31    0.26
   5  16   0    0.30    0.41
   5 -16   0   -0.01    0.19
   6 -16   0    0.31    0.19
  -6  16   0   -0.31    0.42
   6  16   0    0.33    0.30
  -6 -16   0    0.63    0.40
  -6  16   0    0.07    0.26
   6 -16   0   -0.27    0.38
   6  16   0    0.23    0.42
  -7  16   0    0.48    0.44
   7 -16   0   -0.93    0.40
   7  16   0    0.20    0.32
  -7  16   0    0.40    0.34
   7 -16   0    0.03    0.19
   7  16   0    0.50    0.42
  -7 -16   0    0.37    0.40
   8 -16   0   21.38    1.07
   8  16   0   24.09    1.12
  -8  16   0   23.43    0.95
   8  16   0   21.96    0.99
  -8  16   0   21.90    1.08
  -8 -16   0   24.39    1.09
   8 -16   0   23.35    0.87
  -9  16   0    0.34    0.35
  -9  16   0    0.42    0.44
  -9 -16   0    0.00    0.43
   9  16   0    0.11    0.41
   9 -16   0    0.37    0.46
   9  16   0   -0.55    0.37
 -10  16   0    2.09    0.46
  10  16   0    1.64    0.43
 -10  16   0    2.58    0.54
  10 -16   0    1.63    0.51
 -10 -16   0    2.15    0.49
  10  16   0    2.74    0.46
 -11 -16   0    0.03    0.46
  11  16   0   -0.16    0.42
  11  16   0    0.25    0.46
  11 -16   0   -0.76    0.47
 -11  16   0   -0.80    0.49
 -11  16   0   -0.25    0.39
 -12  16   0    0.51    0.45
  12 -16   0    0.00    0.50
  12  16   0   -0.20    0.45
 -12  16   0    0.72    0.45
  12  16   0    0.19    0.47
 -12 -16   0    0.67    0.50
  13 -16   0   -0.53    0.53
  13  16   0    0.05    0.48
  13  16   0   -0.06    0.46
 -13  16   0   -0.09    0.47
 -13 -16   0    0.71    0.52
 -13  16   0   -0.09    0.49
 -14  16   0    2.03    0.55
  14  16   0    2.30    0.50
 -14 -16   0    2.74    0.57
  14  16   0    3.03    0.56
  14 -16   0    1.80    0.60
 -14  16   0    2.77    0.54
  15  16   0    0.45    0.55
 -15 -16   0    0.43    0.54
 -15  16   0   -0.54    0.54
  15 -16   0   -0.53    0.68
  16 -16   0    0.42    0.66
 -16 -16   0    2.22    0.61
 -16  16   0    1.86    0.68
  16  16   0    2.28    0.62
 -17 -16   0    0.37    0.59
  17  16   0    0.30    0.62
  17 -16   0   -0.29    0.65
 -17  16   0    0.28    0.62
 -18  16   0    1.06    0.67
 -18 -16   0    1.85    0.65
  18 -16   0   -1.29    0.66
  18  16   0    0.92    0.64
 -19 -16   0   -0.76    0.64
  19 -16   0    0.07    0.74
 -19  16   0   -0.36    0.67
  19  16   0    0.03    0.67
 -20  16   0    0.91    0.73
  20  16   0    0.52    0.73
  20 -16   0   -0.55    0.75
 -20 -16   0    0.41    0.68
  21 -16   0   -1.22    0.78
  21  16   0   -0.53    0.77
 -21  16   0    1.03    0.75
 -21 -16   0   -0.58    0.68
   0 -17   0    0.38    0.26
   0 -17   0    0.23    0.16
   0 -17   0   -0.46    0.38
   0  17   0   -0.38    0.45
   1 -17   0    0.05    0.23
  -1  17   0   -0.17    0.18
   1 -17   0    0.16    0.39
  -1  17   0    0.15    0.45
  -1 -17   0    0.00    0.15
  -1 -17   0   -0.64    0.26
   1  17   0    0.20    0.45
  -1 -17   0    0.36    0.39
   2 -17   0    4.94    0.36
  -2  17   0    5.92    0.56
   2  17   0    6.25    0.57
  -2 -17   0    5.85    0.42
  -2 -17   0    5.71    0.52
  -2  17   0    5.57    0.37
   2 -17   0    5.79    0.52
   3  17   0   -0.02    0.44
  -3 -17   0   -0.49    0.30
  -3  17   0   -0.26    0.24
  -3  17   0    0.27    0.46
  -3 -17   0    0.09    0.39
   3 -17   0   -0.01    0.22
   3 -17   0    0.08    0.38
  -4 -17   0    0.56    0.42
   4 -17   0   -0.21    0.40
  -4  17   0    0.09    0.46
   4 -17   0    0.66    0.21
   4  17   0    0.30    0.45
  -4 -17   0    0.13    0.34
  -4  17   0    0.57    0.26
   5 -17   0   -0.22    0.21
  -5 -17   0    0.04    0.41
  -5  17   0   -0.62    0.44
   5  17   0   -0.01    0.29
   5 -17   0    0.07    0.41
  -5  17   0   -0.54    0.26
   5  17   0   -0.08    0.45
   6  17   0    2.53    0.36
   6  17   0    2.85    0.55
  -6  17   0    2.27    0.34
   6 -17   0    1.82    0.45
   6 -17   0    3.10    0.26
  -6  17   0    2.62    0.50
  -6 -17   0    2.84    0.48
   7  17   0   -0.37    0.49
  -7  17   0   -0.26    0.52
  -7  17   0   -0.36    0.33
  -7 -17   0    0.43    0.44
   7 -17   0    0.05    0.43
   7 -17   0   -0.20    0.23
   7  17   0   -0.05    0.37
  -8  17   0    1.05    0.34
  -8 -17   0    2.55    0.50
   8  17   0    1.66    0.40
  -8  17   0    2.26    0.56
   8  17   0    2.12    0.48
   8 -17   0    1.57    0.47
  -9  17   0    0.63    0.48
   9  17   0    0.33    0.50
  -9 -17   0    0.44    0.45
  -9  17   0    0.09    0.35
   9 -17   0    0.15    0.47
   9  17   0    0.27    0.39
 -10 -17   0    0.43    0.49
 -10  17   0    0.39    0.39
  10  17   0    0.36    0.41
 -10  17   0    0.47    0.54
  10  17   0   -0.08    0.50
  10 -17   0   -0.77    0.48
 -11  17   0    0.49    0.46
  11 -17   0   -0.87    0.51
 -11 -17   0    0.56    0.51
  11  17   0    0.03    0.45
  11  17   0   -0.45    0.42
 -11  17   0   -0.70    0.41
 -12  17   0    5.43    0.63
  12  17   0    5.38    0.59
  12  17   0    4.05    0.54
 -12 -17   0    4.59    0.61
 -12  17   0    2.71    0.51
  12 -17   0    2.73    0.61
 -13  17   0   -0.02    0.53
  13  17   0    0.15    0.56
 -13 -17   0    0.02    0.53
 -13  17   0   -0.03    0.48
  13 -17   0   -0.90    0.55
  13  17   0    0.66    0.50
  14  17   0    1.49    0.55
 -14 -17   0    1.88    0.57
 -14  17   0    2.56    0.57
  14 -17   0    0.58    0.61
  14  17   0    1.97    0.51
 -14  17   0    1.92    0.55
  15 -17   0    0.54    0.65
 -15 -17   0    1.07    0.59
  15  17   0    0.09    0.57
 -15  17   0    0.17    0.55
  16  17   0    1.85    0.63
  16 -17   0    0.62    0.66
 -16 -17   0    0.90    0.61
 -16  17   0    2.10    0.62
 -17 -17   0    0.48    0.63
  17  17   0   -0.74    0.64
 -17  17   0    0.53    0.62
  17 -17   0   -0.81    0.69
 -18  17   0    1.98    0.77
 -18 -17   0    1.65    0.77
  18 -17   0    0.62    0.74
  18  17   0    1.72    0.68
  19  17   0    0.29    0.70
 -19  17   0   -0.49    0.67
  19 -17   0   -0.08    0.76
 -19 -17   0    0.57    0.68
 -20  17   0   -0.44    0.70
  20  17   0    0.11    0.84
 -20 -17   0   -0.06    0.68
  20 -17   0   -2.37    0.85
   0 -18   0   36.40    1.24
   0  18   0   30.97    1.40
   0 -18   0   32.28    1.35
   0 -18   0   28.61    1.17
   1  18   0    0.88    0.49
  -1 -18   0   -0.17    0.29
  -1 -18   0   -0.29    0.42
   1 -18   0    0.10    0.26
  -1  18   0   -0.18    0.20
  -1  18   0    0.10    0.47
   1 -18   0    0.23    0.41
  -2 -18   0   12.56    0.68
   2 -18   0   10.41    0.78
  -2  18   0   12.62    0.55
  -2  18   0   11.03    0.83
   2 -18   0   14.02    0.60
  -2 -18   0   11.89    0.78
   2  18   0   12.11    0.83
   3 -18   0    0.27    0.24
  -3 -18   0   -0.78    0.32
  -3  18   0    0.03    0.37
  -3  18   0    0.22    0.25
   3 -18   0   -0.40    0.42
  -3 -18   0    0.47    0.42
   3  18   0    0.17    0.37
  -4 -18   0    3.56    0.40
  -4  18   0    3.97    0.56
   4 -18   0    5.06    0.54
   4 -18   0    3.89    0.31
  -4 -18   0    3.79    0.50
   4  18   0    4.53    0.56
  -4  18   0    4.29    0.34
  -5  18   0   -0.20    0.47
  -5 -18   0    0.50    0.44
   5  18   0    0.22    0.48
   5  18   0    0.39    0.35
   5 -18   0   -0.02    0.22
   5 -18   0    0.05    0.43
  -5  18   0    0.54    0.29
  -6  18   0    0.30    0.33
   6  18   0    0.82    0.48
  -6 -18   0    0.71    0.46
   6  18   0    0.52    0.33
  -6  18   0    0.72    0.49
   6 -18   0    0.17    0.45
   7  18   0    0.06    0.39
  -7 -18   0   -0.09    0.44
   7  18   0   -0.65    0.45
  -7  18   0    0.21    0.35
   7 -18   0   -0.14    0.45
  -7  18   0    0.08    0.48
  -8 -18   0    0.43    0.47
   8  18   0   -0.05    0.37
  -8  18   0    0.54    0.38
   8  18   0    0.05    0.46
  -8  18   0    0.04    0.49
   8 -18   0    0.27    0.48
   9 -18   0   -0.47    0.48
   9  18   0    0.39    0.41
  -9  18   0    0.45    0.42
   9  18   0    0.44    0.46
  -9 -18   0   -0.68    0.46
  -9  18   0   -0.05    0.50
  10 -18   0    0.20    0.53
 -10  18   0    0.70    0.40
 -10  18   0    0.95    0.58
  10  18   0    0.52    0.43
 -10 -18   0    0.12    0.49
  10  18   0   -0.27    0.51
  11 -18   0   -0.17    0.53
 -11 -18   0    0.59    0.52
  11  18   0   -0.03    0.46
 -11  18   0    0.76    0.51
 -11  18   0    0.70    0.50
  11  18   0    0.79    0.53
 -12  18   0    0.82    0.54
  12 -18   0   -0.15    0.56
  12  18   0    0.63    0.53
  12  18   0    0.06    0.48
 -12 -18   0    0.38    0.56
 -12  18   0    1.07    0.52
  13  18   0    0.00    0.52
 -13  18   0    0.73    0.51
 -13  18   0    0.54    0.57
  13  18   0   -0.08    0.51
  13 -18   0   -0.96    0.58
 -13 -18   0    0.39    0.57
  14  18   0   -0.14    0.55
  14  18   0   -0.04    0.49
 -14 -18   0   -0.45    0.59
  14 -18   0   -1.08    0.59
 -14  18   0   -0.30    0.57
 -14  18   0   -0.70    0.52
  15  18   0   -0.19    0.58
 -15 -18   0    0.11    0.60
 -15  18   0    0.69    0.57
  15 -18   0   -1.64    0.61
 -16  18   0    2.86    0.66
  16  18   0    2.82    0.66
  16 -18   0    1.82    0.71
 -16 -18   0    1.68    0.66
 -17 -18   0    0.36    0.65
 -17  18   0    0.51    0.64
  17 -18   0   -0.46    0.69
  17  18   0   -0.14    0.65
  18  18   0    2.90    0.73
 -18  18   0    2.81    0.74
  18 -18   0    2.37    0.78
 -18 -18   0    2.88    0.73
  19  18   0   -0.29    0.71
  19 -18   0   -0.32    0.77
 -19 -18   0    1.03    0.81
 -19  18   0   -0.45    0.70
 -20  18   0   -0.66    0.73
   0 -19   0    0.08    0.29
   0 -19   0    0.27    0.45
   0  19   0    0.10    0.49
  -1  19   0    0.54    0.40
  -1 -19   0    0.02    0.44
   1  19   0   -0.42    0.50
   1 -19   0    0.06    0.26
  -1  19   0   -0.02    0.24
   1 -19   0    0.55    0.45
  -1 -19   0    0.04    0.30
  -2  19   0    4.75    0.59
  -2  19   0    4.82    0.33
  -2 -19   0    5.30    0.43
   2 -19   0    5.24    0.54
  -2 -19   0    3.76    0.53
   2 -19   0    4.78    0.37
   2  19   0    4.68    0.59
   3 -19   0    0.14    0.24
   3 -19   0   -0.56    0.43
   3  19   0    0.02    0.49
  -3 -19   0    0.19    0.45
  -3 -19   0   -0.44    0.33
  -3  19   0   -0.38    0.51
  -3  19   0   -0.30    0.25
   4  19   0    1.82    0.53
   4 -19   0    0.48    0.46
  -4  19   0    1.07    0.30
   4 -19   0    1.47    0.28
  -4 -19   0    1.25    0.47
  -4  19   0    1.09    0.52
   5  19   0   -0.16    0.48
  -5  19   0   -0.19    0.28
  -5 -19   0    0.15    0.45
   5 -19   0   -0.58    0.47
  -5  19   0    0.31    0.50
   5  19   0   -0.02    0.32
   6 -19   0   -0.21    0.49
  -6  19   0    0.70    0.33
   6  19   0    0.72    0.35
  -6  19   0    0.17    0.51
   6  19   0    0.81    0.51
  -6 -19   0    0.36    0.48
   7  19   0   -0.10    0.41
  -7  19   0    0.21    0.31
   7 -19   0    0.66    0.50
  -7 -19   0    0.26    0.47
  -7  19   0   -0.22    0.52
   7  19   0    0.15    0.49
  -8  19   0    1.09    0.40
  -8 -19   0    0.77    0.50
   8 -19   0    0.36    0.51
   8  19   0    0.47    0.40
   8  19   0    0.91    0.50
  -8  19   0    0.09    0.53
  -9 -19   0    0.20    0.51
   9 -19   0   -1.11    0.50
   9  19   0   -0.25    0.48
  -9  19   0    0.45    0.42
   9  19   0   -0.48    0.41
  -9  19   0    0.60    0.53
  10  19   0    6.98    0.65
  10  19   0    6.81    0.59
 -10  19   0    7.36    0.60
 -10 -19   0    6.81    0.67
  10 -19   0    5.69    0.69
 -10  19   0    7.82    0.70
  11  19   0    0.47    0.49
 -11 -19   0    0.15    0.43
 -11  19   0    0.11    0.54
  11 -19   0   -0.60    0.55
  11  19   0    0.02    0.48
 -11  19   0   -0.05    0.44
 -12  19   0    0.24    0.48
 -12 -19   0    0.19    0.57
  12  19   0    0.34    0.55
  12 -19   0   -0.71    0.57
 -12  19   0    0.22    0.54
  12  19   0   -0.13    0.50
 -13  19   0    0.51    0.52
 -13  19   0    0.42    0.54
  13  19   0    0.90    0.56
 -13 -19   0    0.32    0.56
  13  19   0   -0.33    0.53
  13 -19   0   -0.77    0.63
  14 -19   0   -0.23    0.65
  14  19   0    1.91    0.59
 -14  19   0    2.36    0.57
 -14  19   0    2.06    0.58
  14  19   0    2.08    0.52
 -14 -19   0    1.41    0.63
  15  19   0    0.23    0.58
  15 -19   0   -0.93    0.66
 -15  19   0    0.72    0.57
 -15 -19   0    0.18    0.64
  16 -19   0   -0.61    0.70
  16  19   0   -0.42    0.61
 -16  19   0   -0.33    0.61
 -16 -19   0   -0.34    0.65
  17  19   0   -1.00    0.64
 -17 -19   0   -0.16    0.66
 -17  19   0    0.88    0.67
  17 -19   0   -1.46    0.82
  18 -19   0   -0.81    0.75
  18  19   0    1.84    0.81
 -18 -19   0    2.62    0.72
 -18  19   0    1.33    0.70
 -19  19   0    0.89    0.72
  19  19   0    1.51    0.86
  19 -19   0   -0.34    0.78
 -19 -19   0   -0.40    0.72
   0 -20   0   -0.59    0.47
   0  20   0    0.10    0.41
   0 -20   0    0.32    0.30
   1 -20   0    0.79    0.49
  -1 -20   0   -0.21    0.31
  -1  20   0    0.20    0.52
   1 -20   0    0.43    0.29
  -1 -20   0    0.16    0.47
   1  20   0   -0.10    0.53
  -2 -20   0    3.10    0.53
   2  20   0    1.73    0.56
  -2 -20   0    3.63    0.37
   2 -20   0    3.76    0.34
   2 -20   0    2.34    0.53
  -2  20   0    1.81    0.56
   3 -20   0    0.45    0.49
  -3 -20   0   -0.24    0.36
   3 -20   0    0.20    0.28
  -3  20   0    0.09    0.53
  -3 -20   0    0.31    0.49
  -3  20   0    0.06    0.26
   3  20   0    0.42    0.53
  -4  20   0    0.55    0.55
   4 -20   0    1.10    0.51
   4  20   0    1.32    0.55
  -4 -20   0    1.17    0.49
  -4  20   0    1.10    0.31
   4  20   0    1.14    0.37
   5  20   0    0.65    0.52
  -5  20   0    0.73    0.56
  -5  20   0    0.31    0.31
  -5 -20   0   -0.49    0.48
   5  20   0   -0.17    0.38
   5 -20   0    0.15    0.49
   6  20   0    0.63    0.53
   6 -20   0    0.04    0.50
  -6  20   0    1.24    0.57
   6  20   0    0.79    0.41
  -6  20   0    0.45    0.34
  -6 -20   0    0.46    0.52
  -7 -20   0    0.45    0.51
   7 -20   0   -0.82    0.53
  -7  20   0    0.24    0.37
  -7  20   0   -0.09    0.55
   7  20   0   -0.04    0.38
   7  20   0    0.38    0.52
   8  20   0    8.39    0.61
  -8  20   0   10.16    0.70
   8  20   0   10.11    0.74
  -8 -20   0    9.18    0.73
  -8  20   0    8.89    0.76
   8 -20   0    8.60    0.74
   9  20   0   -0.31    0.42
   9  20   0    0.24    0.52
  -9  20   0   -0.42    0.38
  -9 -20   0    0.65    0.55
   9 -20   0    0.21    0.56
  -9  20   0    0.33    0.56
 -10  20   0    3.65    0.48
 -10  20   0    2.34    0.61
  10  20   0    2.64    0.57
 -10 -20   0    3.03    0.61
  10  20   0    3.04    0.51
  10 -20   0    2.85    0.65
  11  20   0    0.44    0.58
 -11  20   0    0.12    0.51
  11 -20   0   -1.03    0.59
  11  20   0   -0.23    0.48
 -11 -20   0    0.87    0.57
 -11  20   0    0.26    0.65
 -12 -20   0    3.16    0.65
  12  20   0    2.15    0.56
  12  20   0    1.84    0.55
 -12  20   0    3.48    0.64
 -12  20   0    2.95    0.53
  12 -20   0    2.22    0.68
  13 -20   0   -0.72    0.63
 -13  20   0    0.72    0.60
 -13  20   0    0.23    0.64
  13  20   0    0.40    0.55
 -13 -20   0    0.55    0.70
  13  20   0    0.88    0.58
  14 -20   0    0.28    0.70
 -14  20   0    1.44    0.58
 -14  20   0    2.06    0.68
  14  20   0    1.30    0.60
 -14 -20   0    3.03    0.67
  15 -20   0   -1.17    0.69
 -15 -20   0    0.75    0.66
 -15  20   0    1.22    0.61
  15  20   0   -0.55    0.60
  16 -20   0   -1.15    0.73
 -16 -20   0    0.56    0.69
 -16  20   0    0.11    0.62
  16  20   0   -0.90    0.63
 -17 -20   0    1.34    0.81
 -17  20   0    1.44    0.69
  17  20   0   -0.41    0.68
  17 -20   0   -1.06    0.73
 -18 -20   0    1.87    0.76
 -18  20   0    3.06    0.83
  18  20   0    1.65    0.74
  18 -20   0    1.23    0.81
   0 -21   0    0.18    0.52
   0 -21   0   -0.10    0.31
   0  21   0    0.07    0.54
   1  21   0   -0.35    0.55
  -1 -21   0   -0.38    0.34
   1 -21   0    0.02    0.52
   1 -21   0    0.40    0.32
  -1  21   0   -0.08    0.56
  -1 -21   0   -1.06    0.50
   2 -21   0    1.53    0.53
  -2  21   0    1.79    0.60
  -2 -21   0    1.37    0.55
   2 -21   0    1.44    0.33
  -2 -21   0    1.84    0.40
   2  21   0    1.90    0.59
  -3 -21   0   -0.61    0.52
  -3  21   0   -0.28    0.56
   3  21   0    0.30    0.55
   3 -21   0   -0.26    0.51
   3  21   0   -0.15    0.35
  -4 -21   0   12.07    0.91
  -4  21   0   13.68    0.95
   4 -21   0   12.03    0.92
   4  21   0   12.66    0.74
   4  21   0   13.65    0.95
   5  21   0   -0.06    0.39
  -5 -21   0   -0.95    0.51
   5  21   0    0.36    0.55
   5 -21   0    0.17    0.53
  -5  21   0   -0.09    0.31
  -5  21   0    0.31    0.58
   6  21   0    2.53    0.41
  -6  21   0    1.74    0.37
   6 -21   0    2.47    0.60
  -6 -21   0    1.31    0.56
   6  21   0    3.47    0.60
  -6  21   0    2.31    0.63
   7 -21   0   -0.21    0.43
  -7  21   0   -0.10    0.38
   7  21   0   -0.16    0.40
   7  21   0   -0.01    0.63
  -7  21   0    0.66    0.59
  -7 -21   0   -0.48    0.53
  -8 -21   0    6.54    0.70
  -8  21   0    7.64    0.52
  -8  21   0    8.32    0.82
   8 -21   0    6.49    0.72
   8  21   0    5.93    0.56
   8  21   0    6.13    0.69
  -9 -21   0   -0.29    0.57
   9 -21   0   -0.18    0.57
  -9  21   0    0.88    0.61
   9  21   0   -0.11    0.62
  -9  21   0   -0.09    0.39
   9  21   0   -0.57    0.44
  10  21   0    0.96    0.56
 -10 -21   0    1.22    0.58
 -10  21   0    0.67    0.44
  10 -21   0   -0.47    0.62
  10  21   0    0.95    0.49
 -10  21   0    0.79    0.62
 -11 -21   0    0.62    0.62
  11  21   0    0.50    0.50
  11 -21   0   -1.35    0.61
 -11  21   0   -0.15    0.46
 -11  21   0   -0.04    0.61
  11  21   0    0.61    0.63
 -12  21   0    0.53    0.61
 -12 -21   0   -0.03    0.60
  12  21   0    0.37    0.54
 -12  21   0   -0.33    0.48
  12 -21   0   -0.39    0.66
  12  21   0   -0.55    0.51
  13  21   0    0.84    0.62
  13  21   0   -0.05    0.63
 -13  21   0    0.40    0.62
  13 -21   0   -1.37    0.65
 -13  21   0   -0.07    0.53
 -13 -21   0    1.03    0.64
 -14 -21   0    0.19    0.66
 -14  21   0    0.31    0.70
  14  21   0    1.15    0.68
  14 -21   0   -0.64    0.71
 -14  21   0   -0.21    0.56
  15  21   0    0.25    0.62
  15 -21   0   -0.94    0.73
 -15  21   0    0.01    0.61
 -15 -21   0    1.03    0.69
 -16 -21   0    0.55    0.69
 -16  21   0   -0.39    0.63
  16  21   0    1.36    0.67
  16 -21   0   -0.92    0.74
 -17 -21   0    1.04    0.72
  17  21   0    0.87    0.71
 -17  21   0   -0.21    0.67
  17 -21   0   -1.44    0.75
   0  22   0   -0.38    0.57
   0 -22   0    0.33    0.33
   0 -22   0   -0.04    0.55
  -1 -22   0   -0.26    0.34
   1 -22   0    0.84    0.56
   1  22   0    0.41    0.60
   1 -22   0    0.16    0.32
  -1 -22   0    0.90    0.55
  -1  22   0    0.30    0.60
  -2 -22   0    2.15    0.58
   2 -22   0    0.83    0.57
   2  22   0    1.82    0.61
  -2  22   0    0.75    0.60
  -3 -22   0    0.17    0.56
   3  22   0    0.17    0.59
   3  22   0    0.07    0.37
   3 -22   0    0.13    0.54
  -3  22   0   -0.47    0.60
   4  22   0    0.31    0.58
   4  22   0    0.52    0.40
  -4 -22   0    0.70    0.58
  -4  22   0   -0.05    0.61
   4 -22   0    0.69    0.56
   5 -22   0   -0.77    0.55
   5  22   0   -0.14    0.58
   5  22   0    0.05    0.36
  -5 -22   0    0.42    0.57
  -5  22   0    0.16    0.60
   6  22   0    0.37    0.57
  -6  22   0    0.14    0.60
   6 -22   0    0.20    0.58
   6  22   0    0.53    0.39
  -6 -22   0    1.31    0.58
  -6  22   0   -0.16    0.44
  -7 -22   0    0.55    0.57
   7  22   0   -0.52    0.57
   7 -22   0   -0.81    0.60
  -7  22   0   -0.43    0.37
  -7  22   0    1.14    0.62
   7  22   0    0.05    0.47
   8  22   0    0.91    0.59
   8  22   0    1.18    0.51
  -8 -22   0    0.47    0.60
   8 -22   0    0.67    0.63
  -8  22   0    0.66    0.42
  -8  22   0    1.22    0.64
  -9  22   0    0.66    0.47
  -9  22   0    1.36    0.66
  -9 -22   0    0.71    0.60
   9  22   0    0.53    0.46
   9 -22   0    0.07    0.63
   9  22   0    0.07    0.65
  10  22   0    1.12    0.68
 -10 -22   0   -0.28    0.60
 -10  22   0   -0.03    0.62
 -10  22   0    0.28    0.50
  10 -22   0   -0.22    0.64
  10  22   0    0.37    0.50
  11  22   0    0.35    0.65
  11 -22   0   -0.31    0.67
 -11  22   0    0.08    0.48
  11  22   0    0.34    0.52
 -11  22   0    0.09    0.73
 -11 -22   0    1.01    0.62
  12 -22   0    0.73    0.72
 -12 -22   0    1.35    0.67
  12  22   0    1.11    0.59
  12  22   0    0.67    0.55
 -12  22   0    1.18    0.74
 -12  22   0    1.81    0.61
 -13 -22   0    0.46    0.69
  13  22   0   -0.29    0.65
 -13  22   0   -0.23    0.62
 -13  22   0    0.89    0.67
  13  22   0   -0.02    0.57
  13 -22   0   -0.90    0.70
  14 -22   0   -1.40    0.73
  14  22   0    0.69    0.61
 -14  22   0    0.23    0.73
 -14 -22   0    1.30    0.71
 -14  22   0   -0.21    0.66
 -15  22   0   -0.26    0.62
  15  22   0    0.33    0.65
  15 -22   0    0.27    0.78
 -15 -22   0    0.75    0.72
  16  22   0   -0.57    0.68
  16 -22   0   -0.57    0.78
 -16  22   0    0.26    0.66
 -16 -22   0    1.36    0.73
   0 -23   0    0.11    0.58
   0 -23   0    0.21    0.36
   0  23   0    0.30    0.61
  -1  23   0    0.30    0.62
   1  23   0    0.46    0.63
  -1 -23   0   -0.11    0.58
   1 -23   0   -0.01    0.56
   2 -23   0    3.75    0.66
   2  23   0    4.33    0.70
  -2  23   0    5.01    0.70
  -2 -23   0    4.00    0.66
   2  23   0    3.80    0.44
  -3 -23   0   -0.38    0.56
   3 -23   0    0.33    0.59
   3  23   0    0.16    0.33
  -3  23   0   -0.35    0.61
   3  23   0    0.21    0.62
   4 -23   0    0.40    0.59
  -4  23   0    1.21    0.66
   4  23   0    1.65    0.62
   4  23   0    0.26    0.41
  -4 -23   0    0.50    0.60
   5  23   0    0.31    0.38
  -5  23   0   -0.12    0.64
   5 -23   0   -0.36    0.61
   5  23   0   -0.17    0.61
  -5 -23   0    0.12    0.58
   6  23   0    0.72    0.62
  -6  23   0    0.69    0.66
   6 -23   0   -1.11    0.59
  -6 -23   0    0.59    0.61
   6  23   0    0.03    0.46
   7 -23   0    0.49    0.64
   7  23   0   -0.13    0.48
  -7  23   0    0.11    0.65
   7  23   0    0.38    0.61
  -7 -23   0    0.51    0.61
   8 -23   0    5.21    0.75
  -8 -23   0    6.17    0.74
  -8  23   0    6.71    0.79
   8  23   0    5.55    0.56
   8  23   0    5.95    0.73
   9  23   0    1.06    0.62
  -9  23   0    0.14    0.46
   9 -23   0   -1.45    0.64
   9  23   0    0.19    0.55
  -9 -23   0    0.27    0.63
  -9  23   0   -0.38    0.67
  10 -23   0    0.81    0.68
 -10  23   0    0.46    0.51
 -10 -23   0    1.45    0.67
  10  23   0    0.35    0.60
  10  23   0    0.13    0.56
 -10  23   0    0.54    0.77
 -11 -23   0    0.48    0.66
  11 -23   0    0.22    0.69
 -11  23   0   -0.31    0.55
  11  23   0   -0.66    0.59
  11  23   0    0.14    0.54
 -11  23   0   -0.47    0.66
  12  23   0    0.66    0.68
  12 -23   0   -1.91    0.69
 -12 -23   0    1.19    0.68
 -12  23   0    0.87    0.68
 -12  23   0   -0.70    0.51
  12  23   0    0.39    0.56
  13  23   0    0.93    0.62
 -13  23   0   -0.11    0.56
 -13 -23   0    0.50    0.80
 -13  23   0    0.70    0.79
  13  23   0   -0.12    0.67
  13 -23   0   -1.74    0.73
 -14  23   0    0.48    0.69
 -14  23   0   -0.01    0.60
  14  23   0    0.24    0.63
  14 -23   0   -0.16    0.78
 -14 -23   0    2.82    0.84
 -15  23   0   -0.27    0.72
 -15 -23   0   -0.45    0.72
  15 -23   0   -1.44    0.78
  15  23   0    0.79    0.67
   0  24   0    3.91    0.72
   0 -24   0    3.77    0.69
   1 -24   0    1.39    0.62
  -1  24   0   -0.02    0.64
   1  24   0    0.23    0.65
  -1 -24   0   -0.08    0.62
   2  24   0    0.10    0.37
   2  24   0    0.96    0.66
   2 -24   0    0.48    0.61
  -2 -24   0   -0.20    0.61
  -2  24   0    0.32    0.66
   3  24   0    1.22    0.67
   3 -24   0   -0.59    0.62
   3  24   0   -0.30    0.40
  -3 -24   0    0.65    0.62
  -3  24   0   -0.56    0.65
   4  24   0    3.33    0.48
  -4 -24   0    3.85    0.71
   4  24   0    4.14    0.80
   4 -24   0    3.23    0.69
  -4  24   0    3.81    0.74
  -5 -24   0    0.11    0.61
   5 -24   0   -1.22    0.62
   5  24   0    1.52    0.66
  -5  24   0   -0.11    0.66
   5  24   0    0.60    0.45
  -6  24   0    2.02    0.71
   6  24   0    1.74    0.68
   6  24   0    1.50    0.50
  -6 -24   0    1.27    0.66
   6 -24   0    0.39    0.65
  -7  24   0   -0.02    0.71
   7  24   0   -0.81    0.43
   7 -24   0   -0.71    0.65
   7  24   0    0.38    0.65
  -7 -24   0    0.85    0.65
  -8  24   0    1.14    0.72
   8  24   0    0.36    0.74
   8 -24   0   -0.93    0.67
  -8 -24   0    0.50    0.63
   8  24   0    0.05    0.53
   9 -24   0   -1.83    0.66
   9  24   0    0.21    0.50
  -9  24   0    0.59    0.72
   9  24   0    0.83    0.66
  -9 -24   0    0.27    0.66
 -10 -24   0    3.39    0.75
  10  24   0    2.12    0.68
  10 -24   0    1.36    0.74
 -10  24   0    3.34    0.86
  10  24   0    2.12    0.55
  11  24   0    0.66    0.64
 -11  24   0   -0.16    0.65
 -11 -24   0    0.68    0.71
  11 -24   0   -1.70    0.73
  11  24   0    0.47    0.61
 -11  24   0    0.65    0.71
 -12  24   0    1.13    0.55
 -12  24   0    1.36    0.73
  12  24   0    1.93    0.74
  12  24   0    0.41    0.59
 -12 -24   0    0.88    0.71
  12 -24   0   -1.11    0.73
  13  24   0   -0.05    0.69
 -13  24   0   -0.01    0.65
  13  24   0    1.01    0.65
 -13 -24   0    1.77    0.75
 -13  24   0    0.43    0.73
  13 -24   0   -1.09    0.77
 -14  24   0    1.43    0.84
  14  24   0    0.32    0.64
  14 -24   0   -1.93    0.76
 -14  24   0    0.74    0.71
 -14 -24   0    0.62    0.76
   0  25   0    0.30    0.68
   0 -25   0   -0.48    0.62
   1 -25   0    0.16    0.65
  -1  25   0    0.56    0.68
  -1 -25   0    0.71    0.65
   1  25   0    0.07    0.68
   2 -25   0    1.17    0.68
  -2  25   0    1.31    0.72
   2  25   0    0.66    0.68
  -2 -25   0    1.75    0.68
  -3  25   0    0.98    0.72
  -3 -25   0    1.43    0.67
   3 -25   0    0.90    0.66
   3  25   0    0.50    0.67
  -4  25   0    0.47    0.73
   4 -25   0   -0.54    0.67
  -4 -25   0    0.16    0.65
   4  25   0    0.79    0.67
   4  25   0    0.60    0.44
  -5  25   0   -0.04    0.71
  -5 -25   0    0.98    0.66
   5  25   0    0.45    0.67
   5 -25   0   -1.06    0.66
   5  25   0    0.22    0.47
   6  25   0    0.19    0.66
  -6 -25   0    0.23    0.65
   6  25   0    0.44    0.50
  -6  25   0    0.64    0.72
   6 -25   0    0.73    0.69
   7 -25   0   -0.34    0.71
   7  25   0    0.93    0.67
  -7  25   0   -0.04    0.71
  -7 -25   0    0.22    0.66
   7  25   0   -0.11    0.46
   8 -25   0   -0.28    0.72
  -8  25   0    0.24    0.72
   8  25   0    0.27    0.55
   8  25   0    1.11    0.68
  -8 -25   0   -0.14    0.69
   9  25   0   -0.13    0.50
  -9 -25   0    0.73    0.71
  -9  25   0    0.72    0.73
   9 -25   0   -2.04    0.71
   9  25   0    0.97    0.67
  10  25   0    1.14    0.68
 -10  25   0    1.08    0.87
 -10 -25   0    0.28    0.72
  10 -25   0    0.07    0.73
  10  25   0    0.36    0.54
  11  25   0    0.57    0.56
 -11  25   0   -0.40    0.75
 -11 -25   0    0.82    0.73
  11 -25   0   -1.10    0.73
  11  25   0    1.13    0.67
  12  25   0    0.33    0.59
 -12 -25   0    1.50    0.76
  12  25   0    1.30    0.76
  12 -25   0   -1.19    0.78
 -12  25   0    0.68    0.75
  13  25   0    0.18    0.62
  13  25   0    0.88    0.68
 -13 -25   0    0.80    0.78
  13 -25   0   -0.28    0.78
 -13  25   0    0.36    0.75
   0 -26   0    1.28    0.70
   0  26   0    0.26    0.71
   1  26   0    0.26    0.71
   1 -26   0   -1.69    0.67
  -1 -26   0    1.05    0.67
  -1  26   0    0.54    0.70
  -2 -26   0    1.00    0.68
  -2  26   0    1.60    0.78
   2  26   0    1.02    0.72
   2 -26   0    1.76    0.72
  -3 -26   0    0.76    0.68
   3  26   0    1.73    0.72
  -3  26   0    0.89    0.75
   3 -26   0    0.63    0.72
  -4 -26   0    1.33    0.70
   4  26   0   -0.75    0.69
  -4  26   0    0.14    0.74
   4 -26   0    0.66    0.70
   5  26   0    0.24    0.49
  -5 -26   0   -0.07    0.79
   5 -26   0    0.25    0.70
   5  26   0    0.90    0.80
  -5  26   0    0.56    0.76
   6  26   0    0.30    0.68
   6 -26   0   -0.63    0.69
  -6 -26   0    0.59    0.67
  -6  26   0    0.03    0.75
   6  26   0    0.93    0.52
   7  26   0    0.06    0.47
  -7 -26   0    0.27    0.68
   7 -26   0   -1.27    0.74
  -7  26   0   -0.47    0.76
   7  26   0    0.26    0.79
   8 -26   0   -0.33    0.73
  -8  26   0    0.48    0.88
  -8 -26   0    0.48    0.70
   8  26   0    0.81    0.57
   8  26   0    1.27    0.71
  -9  26   0    0.57    0.88
   9  26   0    0.09    0.79
   9 -26   0   -1.85    0.75
  -9 -26   0    0.17    0.71
   9  26   0   -0.02    0.61
  10  26   0    0.18    0.55
  10 -26   0   -0.71    0.80
  10  26   0    0.60    0.69
 -10 -26   0   -0.94    0.82
 -10  26   0    1.62    0.79
 -11  26   0    1.07    0.80
  11  26   0   -0.44    0.63
 -11 -26   0    0.35    0.74
  11 -26   0   -1.12    0.79
  11  26   0    1.32    0.82
 -12  26   0    2.42    0.82
  12  26   0    2.57    0.83
  12 -26   0   -0.27    0.80
  12  26   0    0.58    0.68
 -12 -26   0    1.07    0.79
   0  27   0   -0.22    0.76
   0 -27   0   -0.35    0.71
  -1 -27   0   -0.95    0.68
  -1  27   0    0.03    0.75
   1  27   0    1.43    0.78
   1 -27   0    1.45    0.75
   2 -27   0    0.68    0.74
  -2 -27   0    0.80    0.75
  -2  27   0    0.54    0.78
   2  27   0    0.44    0.75
  -3  27   0    0.52    0.76
   3  27   0    1.19    0.74
  -3 -27   0   -0.59    0.70
   3 -27   0    0.24    0.83
  -4  27   0    1.20    0.77
  -4 -27   0    0.20    0.72
   4  27   0    0.51    0.74
   4 -27   0   -0.11    0.73
   5  27   0   -0.20    0.70
  -5 -27   0    0.14    0.71
  -5  27   0    0.49    0.78
   5 -27   0    0.10    0.74
  -6 -27   0    1.46    0.85
   6  27   0    2.12    0.85
   6 -27   0   -0.54    0.74
  -6  27   0    1.24    0.83
   7 -27   0   -1.50    0.76
  -7  27   0    0.66    0.79
  -7 -27   0   -0.53    0.71
   7  27   0    0.28    0.72
   7  27   0    0.10    0.50
   8  27   0    0.92    0.59
   8 -27   0   -0.87    0.76
  -8  27   0    0.47    0.81
   8  27   0    0.39    0.76
  -8 -27   0    0.79    0.76
   9  27   0    1.22    0.85
   9 -27   0   -1.01    0.90
  -9  27   0   -0.38    0.80
   9  27   0   -0.40    0.61
  -9 -27   0    0.73    0.79
  10  27   0    0.72    0.86
  10 -27   0   -1.97    0.90
 -10 -27   0    0.06    0.77
  10  27   0    0.32    0.65
 -10  27   0    1.05    0.83
   0  28   0    2.43    0.85
   0 -28   0    2.82    0.81
  -1  28   0    0.51    0.79
  -1 -28   0    0.21    0.76
   1 -28   0    0.29    0.75
   1  28   0    1.52    0.82
   2  28   0    2.80    0.84
  -2  28   0    2.67    0.84
   2 -28   0    2.69    0.81
  -2 -28   0    2.80    0.81
  -3  28   0    1.46    0.80
   3  28   0    1.80    0.91
   3 -28   0    1.39    0.81
  -3 -28   0    0.52    0.75
  -4  28   0    2.37    0.86
   4  28   0    4.48    0.87
   4 -28   0    1.79    0.83
  -4 -28   0    4.50    0.85
   5 -28   0   -0.32    0.79
   5  28   0    0.20    0.78
  -5 -28   0   -0.04    0.75
  -5  28   0    0.45    0.82
  -6 -28   0    0.29    0.74
  -6  28   0    0.99    0.97
   6 -28   0   -0.88    0.76
   6  28   0    1.18    0.79
   7  28   0    0.44    0.79
   7 -28   0   -0.16    0.82
  -7  28   0    1.07    0.86
  -7 -28   0    0.64    0.78
   8  28   0    1.98    0.80
  -8 -28   0    0.75    0.81
  -8  28   0    2.87    0.98
   8 -28   0   -0.28    0.82
   0 -29   0    1.25    0.82
   0  29   0    0.18    0.82
  -1  29   0    1.45    0.83
   1 -29   0   -0.55    0.76
  -1 -29   0    0.20    0.79
   1  29   0    1.64    0.85
   2 -29   0    2.36    0.95
  -2  29   0    1.44    0.86
  -2 -29   0    1.35    0.79
   2  29   0    1.13    0.82
   3 -29   0   -0.69    0.90
   3  29   0    0.19    0.81
  -3 -29   0    0.01    0.80
  -3  29   0    1.90    0.86
  -4 -29   0   -0.10    0.77
   4  29   0    0.42    0.82
  -4  29   0   -0.17    0.86
   4 -29   0    2.04    0.84
   5  29   0   -0.09    0.81
  -5 -29   0    0.25    0.80
   5 -29   0   -1.35    0.83
  -5  29   0   -0.01    0.85
   0   0  -1   -0.53    0.01
   0   0  -1   -0.53    0.00
  -1   0  -1   -0.10    0.03
   1   0  -1   -0.08    0.03
  -1   0  -1    0.01    0.03
  -1   0  -1   -0.07    0.03
  -1   0   1   -0.03    0.03
  -1   0  -1   -0.05    0.03
  -1   0   1   -0.12    0.02
   2   0   1    0.17    0.04
  -2   0   1   -0.01    0.04
   2   0  -1    0.04    0.04
  -2   0  -1    0.00    0.04
  -2   0   1    0.00    0.04
  -2   0  -1   -0.03    0.04
  -2   0   1    0.02    0.05
  -2   0  -1   -0.06    0.04
  -2   0  -1    0.03    0.04
   2   0  -1    0.00    0.04
   2   0   1   -0.01    0.03
   2   0   1    0.01    0.04
   2   0   1    0.00    0.04
   2   0  -1    0.05    0.04
  -3   0   1   -0.21    0.07
  -3   0  -1   -0.10    0.06
  -3   0   1   -0.07    0.06
   3   0   1   -0.05    0.05
   3   0  -1   -0.04    0.06
  -3   0  -1   -0.17    0.05
   3   0   1    0.17    0.06
  -3   0  -1   -0.02    0.05
  -4   0   1   -0.15    0.07
   4   0  -1   -0.15    0.08
  -4   0  -1   -0.03    0.06
  -4   0  -1   -0.16    0.09
  -4   0   1   -0.30    0.09
  -4   0  -1   -0.09    0.09
   4   0   1   -0.08    0.06
   4   0   1   -0.02    0.08
  -5   0  -1   -0.12    0.11
   5   0  -1    0.08    0.10
  -5   0  -1    0.00    0.07
  -5   0   1    0.00    0.11
   5   0   1   -0.12    0.09
  -5   0   1    0.00    0.11
   5   0   1    0.04    0.07
  -5   0  -1    0.25    0.11
   6   0   1   -0.10    0.11
  -6   0   1    0.07    0.13
  -6   0  -1   -0.14    0.12
  -6   0  -1   -0.10    0.13
   6   0  -1   -0.24    0.04
   6   0  -1   -0.13    0.14
  -6   0  -1    0.01    0.08
   6   0   1   -0.25    0.09
  -6   0   1   -0.06    0.13
  -7   0  -1    0.14    0.15
   7   0  -1   -0.01    0.05
   7   0  -1    0.11    0.14
  -7   0   1    0.30    0.16
  -7   0   1    0.07    0.15
  -7   0  -1    0.00    0.15
  -7   0  -1    0.22    0.09
   7   0   1    0.19    0.13
   7   0  -1    0.00    0.04
  -8   0  -1    0.06    0.10
  -8   0  -1   -0.05    0.16
   8   0   1   -0.04    0.15
  -8   0  -1   -0.05    0.17
   8   0  -1    0.14    0.16
  -8   0   1    0.16    0.17
   8   0  -1   -0.02    0.05
  -8   0   1    0.12    0.18
   8   0  -1    0.01    0.05
  -9   0   1    0.07    0.19
  -9   0  -1    0.33    0.19
   9   0  -1   -0.01    0.05
   9   0  -1   -0.14    0.18
   9   0   1    0.06    0.20
   9   0  -1    0.06    0.04
  -9   0   1    0.02    0.19
  -9   0  -1    0.25    0.20
  -9   0  -1    0.09    0.11
 -10   0   1   -0.20    0.21
 -10   0  -1    0.03    0.21
  10   0   1   -0.21    0.19
 -10   0  -1    0.11    0.11
 -10   0   1    0.03    0.22
  10   0  -1    0.05    0.23
 -10   0  -1   -0.01    0.22
  11   0   1    0.05    0.22
 -11   0   1   -0.07    0.24
 -11   0  -1    0.32    0.12
 -11   0  -1   -0.19    0.23
  11   0  -1    0.00    0.22
 -11   0  -1    0.39    0.25
 -11   0   1    0.45    0.25
  12   0  -1    0.18    0.26
 -12   0  -1    0.14    0.27
 -12   0   1    0.04    0.27
 -12   0  -1    0.26    0.28
  12   0   1    0.17    0.24
 -12   0   1    0.01    0.27
 -13   0  -1   -0.03    0.30
  13   0   1    0.12    0.13
 -13   0   1   -0.02    0.28
 -13   0   1   -0.17    0.29
  13   0  -1    0.07    0.28
  13   0   1   -0.43    0.30
 -13   0  -1   -0.58    0.28
  14   0   1    0.34    0.34
 -14   0  -1    0.48    0.34
 -14   0   1    0.36    0.33
 -14   0  -1   -0.36    0.32
  14   0  -1   -0.05    0.35
  14   0   1   -0.17    0.13
 -14   0   1    0.35    0.34
 -15   0  -1    0.21    0.36
  15   0  -1    0.24    0.33
 -15   0   1    0.15    0.36
 -15   0  -1    0.20    0.35
 -15   0   1    0.02    0.35
  15   0   1   -0.21    0.36
 -16   0   1   -0.32    0.39
 -16   0  -1    0.24    0.29
 -16   0  -1   -0.06    0.39
  16   0   1   -0.43    0.39
 -16   0   1    0.32    0.37
  16   0  -1   -0.33    0.36
  17   0   1   -0.41    0.41
 -17   0  -1    0.14    0.42
 -17   0  -1    0.50    0.41
  17   0  -1    0.11    0.44
 -17   0   1    0.58    0.43
 -17   0   1    0.37    0.40
 -18   0  -1    0.13    0.44
 -18   0   1   -0.02    0.52
 -18   0  -1    0.35    0.45
  18   0   1   -0.05    0.45
 -18   0   1    0.45    0.46
  18   0  -1    0.05    0.42
 -19   0   1    0.09    0.46
 -19   0  -1    0.03    0.47
  19   0   1   -0.01    0.43
 -19   0   1    0.25    0.50
 -19   0  -1    0.34    0.48
  19   0  -1    0.44    0.46
 -20   0   1   -0.30    0.53
 -20   0  -1   -0.06    0.53
 -20   0  -1    1.02    0.50
 -20   0   1   -0.23    0.50
  20   0   1    0.18    0.47
  20   0  -1   -0.57    0.47
  21   0   1    0.05    0.50
 -21   0   1    0.78    0.58
 -21   0   1   -0.20    0.55
 -21   0  -1   -0.37    0.55
 -21   0  -1   -0.25    0.54
  21   0  -1   -0.38    0.59
  22   0   1   -0.32    0.59
 -22   0   1    0.74    0.70
  22   0  -1    0.40    0.55
  22   0   1   -0.04    0.57
 -22   0   1   -0.02    0.57
 -22   0  -1    0.50    0.59
  23   0  -1    0.12    0.63
  23   0   1   -0.35    0.65
  23   0  -1    0.35    0.66
 -23   0   1    0.38    0.64
 -23   0  -1    1.00    0.64
  23   0   1    0.70    0.65
 -24   0  -1    0.71    0.76
  24   0   1    0.29    0.69
  24   0  -1    0.79    0.71
  24   0   1    0.94    0.68
 -24   0   1    0.39    0.69
  24   0  -1   -0.35    0.66
  25   0   1    1.28    0.74
 -25   0   1    0.05    0.72
  25   0  -1    0.87    0.74
  25   0   1    1.48    0.73
 -25   0  -1   -0.80    0.70
  25   0  -1   -0.51    0.72
   0   1  -1    0.01    0.00
   0  -1   1    0.01    0.02
   0  -1   1    0.02    0.01
   0   1  -1    0.03    0.01
   0  -1   1    0.04    0.02
   0  -1  -1    0.18    0.02
   0  -1   1    0.00    0.00
   0  -1  -1    0.01    0.01
   0  -1  -1    0.01    0.01
   0   1   1    0.05    0.02
   0   1   1    0.00    0.00
   0   1   1    0.01    0.01
   0  -1  -1    0.13    0.02
  -1  -1  -1   61.85    2.22
   1  -1   1   66.20    2.24
   1   1  -1   66.02    2.22
  -1  -1  -1   68.08    2.12
  -1   1   1   64.23    2.11
  -1  -1  -1   63.17    2.21
  -1   1   1   65.50    2.30
  -1   1  -1   61.73    2.30
  -1  -1   1   63.82    2.21
   1   1   1   64.98    2.32
  -1  -1   1   67.68    2.14
  -1  -1   1   56.87    2.31
   1  -1  -1   61.93    2.23
  -1   1  -1   67.35    2.13
   1  -1  -1   62.39    2.22
  -2  -1  -1  124.46    4.90
  -2   1   1  137.66    4.46
  -2   1   1  140.73    4.87
   2   1  -1  145.48    4.88
   2  -1   1  131.45    4.87
   2  -1   1  139.15    4.68
  -2   1   1  128.72    4.74
   2   1  -1  140.38    4.51
   2  -1   1  143.80    4.46
   2  -1   1  139.98    4.74
  -2  -1  -1  138.44    4.70
  -2  -1  -1  146.05    4.51
  -2  -1  -1  137.71    4.74
   2   1  -1  152.42    4.72
   2  -1   1  126.81    5.25
   2   1  -1  139.01    4.72
   2   1   1  128.51    4.70
  -2  -1   1  140.36    4.87
  -2  -1   1  146.49    4.74
  -2  -1   1  139.40    4.51
   2  -1  -1  140.88    4.70
   2  -1  -1  116.51    4.71
   2   1   1  132.85    4.90
   2  -1  -1  137.90    4.50
  -2   1  -1  137.09    4.52
   2   1   1  141.64    4.49
   2   1   1  140.68    4.73
  -2   1  -1  139.53    4.68
   2  -1  -1  145.09    4.88
  -2  -1   1  134.24    4.73
  -2   1  -1  138.54    4.88
  -3  -1  -1    8.93    0.34
   3  -1   1    9.10    0.32
  -3  -1  -1    7.97    0.34
  -3   1   1    9.18    0.33
  -3  -1  -1    9.29    0.32
   3  -1   1    8.53    0.34
  -3   1   1    8.42    0.34
   3   1  -1    8.80    0.34
   3   1  -1    9.47    0.33
  -3  -1  -1    7.91    0.34
  -3   1   1    9.07    0.33
  -3  -1   1    9.09    0.33
  -3  -1   1    8.75    0.34
  -3   1  -1    8.83    0.34
  -3   1  -1    8.75    0.34
  -3   1  -1    9.05    0.32
  -3  -1   1    8.96    0.32
   3  -1  -1    9.44    0.33
   3   1   1    8.85    0.34
   3  -1  -1    9.56    0.33
  -3   1  -1    8.90    0.33
  -4  -1  -1    1.67    0.12
  -4   1   1    1.27    0.09
  -4  -1  -1    1.22    0.10
   4  -1   1    1.39    0.11
  -4   1   1    1.33    0.12
   4   1  -1    1.35    0.12
  -4   1   1    1.47    0.14
  -4  -1  -1    1.47    0.11
   4  -1   1    1.49    0.11
   4  -1  -1    1.89    0.13
  -4  -1   1    1.46    0.13
  -4   1  -1    1.26    0.12
  -4   1  -1    1.39    0.11
   4   1   1    1.50    0.11
   4   1   1    1.43    0.10
  -4   1  -1    1.44    0.13
  -4  -1   1    1.29    0.13
   4  -1  -1    1.99    0.10
   5   1  -1   11.32    0.40
   5  -1   1   11.39    0.44
   5  -1   1   11.65    0.42
   5   1  -1   11.35    0.43
   5   1  -1   11.69    0.41
  -5  -1  -1   10.66    0.41
  -5  -1  -1   10.01    0.43
  -5  -1  -1   10.98    0.44
  -5   1   1   10.92    0.43
  -5   1   1   11.10    0.41
  -5   1   1   10.61    0.44
  -5  -1   1   11.09    0.42
  -5   1  -1   11.39    0.43
  -5   1  -1   11.59    0.43
  -5   1  -1   11.23    0.43
  -5  -1   1   11.33    0.44
   5  -1  -1   11.93    0.41
   5   1   1   10.69    0.42
   5  -1  -1   11.23    0.44
   5   1   1   11.73    0.43
   6  -1   1   19.17    0.71
  -6   1   1   21.32    0.73
   6   1  -1   19.51    0.73
  -6  -1  -1   20.81    0.73
  -6   1   1   19.99    0.71
  -6  -1  -1   20.04    0.74
   6   1  -1   20.19    0.71
   6   1  -1   19.58    0.71
  -6  -1  -1   19.53    0.70
  -6   1   1   19.31    0.71
   6  -1  -1   20.76    0.73
   6  -1  -1   19.84    0.71
   6   1   1   20.08    0.72
  -6   1  -1   19.53    0.73
  -6   1  -1   19.59    0.73
  -6  -1   1   19.35    0.70
  -6  -1   1   19.74    0.74
  -6   1  -1   19.98    0.71
  -7  -1  -1   17.35    0.68
  -7   1   1   18.01    0.67
  -7  -1  -1   19.30    0.68
  -7   1   1   19.34    0.69
  -7   1   1   18.45    0.70
   7   1  -1   18.69    0.66
  -7  -1  -1   18.97    0.70
   7   1  -1   18.32    0.66
   7  -1   1   18.26    0.68
   7   1  -1   18.69    0.69
  -7   1  -1   18.87    0.68
   7  -1  -1   18.76    0.69
  -7   1  -1   17.40    0.69
   7  -1  -1   18.97    0.67
  -7   1  -1   18.24    0.70
  -7  -1   1   18.38    0.70
  -7  -1   1   18.48    0.67
   7   1   1   18.76    0.69
   8   1  -1   24.23    0.82
  -8   1   1   22.83    0.85
  -8   1   1   22.47    0.84
   8   1  -1   23.65    0.86
   8  -1   1   24.87    0.84
   8   1  -1   22.91    0.82
  -8   1   1   21.12    0.82
  -8  -1  -1   20.01    0.84
  -8  -1  -1   22.26    0.82
  -8  -1  -1   22.70    0.87
  -8   1  -1   21.34    0.85
   8   1   1   23.41    0.85
  -8  -1   1   23.64    0.83
   8  -1  -1   24.29    0.85
   8  -1  -1   24.44    0.82
  -8  -1   1   23.49    0.86
  -8   1  -1   24.17    0.84
  -8   1  -1   22.95    0.86
   9   1  -1    7.61    0.40
  -9   1   1    7.63    0.29
  -9   1   1    7.60    0.37
   9  -1   1    7.57    0.37
   9   1  -1    7.43    0.28
  -9   1   1    7.27    0.41
  -9  -1  -1    7.19    0.38
   9   1  -1    7.55    0.28
  -9  -1  -1    7.61    0.41
  -9  -1   1    6.93    0.40
   9  -1  -1    7.61    0.29
  -9   1  -1    7.10    0.40
  -9  -1   1    7.27    0.40
   9   1   1    6.76    0.38
  -9   1  -1    7.27    0.33
   9  -1  -1    7.27    0.41
  -9   1  -1    7.48    0.37
  10  -1   1    0.58    0.19
 -10   1   1    0.80    0.23
 -10   1   1    0.88    0.24
  10   1  -1    0.41    0.22
 -10  -1  -1    0.71    0.22
 -10  -1  -1    0.84    0.21
  10  -1  -1    0.62    0.08
 -10  -1   1    0.70    0.22
 -10   1  -1    1.34    0.14
 -10   1  -1    1.17    0.20
 -10   1  -1    0.55    0.22
 -10  -1   1    0.70    0.23
  10  -1  -1    0.86    0.23
  10   1   1    0.42    0.12
  10   1   1    0.26    0.21
 -11   1   1    1.68    0.28
 -11  -1  -1    1.41    0.27
  11   1  -1    2.26    0.30
  11  -1   1    1.68    0.26
 -11   1   1    1.69    0.28
 -11  -1  -1    1.79    0.26
  11  -1  -1    1.81    0.28
 -11   1  -1    1.24    0.27
 -11   1  -1    1.45    0.27
 -11  -1   1    2.10    0.28
  11   1   1    1.93    0.29
 -11  -1   1    1.88    0.27
  11  -1  -1    1.83    0.11
 -11   1  -1    1.99    0.17
  11   1   1    2.06    0.16
  11  -1  -1    1.83    0.10
 -12  -1  -1    5.43    0.39
 -12   1   1    6.54    0.42
  12  -1   1    5.67    0.40
  12   1  -1    5.36    0.39
 -12  -1  -1    6.67    0.46
 -12   1   1    6.50    0.46
  12   1   1    5.56    0.30
 -12   1  -1    5.87    0.41
 -12  -1   1    5.75    0.40
 -12   1  -1    7.08    0.47
  12   1   1    6.14    0.43
 -12  -1   1    6.74    0.46
  12  -1  -1    5.68    0.42
 -12   1  -1    6.65    0.30
  13  -1   1   -0.07    0.26
  13   1  -1    0.05    0.29
 -13  -1  -1   -0.27    0.29
 -13  -1  -1    0.22    0.29
 -13   1   1    0.14    0.32
 -13   1   1    0.02    0.23
  13   1   1    0.17    0.13
 -13   1  -1    0.08    0.13
 -13   1  -1    0.39    0.30
  13  -1  -1   -0.27    0.27
 -13  -1   1   -0.12    0.29
  13   1   1   -0.01    0.27
 -13  -1   1    0.45    0.30
 -13   1  -1   -0.32    0.31
 -14   1   1   15.55    0.76
 -14  -1  -1   14.67    0.74
 -14   1   1   17.54    0.78
 -14  -1  -1   16.97    0.78
  14   1  -1   15.19    0.75
  14  -1   1   15.66    0.76
 -14  -1   1   15.44    0.75
 -14   1  -1   16.12    0.77
  14   1   1   15.57    0.74
 -14   1  -1   15.96    0.72
 -14  -1   1   16.99    0.77
  14  -1  -1   16.52    0.78
  14   1   1   15.63    0.61
 -15   1   1   13.03    0.70
 -15  -1  -1   11.17    0.69
  15   1  -1   11.70    0.68
 -15  -1  -1   11.78    0.67
  15  -1   1   12.27    0.69
 -15   1   1   12.15    0.70
  15   1   1   13.13    0.67
 -15   1  -1   12.39    0.70
  15  -1  -1   11.87    0.72
 -15  -1   1   12.46    0.69
 -15  -1   1   11.22    0.68
 -15   1  -1   11.92    0.70
 -16  -1  -1    0.35    0.37
 -16  -1  -1   -0.03    0.42
 -16   1   1    0.31    0.40
 -16   1   1   -0.36    0.40
  16   1  -1    0.02    0.36
  16  -1   1    0.13    0.33
 -16   1  -1   -0.02    0.39
 -16  -1   1   -0.16    0.38
 -16   1  -1    0.40    0.40
  16   1   1    0.08    0.36
  16  -1  -1    0.09    0.39
 -16  -1   1    0.29    0.37
  17   1  -1    2.57    0.45
 -17   1   1    1.97    0.47
 -17   1   1    3.35    0.47
 -17  -1  -1    3.08    0.45
  17  -1   1    2.90    0.41
 -17  -1  -1    2.98    0.45
  17  -1  -1    3.07    0.43
 -17  -1   1    2.19    0.47
 -17  -1   1    3.53    0.45
 -17   1  -1    3.01    0.47
 -17   1  -1    3.60    0.49
  17   1   1    3.24    0.44
 -18  -1  -1    4.41    0.52
  18   1  -1    4.74    0.52
 -18   1   1    4.59    0.54
  18  -1   1    4.83    0.53
 -18  -1  -1    4.47    0.53
 -18   1   1    4.56    0.56
  18  -1  -1    4.22    0.49
 -18  -1   1    4.85    0.55
 -18   1  -1    4.55    0.53
  18   1   1    4.58    0.50
 -18  -1   1    4.40    0.52
 -18   1  -1    5.33    0.56
 -19   1   1    3.55    0.54
 -19  -1  -1    2.50    0.51
  19   1  -1    2.25    0.57
 -19   1   1    3.10    0.56
  19  -1   1    2.41    0.52
 -19  -1  -1    2.88    0.52
 -19   1  -1    2.25    0.54
 -19  -1   1    2.45    0.53
 -19   1  -1    1.75    0.53
  19   1   1    2.83    0.55
 -19  -1   1    2.77    0.51
  19  -1  -1    3.45    0.55
 -20   1   1    1.27    0.56
 -20  -1  -1    0.65    0.51
  20  -1   1    0.93    0.53
 -20   1   1    1.34    0.53
 -20  -1  -1    1.99    0.53
  20   1  -1    1.66    0.53
 -20   1  -1    1.38    0.55
 -20  -1   1    0.72    0.51
 -20  -1   1    0.42    0.61
  20  -1  -1    2.13    0.49
  20   1   1    1.95    0.57
  21  -1   1    0.55    0.57
  21   1  -1    1.53    0.57
 -21  -1  -1    1.46    0.57
 -21  -1  -1    0.89    0.57
 -21   1   1    1.10    0.59
  21  -1   1    0.15    0.55
  21  -1  -1    0.53    0.57
  21   1   1    1.44    0.61
 -21  -1   1    2.44    0.59
 -21   1  -1    0.62    0.65
  21  -1  -1    0.73    0.56
 -21  -1   1    1.04    0.57
  22   1  -1    0.12    0.66
  22  -1   1    0.44    0.60
 -22   1   1    0.52    0.63
 -22  -1  -1    0.58    0.58
  22  -1   1    0.40    0.52
 -22  -1  -1    0.65    0.68
  22  -1  -1    0.01    0.60
 -22  -1   1   -0.31    0.59
  22  -1  -1    0.45    0.54
 -22  -1   1    1.24    0.59
 -22   1  -1    1.54    0.64
  22   1   1    0.33    0.64
 -23  -1  -1    2.24    0.66
 -23  -1  -1    3.02    0.68
  23  -1   1    2.91    0.71
  23   1  -1    3.05    0.73
 -23   1   1    2.67    0.70
  23  -1   1    3.24    0.59
  23  -1  -1    2.75    0.71
  23  -1  -1    3.50    0.70
 -23  -1   1    2.88    0.69
  23   1   1    3.91    0.65
 -23   1  -1    2.43    0.68
 -23  -1   1    2.47    0.68
 -24  -1  -1    0.46    0.74
 -24   1   1    0.23    0.80
  24   1  -1    0.37    0.63
  24   1  -1    0.70    0.70
  24  -1   1    0.63    0.58
  24  -1   1    0.46    0.70
  24  -1  -1    0.07    0.59
  24   1   1    0.66    0.63
 -24   1  -1   -0.58    0.67
  24   1   1   -0.25    0.66
 -24  -1   1   -0.22    0.67
  24  -1  -1    0.69    0.68
  25   1  -1    1.91    0.68
  25   1  -1    0.26    0.71
  25  -1   1    1.02    0.75
 -25   1   1    0.79    0.74
 -25  -1  -1    1.36    0.71
  25  -1  -1    0.95    0.73
  25   1   1    1.22    0.65
  25  -1  -1    2.46    0.65
  25   1   1    0.88    0.75
 -25   1  -1    0.92    0.73
 -25  -1   1    2.50    0.75
   0  -2   1   98.59    4.04
   0  -2  -1  121.19    3.72
   0  -2  -1  113.41    3.90
   0   2  -1  115.35    4.04
   0  -2   1  117.30    3.92
   0   2   1  120.71    4.08
   0   2  -1  107.15    3.72
   0   2  -1  109.68    3.89
   0  -2  -1  117.78    3.92
   0   2  -1  121.08    4.21
   0   2   1  118.91    3.72
   1   2  -1  136.47    4.78
  -1   2   1  135.93    4.38
   1  -2   1  117.89    4.39
  -1   2   1  127.34    4.61
   1  -2   1  141.16    4.61
  -1   2   1  136.36    4.79
   1   2  -1  135.79    4.57
  -1  -2  -1  132.10    4.62
   1   2  -1  138.35    4.62
   1  -2   1  133.36    4.75
  -1  -2  -1  134.50    4.62
   1   2  -1  131.68    4.40
  -1  -2  -1  142.03    4.79
   1   2   1  127.91    4.93
  -1   2  -1  134.05    4.41
  -1  -2   1  132.83    4.66
   1  -2  -1  131.40    4.61
  -1  -2   1  138.69    4.41
  -1  -2   1  129.90    5.07
   1  -2  -1  139.38    4.61
   1   2   1  136.70    4.80
  -1   2  -1  137.39    4.61
   1   2   1  140.77    4.60
  -1   2  -1  138.32    4.81
   1  -2  -1  137.92    4.78
   2   2  -1   43.57    1.52
   2  -2   1   39.83    1.48
  -2  -2  -1   44.00    1.39
  -2   2   1   41.37    1.41
   2   2  -1   43.64    1.40
  -2  -2  -1   42.59    1.47
   2  -2   1   43.95    1.46
  -2  -2  -1   42.21    1.48
   2   2  -1   45.60    1.47
   2  -2   1   40.81    1.53
  -2   2   1   42.65    1.53
   2   2   1   43.34    1.39
  -2  -2   1   42.81    1.40
  -2  -2   1   44.05    1.52
  -2   2  -1   43.05    1.45
  -2   2  -1   43.58    1.41
   2   2   1   42.66    1.53
  -2  -2   1   42.68    1.48
   2  -2  -1   39.84    1.48
   2  -2  -1   43.39    1.53
  -2   2  -1   41.48    1.53
   2  -2  -1   43.09    1.47
  -3  -2  -1   32.67    1.07
   3  -2   1   33.84    1.11
   3  -2   1   33.97    1.14
  -3   2   1   32.11    1.09
  -3  -2  -1   32.18    1.13
   3   2  -1   34.30    1.13
  -3   2   1   33.16    1.17
  -3  -2  -1   31.25    1.14
   3   2  -1   31.79    1.16
   3  -2  -1   32.03    1.14
  -3  -2   1   31.88    1.16
   3  -2  -1   33.17    1.16
   3   2   1   32.95    1.07
  -3   2  -1   33.16    1.09
  -3  -2   1   33.18    1.08
  -3   2  -1   32.58    1.11
   3  -2  -1   30.65    1.12
  -3  -2   1   32.21    1.14
   3   2   1   31.78    1.17
   3   2   1   32.83    1.17
  -3   2  -1   32.15    1.17
  -4   2   1   25.86    0.92
  -4  -2  -1   24.10    0.91
  -4   2   1   26.13    0.88
  -4  -2  -1   25.86    0.86
   4   2  -1   25.62    0.90
   4  -2   1   25.71    0.92
   4   2  -1   25.95    0.92
   4  -2   1   25.58    0.89
  -4   2  -1   25.20    0.87
   4  -2  -1   25.39    0.92
  -4  -2   1   25.86    0.91
  -4   2  -1   25.43    0.93
   4   2   1   25.29    0.93
   4   2   1   25.93    0.95
  -4  -2   1   25.60    0.92
   4  -2  -1   25.75    0.90
  -4  -2   1   25.57    0.86
   4  -2  -1   26.67    0.92
   5   2  -1   32.25    1.11
  -5   2   1   31.26    1.11
  -5  -2  -1   29.92    1.10
  -5  -2  -1   31.96    1.04
   5   2  -1   31.37    1.09
  -5   2   1   31.02    1.10
  -5   2   1   30.85    1.05
   5  -2   1   31.45    1.08
   5  -2  -1   31.08    1.08
  -5  -2   1   30.45    1.04
  -5   2  -1   30.77    1.05
   5  -2  -1   31.80    1.11
  -5  -2   1   31.60    1.10
  -5   2  -1   29.28    1.10
   5   2   1   31.43    1.12
   5   2   1   30.42    1.09
  -5  -2   1   31.06    1.11
  -5   2  -1   31.11    1.12
  -6   2   1    1.63    0.11
   6  -2   1    1.56    0.14
  -6   2   1    1.49    0.15
  -6  -2  -1    1.21    0.17
   6   2  -1    1.59    0.11
   6   2  -1    1.75    0.17
  -6   2   1    1.64    0.16
  -6  -2  -1    1.63    0.14
   6   2  -1    1.59    0.12
  -6  -2   1    1.60    0.15
  -6   2  -1    1.39    0.13
   6   2   1    1.61    0.16
  -6   2  -1    1.44    0.14
   6  -2  -1    1.64    0.12
  -6   2  -1    1.26    0.17
   6   2   1    1.55    0.12
   6  -2  -1    1.37    0.14
  -6  -2   1    1.52    0.17
   7   2  -1   16.08    0.56
  -7   2   1   15.16    0.59
   7  -2   1   15.47    0.58
  -7   2   1   14.62    0.57
  -7   2   1   15.40    0.61
   7   2  -1   15.20    0.56
  -7  -2  -1   15.31    0.61
  -7  -2  -1   15.69    0.57
   7   2  -1   15.67    0.60
  -7   2  -1   14.95    0.59
   7   2   1   15.77    0.60
   7  -2  -1   15.14    0.57
   7  -2  -1   14.81    0.59
  -7   2  -1   16.13    0.58
  -7  -2   1   15.38    0.59
  -7   2  -1   16.00    0.60
  -7  -2   1   14.81    0.61
   7   2   1   15.52    0.58
   8   2  -1   30.07    1.09
  -8   2   1   32.11    1.12
  -8   2   1   30.90    1.08
   8   2  -1   30.74    1.09
  -8   2   1   30.65    1.10
  -8  -2  -1   31.20    1.12
  -8  -2  -1   29.30    1.06
   8  -2   1   30.14    1.09
   8   2  -1   29.57    1.11
  -8  -2   1   30.93    1.12
   8   2   1   31.05    1.10
  -8   2  -1   31.28    1.08
   8   2   1   29.69    1.11
  -8   2  -1   29.65    1.12
   8  -2  -1   30.34    1.10
   8  -2  -1   30.45    1.10
  -8  -2   1   30.85    1.07
  -8   2  -1   32.77    1.12
   9  -2   1   16.19    0.64
  -9   2   1   17.05    0.64
   9   2  -1   16.56    0.66
  -9   2   1   15.15    0.60
   9   2  -1   15.75    0.58
  -9  -2  -1   16.67    0.62
  -9  -2  -1   16.12    0.67
   9   2  -1   16.20    0.59
  -9   2   1   14.95    0.66
  -9   2  -1   15.56    0.65
   9  -2  -1   16.92    0.64
   9   2   1   16.05    0.61
   9   2   1   16.16    0.65
   9  -2  -1   17.04    0.60
  -9   2  -1   16.08    0.67
  -9  -2   1   16.07    0.67
  -9  -2   1   16.30    0.63
  -9   2  -1   15.40    0.63
 -10  -2  -1    6.90    0.43
 -10   2   1    6.94    0.44
 -10  -2  -1    7.57    0.43
 -10   2   1    7.11    0.30
  10   2  -1    6.87    0.42
  10   2  -1    6.87    0.28
 -10   2   1    7.59    0.43
  10  -2   1    7.41    0.40
  10   2  -1    7.36    0.28
 -10  -2   1    7.60    0.43
  10   2   1    7.51    0.33
 -10   2  -1    6.94    0.34
 -10   2  -1    6.76    0.43
 -10   2  -1    7.55    0.43
  10  -2  -1    7.20    0.39
 -10  -2   1    7.44    0.41
  10  -2  -1    7.02    0.31
  10   2   1    7.39    0.41
 -11   2   1    0.79    0.26
 -11   2   1    0.90    0.10
 -11  -2  -1    1.07    0.26
  11  -2   1    0.71    0.23
  11   2  -1    0.95    0.08
  11   2  -1    0.89    0.25
 -11  -2  -1    0.56    0.26
  11   2  -1    1.11    0.07
 -11   2   1    0.56    0.27
  11   2   1    1.16    0.25
 -11   2  -1    0.59    0.15
 -11  -2   1    0.68    0.21
  11  -2  -1    1.14    0.12
 -11   2  -1    1.04    0.27
 -11   2  -1    0.42    0.27
 -11  -2   1    1.30    0.29
  11   2   1    0.94    0.15
  11  -2  -1    0.68    0.22
 -12   2   1   67.09    2.23
  12   2  -1   65.75    2.29
 -12   2   1   63.23    2.31
 -12  -2  -1   66.46    2.31
  12  -2   1   64.14    2.27
 -12  -2  -1   65.26    2.21
 -12   2   1   60.34    2.29
  12   2   1   65.45    2.31
 -12   2  -1   63.38    2.22
 -12   2  -1   65.34    2.31
  12   2   1   65.89    2.29
 -12   2  -1   61.49    2.32
 -12  -2   1   65.06    2.21
 -12  -2   1   66.32    2.31
  12  -2  -1   67.37    2.29
  12  -2  -1   65.86    2.29
  13   2  -1   13.46    0.67
 -13  -2  -1   13.80    0.69
  13  -2   1   13.29    0.62
 -13   2   1   13.86    0.68
 -13   2   1   13.67    0.68
 -13  -2  -1   12.91    0.68
  13   2   1   13.71    0.54
 -13  -2   1   13.14    0.65
  13   2   1   13.24    0.66
 -13  -2   1   13.47    0.67
 -13   2  -1   12.74    0.55
 -13   2  -1   13.19    0.67
 -13   2  -1   13.97    0.69
  13  -2  -1   13.93    0.64
  14  -2   1    9.57    0.58
 -14   2   1    9.86    0.62
 -14  -2  -1   10.09    0.61
 -14  -2  -1    8.25    0.56
  14   2  -1    8.47    0.59
 -14   2   1   10.38    0.61
  14  -2  -1    9.23    0.60
 -14  -2   1   10.49    0.60
 -14   2  -1   10.07    0.61
 -14   2  -1    9.20    0.62
 -14  -2   1    9.84    0.58
  14   2   1    8.85    0.64
  14   2   1    8.91    0.40
  15   2  -1    0.34    0.37
  15  -2   1    0.18    0.30
 -15  -2  -1    0.40    0.35
 -15  -2  -1    0.30    0.36
 -15   2   1    0.07    0.35
 -15   2   1    0.15    0.37
  15  -2  -1   -0.25    0.32
  15   2   1   -0.21    0.34
 -15   2  -1   -0.14    0.37
 -15  -2   1   -0.11    0.39
 -15   2  -1    0.31    0.36
 -15  -2   1    0.25    0.36
 -16   2   1    3.61    0.46
  16  -2   1    4.24    0.44
 -16  -2  -1    3.62    0.44
  16   2  -1    3.33    0.45
 -16   2   1    3.96    0.49
 -16  -2  -1    3.50    0.44
 -16   2  -1    3.88    0.47
  16  -2  -1    4.09    0.42
  16   2   1    4.24    0.44
 -16  -2   1    4.32    0.46
 -16   2  -1    4.65    0.49
 -16  -2   1    3.74    0.49
  17  -2   1    8.17    0.59
 -17  -2  -1    7.26    0.57
  17   2  -1    7.72    0.62
 -17  -2  -1    6.89    0.60
 -17   2   1    9.36    0.69
 -17   2   1    9.20    0.63
 -17  -2   1    8.10    0.58
 -17   2  -1    9.04    0.62
 -17  -2   1    8.74    0.64
  17   2   1    8.31    0.61
 -17   2  -1    7.50    0.59
  17  -2  -1    7.48    0.57
 -18  -2  -1   -0.03    0.42
 -18   2   1   -0.27    0.48
 -18  -2  -1    0.41    0.35
  18  -2   1    0.21    0.46
  18  -2   1   -0.48    0.43
  18   2  -1    0.98    0.46
  18  -2  -1   -0.33    0.44
 -18  -2   1    1.24    0.44
 -18  -2   1   -0.07    0.50
 -18   2  -1    0.21    0.46
  18   2   1    0.88    0.50
  19  -2   1    0.09    0.40
 -19  -2  -1    0.16    0.46
  19   2  -1   -0.47    0.48
 -19   2   1    0.08    0.52
 -19  -2  -1    0.55    0.47
  19  -2   1    0.21    0.50
 -19  -2   1    0.48    0.47
  19  -2  -1   -0.21    0.42
  19  -2  -1    0.00    0.49
 -19  -2   1    0.61    0.47
 -19   2  -1    0.96    0.51
  19   2   1    0.30    0.47
  20   2  -1    0.89    0.52
 -20   2   1    0.50    0.55
 -20  -2  -1    1.24    0.52
  20  -2   1    0.92    0.50
  20  -2   1    0.59    0.54
 -20  -2  -1    0.43    0.57
  20   2   1    0.36    0.50
  20  -2  -1    0.28    0.47
  20  -2  -1    0.35    0.54
 -20   2  -1    0.38    0.55
 -20  -2   1    0.68    0.51
 -20  -2   1    0.16    0.51
  21   2  -1    2.62    0.67
 -21  -2  -1    2.17    0.58
  21  -2   1    2.98    0.57
 -21   2   1    2.21    0.63
  21  -2   1    1.52    0.61
 -21  -2  -1    3.10    0.59
  21   2   1    3.00    0.58
 -21  -2   1    3.47    0.59
  21  -2  -1    2.53    0.60
  21  -2  -1    1.69    0.61
 -21  -2   1    2.39    0.59
 -21   2  -1    2.45    0.63
 -22  -2  -1    3.75    0.64
 -22  -2  -1    3.57    0.70
  22  -2   1    2.06    0.66
  22   2  -1    1.63    0.61
  22  -2   1    3.20    0.61
 -22   2   1    2.58    0.76
 -22   2  -1    2.23    0.65
 -22  -2   1    2.94    0.63
 -22  -2   1    3.28    0.63
  22  -2  -1    2.99    0.68
  22  -2  -1    3.36    0.57
  22   2   1    2.82    0.69
  23   2  -1    1.39    0.64
  23  -2   1    1.71    0.61
 -23  -2  -1    2.30    0.64
 -23  -2  -1    1.29    0.64
 -23   2   1    2.74    0.71
  23  -2   1    0.88    0.66
 -23  -2   1    2.21    0.65
  23  -2  -1    1.69    0.68
 -23   2  -1    1.35    0.67
 -23  -2   1    0.20    0.64
  23  -2  -1    3.20    0.67
  23   2   1    2.06    0.72
 -24  -2  -1    1.64    0.66
 -24  -2  -1    1.18    0.69
  24  -2   1    0.47    0.69
  24   2  -1    2.14    0.69
 -24   2   1    0.07    0.71
 -24   2  -1    0.76    0.71
  24  -2  -1    1.13    0.71
  24   2   1   -0.41    0.62
 -24  -2   1   -0.03    0.67
  24  -2  -1    1.43    0.60
 -24  -2   1    1.42    0.70
 -25  -2  -1    0.36    0.79
 -25   2   1   -0.84    0.83
 -25  -2   1    0.36    0.70
 -25   2  -1    0.79    0.84
   0   3   1   -0.06    0.03
   0   3   1   -0.23    0.06
   0   3  -1   -0.24    0.07
   0  -3  -1   -0.25    0.06
   0   3   1   -0.16    0.07
   0  -3  -1   -0.23    0.05
   0   3  -1   -0.17    0.04
   0  -3   1   -0.13    0.04
   0  -3  -1   -0.15    0.04
   0   3  -1   -0.12    0.04
   0  -3   1   -0.29    0.06
   0  -3   1   -0.19    0.04
  -1   3   1  326.47   11.47
   1   3  -1  329.10   11.50
  -1  -3  -1  321.76   11.06
  -1  -3  -1  322.15   11.02
  -1   3   1  335.12   10.51
   1   3  -1  325.10   10.49
   1  -3   1  308.17   11.25
   1  -3   1  328.58   11.08
   1   3  -1  328.09   10.98
   1   3   1  330.15   11.47
  -1   3  -1  318.42   10.51
  -1  -3   1  316.52   11.07
  -1  -3   1  322.15   10.50
  -1   3  -1  321.63   11.19
  -1   3  -1  322.70   11.49
   1  -3  -1  333.08   11.05
   1  -3  -1  321.78   11.00
   1  -3  -1  318.26   10.52
  -2  -3  -1   84.18    2.64
   2  -3   1   82.54    2.91
   2   3  -1   83.07    2.64
   2   3  -1   84.28    2.77
  -2  -3  -1   81.63    2.78
  -2  -3  -1   78.83    2.78
   2  -3   1   82.16    2.78
  -2   3   1   83.03    2.89
   2   3  -1   80.85    2.88
  -2   3   1   78.37    2.65
  -2   3   1   78.65    2.76
  -2  -3   1   82.09    2.64
   2  -3  -1   82.19    2.78
  -2   3  -1   81.58    2.77
   2  -3  -1   81.01    2.78
  -2   3  -1   83.49    2.65
   2   3   1   81.45    2.65
  -2  -3   1   80.98    2.78
   2   3   1   83.02    2.89
  -2   3  -1   78.04    2.89
  -3  -3  -1    6.68    0.24
   3   3  -1    7.20    0.26
  -3  -3  -1    6.24    0.27
  -3  -3  -1    6.34    0.28
   3   3  -1    6.55    0.27
   3  -3   1    6.66    0.27
  -3   3   1    6.77    0.28
   3  -3   1    6.53    0.24
   3   3  -1    6.84    0.28
  -3   3   1    6.26    0.27
  -3   3  -1    6.54    0.24
  -3  -3   1    6.64    0.25
  -3   3  -1    6.23    0.27
  -3   3  -1    6.48    0.28
   3  -3  -1    6.55    0.28
   3   3   1    6.63    0.24
  -3  -3   1    5.98    0.28
   3  -3  -1    6.35    0.26
   3   3   1    6.96    0.28
   4  -3   1  554.01   18.58
   4   3  -1  555.61   19.37
  -4   3   1  569.81   19.40
  -4  -3  -1  559.48   17.79
   4  -3   1  532.36   18.73
  -4  -3  -1  538.81   18.72
  -4  -3  -1  504.26   18.64
  -4   3   1  544.24   17.87
   4   3  -1  556.64   18.65
  -4  -3   1  540.74   18.72
   4   3   1  561.96   19.42
  -4   3  -1  567.31   18.57
  -4  -3   1  552.39   17.83
  -4   3  -1  555.00   17.83
   4  -3  -1  547.76   18.75
  -4   3  -1  553.95   19.39
   4  -3  -1  536.53   18.63
   5   3  -1    0.19    0.12
   5  -3   1   -0.09    0.12
  -5   3   1   -0.03    0.09
  -5  -3  -1    0.14    0.13
  -5  -3  -1   -0.11    0.09
  -5   3   1    0.11    0.13
   5   3  -1    0.23    0.10
   5  -3   1    0.08    0.08
   5  -3  -1    0.04    0.12
   5  -3  -1    0.09    0.11
  -5  -3   1    0.29    0.13
  -5  -3   1    0.27    0.10
   5   3   1   -0.03    0.12
  -5   3  -1   -0.08    0.12
  -5   3  -1   -0.05    0.10
   5   3   1    0.19    0.10
  -6   3   1  405.03   14.38
   6   3  -1  405.41   13.85
   6  -3   1  417.45   13.86
   6  -3   1  422.83   14.03
   6   3  -1  406.81   14.37
  -6  -3  -1  398.69   13.84
  -6   3   1  398.06   13.27
  -6  -3  -1  405.93   13.23
  -6  -3   1  392.75   13.94
  -6   3  -1  405.48   13.25
   6   3   1  407.75   14.40
   6  -3  -1  412.38   13.88
   6  -3  -1  412.42   14.01
   6   3   1  407.72   13.87
  -6   3  -1  406.98   14.42
  -6  -3   1  406.85   13.27
   7  -3   1    0.73    0.13
   7  -3   1    0.77    0.19
   7   3  -1    0.54    0.17
  -7   3   1    0.61    0.11
  -7   3   1    0.62    0.18
  -7  -3  -1    0.46    0.14
   7   3  -1    0.73    0.11
  -7  -3  -1    0.48    0.18
   7   3   1    0.60    0.12
  -7   3  -1    0.75    0.18
   7   3   1    0.77    0.17
  -7  -3   1    0.89    0.17
   7  -3  -1    0.73    0.19
   7  -3  -1    0.70    0.15
  -7  -3   1    0.42    0.18
  -7   3  -1    0.72    0.14
  -8  -3  -1  232.94    7.51
   8   3  -1  234.84    7.86
   8   3  -1  227.63    8.18
  -8   3   1  228.98    7.53
   8  -3   1  248.70    7.91
   8  -3   1  234.66    7.86
  -8  -3  -1  228.24    7.89
  -8   3   1  226.90    8.15
  -8   3  -1  232.59    8.16
  -8  -3   1  232.79    7.89
   8  -3  -1  229.47    7.84
   8   3   1  231.44    8.19
   8   3   1  229.08    7.85
   8  -3  -1  232.83    7.90
  -8  -3   1  227.99    7.51
  -8   3  -1  227.77    7.53
  -9   3   1   67.30    2.35
   9  -3   1   66.52    2.34
  -9   3   1   65.89    2.23
  -9  -3  -1   67.71    2.33
  -9   3   1   63.08    2.32
   9   3  -1   66.50    2.31
   9  -3   1   65.19    2.28
  -9  -3  -1   66.44    2.20
   9   3  -1   65.88    2.34
   9   3  -1   71.20    2.35
  -9   3  -1   65.33    2.22
   9   3   1   65.70    2.36
  -9  -3   1   63.37    2.32
  -9   3  -1   66.74    2.37
   9  -3  -1   68.63    2.30
  -9  -3   1   64.94    2.21
   9   3   1   63.95    2.30
 -10  -3  -1   55.77    1.96
 -10   3   1   58.66    2.08
 -10   3   1   57.35    1.98
 -10  -3  -1   60.22    2.08
  10  -3   1   59.23    2.09
  10   3  -1   58.90    2.06
  10  -3   1   58.54    2.03
  10   3  -1   62.26    2.07
 -10   3   1   59.90    2.07
  10   3  -1   56.78    2.07
  10   3   1   57.13    2.05
  10   3   1   56.89    2.09
 -10  -3   1   58.21    2.07
 -10   3  -1   57.34    1.99
 -10  -3   1   57.12    1.97
  10  -3  -1   58.60    2.04
 -10   3  -1   58.82    2.10
  11  -3   1    2.41    0.24
 -11   3   1    2.83    0.18
 -11   3   1    2.79    0.30
 -11   3   1    2.89    0.33
 -11  -3  -1    2.64    0.31
 -11  -3  -1    2.35    0.27
  11   3  -1    2.52    0.16
  11   3  -1    2.42    0.17
  11   3  -1    2.15    0.30
  11   3   1    2.51    0.20
  11   3   1    2.35    0.29
 -11  -3   1    2.87    0.28
 -11   3  -1    2.57    0.32
 -11   3  -1    2.79    0.22
 -11  -3   1    2.46    0.31
  11  -3  -1    3.19    0.29
 -12   3   1    0.42    0.29
  12   3  -1   -0.03    0.29
 -12   3   1    0.24    0.12
  12  -3   1    0.34    0.25
 -12  -3  -1    0.58    0.25
  12   3  -1    0.16    0.09
  12   3  -1    0.24    0.09
 -12   3   1   -0.05    0.30
 -12  -3  -1    0.41    0.29
 -12  -3   1    0.23    0.29
  12   3   1    0.86    0.29
 -12  -3   1    0.51    0.26
  12  -3  -1    0.13    0.24
 -12   3  -1   -0.09    0.16
 -12   3  -1    0.19    0.30
  12   3   1   -0.01    0.15
 -13  -3  -1   23.18    0.96
 -13   3   1   23.75    0.95
 -13  -3  -1   22.76    0.90
  13  -3   1   23.39    0.92
  13  -3   1   23.42    1.00
  13   3  -1   23.84    0.95
 -13   3   1   24.42    0.97
 -13   3   1   21.82    0.84
 -13   3  -1   21.98    0.88
 -13  -3   1   23.72    0.97
 -13  -3   1   21.45    0.91
  13   3   1   23.13    0.95
 -13   3  -1   23.13    0.95
  13  -3  -1   22.85    0.94
  13   3   1   22.55    0.86
  14  -3   1    2.26    0.38
 -14   3   1    1.52    0.38
  14  -3   1    1.40    0.29
  14   3  -1    2.04    0.37
 -14  -3  -1    2.44    0.38
 -14  -3  -1    1.74    0.36
 -14   3  -1    2.34    0.24
 -14  -3   1    2.28    0.37
 -14  -3   1    2.19    0.35
  14  -3  -1    2.08    0.36
 -14   3  -1    1.15    0.37
  14   3   1    2.01    0.36
  14  -3  -1    1.99    0.37
  14   3   1    2.13    0.19
  15  -3   1    3.23    0.38
  15  -3   1    2.99    0.35
  15   3  -1    2.19    0.41
 -15  -3  -1    3.57    0.39
 -15  -3  -1    3.70    0.42
 -15   3   1    2.86    0.45
  15   3   1    3.11    0.41
 -15  -3   1    3.68    0.41
  15  -3  -1    2.51    0.36
 -15  -3   1    3.54    0.41
 -15   3  -1    3.75    0.45
  15  -3  -1    3.18    0.43
 -16  -3  -1    0.93    0.37
 -16   3   1    0.55    0.42
  16  -3   1    1.05    0.42
  16  -3   1    1.53    0.36
  16   3  -1    1.16    0.41
 -16  -3  -1    1.25    0.40
 -16  -3   1    1.13    0.39
 -16   3  -1    0.62    0.42
 -16  -3   1    0.96    0.32
  16   3   1    1.84    0.40
  16  -3  -1    1.21    0.39
  16  -3  -1    0.90    0.41
  17  -3   1    1.37    0.41
 -17  -3  -1    1.32    0.44
 -17  -3  -1    1.82    0.47
 -17   3   1    1.02    0.47
  17  -3   1    1.86    0.48
  17   3  -1    1.56    0.45
  17  -3  -1    1.02    0.37
  17   3   1    0.53    0.42
  17  -3  -1    1.72    0.48
 -17  -3   1    1.29    0.43
 -17   3  -1    0.84    0.44
 -17  -3   1    1.46    0.42
 -18  -3  -1    5.66    0.56
 -18  -3  -1    5.25    0.51
 -18   3   1    4.66    0.57
  18  -3   1    5.07    0.59
  18  -3   1    4.54    0.50
  18   3  -1    4.34    0.54
 -18  -3   1    4.62    0.52
 -18   3  -1    5.80    0.58
  18  -3  -1    4.76    0.48
 -18  -3   1    5.51    0.55
  18   3   1    4.54    0.53
  18  -3  -1    4.16    0.49
 -19   3   1    1.33    0.54
 -19  -3  -1    1.42    0.46
  19  -3   1    0.83    0.45
  19   3  -1    0.04    0.48
 -19  -3  -1    1.34    0.48
  19  -3   1   -0.29    0.51
  19  -3  -1    0.44    0.52
 -19   3  -1    0.08    0.51
 -19  -3   1    1.68    0.51
  19  -3  -1    0.98    0.47
  19   3   1    1.30    0.56
 -19  -3   1    0.89    0.48
 -20  -3  -1    2.28    0.52
 -20  -3  -1    2.58    0.55
  20   3  -1    2.26    0.63
 -20   3   1    1.55    0.58
  20  -3   1    1.76    0.57
  20  -3   1    1.65    0.50
  20  -3  -1    2.03    0.52
 -20   3  -1    1.98    0.57
  20   3   1    2.01    0.55
  20  -3  -1    2.33    0.58
 -20  -3   1    2.88    0.55
 -20  -3   1    0.97    0.52
  21  -3   1    2.31    0.63
 -21   3   1    2.16    0.64
  21   3  -1    3.75    0.70
  21  -3   1    2.52    0.54
 -21  -3  -1    2.42    0.56
 -21  -3  -1    2.13    0.57
 -21   3  -1    2.39    0.62
 -21  -3   1    3.37    0.59
 -21  -3   1    3.35    0.59
  21  -3  -1    2.18    0.59
  21  -3  -1    2.19    0.51
  21   3   1    1.09    0.58
  22   3  -1    0.61    0.69
 -22  -3  -1    0.63    0.57
  22  -3   1    1.47    0.54
 -22  -3  -1    1.08    0.57
 -22   3   1    1.56    0.65
  22  -3   1    0.21    0.63
 -22  -3   1    1.00    0.59
  22   3   1    0.99    0.68
 -22   3  -1    0.16    0.63
  22  -3  -1    0.21    0.58
 -22  -3   1    1.15    0.59
  22  -3  -1    0.85    0.63
 -23  -3  -1   -0.20    0.68
  23   3  -1    1.26    0.65
  23  -3   1    0.26    0.65
 -23  -3  -1    0.92    0.61
 -23   3   1    0.75    0.70
 -23   3  -1    0.24    0.68
  23  -3  -1    1.17    0.62
  23  -3  -1    1.57    0.68
 -23  -3   1    1.98    0.64
  23   3   1    1.34    0.72
 -23  -3   1    1.23    0.63
  24   3  -1    0.14    0.67
 -24   3   1    0.80    0.82
 -24  -3  -1    1.05    0.67
  24  -3   1    0.09    0.79
 -24  -3  -1    0.15    0.63
  24  -3  -1    0.11    0.69
 -24  -3   1    0.32    0.64
 -24   3  -1   -0.60    0.80
  24   3   1    0.17    0.66
 -24  -3   1    0.48    0.66
   0   4  -1  687.41   22.53
   0   4   1  646.49   22.50
   0  -4  -1  629.62   21.54
   0  -4   1  631.71   21.51
   0   4  -1  623.74   20.56
   0  -4   1  641.80   20.57
   0   4   1  612.36   21.04
   0  -4   1  614.25   21.63
   0  -4  -1  647.86   21.17
   0   4  -1  642.25   21.51
   0  -4  -1  619.13   21.62
  -1   4   1   16.33    0.53
   1  -4   1   15.06    0.54
  -1  -4  -1   14.92    0.56
  -1  -4  -1   16.06    0.57
   1   4  -1   15.79    0.59
   1  -4   1   15.97    0.57
  -1   4   1   16.19    0.60
  -1  -4   1   15.87    0.52
   1   4   1   16.47    0.60
  -1  -4   1   13.68    0.56
   1  -4  -1   16.07    0.53
  -1   4  -1   16.14    0.54
  -1   4  -1   15.41    0.60
  -1  -4   1   15.66    0.57
   1  -4  -1   14.63    0.55
  -1   4  -1   15.77    0.53
  -1  -4   1   15.45    0.52
   1  -4  -1   16.21    0.57
  -2   4   1    8.95    0.34
   2   4  -1    9.30    0.35
  -2  -4  -1    8.22    0.36
  -2   4   1    9.86    0.38
  -2  -4  -1    9.29    0.36
   2   4  -1    9.73    0.32
   2   4  -1    8.91    0.37
   2  -4   1    8.67    0.32
   2  -4   1    9.59    0.36
  -2   4  -1    9.42    0.38
  -2   4  -1    9.16    0.32
   2   4   1    9.95    0.38
   2  -4  -1    9.13    0.36
  -2  -4   1    9.16    0.37
  -2   4  -1    8.63    0.34
   2  -4  -1    8.44    0.34
  -2  -4   1    9.44    0.32
  -3   4   1   56.60    2.04
   3   4  -1   57.18    2.03
   3   4  -1   58.27    1.86
   3  -4   1   55.91    1.97
   3   4  -1   58.20    1.95
  -3  -4  -1   56.95    1.97
   3  -4   1   55.98    1.93
  -3  -4  -1   57.91    1.85
  -3   4   1   54.01    1.87
  -3  -4  -1   56.76    1.96
  -3  -4   1   58.98    1.97
  -3   4  -1   57.78    2.04
  -3   4  -1   58.02    1.93
   3  -4  -1   54.41    1.94
   3   4   1   56.98    2.04
   3   4   1   56.99    1.85
   3  -4  -1   56.18    1.97
  -3  -4   1   58.39    1.86
  -3   4  -1   57.67    1.87
  -4  -4  -1    3.72    0.23
  -4  -4  -1    3.51    0.17
  -4  -4  -1    3.78    0.23
   4  -4   1    3.70    0.23
   4   4  -1    3.72    0.22
   4  -4   1    3.49    0.17
  -4   4   1    3.88    0.22
   4   4  -1    4.42    0.22
  -4   4   1    3.50    0.21
  -4  -4   1    3.97    0.23
   4  -4  -1    3.98    0.23
   4   4   1    3.44    0.19
  -4   4  -1    3.54    0.22
  -4   4  -1    3.73    0.17
  -4  -4   1    3.76    0.20
   4   4   1    4.32    0.23
   4  -4  -1    3.35    0.20
  -4   4  -1    3.49    0.23
   5   4  -1    7.56    0.31
  -5   4   1    7.30    0.32
   5   4  -1    7.68    0.33
   5  -4   1    7.30    0.29
  -5  -4  -1    7.10    0.34
  -5  -4  -1    7.43    0.29
  -5   4   1    7.01    0.33
  -5  -4  -1    6.14    0.34
   5  -4   1    7.04    0.33
   5  -4  -1    7.17    0.35
  -5  -4   1    7.21    0.30
   5  -4  -1    6.89    0.31
   5   4   1    7.69    0.32
  -5   4  -1    6.83    0.33
  -5   4  -1    6.93    0.33
   6   4  -1    0.19    0.12
  -6  -4  -1    0.13    0.16
   6  -4   1    0.19    0.16
   6   4  -1    0.09    0.15
   6  -4   1    0.12    0.10
  -6   4   1    0.08    0.12
  -6   4   1    0.29    0.16
  -6  -4  -1    0.42    0.11
  -6  -4   1    0.28    0.11
   6  -4  -1   -0.07    0.16
   6   4   1    0.34    0.13
  -6   4  -1    0.17    0.13
  -6  -4   1    0.22    0.13
  -6   4  -1   -0.05    0.16
   6  -4  -1    0.26    0.12
   6   4   1    0.17    0.15
   7  -4   1   13.20    0.56
  -7  -4  -1   11.55    0.54
  -7  -4  -1   13.44    0.49
   7  -4   1   12.20    0.49
  -7   4   1   12.61    0.51
  -7   4   1   12.20    0.53
   7   4  -1   13.15    0.50
   7   4  -1   13.86    0.52
  -7   4  -1   12.65    0.53
   7  -4  -1   12.56    0.55
   7   4   1   13.04    0.51
  -7  -4   1   12.66    0.54
  -7   4  -1   12.28    0.51
   7  -4  -1   12.96    0.50
  -7  -4   1   12.34    0.50
   7   4   1   13.24    0.53
   8   4  -1  103.58    3.68
  -8   4   1  103.22    3.43
   8  -4   1  104.10    3.61
  -8  -4  -1  104.02    3.40
  -8   4   1  103.51    3.68
   8   4  -1  103.70    3.57
  -8  -4  -1  102.33    3.59
   8  -4   1  104.32    3.54
  -8   4  -1  102.29    3.70
   8  -4  -1  107.05    3.56
  -8  -4   1  102.54    3.41
   8   4   1  107.44    3.57
  -8  -4   1  100.73    3.59
  -8   4  -1  108.41    3.43
   8   4   1  102.36    3.69
   8  -4  -1  105.00    3.61
  -9   4   1    0.65    0.15
   9   4  -1    0.84    0.14
   9   4  -1    0.76    0.23
   9  -4   1    0.62    0.23
   9  -4   1    0.74    0.17
  -9  -4  -1    0.74    0.17
  -9  -4  -1    0.85    0.23
  -9   4   1    0.93    0.24
  -9  -4   1    0.55    0.23
   9   4   1    0.88    0.16
   9   4   1    0.97    0.23
  -9  -4   1    0.82    0.21
   9  -4  -1    0.95    0.20
  -9   4  -1    0.75    0.17
   9  -4  -1    0.81    0.24
  -9   4  -1    0.70    0.23
 -10   4   1    0.14    0.25
 -10  -4  -1    0.18    0.24
 -10  -4  -1   -0.02    0.20
  10  -4   1    0.30    0.25
  10   4  -1    0.43    0.25
  10  -4   1    0.08    0.18
 -10   4   1   -0.10    0.14
  10   4  -1   -0.01    0.13
  10   4   1    0.19    0.16
  10  -4  -1   -0.01    0.18
 -10   4  -1    0.20    0.17
 -10  -4   1    0.14    0.24
 -10  -4   1    0.16    0.19
 -10   4  -1   -0.07    0.25
  10  -4  -1    0.45    0.25
  10   4   1    0.24    0.23
 -11  -4  -1    6.38    0.42
  11  -4   1    6.08    0.35
  11   4  -1    5.82    0.29
  11  -4   1    5.43    0.43
 -11  -4  -1    6.27    0.45
  11   4  -1    6.48    0.45
 -11   4   1    5.69    0.41
 -11   4   1    6.23    0.32
 -11  -4   1    5.98    0.39
 -11   4  -1    5.80    0.36
  11  -4  -1    6.32    0.38
  11   4   1    5.87    0.33
  11  -4  -1    6.78    0.48
 -11   4  -1    5.38    0.41
 -11  -4   1    6.78    0.46
  11   4   1    5.60    0.39
 -12  -4  -1    1.78    0.27
 -12   4   1    1.96    0.34
  12  -4   1    2.18    0.27
  12  -4   1    2.26    0.35
 -12   4   1    2.22    0.19
 -12  -4  -1    1.65    0.32
  12   4  -1    1.80    0.33
  12   4  -1    2.06    0.16
  12  -4  -1    1.85    0.35
 -12   4  -1    1.69    0.34
  12   4   1    1.83    0.31
  12   4   1    1.99    0.20
 -12  -4   1    1.61    0.33
 -12   4  -1    2.18    0.23
 -12  -4   1    1.77    0.28
  12  -4  -1    1.83    0.29
 -13  -4  -1    0.30    0.32
 -13   4   1    0.25    0.15
  13   4  -1    0.21    0.12
  13  -4   1    0.49    0.34
 -13   4   1    0.29    0.33
  13  -4   1    0.48    0.26
 -13  -4  -1   -0.13    0.26
  13   4  -1    0.37    0.33
 -13  -4   1    0.52    0.28
  13  -4  -1    0.37    0.34
  13   4   1    0.12    0.31
  13   4   1    0.22    0.18
 -13  -4   1    0.55    0.33
 -13   4  -1    0.20    0.33
 -13   4  -1    0.13    0.20
  13  -4  -1    0.77    0.29
  14  -4   1    0.24    0.29
 -14   4   1    0.64    0.37
 -14  -4  -1    0.07    0.33
  14  -4   1    0.06    0.37
 -14  -4  -1    0.34    0.35
  14   4  -1    0.45    0.36
 -14  -4   1    0.10    0.30
  14   4   1    0.35    0.18
 -14   4  -1    0.13    0.36
  14  -4  -1    0.02    0.31
  14   4   1    0.54    0.35
 -14  -4   1   -0.48    0.33
  14  -4  -1    0.76    0.39
 -14   4  -1    0.06    0.19
 -15  -4  -1    7.93    0.55
 -15  -4  -1    7.66    0.54
 -15   4   1    6.72    0.55
  15  -4   1    7.94    0.56
  15   4  -1    7.90    0.55
  15  -4   1    8.71    0.56
  15   4   1    7.07    0.53
 -15   4  -1    7.63    0.56
 -15  -4   1    8.24    0.54
 -15  -4   1    6.77    0.53
  15  -4  -1    7.85    0.58
  15  -4  -1    8.07    0.58
  16  -4   1    0.48    0.41
  16  -4   1    0.51    0.35
  16   4  -1    1.00    0.43
 -16  -4  -1    0.65    0.35
 -16   4   1    0.03    0.43
 -16  -4  -1    1.34    0.41
  16  -4  -1    0.66    0.41
 -16   4  -1    0.38    0.43
 -16  -4   1    0.82    0.40
  16   4   1    0.80    0.46
 -16  -4   1    0.35    0.36
  16  -4  -1    0.14    0.37
 -17   4   1    1.40    0.48
  17  -4   1    0.93    0.46
  17   4  -1    1.37    0.46
 -17  -4  -1    1.34    0.43
  17  -4   1    1.37    0.39
 -17  -4  -1    1.21    0.44
  17   4   1    1.12    0.44
 -17  -4   1    0.61    0.40
  17  -4  -1    0.64    0.40
  17  -4  -1    0.47    0.44
 -17  -4   1    1.51    0.44
 -17   4  -1    0.33    0.44
  18   4  -1    0.23    0.47
  18  -4   1    0.31    0.48
 -18  -4  -1    0.37    0.36
 -18  -4  -1    0.03    0.40
 -18   4   1   -0.09    0.48
  18  -4   1    0.51    0.41
 -18  -4   1   -0.32    0.42
 -18   4  -1    0.12    0.47
  18   4   1   -0.15    0.45
  18  -4  -1   -0.10    0.47
 -18  -4   1    0.29    0.43
  18  -4  -1    0.26    0.42
 -19  -4  -1    0.39    0.50
 -19  -4  -1    0.49    0.47
  19   4  -1   -0.39    0.50
  19  -4   1    0.05    0.43
 -19   4   1   -0.42    0.53
  19  -4   1    0.52    0.51
  19  -4  -1    0.50    0.41
  19  -4  -1   -0.21    0.51
  19   4   1   -0.22    0.48
 -19  -4   1    0.44    0.48
 -19  -4   1    0.45    0.46
 -19   4  -1   -0.31    0.52
 -20   4   1    1.04    0.59
  20   4  -1    0.46    0.54
  20  -4   1    0.57    0.45
 -20  -4  -1    0.20    0.51
 -20  -4  -1    0.65    0.48
  20  -4   1   -0.59    0.55
  20  -4  -1    0.27    0.49
  20   4   1    0.77    0.54
 -20   4  -1   -0.01    0.55
 -20  -4   1    0.80    0.50
  20  -4  -1    0.28    0.55
 -20  -4   1    0.55    0.51
 -21   4   1    0.03    0.60
  21  -4   1   -0.40    0.57
  21   4  -1   -0.41    0.65
 -21  -4  -1    0.63    0.58
  21  -4   1    0.02    0.49
 -21  -4  -1    1.20    0.56
  21   4   1    0.68    0.57
 -21  -4   1    0.27    0.54
  21  -4  -1    0.90    0.52
 -21   4  -1   -0.30    0.67
 -21  -4   1    0.29    0.59
  21  -4  -1    0.49    0.58
 -22  -4  -1   -0.22    0.61
 -22  -4  -1    0.83    0.59
  22   4  -1   -0.15    0.71
  22  -4   1    0.69    0.64
 -22   4   1    0.68    0.67
 -22   4  -1    0.07    0.62
  22  -4  -1   -0.21    0.60
  22  -4  -1    0.38    0.50
  22   4   1    0.21    0.68
 -22  -4   1    0.44    0.59
 -22  -4   1    0.16    0.64
  23   4  -1    0.34    0.75
 -23  -4  -1    0.17    0.58
 -23  -4  -1    0.77    0.63
  23  -4   1    0.13    0.65
 -23   4   1    0.60    0.68
 -23  -4   1   -0.08    0.68
  23   4   1   -0.52    0.64
 -23  -4   1    0.22    0.61
  23  -4  -1    0.80    0.67
 -23   4  -1    1.38    0.70
  24  -4   1   -0.56    0.70
 -24   4   1    3.53    0.78
  24   4  -1   -0.75    0.77
 -24  -4  -1    0.82    0.68
 -24  -4  -1    0.52    0.71
  24  -4  -1    0.86    0.71
  24   4   1    1.22    0.69
 -24  -4   1    0.93    0.67
 -24   4  -1    0.47    0.73
 -24  -4   1   -0.10    0.73
   0   5  -1    0.11    0.14
   0  -5   1    0.06    0.07
   0  -5   1    0.02    0.07
   0   5   1    0.09    0.05
   0   5   1    0.21    0.14
   0  -5  -1   -0.01    0.05
   0  -5  -1    0.12    0.10
   0  -5  -1    0.05    0.08
   0   5  -1    0.03    0.06
   0  -5   1   -0.04    0.10
   1  -5   1   44.74    1.55
  -1   5   1   44.34    1.46
  -1   5   1   45.11    1.61
  -1  -5  -1   42.10    1.54
   1  -5   1   43.80    1.52
   1   5  -1   43.76    1.61
  -1  -5  -1   47.30    1.55
  -1  -5  -1   45.20    1.44
   1  -5  -1   41.94    1.53
  -1  -5   1   45.51    1.55
  -1   5  -1   43.65    1.46
  -1  -5   1   45.09    1.45
   1  -5  -1   46.48    1.55
   1   5   1   46.46    1.44
  -1   5  -1   45.17    1.52
  -1   5  -1   46.75    1.61
  -1  -5   1   41.38    1.53
   1   5   1   46.79    1.62
  -1  -5   1   42.63    1.45
  -2   5   1  256.88    8.35
  -2   5   1  262.50    9.15
   2  -5   1  245.07    8.73
   2   5  -1  265.13    9.18
   2  -5   1  254.87    8.84
  -2  -5  -1  265.51    8.85
  -2  -5  -1  263.61    8.75
   2   5  -1  257.01    8.36
  -2  -5   1  240.47    8.73
   2  -5  -1  260.81    8.85
   2  -5  -1  248.47    8.77
  -2   5  -1  258.99    8.38
  -2   5  -1  258.64    9.13
  -2   5  -1  258.94    8.73
   2   5   1  260.81    9.16
  -2  -5   1  256.19    8.83
  -2  -5   1  265.36    8.36
   3   5  -1  159.22    5.62
  -3  -5  -1  166.05    5.43
  -3   5   1  155.68    5.16
   3   5  -1  164.57    5.18
   3  -5   1  159.61    5.43
   3  -5   1  155.53    5.41
  -3   5   1  161.33    5.63
  -3  -5  -1  150.59    5.41
  -3  -5  -1  162.47    5.17
   3   5  -1  163.05    5.40
  -3   5  -1  163.96    5.63
   3   5   1  163.66    5.16
  -3   5  -1  160.21    5.17
   3  -5  -1  157.40    5.46
  -3  -5   1  155.37    5.43
  -3   5  -1  154.83    5.41
  -3  -5   1  164.17    5.18
   3  -5  -1  152.97    5.42
   3   5   1  156.83    5.63
  -4  -5  -1    1.35    0.17
   4  -5   1    1.40    0.10
   4  -5   1    1.63    0.15
  -4   5   1    1.44    0.15
  -4  -5  -1    1.36    0.09
  -4   5   1    1.46    0.16
   4   5  -1    1.31    0.15
   4   5  -1    1.19    0.16
  -4  -5  -1    1.20    0.16
  -4   5  -1    1.54    0.16
   4   5   1    1.63    0.10
  -4   5  -1    1.25    0.15
   4   5   1    1.55    0.16
  -4   5  -1    1.44    0.11
   4  -5  -1    1.35    0.16
  -4  -5   1    1.43    0.11
   4  -5  -1    1.39    0.12
  -5   5   1    0.86    0.16
   5   5  -1    1.03    0.15
  -5  -5  -1    1.00    0.17
  -5  -5  -1    0.81    0.17
  -5  -5  -1    1.09    0.11
   5   5  -1    0.85    0.15
   5  -5   1    0.80    0.15
  -5   5   1    1.07    0.16
   5  -5   1    0.94    0.10
   5  -5  -1    0.92    0.13
   5  -5  -1    1.48    0.17
  -5  -5   1    0.75    0.11
   5   5   1    1.17    0.16
  -5   5  -1    0.93    0.16
  -5  -5   1    1.10    0.17
  -5   5  -1    0.84    0.16
   6  -5   1  131.78    4.46
   6  -5   1  131.60    4.40
   6   5  -1  125.64    4.59
  -6  -5  -1  131.24    4.21
  -6   5   1  127.59    4.24
   6   5  -1  126.79    4.42
  -6   5   1  130.75    4.60
  -6  -5  -1  136.47    4.45
   6   5   1  135.26    4.43
   6  -5  -1  127.47    4.46
  -6   5  -1  132.24    4.60
   6  -5  -1  129.81    4.41
  -6  -5   1  128.17    4.45
  -6   5  -1  124.90    4.24
   6   5   1  128.27    4.60
  -6  -5   1  128.98    4.22
  -7   5   1   31.99    1.15
   7  -5   1   32.99    1.16
   7   5  -1   30.51    1.13
  -7  -5  -1   30.43    1.14
   7   5  -1   30.37    1.14
   7  -5   1   31.47    1.09
  -7  -5  -1   31.15    1.06
  -7   5   1   29.90    1.10
  -7  -5   1   30.76    1.15
  -7   5  -1   30.40    1.15
   7  -5  -1   30.21    1.16
  -7   5  -1   30.81    1.10
   7   5   1   30.99    1.13
   7  -5  -1   32.55    1.11
  -7  -5   1   31.77    1.07
   7   5   1   32.13    1.15
  -8   5   1   25.47    0.94
   8  -5   1   26.19    1.00
  -8  -5  -1   25.45    0.98
   8   5  -1   26.32    0.96
  -8  -5  -1   26.03    0.90
   8  -5   1   25.69    0.93
   8   5  -1   25.51    0.95
  -8   5   1   25.56    0.96
   8  -5  -1   26.11    0.93
   8  -5  -1   25.14    0.99
  -8  -5   1   25.33    0.98
  -8   5  -1   24.81    0.94
   8   5   1   25.97    0.97
  -8   5  -1   24.74    0.97
  -8  -5   1   25.39    0.90
   8   5   1   26.08    0.96
  -9  -5  -1    3.68    0.28
  -9   5   1    3.64    0.26
   9  -5   1    3.54    0.24
   9  -5   1    3.55    0.34
  -9   5   1    3.67    0.31
   9   5  -1    3.75    0.26
  -9  -5  -1    4.65    0.27
   9   5  -1    3.31    0.30
  -9   5  -1    3.97    0.31
   9  -5  -1    3.84    0.33
  -9  -5   1    4.17    0.28
  -9   5  -1    3.78    0.26
   9  -5  -1    3.39    0.26
   9   5   1    3.25    0.29
  -9  -5   1    3.70    0.31
   9   5   1    3.68    0.28
  10   5  -1   47.75    1.74
 -10  -5  -1   47.99    1.74
 -10   5   1   47.74    1.75
  10   5  -1   46.00    1.73
  10  -5   1   50.14    1.78
 -10   5   1   47.43    1.68
  10  -5   1   48.53    1.70
 -10  -5  -1   50.97    1.65
 -10  -5   1   48.52    1.75
 -10   5  -1   48.08    1.68
  10   5   1   50.07    1.74
  10   5   1   46.36    1.76
  10  -5  -1   50.30    1.78
  10  -5  -1   49.38    1.71
 -10   5  -1   48.11    1.77
 -10  -5   1   48.00    1.64
 -11   5   1    0.04    0.27
 -11  -5  -1    0.53    0.24
 -11   5   1    0.20    0.18
  11  -5   1    0.11    0.30
 -11  -5  -1    0.27    0.28
  11  -5   1    0.03    0.20
  11   5  -1    0.20    0.28
  11   5  -1    0.89    0.17
  11   5   1    0.44    0.27
 -11   5  -1    0.75    0.20
 -11  -5   1    0.38    0.25
  11  -5  -1    0.53    0.29
  11  -5  -1    0.51    0.21
  11   5   1    0.39    0.18
 -11   5  -1    0.57    0.30
 -11  -5   1    0.59    0.28
 -12   5   1   25.67    1.06
  12  -5   1   26.14    1.03
  12  -5   1   28.08    1.13
 -12   5   1   27.32    1.03
  12   5  -1   27.56    1.01
 -12  -5  -1   28.18    1.10
  12   5  -1   27.09    1.08
 -12  -5  -1   26.99    1.00
  12   5   1   26.29    1.03
 -12  -5   1   28.20    1.03
  12   5   1   27.73    1.08
 -12  -5   1   27.47    1.10
  12  -5  -1   27.35    1.12
  12  -5  -1   27.11    1.03
 -12   5  -1   27.27    1.05
 -12   5  -1   27.28    1.07
 -13  -5  -1   40.83    1.45
 -13   5   1   39.61    1.49
 -13  -5  -1   39.53    1.54
  13  -5   1   40.37    1.48
  13   5  -1   40.87    1.53
 -13   5   1   39.95    1.49
  13  -5   1   40.75    1.57
  13   5  -1   40.55    1.47
 -13   5  -1   39.75    1.49
  13   5   1   40.52    1.49
  13  -5  -1   41.93    1.55
  13   5   1   40.89    1.52
 -13  -5   1   41.15    1.46
 -13   5  -1   40.64    1.52
 -13  -5   1   41.94    1.53
  13  -5  -1   40.81    1.50
  14  -5   1    3.20    0.34
 -14  -5  -1    3.54    0.42
  14   5  -1    4.45    0.44
  14  -5   1    2.99    0.45
 -14   5   1    3.24    0.43
 -14  -5  -1    3.89    0.39
 -14   5  -1    2.52    0.42
 -14  -5   1    3.71    0.37
  14  -5  -1    3.77    0.38
  14   5   1    3.72    0.42
 -14  -5   1    3.70    0.43
  14   5   1    3.57    0.27
  14  -5  -1    3.18    0.44
 -14   5  -1    3.59    0.30
 -15  -5  -1    0.20    0.37
 -15   5   1    0.18    0.40
 -15  -5  -1    0.18    0.31
  15  -5   1    0.27    0.40
  15  -5   1    0.04    0.30
  15   5  -1   -0.08    0.39
  15  -5  -1    0.05    0.29
 -15   5  -1   -0.56    0.39
 -15  -5   1    0.19    0.39
 -15  -5   1   -0.16    0.37
  15  -5  -1   -0.06    0.39
  15   5   1   -0.30    0.38
  16  -5   1    3.78    0.52
 -16  -5  -1    3.23    0.44
 -16  -5  -1    3.08    0.46
  16   5  -1    2.55    0.47
  16  -5   1    3.15    0.39
 -16   5   1    3.14    0.49
  16  -5  -1    3.61    0.41
 -16  -5   1    2.83    0.40
 -16   5  -1    3.04    0.49
  16   5   1    2.91    0.46
  16  -5  -1    3.34    0.50
 -16  -5   1    3.23    0.46
 -17  -5  -1    0.48    0.42
 -17  -5  -1    0.45    0.37
  17  -5   1    0.12    0.35
  17  -5   1    0.08    0.37
  17   5  -1   -0.42    0.45
 -17   5   1    0.42    0.47
  17  -5  -1    0.33    0.45
 -17  -5   1    0.36    0.41
 -17   5  -1    0.35    0.46
 -17  -5   1   -0.45    0.38
  17   5   1    0.45    0.45
  17  -5  -1    0.67    0.39
 -18  -5  -1    2.34    0.49
  18  -5   1    2.01    0.41
 -18  -5  -1    2.50    0.49
  18  -5   1    1.68    0.53
  18   5  -1    1.92    0.51
 -18   5   1    2.05    0.54
  18   5   1    1.74    0.50
 -18  -5   1    2.02    0.49
 -18  -5   1    2.44    0.50
  18  -5  -1    1.76    0.52
  18  -5  -1    2.15    0.41
 -18   5  -1    2.22    0.53
 -19  -5  -1    2.42    0.48
 -19  -5  -1    3.43    0.54
  19  -5   1    2.58    0.58
 -19   5   1    3.82    0.62
  19  -5   1    4.03    0.48
  19   5  -1    4.50    0.60
 -19  -5   1    4.74    0.59
  19   5   1    3.70    0.58
  19  -5  -1    4.64    0.53
  19  -5  -1    2.44    0.58
 -19  -5   1    3.57    0.54
 -19   5  -1    3.51    0.59
 -20  -5  -1    1.34    0.56
  20  -5   1    1.55    0.48
  20   5  -1    0.96    0.58
 -20  -5  -1    2.32    0.55
 -20   5   1    1.74    0.60
  20  -5   1    1.57    0.58
  20   5   1    0.60    0.63
 -20   5  -1    1.87    0.58
 -20  -5   1    2.32    0.57
 -20  -5   1    1.41    0.57
  20  -5  -1    1.86    0.50
  20  -5  -1    1.68    0.60
  21  -5   1    1.19    0.63
 -21   5   1    1.69    0.64
 -21  -5  -1    0.82    0.57
  21   5  -1   -0.11    0.60
 -21  -5  -1    0.56    0.55
  21   5   1    1.07    0.60
  21  -5  -1    1.23    0.46
 -21   5  -1    1.52    0.62
 -21  -5   1    0.47    0.55
 -21  -5   1    0.96    0.59
  21  -5  -1    0.91    0.61
  22  -5   1    0.03    0.68
 -22  -5  -1    0.34    0.53
 -22  -5  -1    0.55    0.57
 -22   5   1   -0.47    0.66
  22   5  -1   -0.23    0.64
 -22   5  -1   -0.15    0.63
  22  -5  -1    0.52    0.62
 -22  -5   1   -0.27    0.56
  22   5   1    0.83    0.63
  22  -5  -1    0.54    0.49
 -22  -5   1    0.27    0.54
 -23   5   1    0.72    0.82
  23  -5   1    0.21    0.69
 -23  -5  -1    1.12    0.66
  23   5  -1    1.40    0.70
 -23  -5  -1    0.53    0.62
 -23  -5   1    1.74    0.64
  23  -5  -1    0.59    0.73
  23   5   1    0.70    0.76
 -23   5  -1    1.26    0.70
 -23  -5   1    1.05    0.60
 -24   5   1    0.31    0.75
  24   5  -1   -0.05    0.70
  24  -5   1    0.30    0.74
 -24  -5  -1   -0.33    0.64
  24  -5  -1   -0.25    0.73
 -24  -5   1   -0.12    0.62
  24   5   1    0.14    0.70
 -24  -5   1   -0.10    0.65
 -24   5  -1   -0.91    0.71
   0  -6   1   84.22    2.92
   0   6   1   86.13    2.75
   0  -6  -1   85.71    2.92
   0  -6  -1   83.32    2.90
   0  -6   1   80.09    2.89
   0   6  -1   85.29    2.76
   0   6   1   86.99    3.04
   0   6  -1   87.66    3.04
   0  -6  -1   86.23    2.75
  -1   6   1  387.07   12.29
  -1  -6  -1  377.24   12.90
  -1  -6  -1  387.59   12.20
   1   6  -1  391.46   13.45
  -1  -6  -1  370.30   12.87
   1  -6   1  372.77   12.94
   1  -6   1  371.81   12.82
  -1   6   1  375.34   13.38
  -1  -6   1  365.74   12.83
   1   6   1  389.99   13.46
  -1  -6   1  389.28   12.96
  -1   6  -1  372.94   13.41
   1  -6  -1  369.55   14.25
  -1  -6   1  361.71   12.24
   1  -6  -1  366.36   12.87
  -1  -6   1  377.08   12.24
   1   6   1  395.09   12.20
  -1   6  -1  371.83   12.31
  -2  -6  -1    0.73    0.13
   2   6  -1    1.42    0.18
  -2  -6  -1    1.38    0.13
  -2   6   1    1.47    0.18
   2  -6   1    1.02    0.08
   2  -6   1    1.72    0.15
  -2   6  -1    0.78    0.11
   2  -6  -1    1.08    0.10
  -2  -6   1    1.12    0.15
  -2   6  -1    1.13    0.08
  -2   6  -1    1.41    0.15
  -2  -6   1    1.56    0.11
  -2  -6   1    0.57    0.12
   2   6   1    1.26    0.18
   2  -6  -1    1.30    0.15
   3  -6   1   32.64    1.18
  -3  -6  -1   35.16    1.23
   3  -6   1   33.33    1.23
  -3  -6  -1   34.60    1.12
   3   6  -1   34.85    1.27
  -3   6   1   34.39    1.16
  -3  -6  -1   32.56    1.22
   3   6  -1   36.50    1.13
  -3   6   1   35.09    1.28
   3   6  -1   34.81    1.21
  -3   6  -1   33.81    1.27
  -3   6  -1   33.95    1.16
  -3  -6   1   36.15    1.14
   3  -6  -1   33.22    1.19
   3   6   1   34.99    1.27
   3  -6  -1   33.37    1.22
  -3   6  -1   34.46    1.18
   3   6   1   35.52    1.12
  -3  -6   1   35.46    1.23
  -4  -6  -1    3.59    0.27
  -4   6   1    4.59    0.27
   4  -6   1    4.51    0.28
   4  -6   1    4.17    0.19
   4   6  -1    4.52    0.26
  -4  -6  -1    4.43    0.18
  -4  -6  -1    4.38    0.28
   4   6  -1    4.10    0.25
  -4   6   1    4.65    0.25
  -4   6  -1    4.16    0.25
  -4   6  -1    4.24    0.30
   4   6   1    4.92    0.18
  -4   6  -1    4.57    0.19
   4  -6  -1    4.31    0.22
   4   6   1    4.59    0.30
  -4  -6   1    4.24    0.21
  -4  -6   1    4.39    0.28
   4  -6  -1    4.53    0.28
  -5   6   1   51.19    1.72
   5  -6   1   51.70    1.81
  -5  -6  -1   52.14    1.68
   5   6  -1   53.56    1.79
   5  -6   1   50.17    1.75
  -5  -6  -1   47.24    1.80
  -5   6   1   51.33    1.86
   5   6  -1   52.98    1.86
  -5  -6  -1   50.82    1.81
   5  -6  -1   52.41    1.77
  -5   6  -1   52.75    1.72
  -5   6  -1   51.83    1.86
   5  -6  -1   50.65    1.80
  -5  -6   1   51.01    1.69
   5   6   1   51.75    1.86
  -5  -6   1   50.12    1.81
  -6  -6  -1   21.55    0.73
   6   6  -1   21.78    0.80
  -6   6   1   21.21    0.78
   6  -6   1   21.66    0.76
   6  -6   1   21.86    0.83
  -6  -6  -1   21.48    0.82
  -6   6   1   21.25    0.83
   6   6  -1   20.73    0.82
  -6   6  -1   20.64    0.83
  -6   6  -1   21.42    0.77
   6  -6  -1   22.10    0.79
  -6  -6   1   20.94    0.74
   6   6   1   21.41    0.83
  -6  -6   1   21.52    0.83
   6  -6  -1   21.68    0.81
   7  -6   1   27.08    1.00
  -7  -6  -1   25.64    0.99
  -7  -6  -1   25.59    0.89
   7   6  -1   25.21    0.98
   7  -6   1   26.14    0.93
   7   6  -1   25.55    0.97
  -7   6   1   27.41    0.94
  -7   6   1   25.77    0.99
   7   6   1   26.66    0.97
  -7  -6   1   26.27    0.99
  -7   6  -1   25.36    0.94
   7  -6  -1   26.17    0.94
  -7   6  -1   26.32    1.00
  -7  -6   1   25.37    0.90
   7  -6  -1   26.33    1.00
   7   6   1   26.39    0.99
  -8   6   1   75.48    2.58
  -8  -6  -1   78.04    2.71
   8  -6   1   74.94    2.65
  -8   6   1   79.28    2.77
  -8  -6  -1   78.14    2.54
   8   6  -1   75.82    2.68
   8  -6   1   76.58    2.72
   8   6  -1   76.29    2.76
  -8   6  -1   75.78    2.58
  -8   6  -1   78.62    2.78
   8   6   1   78.32    2.68
   8  -6  -1   80.26    2.66
  -8  -6   1   76.73    2.55
   8   6   1   75.76    2.77
  -8  -6   1   76.20    2.70
   8  -6  -1   80.15    2.71
   9  -6   1    2.57    0.21
  -9  -6  -1    2.21    0.29
  -9   6   1    3.03    0.29
   9  -6   1    2.60    0.31
  -9   6   1    2.36    0.22
   9   6  -1    2.73    0.23
   9   6  -1    2.32    0.24
  -9  -6  -1    1.99    0.20
   9  -6  -1    2.54    0.23
  -9   6  -1    1.86    0.28
  -9  -6   1    2.08    0.21
   9  -6  -1    2.03    0.30
  -9   6  -1    2.05    0.23
  -9  -6   1    2.02    0.29
   9   6   1    2.34    0.24
   9   6   1    1.74    0.26
  10   6  -1   16.46    0.72
  10   6  -1   16.89    0.66
 -10  -6  -1   16.74    0.65
  10  -6   1   15.86    0.76
 -10   6   1   16.66    0.71
 -10  -6  -1   16.02    0.73
 -10   6   1   16.17    0.67
  10  -6   1   16.53    0.65
 -10   6  -1   16.89    0.68
  10   6   1   17.17    0.72
 -10   6  -1   16.00    0.71
  10   6   1   16.51    0.68
  10  -6  -1   17.02    0.68
  10  -6  -1   16.79    0.75
 -10  -6   1   15.23    0.73
 -10  -6   1   16.07    0.66
 -11  -6  -1    0.20    0.22
 -11  -6  -1    0.22    0.29
  11   6  -1   -0.01    0.28
  11  -6   1    0.33    0.22
 -11   6   1    0.35    0.30
  11   6  -1    0.36    0.19
 -11   6   1   -0.04    0.20
  11  -6   1    0.06    0.31
 -11  -6   1    0.79    0.31
 -11   6  -1    0.29    0.22
 -11  -6   1    0.15    0.21
  11  -6  -1    0.34    0.30
  11   6   1    0.18    0.21
  11  -6  -1    0.52    0.23
 -11   6  -1    0.48    0.30
  11   6   1    0.09    0.29
 -12  -6  -1   11.18    0.54
  12  -6   1   10.46    0.65
  12   6  -1   10.55    0.48
  12   6  -1   11.60    0.62
 -12  -6  -1   11.09    0.62
  12  -6   1   10.48    0.54
 -12   6   1   10.61    0.50
 -12   6   1    9.18    0.60
  12   6   1    9.72    0.51
  12   6   1    9.99    0.60
  12  -6  -1    9.95    0.54
 -12  -6   1   10.53    0.55
 -12  -6   1   10.52    0.61
 -12   6  -1   10.45    0.61
 -12   6  -1   10.43    0.52
  12  -6  -1    9.97    0.65
 -13   6   1   35.21    1.31
  13   6  -1   34.59    1.29
  13  -6   1   37.48    1.41
  13  -6   1   34.82    1.29
  13   6  -1   35.57    1.36
 -13   6   1   36.41    1.31
 -13  -6  -1   34.49    1.37
 -13  -6  -1   34.60    1.27
  13   6   1   33.83    1.31
 -13   6  -1   33.43    1.33
  13  -6  -1   35.58    1.31
  13  -6  -1   34.49    1.40
 -13   6  -1   34.85    1.33
 -13  -6   1   32.97    1.37
 -13  -6   1   35.79    1.28
  13   6   1   36.20    1.36
  14  -6   1    0.28    0.38
  14  -6   1    0.27    0.28
 -14  -6  -1   -0.32    0.30
 -14  -6  -1   -0.08    0.35
  14   6  -1   -0.15    0.37
 -14   6   1   -0.27    0.37
  14  -6  -1   -0.10    0.30
 -14  -6   1   -0.01    0.36
  14   6   1    0.29    0.37
 -14   6  -1    0.25    0.25
 -14  -6   1    0.49    0.30
  14   6   1    0.01    0.23
  14  -6  -1    0.28    0.39
 -14   6  -1    0.40    0.39
 -15  -6  -1    0.00    0.38
 -15  -6  -1    0.52    0.34
 -15   6   1    0.13    0.42
  15   6  -1    0.62    0.40
  15  -6   1    0.75    0.32
  15  -6   1    0.99    0.43
 -15   6  -1    0.75    0.41
 -15  -6   1    0.88    0.37
 -15  -6   1    1.00    0.40
  15  -6  -1    0.82    0.34
  15  -6  -1    0.24    0.41
  15   6   1    1.46    0.41
 -16  -6  -1   -0.04    0.37
  16  -6   1    0.99    0.45
  16  -6   1   -0.31    0.32
 -16  -6  -1    0.79    0.41
  16   6  -1    0.64    0.42
 -16   6   1   -0.36    0.44
 -16  -6   1    0.15    0.34
  16  -6  -1    0.21    0.44
 -16  -6   1    0.18    0.41
  16  -6  -1    0.16    0.35
  16   6   1   -0.17    0.42
 -16   6  -1    0.38    0.43
  17  -6   1    2.23    0.41
  17   6  -1    2.29    0.50
 -17  -6  -1    2.02    0.39
 -17  -6  -1    3.41    0.45
 -17   6   1    2.49    0.52
  17  -6   1    2.78    0.53
  17   6   1    2.24    0.49
  17  -6  -1    2.08    0.53
 -17  -6   1    2.30    0.46
 -17   6  -1    2.54    0.52
  17  -6  -1    2.80    0.42
 -17  -6   1    2.51    0.49
 -18   6   1    0.45    0.51
  18  -6   1    0.54    0.53
  18  -6   1    0.98    0.40
  18   6  -1    1.30    0.51
 -18  -6  -1    1.02    0.45
 -18  -6  -1    0.62    0.49
 -18   6  -1    0.31    0.51
  18  -6  -1    1.25    0.41
 -18  -6   1    0.85    0.48
  18  -6  -1    0.05    0.51
  18   6   1    0.13    0.49
 -18  -6   1   -0.03    0.46
 -19  -6  -1    0.26    0.41
 -19   6   1    0.41    0.54
  19  -6   1    0.47    0.44
 -19  -6  -1    0.45    0.50
  19  -6   1   -0.11    0.57
  19   6  -1    0.14    0.53
 -19  -6   1    0.84    0.51
  19   6   1   -0.41    0.52
  19  -6  -1    0.41    0.55
 -19   6  -1    0.16    0.54
 -19  -6   1    0.10    0.43
  19  -6  -1   -0.38    0.43
 -20   6   1    1.29    0.60
  20  -6   1    1.07    0.62
 -20  -6  -1    3.13    0.56
 -20  -6  -1    2.30    0.55
  20   6  -1    0.65    0.59
 -20   6  -1    1.87    0.59
  20  -6  -1    1.44    0.61
 -20  -6   1    2.23    0.51
  20   6   1    1.40    0.59
 -20  -6   1    2.10    0.56
  20  -6  -1    1.59    0.48
 -21   6   1    4.78    0.72
 -21  -6  -1    4.91    0.58
  21   6  -1    4.80    0.69
  21  -6   1    3.76    0.71
 -21  -6  -1    4.54    0.65
  21  -6  -1    5.97    0.62
  21  -6  -1    4.98    0.74
 -21   6  -1    5.76    0.71
 -21  -6   1    5.23    0.66
  21   6   1    5.29    0.76
 -21  -6   1    5.88    0.66
  22   6  -1    0.85    0.66
 -22  -6  -1    0.72    0.61
 -22   6   1    0.51    0.67
 -22  -6  -1    0.84    0.59
  22  -6   1   -0.07    0.67
 -22  -6   1    1.46    0.63
 -22  -6   1    0.88    0.60
  22  -6  -1    0.52    0.69
  22   6   1    0.91    0.65
 -22   6  -1    0.45    0.66
  23   6  -1    2.45    0.74
  23  -6   1    1.98    0.73
 -23   6   1    1.69    0.82
 -23  -6  -1    2.10    0.65
  23  -6  -1    2.23    0.76
 -23  -6   1    2.02    0.70
 -23   6  -1    1.86    0.83
 -23  -6   1    2.17    0.64
  23   6   1    0.64    0.68
  24   6  -1    0.71    0.75
 -24  -6  -1    0.86    0.66
 -24   6   1   -1.05    0.73
  24  -6   1    0.29    0.77
  24   6   1   -1.44    0.79
  24  -6  -1    0.29    0.75
 -24  -6   1   -1.12    0.64
 -24   6  -1    0.99    0.73
   0  -7  -1   -0.12    0.09
   0   7  -1   -0.02    0.08
   0  -7  -1   -0.08    0.10
   0   7   1    0.19    0.07
   0  -7  -1   -0.22    0.08
   0  -7   1   -0.17    0.14
   0   7   1    0.53    0.18
   0  -7   1   -0.18    0.09
   0   7  -1   -0.01    0.17
  -1   7   1    5.51    0.32
  -1  -7  -1    5.45    0.19
   1   7  -1    5.57    0.32
  -1  -7  -1    4.19    0.27
  -1   7   1    5.06    0.22
  -1  -7  -1    5.80    0.27
   1  -7   1    4.89    0.22
   1  -7   1    5.64    0.29
   1  -7  -1    4.42    0.24
   1   7   1    5.98    0.33
  -1  -7   1    4.12    0.24
   1   7   1    4.88    0.19
  -1   7  -1    5.16    0.32
  -1   7  -1    5.08    0.23
   1  -7  -1    5.18    0.28
  -1  -7   1    5.60    0.29
  -1  -7   1    5.00    0.21
   2  -7   1    0.99    0.17
  -2  -7  -1    1.07    0.06
  -2  -7  -1    1.17    0.17
   2   7  -1    0.91    0.19
   2  -7   1    1.56    0.10
  -2   7   1    1.49    0.21
  -2   7   1    1.44    0.12
  -2  -7  -1    1.64    0.17
  -2  -7   1    1.21    0.09
   2   7   1    1.38    0.20
  -2  -7   1    2.11    0.16
  -2   7  -1    1.20    0.17
   2  -7  -1    1.76    0.12
  -2  -7   1    1.64    0.10
  -2   7  -1    1.32    0.13
  -2  -7   1    1.06    0.17
   2  -7  -1    1.11    0.16
   3  -7   1    7.55    0.29
  -3  -7  -1    8.23    0.36
  -3   7   1    7.20    0.38
   3  -7   1    7.44    0.37
  -3   7   1    7.36    0.34
  -3  -7  -1    7.59    0.35
   3   7  -1    7.41    0.38
   3   7  -1    7.68    0.29
  -3   7  -1    7.01    0.38
   3  -7  -1    7.93    0.36
  -3  -7   1    7.48    0.37
   3   7   1    7.73    0.39
  -3  -7   1    7.88    0.35
  -3   7  -1    7.93    0.33
   3  -7  -1    7.33    0.31
  -3  -7   1    7.69    0.28
   4   7  -1   28.74    1.07
  -4  -7  -1   28.10    1.03
  -4  -7  -1   29.00    0.93
   4   7  -1   27.99    1.01
   4  -7   1   27.57    0.98
   4  -7   1   29.22    1.04
  -4   7   1   27.22    1.07
  -4   7   1   28.78    0.98
  -4  -7  -1   28.28    1.04
   4  -7  -1   28.13    0.99
  -4  -7   1   29.08    1.04
   4   7   1   29.43    0.93
  -4   7  -1   26.61    0.98
  -4  -7   1   28.51    0.95
   4  -7  -1   27.64    1.04
  -4   7  -1   27.98    1.07
   4   7   1   28.90    1.07
   5  -7   1    1.48    0.21
  -5   7   1    1.75    0.22
  -5  -7  -1    1.91    0.13
   5  -7   1    1.59    0.12
  -5  -7  -1    1.66    0.22
   5   7  -1    1.55    0.19
  -5  -7  -1    1.53    0.21
   5   7  -1    1.92    0.20
  -5   7   1    1.28    0.19
   5  -7  -1    1.60    0.14
   5   7   1    1.67    0.21
   5   7   1    1.85    0.13
  -5  -7   1    1.78    0.22
  -5  -7   1    1.67    0.14
  -5   7  -1    1.82    0.21
  -5   7  -1    1.76    0.20
   5  -7  -1    1.57    0.21
   6   7  -1    0.40    0.17
  -6  -7  -1    0.01    0.19
  -6   7   1   -0.07    0.19
   6   7  -1    0.12    0.15
  -6  -7  -1   -0.07    0.10
   6  -7   1    0.31    0.10
  -6  -7  -1   -0.23    0.19
  -6   7   1    0.47    0.18
   6  -7   1    0.09    0.20
   6  -7  -1   -0.01    0.19
  -6   7  -1   -0.04    0.18
  -6  -7   1    0.00    0.20
   6   7   1    0.20    0.18
   6  -7  -1    0.16    0.13
  -6   7  -1   -0.13    0.18
   7  -7   1   10.81    0.54
   7   7  -1   10.72    0.50
  -7  -7  -1   10.86    0.53
   7   7  -1   11.62    0.51
  -7   7   1   10.80    0.51
  -7  -7  -1   11.60    0.42
  -7   7   1   11.24    0.50
   7  -7   1   11.24    0.44
  -7   7  -1   11.27    0.51
  -7  -7   1   11.32    0.43
   7  -7  -1   10.15    0.53
  -7   7  -1   11.37    0.52
   7  -7  -1   11.09    0.46
   7   7   1   10.59    0.51
  -7  -7   1   11.69    0.53
   7   7   1   10.15    0.51
  -8   7   1    5.62    0.36
   8  -7   1    5.63    0.31
  -8  -7  -1    4.63    0.36
  -8  -7  -1    5.45    0.29
  -8   7   1    4.73    0.34
   8  -7   1    5.64    0.41
   8   7  -1    5.55    0.39
   8   7  -1    6.29    0.34
   8  -7  -1    5.12    0.32
   8   7   1    5.74    0.36
   8   7   1    5.50    0.34
  -8  -7   1    5.76    0.30
  -8   7  -1    5.05    0.35
  -8   7  -1    5.10    0.37
   8  -7  -1    5.05    0.37
  -8  -7   1    4.78    0.36
  -9   7   1    3.23    0.32
   9   7  -1    3.78    0.27
   9  -7   1    3.57    0.35
   9  -7   1    4.08    0.29
  -9  -7  -1    3.70    0.24
  -9   7   1    3.97    0.28
  -9  -7  -1    3.94    0.33
   9   7  -1    3.11    0.32
  -9   7  -1    4.11    0.30
  -9  -7   1    3.97    0.26
   9  -7  -1    3.89    0.36
  -9  -7   1    3.44    0.33
   9   7   1    3.52    0.28
   9   7   1    3.59    0.28
  -9   7  -1    3.63    0.33
   9  -7  -1    3.22    0.26
 -10   7   1    5.37    0.40
  10  -7   1    6.25    0.38
 -10  -7  -1    5.74    0.42
 -10  -7  -1    6.85    0.37
  10   7  -1    6.42    0.38
  10   7  -1    6.84    0.41
  10  -7   1    6.39    0.46
 -10   7   1    7.17    0.47
 -10  -7   1    6.95    0.49
 -10  -7   1    7.30    0.39
  10   7   1    6.25    0.46
 -10   7  -1    6.59    0.40
  10  -7  -1    6.82    0.42
 -10   7  -1    5.96    0.43
  10   7   1    6.94    0.42
  10  -7  -1    5.83    0.45
  11  -7   1   17.87    0.83
  11   7  -1   17.56    0.79
 -11   7   1   17.51    0.73
 -11  -7  -1   16.95    0.80
  11   7  -1   16.96    0.72
 -11  -7  -1   17.30    0.69
  11  -7   1   18.47    0.72
 -11   7   1   17.76    0.78
  11  -7  -1   17.79    0.73
  11   7   1   18.19    0.79
 -11  -7   1   17.67    0.71
  11   7   1   16.61    0.73
 -11   7  -1   18.01    0.76
  11  -7  -1   17.41    0.82
 -11  -7   1   18.24    0.80
 -11   7  -1   17.53    0.78
 -12  -7  -1    6.40    0.43
  12  -7   1    6.06    0.43
  12   7  -1    6.31    0.39
 -12   7   1    5.68    0.47
  12   7  -1    6.57    0.46
 -12  -7  -1    5.42    0.46
  12  -7   1    6.29    0.51
 -12   7   1    5.97    0.40
  12   7   1    6.49    0.46
  12  -7  -1    6.41    0.40
 -12   7  -1    6.41    0.47
 -12   7  -1    7.46    0.45
  12  -7  -1    6.19    0.50
 -12  -7   1    6.33    0.45
 -12  -7   1    5.62    0.46
  12   7   1    6.83    0.42
 -13   7   1    0.60    0.23
 -13  -7  -1    0.54    0.28
 -13  -7  -1    0.77    0.37
 -13   7   1   -0.07    0.36
  13   7  -1    0.85    0.37
  13   7  -1    0.47    0.22
  13  -7   1    0.67    0.39
  13  -7   1    0.16    0.24
 -13  -7   1    0.30    0.35
 -13   7  -1    0.67    0.26
  13  -7  -1   -0.21    0.27
 -13  -7   1    0.59    0.30
  13  -7  -1    0.22    0.38
 -13   7  -1   -0.74    0.35
  13   7   1   -0.05    0.35
  13   7   1    0.75    0.25
 -14  -7  -1    1.20    0.31
  14  -7   1    0.05    0.33
 -14   7   1    0.71    0.33
 -14  -7  -1    0.64    0.39
 -14   7   1   -0.33    0.38
  14   7  -1    0.51    0.39
  14  -7   1    0.44    0.27
  14   7   1    0.45    0.26
 -14   7  -1    0.44    0.39
 -14   7  -1    0.48    0.28
 -14  -7   1    0.56    0.33
  14  -7  -1    0.50    0.43
 -14  -7   1    0.83    0.39
  14  -7  -1    0.20    0.29
  14   7   1    0.22    0.38
 -15  -7  -1    3.34    0.39
 -15  -7  -1    3.40    0.48
  15  -7   1    3.17    0.51
 -15   7   1    2.09    0.47
  15  -7   1    3.94    0.36
  15   7  -1    3.47    0.48
 -15  -7   1    3.49    0.47
  15  -7  -1    2.99    0.37
  15   7   1    3.86    0.47
  15  -7  -1    3.09    0.42
 -15  -7   1    3.35    0.37
 -15   7  -1    2.95    0.48
  16  -7   1    2.96    0.53
 -16  -7  -1    2.77    0.48
  16  -7   1    3.60    0.39
  16   7  -1    3.07    0.49
 -16  -7  -1    3.09    0.40
 -16   7   1    2.37    0.50
 -16   7  -1    2.40    0.49
  16  -7  -1    2.78    0.51
 -16  -7   1    2.39    0.49
  16  -7  -1    3.04    0.39
 -16  -7   1    2.93    0.43
  16   7   1    2.97    0.49
  17   7  -1    0.13    0.47
 -17  -7  -1    0.84    0.41
 -17   7   1    0.47    0.49
  17  -7   1   -0.17    0.50
 -17  -7  -1    0.84    0.45
  17  -7   1    0.55    0.34
 -17  -7   1    0.39    0.46
  17  -7  -1    0.72    0.38
 -17   7  -1    1.04    0.49
  17  -7  -1    0.27    0.39
  17   7   1    0.46    0.47
 -17  -7   1    0.80    0.37
  18   7  -1    2.43    0.62
 -18  -7  -1    1.97    0.51
  18  -7   1    2.10    0.41
  18  -7   1    2.68    0.57
 -18  -7  -1    2.31    0.47
 -18   7   1    1.88    0.56
 -18   7  -1    1.68    0.55
 -18  -7   1    2.61    0.53
  18  -7  -1    1.56    0.57
  18   7   1    2.35    0.55
  18  -7  -1    2.16    0.45
 -18  -7   1    3.43    0.50
  19   7  -1    2.33    0.58
 -19  -7  -1    1.75    0.44
  19  -7   1    2.05    0.62
 -19   7   1    1.83    0.60
 -19  -7  -1    1.94    0.54
  19   7   1    2.07    0.57
  19  -7  -1    2.44    0.60
 -19  -7   1    2.72    0.57
 -19   7  -1    1.95    0.59
 -19  -7   1    2.13    0.51
  19  -7  -1    2.27    0.46
 -20   7   1    0.87    0.62
 -20  -7  -1    2.07    0.57
 -20  -7  -1    2.71    0.54
  20   7  -1    1.79    0.61
  20  -7   1    1.67    0.63
 -20   7  -1    2.42    0.63
 -20  -7   1    2.03    0.49
 -20  -7   1    2.79    0.58
  20  -7  -1    1.62    0.64
  20  -7  -1    2.49    0.55
  20   7   1    1.75    0.62
 -21  -7  -1    1.37    0.58
  21  -7   1    0.40    0.63
  21   7  -1    0.36    0.63
 -21  -7  -1    1.10    0.61
 -21   7   1    0.12    0.64
 -21   7  -1   -0.39    0.61
  21  -7  -1    1.22    0.67
  21   7   1    0.77    0.71
 -21  -7   1    1.48    0.59
 -21  -7   1    0.44    0.49
 -22   7   1    0.13    0.66
  22  -7   1    0.15    0.66
 -22  -7  -1    0.33    0.61
  22   7  -1    1.14    0.68
  22   7   1    0.19    0.66
  22  -7  -1   -1.23    0.68
 -22  -7   1    0.42    0.62
 -22   7  -1    0.90    0.76
 -23  -7  -1    0.67    0.65
 -23   7   1    0.76    0.72
  23   7  -1   -0.36    0.71
  23  -7   1    0.01    0.72
 -23   7  -1   -0.37    0.81
  23  -7  -1    1.23    0.74
  23   7   1    1.03    0.70
 -23  -7   1    0.81    0.64
 -24  -7  -1    0.27    0.66
  24   7  -1   -0.49    0.75
 -24   7   1    0.35    0.77
  24  -7   1   -0.33    0.77
 -24  -7   1    0.03    0.66
 -24   7  -1   -0.30    0.85
  24  -7  -1   -0.58    0.74
  24   7   1   -0.24    0.83
   0   8  -1  303.39    9.74
   0   8  -1  292.15   10.60
   0  -8  -1  293.40   10.24
   0  -8  -1  303.84   10.20
   0   8   1  294.29   10.56
   0  -8   1  291.93   10.17
   0   8   1  304.62    9.73
   0  -8   1  312.42   10.19
  -1  -8  -1   37.55    1.36
   1  -8   1   37.95    1.34
  -1  -8  -1   39.38    1.38
  -1   8   1   39.49    1.28
   1   8  -1   40.57    1.43
   1  -8   1   39.15    1.38
  -1   8   1   39.23    1.44
  -1  -8  -1   39.25    1.26
   1   8   1   38.87    1.26
  -1  -8   1   38.38    1.28
  -1  -8   1   39.09    1.38
  -1   8  -1   37.91    1.43
  -1   8  -1   39.06    1.29
   1  -8  -1   37.39    1.35
   1   8   1   38.57    1.44
   1  -8  -1   39.44    1.38
  -1  -8   1   37.78    1.36
   2  -8   1   46.93    1.69
  -2  -8  -1   46.25    1.55
  -2  -8  -1   46.23    1.55
  -2   8   1   45.43    1.75
  -2  -8  -1   46.57    1.69
   2   8  -1   48.35    1.75
   2  -8   1   49.30    1.64
  -2  -8  -1   49.79    1.67
  -2   8   1   48.62    1.58
  -2   8  -1   49.51    1.76
   2  -8  -1   47.37    1.69
  -2  -8   1   45.72    1.56
  -2   8  -1   48.09    1.59
   2  -8  -1   47.92    1.65
  -2  -8   1   47.70    1.69
   2   8   1   46.03    1.75
  -2  -8   1   53.25    1.67
   3   8  -1   -0.01    0.18
   3  -8   1    0.15    0.18
  -3   8   1    0.18    0.20
   3  -8   1    0.14    0.08
  -3  -8  -1    0.03    0.15
  -3   8   1    0.52    0.13
  -3  -8  -1   -0.19    0.17
  -3   8  -1    0.26    0.19
   3  -8  -1    0.17    0.17
  -3  -8   1   -0.04    0.17
   3  -8  -1    0.15    0.10
  -3   8  -1    0.21    0.13
  -3  -8   1   -0.16    0.16
   3   8   1    0.15    0.20
  -3  -8   1    0.10    0.08
   4   8  -1    3.04    0.22
   4  -8   1    3.14    0.26
  -4   8   1    3.05    0.21
  -4  -8  -1    3.22    0.13
  -4   8   1    2.98    0.27
   4  -8   1    3.40    0.17
  -4  -8  -1    4.86    0.30
  -4  -8  -1    3.20    0.26
   4  -8  -1    3.81    0.20
  -4  -8   1    2.99    0.26
   4   8   1    2.64    0.26
  -4   8  -1    3.29    0.22
  -4  -8   1    2.85    0.18
   4  -8  -1    3.27    0.26
   4   8   1    2.90    0.12
  -5  -8  -1   99.02    3.15
   5  -8   1   95.52    3.30
   5   8  -1   98.77    3.34
  -5  -8  -1   95.52    3.36
  -5   8   1   94.84    3.20
  -5  -8  -1   99.36    3.37
   5  -8   1   97.50    3.37
  -5   8   1   98.37    3.49
   5   8  -1   96.49    3.48
   5   8   1   98.92    3.15
   5  -8  -1   97.23    3.37
  -5  -8   1   96.37    3.17
  -5   8  -1   99.61    3.21
  -5  -8   1   98.89    3.37
   5   8   1   95.03    3.49
  -5   8  -1   98.35    3.49
   5  -8  -1   96.33    3.32
  -6   8   1    0.91    0.21
  -6   8   1    0.96    0.21
  -6  -8  -1    0.82    0.23
   6  -8   1    0.94    0.19
  -6  -8  -1    1.07    0.11
   6   8  -1    0.81    0.21
  -6  -8  -1    1.85    0.20
   6  -8   1    1.07    0.11
   6   8  -1    1.14    0.21
   6  -8  -1    0.88    0.14
   6   8   1    0.84    0.24
  -6   8  -1    0.61    0.21
  -6   8  -1    0.94    0.20
   6  -8  -1    1.13    0.23
  -6  -8   1    0.80    0.13
  -6  -8   1    0.85    0.23
   7  -8   1   24.84    0.90
  -7   8   1   25.80    1.00
   7   8  -1   25.94    0.96
  -7  -8  -1   25.41    0.86
  -7   8   1   24.83    0.93
  -7  -8  -1   24.54    0.99
   7  -8   1   24.85    0.99
   7   8  -1   25.13    0.98
   7  -8  -1   25.26    0.92
  -7   8  -1   25.95    0.99
  -7  -8   1   24.55    0.99
  -7  -8   1   25.43    0.88
   7   8   1   27.03    0.95
  -7   8  -1   23.79    0.93
   7   8   1   26.53    0.99
   7  -8  -1   25.53    0.99
  -8  -8  -1    4.48    0.26
  -8   8   1    4.91    0.33
   8  -8   1    5.27    0.28
   8   8  -1    4.01    0.33
  -8  -8  -1    5.15    0.37
   8  -8   1    4.85    0.37
  -8   8   1    4.73    0.33
   8   8  -1    4.55    0.35
   8   8   1    4.33    0.33
  -8  -8   1    4.74    0.29
  -8   8  -1    4.63    0.34
   8   8   1    4.48    0.33
   8  -8  -1    4.13    0.35
  -8   8  -1    4.17    0.33
   8  -8  -1    4.60    0.30
  -8  -8   1    4.46    0.36
   9  -8   1    0.61    0.28
  -9   8   1    0.08    0.23
  -9   8   1    0.34    0.27
   9   8  -1    0.51    0.22
   9   8  -1    0.62    0.26
   9  -8   1    0.62    0.17
  -9  -8  -1    0.63    0.29
  -9  -8  -1    0.66    0.16
  -9  -8   1    0.55    0.19
   9   8   1    0.37    0.26
  -9  -8   1    0.90    0.29
   9   8   1    1.05    0.25
  -9   8  -1    0.64    0.25
   9  -8  -1    0.76    0.29
   9  -8  -1    0.67    0.19
  -9   8  -1    0.31    0.28
 -10  -8  -1    0.29    0.20
  10   8  -1    0.45    0.24
  10  -8   1    0.37    0.31
 -10   8   1    0.14    0.28
 -10   8   1    0.10    0.23
  10  -8   1    0.12    0.18
 -10  -8  -1    0.34    0.31
  10   8  -1    0.57    0.29
  10   8   1    1.12    0.30
 -10  -8   1   -0.27    0.29
  10  -8  -1    0.18    0.20
  10  -8  -1    0.38    0.29
 -10   8  -1    0.19    0.25
 -10  -8   1    0.03    0.21
  10   8   1    0.47    0.26
 -10   8  -1    0.23    0.29
 -11   8   1    8.12    0.54
  11  -8   1    8.33    0.44
 -11  -8  -1    7.56    0.55
 -11   8   1    7.11    0.46
  11   8  -1    7.41    0.53
  11  -8   1    8.04    0.57
  11   8  -1    7.55    0.45
 -11  -8  -1    7.49    0.43
 -11  -8   1    7.34    0.55
  11  -8  -1    6.89    0.50
  11   8   1    7.44    0.45
 -11   8  -1    6.70    0.46
  11   8   1    7.19    0.53
  11  -8  -1    7.86    0.47
 -11  -8   1    7.70    0.43
 -11   8  -1    7.98    0.54
  12  -8   1    4.40    0.46
  12   8  -1    4.37    0.32
 -12  -8  -1    4.47    0.44
 -12   8   1    4.63    0.35
 -12  -8  -1    4.38    0.32
  12  -8   1    4.15    0.31
  12   8  -1    4.04    0.41
 -12   8   1    3.72    0.43
  12   8   1    4.29    0.43
 -12   8  -1    3.89    0.43
 -12  -8   1    4.57    0.34
  12  -8  -1    4.23    0.34
  12  -8  -1    4.77    0.45
 -12  -8   1    4.07    0.43
  12   8   1    3.98    0.35
 -12   8  -1    4.61    0.36
 -13  -8  -1   22.39    0.90
  13   8  -1   22.48    0.91
 -13  -8  -1   21.06    1.01
 -13   8   1   21.90    0.99
  13  -8   1   23.88    1.05
  13  -8   1   23.57    0.92
 -13   8   1   23.46    0.93
  13   8  -1   22.37    1.00
  13   8   1   22.28    0.99
  13  -8  -1   23.85    1.05
 -13   8  -1   22.25    0.99
 -13   8  -1   23.37    0.96
  13  -8  -1   23.89    0.93
 -13  -8   1   22.68    1.01
 -13  -8   1   23.10    0.90
  13   8   1   21.86    0.93
  14  -8   1    1.71    0.37
  14   8  -1    1.58    0.43
 -14   8   1    2.25    0.30
 -14  -8  -1    2.11    0.42
  14  -8   1    1.37    0.29
 -14   8   1    1.81    0.42
 -14  -8  -1    1.86    0.32
 -14   8  -1    2.33    0.32
  14   8   1    1.71    0.30
 -14   8  -1    2.14    0.43
 -14  -8   1    1.28    0.42
  14  -8  -1    2.13    0.33
 -14  -8   1    2.16    0.34
  14   8   1    1.57    0.42
  14  -8  -1    1.49    0.45
  15   8  -1    6.58    0.57
 -15  -8  -1    6.57    0.46
  15  -8   1    7.74    0.54
 -15  -8  -1    6.66    0.56
 -15   8   1    6.20    0.57
  15  -8   1    7.18    0.61
  15   8   1    7.06    0.56
 -15  -8   1    7.40    0.48
 -15  -8   1    6.92    0.51
  15  -8  -1    7.30    0.61
 -15   8  -1    6.09    0.57
  15  -8  -1    7.63    0.48
  16  -8   1    0.07    0.48
 -16  -8  -1    0.07    0.35
 -16   8   1    0.10    0.46
  16  -8   1    0.13    0.31
  16   8  -1    0.51    0.46
 -16  -8  -1    0.54    0.43
 -16  -8   1    0.27    0.38
  16  -8  -1    0.02    0.48
 -16  -8   1    0.67    0.45
 -16   8  -1   -0.19    0.46
  16   8   1    0.50    0.46
  16  -8  -1    0.66    0.37
 -17  -8  -1    2.77    0.42
 -17   8   1    3.05    0.54
  17  -8   1    2.86    0.38
  17  -8   1    2.95    0.58
 -17  -8  -1    2.11    0.50
  17   8  -1    2.96    0.53
  17  -8  -1    2.47    0.56
 -17   8  -1    2.69    0.53
  17  -8  -1    2.67    0.41
 -17  -8   1    2.71    0.44
  17   8   1    3.16    0.54
 -17  -8   1    2.26    0.50
  18  -8   1    2.05    0.58
 -18   8   1    1.31    0.54
 -18  -8  -1    1.48    0.51
  18   8  -1    1.80    0.54
 -18  -8  -1    1.46    0.43
 -18  -8   1    1.90    0.46
  18  -8  -1    2.06    0.41
 -18  -8   1    1.19    0.52
 -18   8  -1    1.79    0.56
  18   8   1    1.65    0.54
  18  -8  -1    0.88    0.57
  19   8  -1    8.18    0.73
 -19   8   1    8.04    0.73
  19  -8   1    8.96    0.78
 -19  -8  -1    8.80    0.63
 -19  -8  -1    8.21    0.70
  19   8   1    7.39    0.72
 -19  -8   1    9.63    0.65
 -19   8  -1    7.63    0.73
 -19  -8   1    9.13    0.71
  19  -8  -1    9.02    0.78
  19  -8  -1   10.01    0.70
 -20  -8  -1    1.00    0.55
  20   8  -1    1.29    0.61
 -20   8   1    0.68    0.60
  20  -8   1   -0.04    0.64
  20  -8  -1    0.46    0.63
 -20   8  -1   -0.85    0.60
 -20  -8   1    0.40    0.50
 -20  -8   1    0.68    0.56
  20   8   1    0.11    0.59
  21   8  -1    2.07    0.68
  21  -8   1    2.38    0.72
 -21  -8  -1    1.59    0.62
 -21   8   1    1.50    0.66
 -21   8  -1    2.63    0.68
  21  -8  -1    2.24    0.68
  21   8   1    1.39    0.65
 -21  -8   1    1.49    0.61
  22   8  -1   -0.68    0.68
 -22   8   1   -0.84    0.67
  22  -8   1    0.68    0.71
 -22  -8  -1    0.00    0.61
  22  -8  -1   -0.01    0.68
 -22  -8   1    1.09    0.63
  22   8   1   -0.58    0.67
 -22   8  -1    1.24    0.69
 -23   8   1    3.27    0.79
 -23  -8  -1    3.08    0.70
  23   8  -1    3.67    0.79
  23  -8   1    2.30    0.78
 -23   8  -1    3.44    0.77
 -23  -8   1    2.45    0.69
  23   8   1    3.81    0.86
  23  -8  -1    3.71    0.89
  24   8  -1    1.17    0.77
 -24  -8  -1   -0.32    0.67
  24  -8   1    0.88    0.79
 -24   8   1    0.02    0.76
 -24   8  -1   -0.68    0.75
 -24  -8   1    0.86    0.70
  24   8   1    0.43    0.75
  24  -8  -1   -0.83    0.74
   0  -9   1   -0.09    0.12
   0  -9  -1    0.05    0.12
   0   9   1    0.08    0.09
   0  -9   1    0.28    0.18
   0   9  -1    0.38    0.10
   0   9   1    0.11    0.22
   0  -9  -1    0.25    0.18
   0   9  -1    0.07    0.21
   1  -9   1   15.38    0.58
  -1  -9  -1   16.16    0.64
  -1  -9  -1   15.66    0.53
  -1  -9  -1   15.36    0.60
   1   9  -1   16.21    0.67
  -1   9   1   16.13    0.68
   1  -9   1   17.30    0.63
  -1   9   1   14.89    0.55
  -1   9  -1   15.43    0.56
  -1   9  -1   15.49    0.67
   1  -9  -1   15.21    0.59
  -1  -9   1   15.41    0.64
   1   9   1   16.04    0.68
  -1  -9   1   15.70    0.60
   1   9   1   15.93    0.53
   1  -9  -1   15.72    0.63
  -1  -9   1   15.37    0.55
  -2  -9  -1    0.15    0.18
  -2  -9  -1    0.24    0.18
   2  -9   1    0.05    0.19
  -2   9   1    0.48    0.13
  -2  -9  -1    0.51    0.06
   2  -9   1    0.38    0.11
  -2  -9  -1    0.47    0.05
   2   9  -1    0.47    0.18
  -2   9   1    0.20    0.22
  -2  -9   1    0.60    0.15
  -2  -9   1    0.80    0.20
   2  -9  -1    0.46    0.12
   2  -9  -1    0.55    0.19
   2   9   1    0.75    0.23
  -2   9  -1    0.47    0.23
  -2   9  -1    0.60    0.14
  -2  -9   1    0.37    0.09
  -3  -9  -1   11.66    0.48
   3   9  -1   10.08    0.52
   3  -9   1   11.33    0.42
  -3  -9  -1   10.18    0.50
  -3   9   1   10.86    0.43
  -3   9   1   11.07    0.54
   3  -9   1   11.27    0.50
  -3   9  -1   11.10    0.53
   3  -9  -1   11.10    0.43
  -3   9  -1   10.95    0.44
  -3  -9   1   10.67    0.51
  -3  -9   1   10.41    0.39
   3   9   1    9.68    0.53
   3  -9  -1   10.65    0.50
  -3  -9   1   11.46    0.47
  -4  -9  -1   -0.08    0.21
  -4   9   1   -0.11    0.22
   4  -9   1    0.12    0.19
  -4  -9  -1    0.40    0.19
   4   9  -1    0.18    0.22
  -4   9   1    0.28    0.15
   4   9  -1    0.22    0.16
   4  -9   1    0.42    0.10
  -4   9  -1    0.02    0.15
   4  -9  -1    0.49    0.20
   4  -9  -1    0.08    0.12
  -4  -9   1    0.33    0.10
   4   9   1    0.28    0.23
  -4   9  -1    0.31    0.22
  -4  -9   1    0.18    0.21
  -5   9   1    0.10    0.17
   5  -9   1    0.35    0.21
   5   9  -1   -0.07    0.18
   5   9  -1    0.18    0.22
  -5  -9  -1    0.13    0.06
  -5  -9  -1   -0.15    0.23
   5  -9   1    0.14    0.09
  -5  -9  -1    0.07    0.19
  -5   9   1    0.22    0.22
  -5   9  -1    0.23    0.18
   5   9   1    0.25    0.23
  -5  -9   1    0.04    0.18
  -5   9  -1   -0.09    0.22
   5  -9  -1    0.26    0.22
   5   9   1    0.19    0.06
  -5  -9   1   -0.06    0.10
   5  -9  -1    0.02    0.12
   6   9  -1    0.19    0.24
  -6  -9  -1    0.83    0.22
   6   9  -1    0.59    0.21
   6  -9   1    0.42    0.10
   6  -9   1    0.07    0.24
  -6   9   1   -0.05    0.22
  -6   9   1   -0.20    0.19
  -6  -9  -1    0.35    0.09
  -6  -9  -1   -0.02    0.24
  -6  -9   1    0.32    0.12
   6  -9  -1    0.65    0.14
   6  -9  -1    0.17    0.23
  -6   9  -1    0.32    0.20
  -6   9  -1    0.35    0.26
   6   9   1    0.19    0.23
  -6  -9   1    0.40    0.25
   7  -9   1    1.63    0.15
   7   9  -1    1.44    0.25
  -7   9   1    1.72    0.26
  -7   9   1    1.29    0.27
  -7  -9  -1    1.97    0.14
  -7  -9  -1    2.13    0.29
   7   9  -1    1.62    0.27
   7  -9   1    1.57    0.28
  -7  -9   1    1.55    0.30
   7   9   1    1.70    0.26
  -7  -9   1    2.11    0.17
  -7   9  -1    1.85    0.29
   7  -9  -1    2.24    0.29
   7  -9  -1    1.75    0.17
  -7   9  -1    2.16    0.27
   7   9   1    1.75    0.25
  -8   9   1    5.33    0.41
  -8   9   1    4.79    0.36
  -8  -9  -1    5.18    0.27
   8  -9   1    5.12    0.29
  -8  -9  -1    5.19    0.39
   8  -9   1    4.81    0.38
   8   9  -1    5.60    0.41
   8   9  -1    4.76    0.35
  -8  -9   1    5.19    0.38
  -8   9  -1    5.57    0.38
  -8  -9   1    5.14    0.30
   8   9   1    4.64    0.35
   8  -9  -1    5.70    0.33
   8   9   1    5.01    0.35
  -8   9  -1    5.10    0.36
   8  -9  -1    5.04    0.39
   9   9  -1    1.63    0.30
   9   9  -1    1.85    0.28
  -9  -9  -1    1.56    0.31
   9  -9   1    1.35    0.26
  -9   9   1    1.43    0.31
   9  -9   1    1.68    0.19
  -9  -9  -1    1.94    0.18
  -9   9   1    1.83    0.30
   9   9   1    1.70    0.26
  -9  -9   1    1.31    0.33
   9   9   1    1.70    0.29
   9  -9  -1    1.93    0.34
   9  -9  -1    1.79    0.21
  -9   9  -1    1.68    0.31
  -9   9  -1    1.47    0.30
  -9  -9   1    1.69    0.20
  10  -9   1   10.11    0.44
 -10  -9  -1    8.75    0.58
  10  -9   1    9.56    0.60
 -10   9   1   10.29    0.53
 -10   9   1    9.53    0.57
 -10  -9  -1    9.83    0.44
  10   9  -1    9.52    0.51
  10   9  -1    9.64    0.57
 -10  -9   1    9.71    0.59
  10  -9  -1    9.18    0.48
  10  -9  -1    8.96    0.59
 -10  -9   1    9.23    0.44
  10   9   1    9.01    0.56
 -10   9  -1    9.42    0.56
 -10   9  -1    8.75    0.54
  10   9   1    8.56    0.53
  11  -9   1    0.06    0.35
  11  -9   1   -0.10    0.21
 -11   9   1    0.41    0.28
  11   9  -1   -0.14    0.33
  11   9  -1    0.14    0.27
 -11  -9  -1    0.18    0.22
 -11  -9  -1    0.08    0.33
 -11   9   1    0.13    0.26
 -11  -9   1    0.30    0.34
  11  -9  -1    0.06    0.22
 -11   9  -1    0.20    0.33
  11  -9  -1    0.26    0.35
 -11  -9   1    0.10    0.23
  11   9   1    0.14    0.28
 -11   9  -1    0.13    0.27
  11   9   1    0.24    0.32
 -12  -9  -1    3.21    0.36
 -12   9   1    3.04    0.34
 -12  -9  -1    3.06    0.28
  12   9  -1    3.43    0.33
  12   9  -1    2.69    0.34
 -12   9   1    2.92    0.35
  12  -9   1    3.14    0.37
  12  -9   1    3.12    0.29
 -12   9  -1    3.08    0.41
 -12  -9   1    2.62    0.30
  12  -9  -1    3.19    0.45
  12   9   1    3.51    0.34
  12  -9  -1    3.44    0.32
 -12   9  -1    3.21    0.34
 -12  -9   1    2.99    0.43
  12   9   1    3.47    0.42
  13  -9   1    4.79    0.34
  13   9  -1    4.08    0.46
  13   9  -1    4.43    0.35
 -13   9   1    4.11    0.47
 -13  -9  -1    4.00    0.46
 -13  -9  -1    5.02    0.36
 -13   9   1    4.34    0.36
  13  -9   1    4.73    0.49
  13   9   1    4.55    0.45
  13  -9  -1    3.18    0.47
 -13   9  -1    4.10    0.38
  13  -9  -1    4.46    0.37
 -13   9  -1    3.31    0.46
 -13  -9   1    3.81    0.45
 -13  -9   1    4.36    0.37
  13   9   1    4.37    0.37
  14   9  -1    3.26    0.47
  14  -9   1    3.67    0.34
  14   9  -1    3.51    0.50
  14  -9   1    3.27    0.49
 -14  -9  -1    3.25    0.34
 -14   9   1    3.27    0.48
 -14   9   1    3.72    0.35
 -14  -9  -1    3.59    0.47
  14  -9  -1    3.03    0.49
 -14   9  -1    3.50    0.38
 -14   9  -1    3.01    0.47
  14  -9  -1    3.83    0.36
 -14  -9   1    3.12    0.46
 -14  -9   1    3.97    0.36
  14   9   1    3.56    0.36
  14   9   1    3.62    0.47
  15  -9   1    0.50    0.45
 -15  -9  -1    0.54    0.31
 -15   9   1    0.16    0.44
 -15  -9  -1    0.66    0.43
  15   9  -1   -0.24    0.44
  15  -9   1    0.51    0.30
 -15  -9   1    0.71    0.32
 -15   9  -1   -0.15    0.43
  15   9   1    0.60    0.46
  15  -9  -1    0.47    0.46
  15  -9  -1    0.18    0.31
 -15  -9   1    0.39    0.42
  16  -9   1    3.67    0.56
 -16  -9  -1    3.40    0.40
  16   9  -1    4.40    0.54
  16  -9   1    4.23    0.39
 -16  -9  -1    4.20    0.53
 -16   9   1    3.76    0.55
 -16  -9   1    4.25    0.44
 -16   9  -1    3.58    0.54
 -16  -9   1    3.50    0.53
  16  -9  -1    4.15    0.57
  16  -9  -1    3.77    0.40
  16   9   1    5.13    0.55
 -17   9   1    1.80    0.53
  17  -9   1    1.92    0.55
 -17  -9  -1    1.85    0.52
  17   9  -1    1.83    0.54
 -17  -9  -1    2.23    0.40
 -17  -9   1    1.23    0.41
 -17   9  -1    2.07    0.54
 -17  -9   1    2.10    0.52
  17   9   1    1.45    0.53
  17  -9  -1    0.61    0.54
  17  -9  -1    2.63    0.40
  18  -9   1    2.74    0.61
 -18  -9  -1    1.51    0.54
  18   9  -1    1.56    0.57
 -18   9   1    3.06    0.58
 -18  -9   1    2.89    0.56
 -18  -9   1    2.59    0.47
  18   9   1    1.55    0.56
  18  -9  -1    2.69    0.61
 -18   9  -1    2.24    0.57
 -19  -9  -1    0.98    0.55
  19   9  -1    0.50    0.60
  19  -9   1   -0.16    0.59
 -19   9   1    0.57    0.59
 -19  -9   1    0.87    0.55
 -19   9  -1    0.40    0.58
  19   9   1    0.32    0.58
  19  -9  -1    0.86    0.63
 -20  -9  -1   -0.11    0.57
 -20   9   1    0.16    0.63
  20  -9   1    0.12    0.63
  20   9  -1   -0.14    0.62
 -20  -9   1    0.62    0.57
  20  -9  -1   -0.29    0.61
  20   9   1   -0.35    0.60
 -20   9  -1   -0.33    0.59
  21   9  -1    0.16    0.65
 -21   9   1    0.43    0.66
  21  -9   1   -0.08    0.66
 -21  -9  -1    0.90    0.61
  21   9   1    1.12    0.67
 -21  -9   1    0.66    0.62
 -21   9  -1    1.84    0.68
  21  -9  -1    0.47    0.68
  22   9  -1   -0.04    0.69
 -22   9   1   -0.49    0.69
 -22  -9  -1   -0.15    0.63
  22  -9   1    0.17    0.72
  22   9   1    1.23    0.79
  22  -9  -1   -1.06    0.67
 -22   9  -1    0.20    0.71
 -22  -9   1    0.45    0.63
  23  -9   1    2.61    0.80
  23   9  -1    2.24    0.87
 -23   9   1    2.44    0.77
 -23  -9  -1    2.41    0.69
 -23  -9   1    1.93    0.77
 -23   9  -1    0.96    0.75
  23  -9  -1    1.31    0.75
  23   9   1    2.87    0.76
   0 -10   1  190.29    6.82
   0 -10   1  206.37    6.78
   0  10   1  195.75    7.09
   0  10  -1  206.23    6.52
   0  10   1  200.90    6.46
   0  10  -1  207.14    7.09
   0 -10  -1  203.62    6.78
   0 -10  -1  188.74    6.82
  -1  10   1   24.68    1.00
   1 -10   1   24.15    0.94
  -1  10   1   24.76    0.85
  -1 -10  -1   24.23    0.91
  -1 -10  -1   25.42    0.95
   1  10  -1   25.54    0.98
   1 -10   1   24.63    0.89
  -1 -10   1   24.05    0.84
  -1 -10   1   24.31    0.95
   1  10   1   25.32    1.00
   1 -10  -1   24.91    0.94
  -1  10  -1   25.17    1.00
   1 -10  -1   24.17    0.90
  -1 -10   1   24.53    0.91
   1  10   1   25.69    0.82
  -1  10  -1   24.97    0.86
  -2 -10  -1  124.49    3.99
  -2 -10  -1  119.83    3.99
  -2 -10  -1  121.63    4.26
   2  10  -1  122.79    4.43
  -2  10   1  123.06    4.43
  -2 -10  -1  130.07    4.23
  -2  10   1  125.23    4.03
   2 -10   1  123.31    4.26
   2 -10   1  127.25    4.20
  -2 -10   1  120.06    4.01
   2 -10  -1  120.87    4.21
   2  10   1  122.56    4.43
   2 -10  -1  116.67    4.26
  -2 -10   1  124.21    4.26
  -2 -10   1  133.17    4.23
  -2  10  -1  127.23    4.03
  -2  10  -1  121.88    4.43
  -3  10   1   11.44    0.48
  -3 -10  -1   12.88    0.53
   3  10  -1   11.48    0.58
  -3 -10  -1   11.92    0.55
   3 -10   1   12.47    0.46
   3 -10   1   11.83    0.55
  -3  10   1   10.43    0.58
   3  10   1   11.50    0.59
  -3 -10   1   12.33    0.55
  -3  10  -1   11.46    0.58
   3 -10  -1   11.74    0.55
  -3 -10   1   12.85    0.54
  -3 -10   1   11.61    0.42
  -3  10  -1   11.84    0.47
   3 -10  -1   11.92    0.47
  -4  10   1   31.63    1.26
  -4 -10  -1   33.41    1.23
  -4  10   1   33.26    1.13
   4  10  -1   33.71    1.26
   4 -10   1   32.46    1.22
   4 -10   1   31.82    1.14
  -4 -10  -1   34.33    1.21
   4  10  -1   32.22    1.18
   4  10   1   32.85    1.27
  -4  10  -1   32.54    1.27
  -4 -10   1   32.44    1.09
  -4 -10   1   31.97    1.22
   4 -10  -1   32.77    1.22
   4 -10  -1   32.49    1.15
  -4  10  -1   33.14    1.14
   5  10  -1    0.07    0.19
  -5 -10  -1   -0.01    0.21
  -5 -10  -1   -0.04    0.23
  -5  10   1    0.14    0.25
   5 -10   1    0.39    0.11
  -5  10   1    0.16    0.19
   5 -10   1   -0.08    0.24
   5  10  -1    0.45    0.25
   5 -10  -1    0.31    0.13
  -5  10  -1    0.12    0.19
   5  10   1    0.36    0.25
  -5 -10   1    0.08    0.11
  -5 -10   1   -0.08    0.23
  -5  10  -1    0.35    0.26
   5 -10  -1    0.23    0.19
  -6  10   1    0.47    0.22
  -6 -10  -1    0.55    0.26
  -6 -10  -1    0.34    0.08
   6  10  -1   -0.07    0.27
  -6 -10  -1    0.14    0.24
   6  10  -1    0.49    0.23
  -6  10   1    0.12    0.25
   6 -10   1    0.47    0.26
   6 -10   1    0.40    0.11
   6 -10  -1    0.60    0.14
  -6 -10   1    0.40    0.12
   6 -10  -1    0.67    0.26
  -6  10  -1    0.36    0.29
   6  10   1    0.18    0.25
  -6 -10   1    0.33    0.26
  -6  10  -1    0.43    0.24
   6  10   1    0.36    0.08
   7  10  -1    8.61    0.46
  -7  10   1    7.01    0.48
  -7 -10  -1    7.73    0.49
   7 -10   1    8.13    0.50
   7  10  -1    6.79    0.48
   7 -10   1    7.82    0.33
  -7 -10  -1    7.91    0.31
  -7  10   1    7.32    0.46
   7  10   1    7.39    0.47
  -7 -10   1    7.18    0.50
  -7  10  -1    7.24    0.47
   7 -10  -1    7.37    0.37
  -7  10  -1    7.39    0.45
  -7 -10   1    7.90    0.34
   7 -10  -1    6.65    0.49
   7  10   1    7.73    0.45
   8 -10   1    3.95    0.38
   8 -10   1    3.88    0.26
  -8 -10  -1    4.11    0.24
  -8 -10  -1    4.44    0.35
   8  10  -1    3.90    0.35
  -8  10   1    3.68    0.34
   8  10  -1    3.77    0.30
  -8  10   1    3.68    0.34
  -8  10  -1    3.75    0.35
   8  10   1    4.07    0.34
  -8 -10   1    4.21    0.27
   8 -10  -1    3.67    0.36
   8  10   1    4.09    0.37
  -8  10  -1    4.74    0.39
  -8 -10   1    3.79    0.38
   8 -10  -1    3.68    0.25
   9 -10   1    1.44    0.18
  -9  10   1    1.73    0.31
  -9 -10  -1    1.32    0.35
   9 -10   1    1.41    0.35
   9  10  -1    1.69    0.30
   9  10  -1    1.37    0.31
  -9  10   1    2.07    0.29
  -9 -10  -1    2.26    0.19
  -9 -10   1    1.77    0.20
   9  10   1    2.01    0.31
  -9  10  -1    1.41    0.31
   9 -10  -1    1.79    0.22
   9  10   1    1.89    0.32
   9 -10  -1    1.73    0.34
  -9  10  -1    1.60    0.29
  -9 -10   1    1.48    0.34
  10 -10   1   32.43    1.14
 -10  10   1   30.92    1.25
  10 -10   1   31.29    1.27
  10  10  -1   32.04    1.24
 -10 -10  -1   31.44    1.26
 -10 -10  -1   31.50    1.09
 -10  10   1   30.93    1.20
  10  10  -1   31.48    1.23
 -10 -10   1   31.27    1.26
 -10 -10   1   30.92    1.10
 -10  10  -1   31.29    1.20
  10 -10  -1   30.82    1.26
  10 -10  -1   32.86    1.17
  10  10   1   31.45    1.23
 -10  10  -1   32.32    1.26
  10  10   1   31.32    1.25
  11  10  -1    5.02    0.38
  11 -10   1    4.52    0.47
  11 -10   1    4.78    0.30
 -11  10   1    4.54    0.39
 -11  10   1    4.04    0.37
  11  10  -1    4.63    0.42
 -11 -10  -1    4.33    0.29
 -11 -10  -1    3.51    0.39
 -11 -10   1    4.60    0.31
 -11  10  -1    3.99    0.42
  11  10   1    3.70    0.41
 -11  10  -1    4.15    0.40
  11 -10  -1    3.80    0.45
  11  10   1    4.95    0.40
  11 -10  -1    4.03    0.32
 -11 -10   1    4.16    0.44
  12  10  -1   22.62    0.98
 -12 -10  -1   23.42    0.89
  12 -10   1   24.45    1.07
  12 -10   1   24.74    0.92
 -12  10   1   22.42    0.99
  12  10  -1   24.13    1.04
 -12 -10  -1   23.71    1.02
 -12  10   1   23.72    1.02
  12 -10  -1   25.62    0.96
  12 -10  -1   23.42    1.06
 -12 -10   1   24.24    0.91
  12  10   1   22.97    1.01
 -12  10  -1   24.45    1.02
 -12  10  -1   24.16    1.02
 -12 -10   1   25.44    1.07
  12  10   1   23.89    1.04
  13  10  -1    2.37    0.42
 -13 -10  -1    2.04    0.29
 -13  10   1    2.10    0.33
  13 -10   1    1.12    0.36
 -13  10   1    0.79    0.41
  13  10  -1    1.73    0.32
  13 -10   1    2.19    0.28
 -13 -10  -1    1.67    0.44
  13  10   1    2.02    0.35
  13  10   1    1.88    0.42
  13 -10  -1    1.36    0.44
 -13  10  -1    2.09    0.43
 -13 -10   1    2.18    0.30
  13 -10  -1    1.94    0.29
 -13 -10   1    1.63    0.35
 -13  10  -1    2.00    0.37
  14 -10   1    2.03    0.50
 -14 -10  -1    1.50    0.45
 -14  10   1    1.54    0.32
  14  10  -1    2.19    0.37
  14 -10   1    2.10    0.31
 -14  10   1    2.16    0.45
 -14 -10  -1    1.58    0.29
  14  10  -1    1.73    0.44
 -14 -10   1    1.25    0.45
 -14 -10   1    2.30    0.32
  14 -10  -1    1.10    0.46
 -14  10  -1    1.72    0.46
 -14  10  -1    1.95    0.38
  14  10   1    1.28    0.45
  14 -10  -1    1.97    0.32
  14  10   1    1.41    0.34
 -15 -10  -1    9.31    0.59
 -15  10   1    9.93    0.67
 -15 -10  -1    8.81    0.66
  15 -10   1   10.05    0.70
  15 -10   1   10.64    0.63
  15  10  -1   10.43    0.75
 -15 -10   1    8.50    0.67
  15 -10  -1    9.83    0.69
 -15  10  -1    9.18    0.66
  15 -10  -1    8.84    0.58
 -15 -10   1    9.07    0.58
  15  10   1    9.05    0.65
 -16 -10  -1    2.43    0.53
  16 -10   1    1.82    0.54
 -16  10   1    2.03    0.52
  16  10  -1    1.05    0.51
 -16 -10  -1    2.65    0.61
 -16  10  -1    2.35    0.52
 -16 -10   1    2.28    0.38
 -16 -10   1    1.11    0.49
  16 -10  -1    1.52    0.52
  16 -10  -1    2.37    0.39
  16  10   1    2.12    0.51
  17 -10   1    1.34    0.55
  17  10  -1    1.15    0.54
 -17 -10  -1    1.36    0.52
 -17  10   1    1.25    0.53
  17 -10  -1    1.35    0.57
 -17  10  -1    1.82    0.55
 -17 -10   1    3.11    0.53
 -17 -10   1    2.32    0.48
  17  10   1    1.71    0.56
 -18 -10  -1    1.94    0.57
 -18  10   1    0.25    0.56
  18 -10   1    0.78    0.59
  18  10  -1    1.11    0.56
 -18 -10   1    0.98    0.54
  18  10   1    0.93    0.55
 -18  10  -1    0.13    0.55
  18 -10  -1    0.06    0.58
 -19 -10  -1    2.35    0.60
  19  10  -1    1.98    0.70
 -19  10   1    2.69    0.65
  19 -10   1    2.50    0.66
 -19  10  -1    1.98    0.60
  19 -10  -1    2.69    0.66
  19  10   1    1.62    0.63
 -19 -10   1    2.20    0.61
 -20  10   1   -0.36    0.62
  20  10  -1   -0.51    0.62
  20 -10   1    0.51    0.64
 -20 -10  -1   -0.03    0.58
  20 -10  -1    0.71    0.66
 -20  10  -1    0.70    0.65
  20  10   1    1.31    0.64
 -20 -10   1    1.05    0.60
  21  10  -1    0.10    0.67
 -21  10   1    1.82    0.69
 -21 -10  -1    0.50    0.61
  21 -10   1    1.54    0.68
 -21 -10   1    0.76    0.63
  21  10   1    0.98    0.68
 -21  10  -1    0.08    0.65
  21 -10  -1   -0.63    0.64
  22  10  -1    0.46    0.73
 -22 -10  -1    0.54    0.66
  22 -10   1    0.88    0.71
 -22  10   1    0.10    0.70
 -22 -10   1    1.00    0.67
 -22  10  -1    0.53    0.70
  22 -10  -1    0.79    0.73
  22  10   1   -0.95    0.70
  23 -10   1    0.97    0.76
 -23  10   1    0.85    0.75
 -23 -10  -1    0.07    0.67
  23  10  -1    0.24    0.77
  23  10   1   -0.43    0.83
 -23  10  -1    0.74    0.76
 -23 -10   1    1.42    0.70
  23 -10  -1    0.13    0.72
   0  11   1   -0.05    0.27
   0  11   1    0.40    0.11
   0 -11  -1    0.13    0.15
   0 -11   1    0.64    0.23
   0  11  -1   -0.21    0.20
   0 -11   1    0.35    0.15
   0 -11  -1    0.73    0.23
  -1 -11  -1    7.26    0.43
   1 -11   1    7.10    0.43
   1 -11   1    6.69    0.33
  -1  11   1    7.12    0.48
  -1 -11  -1    6.05    0.38
  -1  11   1    6.75    0.31
   1  11  -1    7.83    0.48
  -1 -11   1    8.22    0.44
   1  11   1    7.33    0.48
   1  11   1    7.31    0.27
  -1  11  -1    6.58    0.32
   1 -11  -1    6.24    0.35
  -1  11  -1    7.73    0.47
  -1 -11   1    6.98    0.30
   1 -11  -1    7.80    0.43
  -1 -11   1    6.83    0.37
   2  11  -1   20.67    0.88
  -2  11   1   20.88    0.89
  -2 -11  -1   20.32    0.84
  -2 -11  -1   20.67    0.69
   2 -11   1   21.29    0.76
  -2  11   1   20.27    0.74
  -2 -11  -1   19.97    0.69
   2 -11   1   20.13    0.84
  -2 -11  -1   22.42    0.82
   2  11   1   20.81    0.88
  -2  11  -1   21.32    0.75
   2 -11  -1   20.87    0.77
  -2 -11   1   20.31    0.71
   2 -11  -1   20.45    0.83
  -2 -11   1   21.32    0.80
  -2  11  -1   20.71    0.88
  -2 -11   1   20.28    0.84
  -3 -11  -1    3.67    0.28
   3 -11   1    2.98    0.31
   3 -11   1    3.34    0.23
   3  11  -1    4.30    0.35
  -3 -11  -1    3.07    0.31
  -3  11   1    3.11    0.24
  -3  11   1    3.31    0.35
  -3 -11   1    3.55    0.28
   3 -11  -1    3.21    0.31
  -3  11  -1    3.34    0.24
  -3  11  -1    3.66    0.35
   3 -11  -1    3.77    0.25
  -3 -11   1    2.80    0.30
   3  11   1    4.00    0.35
  -3 -11   1    3.30    0.19
  -4 -11  -1   47.77    1.69
  -4  11   1   47.10    1.60
   4 -11   1   48.12    1.63
  -4  11   1   46.70    1.76
  -4 -11  -1   47.74    1.71
   4 -11   1   46.76    1.71
   4  11  -1   46.81    1.77
   4 -11  -1   47.84    1.64
  -4  11  -1   47.23    1.60
  -4 -11   1   46.80    1.71
   4 -11  -1   48.18    1.71
  -4  11  -1   46.26    1.76
   4  11   1   44.94    1.77
  -4 -11   1   46.18    1.54
   5  11  -1   50.45    1.86
   5 -11   1   49.44    1.80
  -5 -11  -1   48.54    1.78
  -5  11   1   50.25    1.69
  -5 -11  -1   50.15    1.80
   5 -11   1   47.52    1.71
   5  11  -1   51.30    1.76
  -5  11   1   50.05    1.87
   5 -11  -1   50.49    1.80
  -5  11  -1   48.59    1.86
  -5  11  -1   50.48    1.69
  -5 -11   1   51.84    1.81
   5 -11  -1   47.06    1.72
  -5 -11   1   49.74    1.63
   5  11   1   49.06    1.86
  -6  11   1    9.10    0.55
  -6 -11  -1   10.04    0.33
   6 -11   1    9.83    0.55
   6 -11   1   10.25    0.39
  -6  11   1    9.59    0.48
   6  11  -1    9.14    0.58
  -6 -11  -1   11.55    0.54
  -6 -11  -1    9.16    0.55
   6  11  -1    8.84    0.50
  -6 -11   1    9.53    0.38
   6 -11  -1    9.62    0.43
   6  11   1    9.38    0.55
  -6  11  -1   10.22    0.56
  -6 -11   1    9.55    0.56
  -6  11  -1   10.35    0.49
   6 -11  -1   10.11    0.55
  -7  11   1    2.45    0.29
  -7 -11  -1    2.66    0.35
  -7  11   1    2.60    0.33
   7 -11   1    2.96    0.22
   7  11  -1    3.00    0.36
  -7 -11  -1    2.79    0.17
   7  11  -1    2.51    0.30
   7 -11   1    2.71    0.34
   7 -11  -1    2.50    0.34
   7  11   1    2.90    0.34
  -7  11  -1    2.46    0.29
   7  11   1    3.14    0.18
   7 -11  -1    2.88    0.22
  -7 -11   1    2.91    0.19
  -7  11  -1    3.36    0.38
  -7 -11   1    2.21    0.35
   8 -11   1   36.21    1.28
   8  11  -1   37.22    1.37
  -8  11   1   37.12    1.41
  -8  11   1   39.09    1.32
   8  11  -1   36.24    1.40
  -8 -11  -1   36.35    1.40
  -8 -11  -1   36.88    1.21
   8 -11   1   36.66    1.41
  -8  11  -1   36.02    1.32
   8  11   1   34.72    1.36
   8 -11  -1   35.84    1.40
   8 -11  -1   36.22    1.30
  -8 -11   1   36.59    1.41
   8  11   1   34.93    1.41
  -8  11  -1   36.68    1.42
  -8 -11   1   36.96    1.23
   9 -11   1    0.57    0.33
  -9 -11  -1    0.21    0.15
   9 -11   1    0.33    0.15
  -9  11   1    0.83    0.31
   9  11  -1    0.49    0.31
  -9  11   1    0.41    0.33
  -9 -11  -1    0.53    0.33
   9  11  -1    0.29    0.31
  -9  11  -1    0.55    0.30
   9 -11  -1    0.42    0.19
   9  11   1    0.35    0.28
  -9 -11   1    0.07    0.26
  -9  11  -1    0.05    0.30
   9  11   1    0.33    0.30
   9 -11  -1    0.05    0.33
  -9 -11   1    0.57    0.17
  10 -11   1   16.84    0.64
 -10  11   1   15.63    0.78
  10  11  -1   15.68    0.76
 -10 -11  -1   15.85    0.61
  10 -11   1   16.23    0.81
  10  11  -1   16.18    0.78
 -10 -11  -1   16.04    0.81
 -10  11   1   15.93    0.76
 -10  11  -1   15.88    0.79
 -10 -11   1   16.23    0.64
 -10 -11   1   16.35    0.76
  10  11   1   15.49    0.77
  10 -11  -1   18.55    0.68
 -10  11  -1   15.87    0.76
  10  11   1   14.80    0.74
  10 -11  -1   16.11    0.81
 -11 -11  -1   13.69    0.76
  11  11  -1   12.99    0.68
  11 -11   1   13.87    0.58
  11  11  -1   14.03    0.73
 -11  11   1   12.83    0.71
 -11  11   1   13.44    0.71
  11 -11   1   13.28    0.77
 -11 -11  -1   13.79    0.56
  11  11   1   12.46    0.72
 -11  11  -1   13.06    0.72
 -11 -11   1   14.31    0.58
 -11 -11   1   14.15    0.77
  11  11   1   13.36    0.70
 -11  11  -1   12.62    0.71
  11 -11  -1   14.73    0.61
  11 -11  -1   12.37    0.76
  12  11  -1    8.94    0.58
  12  11  -1    8.42    0.63
  12 -11   1    8.89    0.47
 -12  11   1    7.66    0.57
 -12 -11  -1    9.07    0.47
 -12  11   1    8.63    0.57
  12 -11   1    8.55    0.60
 -12 -11  -1    7.71    0.59
 -12  11  -1    8.19    0.57
 -12 -11   1    9.47    0.48
  12 -11  -1    9.35    0.68
 -12  11  -1    8.37    0.59
  12  11   1    7.76    0.57
 -12 -11   1    8.51    0.60
  12 -11  -1    9.28    0.51
  12  11   1    7.44    0.57
 -13 -11  -1    0.55    0.41
 -13  11   1    0.57    0.33
 -13 -11  -1    0.86    0.26
 -13  11   1    0.37    0.42
  13  11  -1    1.10    0.42
  13 -11   1    0.52    0.25
  13 -11   1    0.56    0.43
  13  11  -1    0.90    0.33
  13  11   1    0.66    0.35
  13  11   1    0.43    0.41
  13 -11  -1    1.32    0.46
 -13  11  -1    0.97    0.35
 -13  11  -1    0.43    0.41
 -13 -11   1    0.66    0.43
  13 -11  -1    0.49    0.27
 -13 -11   1    0.40    0.26
 -14  11   1    0.05    0.34
  14 -11   1    0.47    0.45
  14  11  -1    0.17    0.33
  14  11  -1    0.98    0.43
 -14  11   1    0.34    0.44
 -14 -11  -1   -0.22    0.43
  14  11   1    0.52    0.45
  14 -11  -1    0.30    0.27
 -14 -11   1    0.05    0.28
 -14  11  -1    0.02    0.44
  14 -11  -1    1.18    0.47
 -14 -11   1    0.15    0.34
  14  11   1    0.06    0.32
 -14  11  -1    0.10    0.36
  15 -11   1    4.19    0.58
  15  11  -1    3.78    0.54
 -15 -11  -1    3.46    0.54
 -15  11   1    4.28    0.55
  15 -11  -1    3.66    0.57
  15 -11  -1    4.55    0.41
 -15  11  -1    2.88    0.53
 -15 -11   1    5.14    0.57
 -15 -11   1    5.17    0.55
  15  11   1    4.01    0.53
  16  11  -1   -0.89    0.49
 -16  11   1    0.30    0.50
  16 -11   1   -0.20    0.53
 -16 -11  -1    0.96    0.49
 -16 -11   1   -0.01    0.46
  16  11   1    0.75    0.50
 -16  11  -1    0.09    0.49
  16 -11  -1   -0.02    0.51
  17 -11   1    0.57    0.55
  17  11  -1    1.04    0.55
 -17 -11  -1    0.01    0.39
 -17  11   1   -0.10    0.53
 -17  11  -1   -0.19    0.52
  17 -11  -1   -0.56    0.55
 -17 -11   1    0.39    0.52
  17  11   1    0.91    0.54
  18  11  -1    1.03    0.58
 -18  11   1   -0.01    0.56
 -18 -11  -1    0.63    0.55
  18 -11   1   -0.06    0.58
  18  11   1    0.34    0.57
 -18  11  -1    0.03    0.57
 -18 -11   1    1.50    0.56
  18 -11  -1    0.74    0.58
 -19  11   1    1.44    0.63
  19 -11   1    1.80    0.65
 -19 -11  -1    2.40    0.61
  19  11  -1    1.83    0.64
  19  11   1    1.60    0.63
 -19  11  -1    1.69    0.63
  19 -11  -1    1.58    0.72
 -19 -11   1    1.89    0.61
  20  11  -1    1.10    0.65
  20 -11   1    1.19    0.67
 -20  11   1    1.15    0.64
 -20 -11  -1    1.63    0.62
 -20  11  -1    1.28    0.65
  20 -11  -1    0.35    0.63
 -20 -11   1    1.46    0.63
  20  11   1    1.14    0.68
  21  11  -1   -0.02    0.78
 -21 -11  -1    0.01    0.62
  21 -11   1    0.61    0.69
 -21  11   1   -0.04    0.67
  21 -11  -1   -0.98    0.65
  21  11   1   -0.65    0.77
 -21  11  -1    0.08    0.67
 -21 -11   1    0.43    0.63
 -22  11   1    0.88    0.71
  22 -11   1    0.96    0.71
 -22 -11  -1    0.83    0.67
  22  11  -1    0.97    0.73
  22  11   1   -0.68    0.73
  22 -11  -1    0.37    0.71
 -22 -11   1    0.14    0.65
 -22  11  -1    0.28    0.72
 -23  11   1    1.33    0.77
  23 -11   1    0.26    0.75
  23  11  -1   -0.77    0.75
 -23 -11  -1    0.51    0.70
  23  11   1   -0.37    0.75
  23 -11  -1    0.33    0.74
 -23  11  -1    0.59    0.75
 -23 -11   1   -0.17    0.68
   0  12   1   22.64    0.78
   0 -12  -1   23.33    0.92
   0  12  -1   22.91    0.79
   0  12  -1   22.98    0.94
   0 -12   1   21.75    0.85
   0 -12  -1   22.13    0.86
   0 -12   1   23.86    0.90
   0  12   1   22.34    0.97
  -1  12   1   10.83    0.43
   1 -12   1   11.72    0.47
  -1 -12  -1    9.95    0.55
   1 -12   1   10.77    0.56
  -1 -12  -1   11.67    0.49
  -1  12   1   10.16    0.61
   1  12  -1   10.22    0.60
  -1 -12   1   10.05    0.56
   1  12   1   10.77    0.55
  -1 -12   1    9.58    0.41
   1 -12  -1   11.33    0.48
   1  12   1   11.90    0.40
  -1  12  -1   11.04    0.56
   1 -12  -1   10.46    0.55
  -1 -12   1   11.34    0.50
  -1  12  -1   11.22    0.44
   2 -12   1   10.82    0.45
  -2 -12  -1   10.01    0.56
  -2  12   1   10.68    0.44
  -2 -12  -1    9.67    0.50
  -2 -12  -1   11.31    0.38
  -2  12   1   11.37    0.61
  -2 -12  -1   10.87    0.38
   2  12  -1   11.34    0.61
   2 -12   1   10.37    0.55
  -2 -12   1   10.40    0.56
  -2  12  -1   10.70    0.45
  -2 -12   1    9.75    0.48
  -2  12  -1   10.54    0.60
   2 -12  -1   10.67    0.47
   2 -12  -1   11.00    0.55
  -2 -12   1   10.74    0.40
   2  12   1   11.54    0.61
  -3 -12  -1   95.33    3.27
  -3  12   1   94.66    3.42
  -3  12   1   94.00    3.10
   3 -12   1   93.13    3.22
   3 -12   1   98.55    3.30
  -3 -12  -1   92.10    3.29
   3  12  -1   94.43    3.42
  -3 -12   1   93.89    3.26
   3  12   1   93.13    3.42
  -3  12  -1   94.90    3.42
   3 -12  -1   93.78    3.29
  -3 -12   1   94.52    3.30
  -3  12  -1   95.57    3.11
   3 -12  -1   90.99    3.23
  -3 -12   1   95.84    3.06
  -4  12   1   11.18    0.61
   4 -12   1   10.10    0.57
   4  12  -1   11.33    0.60
   4 -12   1   10.84    0.44
  -4  12   1   10.62    0.49
  -4 -12  -1   11.15    0.54
  -4 -12  -1   10.01    0.57
   4  12   1   11.55    0.61
   4 -12  -1   11.07    0.46
  -4  12  -1   10.39    0.60
  -4  12  -1   10.07    0.47
  -4 -12   1   10.57    0.40
  -4 -12   1   10.73    0.58
   4 -12  -1   10.81    0.57
   5  12  -1   10.70    0.58
  -5  12   1   10.47    0.50
  -5  12   1    9.01    0.57
  -5 -12  -1   10.09    0.53
   5  12  -1    9.54    0.49
   5 -12   1    9.52    0.40
   5 -12   1    9.78    0.55
  -5 -12  -1    9.79    0.56
  -5 -12   1    9.74    0.37
   5 -12  -1    9.44    0.55
   5 -12  -1    9.86    0.43
  -5 -12   1    9.47    0.56
  -5  12  -1    9.96    0.58
  -5  12  -1    9.19    0.47
   5  12   1    9.62    0.58
  -6 -12  -1    0.29    0.28
  -6  12   1    0.15    0.22
  -6 -12  -1    0.79    0.28
   6  12  -1    0.18    0.25
  -6  12   1    0.24    0.31
   6 -12   1    0.57    0.13
   6  12  -1    0.56    0.35
   6 -12   1   -0.07    0.29
   6 -12  -1    0.11    0.16
   6  12   1    0.67    0.31
  -6  12  -1    0.52    0.23
  -6 -12   1    0.11    0.12
   6 -12  -1    0.04    0.29
  -6  12  -1    0.26    0.30
  -6 -12   1    0.47    0.30
   7 -12   1    0.94    0.15
   7  12  -1    1.11    0.36
  -7  12   1    0.69    0.26
   7  12  -1    1.25    0.29
   7 -12   1    1.57    0.34
  -7 -12  -1    1.34    0.08
  -7 -12  -1    1.03    0.34
  -7  12   1    1.47    0.37
  -7 -12   1    1.23    0.34
  -7  12  -1    0.96    0.27
  -7 -12   1    1.43    0.15
   7 -12  -1    1.01    0.18
  -7  12  -1    1.08    0.33
   7  12   1    0.87    0.32
   7 -12  -1    1.37    0.27
  -8 -12  -1   -0.09    0.33
   8  12  -1    0.10    0.29
   8 -12   1   -0.02    0.14
  -8  12   1    0.36    0.32
   8  12  -1    0.29    0.30
   8 -12   1   -0.26    0.33
  -8  12   1   -0.20    0.30
  -8 -12  -1    0.26    0.10
   8 -12  -1    0.03    0.17
   8  12   1   -0.05    0.29
  -8  12  -1    0.00    0.31
  -8  12  -1    0.27    0.28
  -8 -12   1   -0.08    0.33
   8 -12  -1   -0.36    0.33
  -8 -12   1    0.35    0.15
   8  12   1    0.10    0.35
  -9  12   1   20.22    0.88
  -9  12   1   22.01    0.97
   9  12  -1   20.78    0.91
   9  12  -1   21.15    0.95
   9 -12   1   20.93    0.96
   9 -12   1   21.59    0.79
  -9 -12  -1   21.30    0.74
  -9 -12  -1   21.14    0.96
   9 -12  -1   20.61    0.81
   9  12   1   21.46    0.91
  -9 -12   1   21.83    0.96
  -9  12  -1   21.23    0.89
  -9  12  -1   21.80    0.94
   9  12   1   22.21    0.96
  -9 -12   1   21.81    0.76
   9 -12  -1   20.16    0.95
  10  12  -1    0.17    0.30
 -10 -12  -1    0.60    0.38
  10  12  -1    0.00    0.35
 -10  12   1   -0.02    0.36
 -10  12   1    0.78    0.34
 -10 -12  -1    0.24    0.17
  10 -12   1    0.06    0.38
  10 -12   1    0.36    0.17
  10 -12  -1    0.07    0.38
  10  12   1    0.19    0.36
 -10 -12   1   -0.54    0.36
  10  12   1    0.47    0.35
 -10  12  -1    0.21    0.34
  10 -12  -1    0.13    0.20
 -10  12  -1    0.26    0.32
 -10 -12   1    0.21    0.19
 -11  12   1    1.16    0.38
  11 -12   1    0.67    0.19
 -11  12   1    1.64    0.38
 -11 -12  -1    0.58    0.39
 -11 -12  -1    0.97    0.33
  11  12  -1    0.38    0.34
  11  12  -1    0.61    0.37
  11 -12   1    1.00    0.42
  11  12   1    0.83    0.33
 -11 -12   1    0.61    0.22
 -11  12  -1    0.92    0.37
 -11 -12   1    0.63    0.40
  11  12   1    0.50    0.36
 -11  12  -1    0.70    0.39
  11 -12  -1    0.57    0.23
  11 -12  -1    0.71    0.42
 -12  12   1    0.29    0.40
 -12  12   1   -0.25    0.36
  12  12  -1    0.26    0.40
  12 -12   1   -0.12    0.43
  12  12  -1    0.52    0.34
 -12 -12  -1    0.31    0.41
  12 -12   1    0.13    0.21
 -12  12  -1    0.55    0.33
 -12 -12   1    0.29    0.24
 -12 -12   1    0.48    0.42
 -12  12  -1    0.48    0.40
  12  12   1   -0.09    0.39
  12 -12  -1   -0.41    0.42
  12  12   1    0.19    0.35
  12 -12  -1    0.39    0.24
 -13  12   1    0.50    0.42
 -13 -12  -1    0.54    0.43
 -13  12   1    0.74    0.38
  13  12  -1    0.22    0.33
  13  12  -1   -0.32    0.41
  13 -12   1    0.05    0.44
 -13  12  -1    0.03    0.42
  13  12   1    0.10    0.41
  13  12   1    0.11    0.35
  13 -12  -1    0.10    0.26
 -13  12  -1    0.19    0.38
 -13 -12   1    0.42    0.43
  13 -12  -1    0.01    0.43
  14  12  -1   -0.17    0.43
  14 -12   1    0.14    0.47
 -14 -12  -1    0.67    0.46
  14  12  -1    0.47    0.36
 -14  12   1   -0.40    0.43
 -14  12   1    0.20    0.37
  14 -12  -1   -0.29    0.29
 -14  12  -1    0.17    0.40
 -14  12  -1   -0.44    0.43
 -14 -12   1    0.76    0.44
  14  12   1    0.03    0.46
  14  12   1    0.27    0.38
  14 -12  -1   -0.04    0.46
  15 -12   1    2.57    0.55
 -15 -12  -1    3.30    0.54
  15  12  -1    1.80    0.51
 -15  12   1    2.53    0.51
  15 -12  -1    3.11    0.58
  15  12   1    2.80    0.52
 -15  12  -1    2.74    0.53
 -15 -12   1    3.69    0.54
 -16 -12  -1    0.01    0.50
  16 -12   1    0.29    0.55
 -16  12   1    0.37    0.51
  16  12  -1   -0.09    0.51
 -16 -12   1   -0.26    0.50
 -16  12  -1    0.42    0.52
  16 -12  -1   -0.23    0.53
  16  12   1    0.50    0.51
 -17  12   1    0.42    0.56
  17 -12   1    0.44    0.59
  17  12  -1    0.27    0.56
 -17 -12  -1    1.79    0.53
  17  12   1    0.60    0.56
 -17  12  -1    1.57    0.56
  17 -12  -1    1.00    0.59
 -17 -12   1    1.47    0.54
 -18  12   1    1.09    0.58
  18 -12   1   -0.38    0.57
 -18 -12  -1    1.38    0.58
  18  12  -1   -0.10    0.59
  18  12   1    0.32    0.59
  18 -12  -1   -0.75    0.57
 -18  12  -1   -0.96    0.56
 -18 -12   1    0.19    0.56
  19  12  -1    5.09    0.71
 -19  12   1    4.60    0.71
  19 -12   1    3.96    0.72
 -19 -12  -1    5.88    0.76
  19  12   1    4.35    0.70
 -19  12  -1    5.55    0.72
  19 -12  -1    4.15    0.72
 -19 -12   1    5.29    0.67
 -20  12   1    0.18    0.63
  20 -12   1    0.32    0.67
 -20 -12  -1    0.25    0.61
  20  12  -1   -0.02    0.66
 -20  12  -1    0.68    0.65
  20  12   1   -1.31    0.65
 -20 -12   1   -0.78    0.59
  20 -12  -1    0.56    0.67
 -21 -12  -1    0.62    0.66
 -21  12   1    1.04    0.71
  21  12  -1    0.85    0.81
  21 -12   1    0.24    0.70
  21  12   1    0.39    0.81
  21 -12  -1    0.57    0.71
 -21 -12   1    0.53    0.66
 -21  12  -1    0.85    0.70
  22 -12   1   -0.47    0.71
 -22 -12  -1    1.07    0.68
 -22  12   1   -0.15    0.73
  22  12  -1   -0.18    0.84
 -22 -12   1   -0.21    0.68
  22  12   1   -0.26    0.74
 -22  12  -1   -1.00    0.69
  22 -12  -1   -0.92    0.81
   0  13   1    0.16    0.12
   0  13   1    0.03    0.26
   0 -13  -1   -0.02    0.19
   0 -13   1    0.13    0.26
   0  13  -1    0.04    0.32
   0 -13   1   -0.05    0.18
   0  13  -1    0.24    0.14
   0 -13  -1    0.13    0.27
  -1 -13  -1    0.40    0.22
   1 -13   1    0.19    0.17
   1  13  -1    0.21    0.25
  -1  13   1    0.48    0.33
  -1 -13  -1    0.08    0.21
   1 -13   1    0.25    0.28
  -1  13   1    0.07    0.14
  -1  13  -1    0.26    0.15
   1  13   1    0.74    0.35
  -1  13  -1    0.16    0.26
  -1 -13   1    0.21    0.13
  -1 -13   1    0.09    0.20
  -1 -13   1    0.04    0.28
   1 -13  -1    0.28    0.19
   1 -13  -1    0.25    0.27
  -2 -13  -1    1.95    0.12
   2 -13   1    2.18    0.32
  -2  13   1    1.87    0.20
   2 -13   1    1.31    0.19
  -2 -13  -1    2.05    0.12
   2  13  -1    1.56    0.30
  -2  13   1    2.40    0.31
  -2 -13  -1    1.13    0.24
  -2 -13  -1    2.02    0.32
   2 -13  -1    2.14    0.32
  -2  13  -1    1.50    0.20
  -2 -13   1    1.83    0.15
   2 -13  -1    1.53    0.20
   2  13   1    1.82    0.37
  -2 -13   1    1.48    0.23
  -2  13  -1    1.94    0.31
  -2 -13   1    1.76    0.27
  -3  13   1    3.98    0.26
  -3 -13  -1    3.77    0.36
   3 -13   1    3.37    0.31
  -3 -13  -1    4.30    0.32
  -3  13   1    3.85    0.42
   3  13  -1    3.58    0.41
   3 -13   1    3.64    0.26
  -3  13  -1    3.40    0.40
  -3 -13   1    3.19    0.19
   3 -13  -1    3.04    0.25
  -3  13  -1    3.93    0.27
   3  13   1    3.69    0.41
   3 -13  -1    3.99    0.36
  -3 -13   1    3.54    0.37
  -3 -13   1    4.05    0.30
   4 -13   1   12.13    0.58
  -4  13   1   11.43    0.52
  -4 -13  -1   10.46    0.61
  -4  13   1   11.72    0.66
   4  13  -1   11.17    0.64
   4 -13   1   11.18    0.47
  -4 -13  -1   12.18    0.58
  -4 -13   1   11.21    0.42
   4  13   1   11.12    0.66
   4 -13  -1   11.17    0.48
   4 -13  -1   11.05    0.61
  -4 -13   1   11.37    0.62
  -4  13  -1   10.19    0.64
  -4  13  -1   12.38    0.53
   5  13  -1    1.14    0.34
  -5 -13  -1    0.90    0.28
   5  13  -1    0.57    0.24
  -5  13   1    0.52    0.34
  -5 -13  -1    0.49    0.32
   5 -13   1    0.31    0.30
   5 -13   1    0.75    0.15
  -5  13   1    0.68    0.24
  -5 -13   1    0.60    0.12
  -5  13  -1    0.58    0.22
  -5 -13   1    0.32    0.31
   5 -13  -1    0.45    0.17
   5  13   1    0.49    0.35
   5 -13  -1    0.88    0.31
  -5  13  -1    0.35    0.33
   6  13  -1    1.73    0.39
   6 -13   1    1.15    0.28
   6  13  -1    1.42    0.28
  -6  13   1    0.91    0.25
  -6  13   1    1.04    0.35
  -6 -13  -1    2.32    0.36
   6 -13   1    1.39    0.16
  -6 -13  -1    1.26    0.30
  -6  13  -1    1.29    0.36
   6 -13  -1    1.25    0.19
   6  13   1    1.73    0.37
  -6  13  -1    1.09    0.29
  -6 -13   1    1.78    0.35
   6 -13  -1    0.80    0.33
  -6 -13   1    1.50    0.13
   7  13  -1    0.94    0.29
   7  13  -1    0.82    0.38
   7 -13   1    0.92    0.15
   7 -13   1    0.66    0.34
  -7 -13  -1    0.69    0.35
  -7  13   1    0.58    0.27
  -7  13   1    0.11    0.34
  -7 -13   1    0.70    0.34
   7  13   1    1.22    0.40
   7 -13  -1    0.45    0.35
  -7 -13   1    1.01    0.13
   7 -13  -1    0.70    0.18
  -7  13  -1    0.58    0.27
  -7  13  -1    0.90    0.35
  -8 -13  -1   14.00    0.74
  -8  13   1   13.11    0.69
  -8  13   1   14.56    0.72
   8 -13   1   13.64    0.54
   8  13  -1   13.51    0.70
   8 -13   1   13.36    0.74
   8  13  -1   12.33    0.67
  -8 -13   1   13.91    0.51
   8  13   1   13.12    0.68
  -8  13  -1   12.94    0.66
   8  13   1   13.37    0.72
  -8 -13   1   12.38    0.68
  -8  13  -1   14.23    0.78
   8 -13  -1   13.44    0.57
   8 -13  -1   14.17    0.73
  -9 -13  -1    5.76    0.45
  -9  13   1    5.71    0.50
   9  13  -1    4.96    0.44
   9 -13   1    4.87    0.49
  -9  13   1    6.48    0.48
   9  13  -1    6.36    0.50
   9 -13   1    5.52    0.31
   9  13   1    6.57    0.52
   9 -13  -1    5.54    0.50
  -9 -13   1    5.49    0.32
  -9  13  -1    5.25    0.43
   9  13   1    5.83    0.45
  -9  13  -1    5.56    0.48
  -9 -13   1    4.93    0.49
   9 -13  -1    5.14    0.36
 -10  13   1    2.29    0.40
  10 -13   1    2.89    0.46
 -10  13   1    2.87    0.45
  10  13  -1    3.39    0.42
 -10 -13  -1    2.84    0.46
  10  13  -1    2.29    0.37
  10 -13   1    3.01    0.22
  10 -13  -1    2.86    0.45
  10  13   1    2.72    0.41
 -10 -13   1    3.13    0.37
 -10 -13   1    2.31    0.44
 -10  13  -1    2.51    0.45
 -10  13  -1    3.21    0.41
  10 -13  -1    3.03    0.26
  10  13   1    3.41    0.45
  11  13  -1   26.01    1.09
  11  13  -1   26.08    1.08
  11 -13   1   26.54    1.14
 -11 -13  -1   25.61    1.13
 -11  13   1   23.16    1.05
 -11  13   1   24.49    1.07
 -11  13  -1   25.23    1.05
  11 -13  -1   25.65    0.96
  11  13   1   24.65    1.08
 -11  13  -1   25.09    1.12
  11  13   1   24.14    1.06
 -11 -13   1   23.49    1.13
  11 -13  -1   24.62    1.13
  12  13  -1    0.02    0.42
 -12  13   1   -0.46    0.40
 -12  13   1    0.22    0.40
  12 -13   1    0.77    0.44
 -12 -13  -1    0.26    0.44
  12  13  -1   -0.06    0.35
  12  13   1    0.43    0.42
 -12 -13   1    0.13    0.44
  12 -13  -1   -0.28    0.23
 -12  13  -1    0.71    0.41
  12 -13  -1   -0.54    0.42
  12  13   1    0.25    0.37
 -12  13  -1    0.34    0.41
 -13  13   1    0.35    0.50
 -13  13   1    1.18    0.40
 -13 -13  -1    0.27    0.45
  13 -13   1    1.35    0.51
  13  13  -1    0.60    0.42
  13  13  -1    0.09    0.36
  13  13   1    0.73    0.44
  13 -13  -1   -0.13    0.47
 -13  13  -1    0.43    0.40
 -13  13  -1    0.55    0.44
  13  13   1    0.55    0.39
 -13 -13   1    0.78    0.48
  14  13  -1    3.49    0.44
 -14 -13  -1    3.35    0.55
 -14  13   1    3.33    0.46
  14  13  -1    3.31    0.52
 -14  13   1    3.32    0.53
  14 -13   1    1.57    0.56
  14 -13  -1    2.55    0.56
 -14  13  -1    3.42    0.47
  14  13   1    3.40    0.45
 -14 -13   1    3.64    0.54
 -14  13  -1    3.08    0.52
  14  13   1    3.08    0.52
 -15  13   1    1.13    0.52
 -15 -13  -1    1.02    0.52
  15 -13   1    1.16    0.54
  15  13  -1    1.73    0.52
  15 -13  -1    0.58    0.54
 -15  13  -1    1.42    0.51
  15  13   1    0.57    0.50
 -15 -13   1    1.31    0.52
 -15  13  -1    1.48    0.48
 -16  13   1    0.93    0.55
 -16 -13  -1    1.12    0.54
  16 -13   1    0.48    0.57
  16  13  -1    0.24    0.54
  16  13   1    0.59    0.53
 -16 -13   1   -0.26    0.52
  16 -13  -1    1.41    0.58
 -16  13  -1    0.54    0.54
  17  13  -1   -0.12    0.58
 -17  13   1    0.55    0.56
 -17 -13  -1    1.14    0.57
  17 -13   1    0.09    0.60
 -17  13  -1    1.08    0.58
  17 -13  -1    0.24    0.59
 -17 -13   1   -0.10    0.52
  17  13   1   -0.84    0.56
  18 -13   1    1.99    0.65
 -18  13   1    1.05    0.60
  18  13  -1    0.72    0.62
 -18 -13  -1    1.80    0.59
  18 -13  -1    0.45    0.63
  18  13   1    1.58    0.70
 -18 -13   1    1.27    0.59
 -18  13  -1    1.76    0.63
 -19 -13  -1   -0.21    0.60
  19 -13   1   -0.50    0.65
 -19  13   1    0.58    0.64
  19  13  -1    0.78    0.64
  19 -13  -1    0.86    0.66
 -19 -13   1    0.25    0.61
  19  13   1    1.00    0.67
 -19  13  -1    1.06    0.66
  20 -13   1   -0.22    0.65
  20  13  -1   -0.23    0.66
 -20  13   1    0.44    0.66
 -20 -13  -1   -0.30    0.62
  20 -13  -1    0.32    0.67
 -20 -13   1    0.03    0.63
 -20  13  -1    0.01    0.66
  20  13   1   -0.38    0.67
 -21  13   1   -0.57    0.70
  21 -13   1    0.47    0.70
  21  13  -1   -0.33    0.82
 -21 -13  -1    1.52    0.67
  21  13   1   -0.04    0.70
 -21  13  -1    1.25    0.71
  21 -13  -1   -0.57    0.69
 -21 -13   1    1.19    0.67
 -22  13   1   -0.41    0.72
  22  13  -1   -0.24    0.74
 -22 -13  -1    0.30    0.79
  22 -13   1    0.06    0.74
  22  13   1    0.79    0.79
 -22  13  -1   -0.07    0.74
 -22 -13   1   -0.38    0.68
  22 -13  -1   -0.80    0.71
   0 -14  -1   11.40    0.54
   0  14   1   10.17    0.69
   0  14   1   12.15    0.45
   0  14  -1   12.25    0.46
   0 -14   1   10.86    0.63
   0 -14  -1   11.46    0.63
   0  14  -1    9.66    0.67
   0 -14   1   12.02    0.53
   1 -14   1    0.18    0.24
  -1 -14  -1   -0.33    0.22
  -1 -14  -1    0.17    0.11
   1 -14   1    0.14    0.19
  -1  14   1   -0.21    0.27
  -1 -14  -1    0.00    0.30
   1  14  -1   -0.03    0.35
  -1  14   1   -0.11    0.15
  -1 -14   1    0.10    0.14
  -1 -14   1   -0.12    0.22
  -1  14  -1   -0.21    0.34
  -1  14  -1    0.04    0.15
  -1 -14   1   -0.18    0.31
   1 -14  -1    0.37    0.20
   1  14   1   -0.25    0.35
   1 -14  -1    0.29    0.31
   2 -14   1    3.81    0.26
  -2 -14  -1    3.40    0.30
  -2 -14  -1    3.19    0.18
  -2  14   1    3.18    0.24
   2  14  -1    2.96    0.42
   2 -14   1    2.66    0.37
  -2  14   1    3.47    0.43
  -2 -14  -1    2.50    0.36
  -2 -14   1    2.96    0.20
  -2  14  -1    3.71    0.26
  -2 -14   1    3.64    0.30
   2  14   1    4.06    0.44
  -2 -14   1    3.71    0.40
   2 -14  -1    3.68    0.38
   2 -14  -1    3.90    0.27
  -2  14  -1    3.39    0.42
  -3 -14  -1    3.84    0.33
   3  14  -1    4.41    0.44
  -3  14   1    3.67    0.45
   3 -14   1    4.18    0.30
  -3 -14  -1    4.78    0.40
  -3  14   1    4.28    0.28
   3 -14   1    4.33    0.41
  -3 -14   1    4.47    0.23
   3 -14  -1    4.31    0.32
  -3 -14   1    4.16    0.42
  -3 -14   1    3.78    0.32
  -3  14  -1    4.43    0.39
  -3  14  -1    4.12    0.29
   3 -14  -1    4.54    0.41
   3  14   1    4.61    0.46
   4  14  -1    0.13    0.23
  -4  14   1    0.02    0.22
  -4  14   1   -0.25    0.35
  -4 -14  -1    0.52    0.27
   4 -14   1    0.18    0.32
   4  14  -1    0.23    0.35
   4 -14   1    0.28    0.15
  -4 -14  -1   -0.18    0.31
  -4  14  -1    0.24    0.23
   4 -14  -1    0.42    0.26
   4 -14  -1    0.39    0.18
  -4 -14   1    0.03    0.11
  -4  14  -1   -0.53    0.35
  -4 -14   1   -0.09    0.32
   4  14   1   -0.22    0.36
   5 -14   1    2.21    0.20
   5  14  -1    1.87    0.39
  -5 -14  -1    2.12    0.32
   5 -14   1    2.51    0.38
  -5  14   1    1.49    0.40
  -5  14   1    2.18    0.26
   5  14  -1    2.02    0.29
  -5 -14  -1    2.66    0.38
  -5  14  -1    2.02    0.29
   5 -14  -1    2.56    0.23
  -5 -14   1    1.49    0.38
  -5  14  -1    1.64    0.40
  -5 -14   1    2.25    0.15
   5 -14  -1    2.77    0.39
   5  14   1    2.32    0.41
   6 -14   1   -0.03    0.15
   6  14  -1    0.06    0.35
  -6  14   1   -0.20    0.35
  -6 -14  -1    0.38    0.30
   6  14  -1    0.23    0.28
   6 -14   1    0.20    0.34
  -6 -14  -1    0.90    0.36
  -6  14   1   -0.03    0.27
  -6 -14   1   -0.22    0.35
  -6 -14   1    0.48    0.11
  -6  14  -1    0.06    0.29
   6  14   1   -0.28    0.35
   6 -14  -1   -0.21    0.34
  -6  14  -1    0.04    0.37
   6 -14  -1    0.13    0.18
   7 -14   1    9.02    0.65
  -7  14   1   10.92    0.66
  -7  14   1    9.97    0.54
   7  14  -1    9.51    0.69
   7  14  -1    9.10    0.57
   7 -14   1    9.93    0.43
  -7 -14  -1    9.87    0.65
   7  14   1    9.00    0.57
  -7  14  -1   10.29    0.66
   7  14   1   10.18    0.71
  -7  14  -1    9.61    0.55
  -7 -14   1   10.66    0.67
   7 -14  -1    9.97    0.65
   7 -14  -1    9.94    0.46
   8  14  -1    0.02    0.35
  -8  14   1    0.31    0.38
   8 -14   1   -0.08    0.30
  -8  14   1    0.18    0.34
  -8 -14  -1   -0.44    0.37
   8  14  -1    0.46    0.33
   8 -14   1    0.55    0.16
   8 -14  -1    0.44    0.20
  -8  14  -1    0.22    0.38
   8  14   1    0.60    0.37
  -8  14  -1   -0.02    0.34
  -8 -14   1    0.06    0.30
   8 -14  -1   -0.01    0.38
   8  14   1    0.08    0.32
  -9  14   1    3.15    0.47
   9  14  -1    2.89    0.40
  -9 -14  -1    2.96    0.45
  -9  14   1    3.11    0.39
   9  14  -1    2.70    0.45
   9 -14   1    2.99    0.21
   9 -14   1    2.03    0.45
   9  14   1    2.87    0.40
  -9  14  -1    2.81    0.43
   9  14   1    3.29    0.47
  -9  14  -1    3.09    0.43
   9 -14  -1    2.92    0.25
   9 -14  -1    3.24    0.46
  -9 -14   1    2.77    0.38
  10 -14   1   -0.54    0.41
 -10 -14  -1    0.22    0.42
  10  14  -1   -0.07    0.38
 -10  14   1    1.15    0.42
  10  14  -1    0.12    0.39
 -10  14   1    0.15    0.38
  10 -14  -1    0.34    0.22
 -10  14  -1    0.32    0.36
 -10 -14   1    0.23    0.41
  10  14   1    0.59    0.43
  10 -14  -1   -0.19    0.41
  10  14   1   -0.31    0.37
 -10  14  -1    0.63    0.39
 -11 -14  -1    0.70    0.44
  11  14  -1   -0.42    0.39
 -11  14   1   -0.35    0.36
 -11  14   1   -0.02    0.38
  11  14  -1    0.38    0.39
  11 -14   1    0.79    0.44
 -11  14  -1   -0.49    0.37
  11 -14  -1   -0.20    0.42
  11  14   1    0.48    0.36
  11  14   1   -0.16    0.40
 -11 -14   1   -0.02    0.42
  11 -14  -1   -0.28    0.25
 -11  14  -1    0.34    0.44
  12  14  -1    0.03    0.41
 -12  14   1    0.52    0.37
 -12  14   1    0.47    0.42
  12  14  -1    0.33    0.40
  12 -14   1   -0.39    0.45
 -12 -14  -1   -0.45    0.43
 -12  14  -1   -0.09    0.41
  12  14   1   -0.09    0.40
  12 -14  -1    0.12    0.45
 -12  14  -1   -0.05    0.43
  12  14   1   -0.11    0.42
 -12 -14   1   -0.10    0.43
 -13 -14  -1    3.18    0.53
 -13  14   1    1.96    0.47
  13  14  -1    2.35    0.50
  13  14  -1    2.11    0.43
 -13  14   1    2.58    0.46
  13 -14   1    1.33    0.53
 -13  14  -1    2.36    0.54
 -13  14  -1    3.09    0.49
  13  14   1    2.89    0.45
  13 -14  -1    1.67    0.55
  13  14   1    1.89    0.54
 -13 -14   1    1.00    0.47
 -14  14   1    0.16    0.48
 -14 -14  -1    0.43    0.49
  14  14  -1    0.66    0.49
  14 -14   1    1.22    0.55
  14  14  -1    0.94    0.39
 -14  14   1    0.22    0.43
 -14  14  -1    0.27    0.47
  14  14   1    0.54    0.44
  14  14   1   -0.15    0.48
 -14  14  -1    0.57    0.38
  14 -14  -1   -1.45    0.50
 -14 -14   1    0.66    0.50
  15  14  -1    2.74    0.56
 -15  14   1    2.67    0.55
  15 -14   1    2.42    0.61
 -15 -14  -1    3.32    0.57
 -15  14  -1    4.09    0.59
 -15  14  -1    2.37    0.56
 -15 -14   1    3.56    0.56
  15 -14  -1    2.61    0.61
  15  14   1    2.02    0.54
  16  14  -1    0.15    0.54
 -16  14   1    0.62    0.62
 -16 -14  -1    0.56    0.54
  16 -14   1   -0.31    0.57
 -16  14  -1   -0.10    0.53
 -16 -14   1    0.39    0.53
  16 -14  -1   -0.36    0.56
  16  14   1    0.70    0.56
 -17  14   1   -0.28    0.55
  17  14  -1   -0.43    0.64
  17 -14   1   -0.28    0.59
 -17 -14  -1   -0.43    0.56
  17  14   1   -0.05    0.65
  17 -14  -1   -0.98    0.58
 -17 -14   1   -0.58    0.57
 -17  14  -1   -0.55    0.57
  18  14  -1   -1.27    0.57
 -18  14   1    0.44    0.62
  18 -14   1    0.33    0.65
 -18 -14  -1    0.27    0.61
 -18 -14   1    1.21    0.61
  18  14   1   -0.74    0.63
 -18  14  -1    0.32    0.62
  18 -14  -1   -1.04    0.62
  19 -14   1   -0.93    0.67
 -19  14   1   -0.31    0.65
 -19 -14  -1    0.60    0.62
  19  14  -1   -0.60    0.63
 -19 -14   1    0.14    0.70
 -19  14  -1   -0.79    0.64
  19  14   1    0.43    0.65
  19 -14  -1   -0.34    0.68
 -20 -14  -1    0.26    0.65
 -20  14   1   -1.33    0.77
  20 -14   1   -0.11    0.71
  20  14  -1    0.76    0.70
 -20 -14   1    0.78    0.67
 -20  14  -1    0.82    0.70
  20  14   1   -0.01    0.68
  20 -14  -1   -0.05    0.70
 -21  14   1    0.36    0.73
  21 -14   1   -0.89    0.73
 -21 -14  -1   -0.11    0.67
  21  14  -1    0.86    0.75
  21 -14  -1   -0.41    0.71
 -21 -14   1    0.37    0.69
 -21  14  -1    0.38    0.82
  21  14   1   -0.43    0.75
  22  14  -1    0.18    0.79
 -22  14   1    0.54    0.75
  22 -14   1   -0.36    0.77
 -22 -14  -1    1.09    0.72
 -22 -14   1    1.03    0.72
  22  14   1    1.50    0.79
 -22  14  -1    0.54    0.78
  22 -14  -1   -0.42    0.76
   0  15   1   -0.19    0.39
   0 -15   1    0.08    0.21
   0 -15   1    0.02    0.33
   0 -15  -1   -0.08    0.25
   0  15   1   -0.06    0.14
   0  15  -1   -0.24    0.29
   0 -15  -1    0.03    0.20
  -1  15   1    3.17    0.22
  -1 -15  -1    2.50    0.17
   1  15  -1    2.36    0.36
  -1 -15  -1    2.75    0.31
   1 -15   1    2.33    0.39
  -1  15   1    2.51    0.37
  -1 -15  -1    2.77    0.38
  -1 -15   1    3.45    0.27
  -1  15  -1    2.02    0.43
  -1 -15   1    2.46    0.20
   1  15   1    2.35    0.45
   1 -15  -1    2.44    0.37
  -1  15  -1    3.29    0.23
   1 -15  -1    3.19    0.27
  -1 -15   1    2.73    0.38
  -2  15   1    7.91    0.40
  -2 -15  -1    7.50    0.57
   2  15  -1    6.85    0.55
   2 -15   1    8.68    0.42
  -2 -15  -1    8.40    0.47
   2 -15   1    6.63    0.51
  -2 -15  -1    7.65    0.30
  -2  15   1    7.46    0.56
   2 -15  -1    7.10    0.51
   2 -15  -1    7.66    0.43
  -2 -15   1    7.95    0.49
  -2 -15   1    6.59    0.51
  -2  15  -1    7.66    0.40
   2  15   1    7.98    0.58
  -2  15  -1    7.98    0.53
  -2 -15   1    7.59    0.34
  -3 -15  -1    0.35    0.30
  -3  15   1    0.67    0.39
  -3  15   1    0.87    0.21
  -3 -15  -1    0.16    0.33
   3  15  -1    0.64    0.38
   3 -15   1    0.49    0.34
   3 -15   1    0.50    0.19
  -3 -15   1    0.41    0.25
   3 -15  -1    0.48    0.21
  -3 -15   1    0.74    0.13
  -3 -15   1    0.01    0.34
   3  15   1    0.35    0.40
  -3  15  -1    0.44    0.21
   3 -15  -1    0.81    0.34
  -3  15  -1    0.54    0.39
  -4 -15  -1    1.70    0.34
   4  15  -1    0.65    0.25
   4  15  -1    0.94    0.39
  -4  15   1    1.10    0.24
   4 -15   1    1.77    0.20
  -4  15   1    0.95    0.41
  -4 -15  -1    0.68    0.36
   4 -15   1    1.00    0.29
  -4 -15   1    0.53    0.12
   4 -15  -1    1.51    0.22
  -4  15  -1    0.89    0.26
   4  15   1    1.21    0.41
   4 -15  -1    0.64    0.34
  -4  15  -1   -0.07    0.39
  -4 -15   1    1.00    0.36
  -5  15   1    5.95    0.52
  -5 -15  -1    5.88    0.43
   5 -15   1    5.89    0.34
   5 -15   1    4.77    0.48
   5  15  -1    6.11    0.51
  -5  15   1    5.98    0.38
  -5 -15  -1    4.89    0.48
   5  15  -1    5.92    0.42
  -5  15  -1    4.87    0.51
  -5  15  -1    5.59    0.38
   5 -15  -1    5.68    0.37
  -5 -15   1    5.60    0.48
   5 -15  -1    5.44    0.48
   5  15   1    6.12    0.52
  -6 -15  -1   10.05    0.67
  -6  15   1    8.75    0.68
   6 -15   1    8.44    0.66
  -6 -15  -1   11.53    0.62
   6  15  -1    8.72    0.56
   6 -15   1   10.60    0.45
   6  15  -1   10.15    0.67
  -6  15   1   10.55    0.53
  -6 -15   1   10.20    0.67
   6 -15  -1   10.34    0.48
  -6  15  -1   10.06    0.53
  -6  15  -1   10.13    0.70
   6 -15  -1   10.21    0.59
   6  15   1   10.11    0.76
  -7  15   1   -0.38    0.31
   7 -15   1    0.41    0.38
  -7 -15  -1    0.25    0.39
   7 -15   1    0.37    0.16
  -7  15   1    0.21    0.40
   7  15  -1   -0.08    0.38
   7  15  -1    0.39    0.31
  -7  15  -1   -0.36    0.31
   7 -15  -1   -0.45    0.37
  -7 -15   1    0.10    0.36
  -7  15  -1    0.39    0.40
   7 -15  -1    0.30    0.20
   7  15   1    0.75    0.40
   7  15   1    0.35    0.35
  -8  15   1    3.79    0.53
   8  15  -1    5.00    0.48
   8  15  -1    4.09    0.42
  -8 -15  -1    4.76    0.50
   8 -15   1    4.70    0.29
   8 -15   1    2.98    0.47
  -8  15   1    5.27    0.44
   8 -15  -1    5.28    0.36
   8 -15  -1    3.88    0.49
  -8  15  -1    4.33    0.55
  -8 -15   1    3.84    0.48
   8  15   1    4.54    0.49
  -8  15  -1    4.14    0.40
   8  15   1    3.67    0.41
  -9  15   1   14.94    0.75
  -9  15   1   16.23    0.83
  -9 -15  -1   16.02    0.86
   9 -15   1   14.00    0.86
   9  15  -1   15.53    0.86
   9  15  -1   16.42    0.78
   9  15   1   14.76    0.82
   9  15   1   15.38    0.78
  -9  15  -1   15.66    0.84
  -9  15  -1   14.79    0.75
   9 -15  -1   13.35    0.85
   9 -15  -1   15.79    0.65
  -9 -15   1   14.95    0.85
 -10  15   1    1.52    0.39
  10  15  -1    1.02    0.41
 -10  15   1    1.53    0.49
  10 -15   1    1.31    0.48
  10  15  -1    1.21    0.44
 -10 -15  -1    1.96    0.47
 -10  15  -1    1.26    0.38
  10 -15  -1    1.60    0.25
  10  15   1    1.21    0.40
  10 -15  -1    1.30    0.47
 -10 -15   1    1.73    0.46
 -10  15  -1    2.06    0.45
  10  15   1    1.29    0.46
 -11  15   1   -0.47    0.44
  11 -15   1    0.74    0.46
 -11  15   1   -0.59    0.39
 -11 -15  -1    0.43    0.47
  11  15  -1   -0.28    0.41
  11  15  -1    0.04    0.41
 -11  15  -1    0.01    0.39
 -11  15  -1    0.31    0.47
  11  15   1   -0.24    0.41
 -11 -15   1   -0.33    0.43
  11  15   1   -0.46    0.43
  11 -15  -1   -0.46    0.45
 -12  15   1    0.24    0.41
 -12 -15  -1    0.71    0.48
  12  15  -1    0.07    0.43
  12  15  -1    0.99    0.43
 -12  15   1    0.02    0.42
  12 -15   1    0.48    0.48
  12  15   1    0.63    0.44
 -12  15  -1    0.92    0.42
 -12  15  -1    0.86    0.43
  12 -15  -1    0.37    0.49
  12  15   1    0.72    0.46
 -12 -15   1    1.01    0.47
  13  15  -1    0.10    0.45
  13 -15   1   -1.16    0.51
  13  15  -1    0.49    0.43
 -13  15   1   -0.16    0.44
 -13 -15  -1    0.86    0.49
 -13  15   1    0.10    0.45
 -13 -15   1   -0.09    0.48
  13  15   1   -0.28    0.43
  13  15   1    0.27    0.47
 -13  15  -1   -0.18    0.45
  13 -15  -1   -0.45    0.52
 -13  15  -1   -0.51    0.46
  14 -15   1   -0.20    0.54
 -14 -15  -1   -0.42    0.50
 -14  15   1    0.49    0.46
  14  15  -1   -0.60    0.50
  14  15  -1    0.55    0.43
 -14  15   1    0.03    0.48
 -14 -15   1   -0.13    0.51
  14 -15  -1   -1.04    0.53
 -14  15  -1    0.29    0.48
  14  15   1    0.96    0.46
 -14  15  -1    0.47    0.50
  14  15   1   -0.11    0.50
 -15  15   1    2.70    0.57
  15  15  -1    3.59    0.58
  15 -15   1    3.03    0.67
 -15 -15  -1    4.20    0.60
 -15  15  -1    4.59    0.62
  15 -15  -1    2.81    0.65
 -15  15  -1    2.66    0.57
  15  15   1    2.48    0.57
 -15 -15   1    3.72    0.63
  16 -15   1    1.14    0.63
 -16 -15  -1    2.30    0.59
  16  15  -1    2.27    0.60
 -16  15   1    1.53    0.58
 -16  15  -1    2.66    0.61
  16 -15  -1    1.56    0.62
  16  15   1    2.09    0.59
 -16 -15   1    2.48    0.61
  17 -15   1   -0.65    0.63
 -17 -15  -1    0.80    0.60
 -17  15   1   -0.07    0.60
  17  15  -1    1.58    0.63
  17 -15  -1   -0.39    0.63
 -17  15  -1    0.16    0.58
 -17 -15   1    0.26    0.59
  17  15   1   -0.70    0.58
 -18 -15  -1    0.48    0.62
  18  15  -1    1.42    0.65
 -18  15   1    1.00    0.65
  18 -15   1   -0.36    0.66
  18  15   1    0.14    0.72
 -18  15  -1   -0.22    0.62
 -18 -15   1    1.57    0.62
  18 -15  -1   -0.01    0.65
 -19 -15  -1    1.02    0.64
  19 -15   1   -0.41    0.67
 -19  15   1    0.02    0.66
  19  15  -1    0.39    0.69
 -19 -15   1   -0.01    0.63
 -19  15  -1    0.70    0.67
  19 -15  -1   -0.50    0.66
  19  15   1   -1.18    0.66
 -20 -15  -1    1.72    0.69
  20 -15   1    1.08    0.76
 -20  15   1    1.40    0.71
  20  15  -1    1.61    0.74
 -20  15  -1   -0.13    0.70
  20 -15  -1   -0.03    0.73
 -20 -15   1    1.20    0.68
  20  15   1    0.78    0.73
  21 -15   1    1.30    0.79
  21  15  -1    1.18    0.77
 -21 -15  -1    0.71    0.72
 -21  15   1    1.13    0.76
 -21  15  -1    1.87    0.86
 -21 -15   1    1.63    0.74
  21 -15  -1   -0.75    0.75
  21  15   1    0.94    0.86
   0  16   1    2.46    0.47
   0  16   1    3.48    0.21
   0 -16  -1    3.84    0.32
   0 -16   1    2.21    0.42
   0 -16   1    2.40    0.22
   0  16  -1    2.03    0.46
   0 -16   1    4.16    0.31
   0 -16  -1    3.39    0.43
  -1 -16  -1    1.02    0.28
  -1  16   1    1.83    0.45
  -1 -16  -1    1.14    0.39
   1 -16   1    1.23    0.23
   1 -16   1    1.39    0.38
  -1 -16  -1    1.18    0.15
  -1  16   1    1.27    0.19
   1  16  -1    1.44    0.44
   1 -16  -1    1.09    0.37
  -1 -16   1    1.15    0.18
  -1 -16   1    0.98    0.38
  -1  16  -1    1.17    0.20
   1 -16  -1    1.05    0.25
  -1  16  -1    1.06    0.43
  -1 -16   1    1.20    0.26
   1  16   1    1.84    0.45
   2 -16   1   17.71    0.64
  -2  16   1   15.05    0.59
   2 -16   1   13.27    0.78
   2  16  -1   12.19    0.73
  -2  16   1   12.58    0.82
  -2 -16  -1   13.69    0.77
  -2 -16  -1   16.88    0.72
   2 -16  -1   16.41    0.64
  -2  16  -1   12.56    0.82
  -2 -16   1   17.08    0.67
  -2  16  -1   14.37    0.59
  -2 -16   1   12.50    0.54
   2  16   1   12.92    0.83
  -2 -16   1   15.13    0.78
   2 -16  -1   13.22    0.77
   3  16  -1    1.18    0.43
   3 -16   1    1.04    0.39
  -3  16   1    0.92    0.23
  -3  16   1    0.30    0.44
  -3 -16  -1    1.02    0.39
   3 -16   1    1.34    0.22
  -3 -16  -1    1.32    0.33
   3  16   1    1.30    0.45
  -3 -16   1    1.03    0.31
  -3 -16   1    1.55    0.29
   3 -16  -1    0.44    0.38
  -3  16  -1    1.47    0.24
  -3 -16   1    1.11    0.15
  -3  16  -1    0.95    0.43
   3 -16  -1    1.73    0.24
   4  16  -1    0.50    0.30
  -4 -16  -1    0.71    0.30
  -4  16   1    0.24    0.43
   4 -16   1    1.24    0.20
   4  16  -1    0.85    0.42
  -4 -16  -1    0.44    0.39
   4 -16   1    0.12    0.38
  -4  16   1    1.01    0.24
   4 -16  -1    0.81    0.39
  -4 -16   1    0.06    0.38
  -4  16  -1    1.22    0.26
   4 -16  -1    0.84    0.23
   4  16   1    0.50    0.43
  -4  16  -1    0.86    0.43
  -5  16   1    4.67    0.36
   5 -16   1    5.20    0.33
   5  16  -1    5.16    0.51
  -5  16   1    4.68    0.52
   5  16  -1    4.41    0.37
  -5 -16  -1    4.13    0.47
  -5 -16  -1    4.45    0.44
   5 -16   1    3.71    0.47
  -5 -16   1    4.19    0.49
  -5  16  -1    4.70    0.37
   5 -16  -1    4.38    0.48
  -5  16  -1    3.48    0.51
   5  16   1    5.05    0.52
   5 -16  -1    4.83    0.31
  -6 -16  -1    0.23    0.34
  -6 -16  -1    0.19    0.40
   6 -16   1    0.01    0.39
   6 -16   1    0.24    0.18
  -6  16   1    0.40    0.49
  -6  16   1    0.39    0.30
   6  16  -1   -0.19    0.40
   6  16  -1    0.23    0.30
  -6  16  -1    0.13    0.27
   6 -16  -1    0.78    0.40
  -6  16  -1   -0.03    0.42
   6 -16  -1   -0.15    0.20
  -6 -16   1    0.37    0.41
   6  16   1    0.21    0.42
  -7  16   1    8.24    0.65
   7 -16   1    5.87    0.55
   7  16  -1    7.98    0.57
   7  16  -1    7.81    0.55
   7 -16   1    6.59    0.38
  -7 -16  -1    6.44    0.57
  -7  16   1    7.37    0.48
  -7  16  -1    7.48    0.59
   7  16   1    7.65    0.59
  -7  16  -1    7.42    0.48
   7  16   1    6.78    0.48
   7 -16  -1    7.54    0.57
  -7 -16   1    6.35    0.51
   7 -16  -1    6.38    0.41
   8  16  -1    1.09    0.42
  -8 -16  -1    0.27    0.44
   8  16  -1    1.03    0.40
   8 -16   1    0.52    0.43
  -8  16   1    0.91    0.37
  -8  16   1    0.44    0.44
  -8  16  -1    0.80    0.38
   8  16   1    0.78    0.49
   8 -16  -1    0.56    0.21
   8  16   1    0.79    0.36
  -8 -16   1    1.02    0.44
   8 -16  -1    0.17    0.41
  -8  16  -1    0.77    0.44
  -9 -16  -1    7.73    0.62
  -9  16   1    7.80    0.65
   9  16  -1    8.19    0.64
   9 -16   1    7.43    0.62
  -9  16   1    8.75    0.58
   9  16  -1    7.23    0.53
   9  16   1    7.84    0.60
   9 -16  -1    7.05    0.62
  -9  16  -1    7.45    0.52
  -9  16  -1    8.04    0.62
   9 -16  -1    7.46    0.49
  -9 -16   1    7.84    0.64
   9  16   1    7.78    0.55
  10  16  -1    1.93    0.50
 -10  16   1    1.54    0.53
 -10  16   1    2.01    0.45
  10  16  -1    1.11    0.43
 -10 -16  -1    2.34    0.51
  10 -16   1    2.28    0.50
 -10  16  -1    2.25    0.46
 -10 -16   1    2.98    0.51
  10  16   1    2.32    0.46
 -10  16  -1    1.89    0.53
  10 -16  -1    1.23    0.50
  10  16   1    1.44    0.43
  11  16  -1    0.73    0.41
 -11  16   1    0.81    0.44
 -11  16   1    0.54    0.42
 -11 -16  -1    0.57    0.50
  11  16  -1    0.78    0.44
  11 -16   1    0.47    0.50
 -11  16  -1    0.53    0.41
  11  16   1    0.38    0.43
  11  16   1    0.86    0.49
 -11  16  -1    0.01    0.51
 -11 -16   1    1.25    0.50
  11 -16  -1   -0.17    0.47
  12  16  -1    0.90    0.46
 -12  16   1    0.10    0.50
  12  16  -1    0.01    0.39
  12 -16   1    0.14    0.52
 -12 -16  -1    0.33    0.51
 -12  16   1    0.13    0.49
 -12 -16   1    0.22    0.49
 -12  16  -1   -0.39    0.50
 -12  16  -1   -0.02    0.51
  12  16   1   -0.11    0.46
  12 -16  -1    0.24    0.40
  12  16   1    0.21    0.41
 -13 -16  -1    1.72    0.54
  13 -16   1    1.51    0.57
  13  16  -1    1.98    0.57
 -13  16   1    1.87    0.56
 -13  16   1    2.21    0.52
  13  16  -1    1.41    0.46
 -13  16  -1    1.97    0.51
  13 -16  -1    1.39    0.57
  13  16   1    1.50    0.49
  13  16   1    1.76    0.50
 -13 -16   1    1.06    0.53
 -13  16  -1    1.78    0.52
  14  16  -1    2.21    0.57
 -14  16   1    1.82    0.52
 -14 -16  -1    2.47    0.58
  14 -16   1    1.47    0.59
  14  16  -1    1.22    0.53
 -14  16   1    1.41    0.53
 -14  16  -1    2.57    0.55
 -14  16  -1    2.80    0.50
 -14 -16   1    2.37    0.57
  14 -16  -1    1.96    0.59
  14  16   1    2.06    0.55
  14  16   1    2.77    0.52
  15  16  -1    1.30    0.56
  15 -16   1    0.43    0.60
 -15 -16  -1    2.34    0.59
 -15  16   1    0.65    0.55
 -15  16  -1    0.19    0.56
  15 -16  -1    1.10    0.61
 -15  16  -1    0.05    0.54
 -15 -16   1    1.05    0.58
  15  16   1    0.33    0.55
  16  16  -1    0.47    0.58
 -16  16   1    0.49    0.57
 -16 -16  -1    1.36    0.60
  16 -16   1    0.62    0.66
 -16  16  -1    1.96    0.60
  16  16   1    1.11    0.59
  16 -16  -1    0.67    0.64
 -16 -16   1    1.50    0.59
  17  16  -1    1.53    0.64
 -17 -16  -1    1.72    0.63
  17 -16   1    2.60    0.70
 -17  16   1    2.15    0.63
 -17  16  -1    2.75    0.65
 -17 -16   1    2.73    0.66
  17  16   1    1.87    0.64
  17 -16  -1   -0.14    0.66
 -18 -16  -1    1.42    0.66
 -18  16   1    0.88    0.65
  18 -16   1    0.40    0.70
  18  16  -1   -0.16    0.65
  18  16   1    1.79    0.68
 -18  16  -1    1.01    0.74
  18 -16  -1    0.45    0.68
 -18 -16   1    1.18    0.65
 -19 -16  -1    0.60    0.76
  19 -16   1    1.22    0.77
 -19  16   1    1.67    0.70
  19  16  -1    1.84    0.72
 -19 -16   1    0.88    0.66
  19 -16  -1    0.16    0.74
 -19  16  -1    1.43    0.70
  19  16   1    1.14    0.80
 -20  16   1   -0.21    0.72
 -20 -16  -1    1.14    0.71
  20  16  -1   -0.04    0.72
  20 -16   1    0.56    0.76
  20 -16  -1    0.15    0.74
 -20 -16   1    0.20    0.69
 -20  16  -1    0.08    0.70
  20  16   1   -1.04    0.72
 -21 -16  -1    0.60    0.73
 -21  16   1    1.10    0.75
  21  16  -1    1.42    0.78
  21 -16   1   -0.49    0.80
  21 -16  -1    0.32    0.80
 -21 -16   1    0.96    0.72
  21  16   1   -0.43    0.78
 -21  16  -1    1.42    0.87
   0 -17   1   -0.06    0.18
   0  17   1   -0.15    0.35
   0 -17   1   -0.12    0.24
   0 -17  -1   -0.11    0.26
   0 -17   1    0.01    0.40
   0  17  -1   -0.18    0.34
   0 -17  -1   -0.08    0.38
   0  17   1    0.34    0.16
  -1  17   1   -0.03    0.18
   1 -17   1   -0.17    0.23
  -1  17   1    0.41    0.45
   1  17  -1   -0.16    0.43
  -1 -17  -1   -0.15    0.29
  -1 -17  -1    0.13    0.26
   1 -17   1    0.37    0.39
   1 -17  -1    0.40    0.39
   1 -17  -1   -0.06    0.25
  -1  17  -1    0.27    0.20
   1  17   1    0.27    0.44
  -1 -17   1    0.19    0.40
  -1 -17   1    0.12    0.17
  -1 -17   1    0.14    0.26
  -1  17  -1    0.15    0.35
  -2 -17  -1    4.27    0.48
   2 -17   1    4.50    0.33
   2 -17   1    4.11    0.49
   2  17  -1    4.63    0.53
  -2  17   1    3.74    0.53
  -2 -17  -1    5.08    0.40
  -2  17   1    4.80    0.30
   2 -17  -1    4.30    0.33
   2  17   1    3.73    0.54
  -2  17  -1    3.85    0.53
  -2  17  -1    4.08    0.31
   2 -17  -1    4.50    0.49
  -2 -17   1    5.05    0.38
  -2 -17   1    4.62    0.48
  -3 -17  -1    1.59    0.34
  -3  17   1    2.09    0.49
  -3 -17  -1    1.80    0.32
   3  17  -1    1.66    0.48
   3 -17   1    1.69    0.44
   3 -17   1    1.24    0.24
  -3  17   1    1.63    0.26
   3  17   1    1.19    0.48
  -3 -17   1    1.61    0.43
   3 -17  -1    1.18    0.43
  -3  17  -1    1.99    0.47
  -3  17  -1    1.65    0.26
   3 -17  -1    2.10    0.25
  -4  17   1    0.91    0.28
   4 -17   1    0.86    0.42
   4 -17   1    1.29    0.22
  -4  17   1    0.93    0.47
   4  17  -1    0.79    0.46
  -4 -17  -1    0.79    0.36
  -4 -17  -1    0.69    0.41
   4  17  -1    1.33    0.28
  -4 -17   1    0.51    0.40
  -4  17  -1    0.99    0.46
   4  17   1    1.16    0.48
   4 -17  -1    1.62    0.42
  -4  17  -1    0.65    0.26
   4 -17  -1    0.87    0.23
  -5  17   1    1.39    0.30
  -5  17   1    1.01    0.48
   5 -17   1    1.90    0.23
  -5 -17  -1    1.61    0.44
   5  17  -1    1.62    0.32
   5 -17   1    1.91    0.45
  -5 -17  -1    1.34    0.35
   5  17  -1    1.50    0.46
   5  17   1    2.14    0.49
   5 -17  -1    1.29    0.36
  -5 -17   1    2.23    0.44
   5 -17  -1    1.95    0.24
  -5  17  -1    2.07    0.48
  -5  17  -1    1.66    0.31
  -6 -17  -1    0.77    0.36
  -6 -17  -1    0.55    0.42
   6  17  -1    0.49    0.44
   6 -17   1    0.46    0.19
  -6  17   1    0.33    0.31
  -6  17   1    0.66    0.45
   6  17  -1    0.57    0.36
   6 -17   1    1.03    0.45
  -6 -17   1    0.75    0.43
  -6  17  -1    0.76    0.29
  -6  17  -1    0.06    0.46
   6  17   1    0.14    0.46
   6 -17  -1    0.22    0.43
   6 -17  -1    0.81    0.23
   7  17  -1    2.28    0.47
  -7 -17  -1    2.40    0.47
  -7  17   1    2.10    0.34
   7  17  -1    2.02    0.38
  -7  17   1    2.01    0.55
   7 -17   1    1.80    0.49
   7  17   1    1.91    0.37
   7  17   1    2.37    0.49
   7 -17  -1    2.46    0.26
  -7  17  -1    2.76    0.56
   7 -17  -1    1.58    0.47
  -7  17  -1    2.88    0.35
  -7 -17   1    2.26    0.47
   8  17  -1    3.33    0.49
  -8  17   1    2.96    0.58
  -8  17   1    3.60    0.43
   8  17  -1    1.98    0.40
   8 -17   1    2.95    0.51
  -8 -17  -1    2.16    0.49
   8 -17  -1    2.82    0.50
   8  17   1    2.61    0.41
  -8  17  -1    2.91    0.38
   8  17   1    3.20    0.52
  -8 -17   1    3.15    0.50
  -8  17  -1    3.61    0.59
  -9  17   1    3.25    0.46
   9  17  -1    3.50    0.45
  -9  17   1    3.28    0.52
   9  17  -1    3.39    0.54
  -9 -17  -1    2.87    0.51
   9 -17   1    1.92    0.51
  -9  17  -1    3.03    0.41
  -9 -17   1    2.59    0.52
   9 -17  -1    2.61    0.51
   9  17   1    3.10    0.43
   9  17   1    2.76    0.50
  -9  17  -1    3.23    0.52
  10  17  -1   -0.37    0.48
  10  17  -1   -0.40    0.41
 -10  17   1    0.57    0.53
  10 -17   1   -0.30    0.48
 -10 -17  -1    0.43    0.47
 -10  17   1   -0.99    0.36
  10  17   1    0.13    0.50
 -10  17  -1   -0.17    0.39
 -10 -17   1    0.19    0.48
 -10  17  -1    0.74    0.48
  10 -17  -1   -0.05    0.48
  10  17   1    0.13    0.42
 -11  17   1   -0.01    0.53
  11 -17   1    0.60    0.53
  11  17  -1    0.18    0.42
 -11 -17  -1    0.18    0.49
 -11  17   1    0.53    0.48
  11  17  -1   -0.27    0.50
  11 -17  -1   -0.19    0.52
 -11  17  -1    0.96    0.49
  11  17   1   -0.34    0.43
 -11  17  -1    0.05    0.48
  11  17   1    0.68    0.45
 -11 -17   1   -0.13    0.49
 -12 -17  -1    0.18    0.52
  12  17  -1    0.72    0.48
 -12  17   1   -0.09    0.45
 -12  17   1   -0.36    0.46
  12 -17   1   -0.67    0.54
  12  17  -1   -0.16    0.52
  12  17   1    0.51    0.48
 -12  17  -1   -0.34    0.44
  12  17   1    0.31    0.51
 -12 -17   1    0.45    0.53
 -12  17  -1    0.24    0.48
  12 -17  -1    0.31    0.55
 -13  17   1    0.90    0.48
 -13 -17  -1    0.69    0.56
  13  17  -1    0.60    0.47
  13  17  -1    0.90    0.58
  13 -17   1    0.43    0.58
 -13  17   1    1.58    0.56
  13  17   1    0.31    0.51
 -13  17  -1    0.32    0.49
 -13  17  -1    0.66    0.48
  13 -17  -1   -0.58    0.55
  13  17   1   -0.06    0.48
 -13 -17   1    1.45    0.54
 -14 -17  -1    1.98    0.59
  14  17  -1    1.36    0.59
  14 -17   1    0.07    0.60
 -14  17   1    1.77    0.57
 -14  17   1    0.75    0.53
  14  17  -1    1.21    0.61
  14 -17  -1    0.17    0.60
  14  17   1    1.18    0.55
 -14  17  -1    1.40    0.54
  14  17   1    0.34    0.48
 -14 -17   1    0.84    0.57
 -14  17  -1    2.17    0.57
  15 -17   1    0.81    0.65
  15  17  -1    0.13    0.64
 -15 -17  -1    0.50    0.57
 -15  17   1    0.58    0.56
  15 -17  -1    0.18    0.64
 -15  17  -1    2.14    0.66
 -15 -17   1    0.36    0.57
  15  17   1    1.25    0.57
 -15  17  -1   -0.19    0.54
 -16 -17  -1    0.42    0.59
  16  17  -1    1.26    0.70
 -16  17   1    1.45    0.68
  16 -17   1   -0.36    0.65
 -16  17  -1    0.64    0.61
  16 -17  -1   -0.93    0.74
 -16 -17   1    0.50    0.59
  16  17   1    0.32    0.59
 -17 -17  -1    0.52    0.62
  17 -17   1    0.64    0.71
 -17  17   1    0.76    0.63
  17  17  -1    0.67    0.73
  17  17   1    0.39    0.64
  17 -17  -1   -0.59    0.69
 -17 -17   1    1.72    0.67
 -17  17  -1   -0.32    0.62
  18 -17   1   -0.62    0.73
 -18 -17  -1   -0.17    0.65
 -18  17   1   -0.08    0.67
  18  17  -1   -0.12    0.75
  18 -17  -1   -0.57    0.71
 -18 -17   1    1.14    0.66
 -18  17  -1   -0.01    0.66
  18  17   1    0.01    0.68
 -19 -17  -1    1.13    0.69
  19  17  -1   -0.25    0.80
 -19  17   1   -1.22    0.68
  19 -17   1   -0.10    0.76
 -19  17  -1    0.30    0.69
  19  17   1    0.51    0.71
 -19 -17   1    1.10    0.67
  19 -17  -1   -0.73    0.72
  20  17  -1    1.31    0.86
  20 -17   1    0.45    0.89
 -20  17   1    0.64    0.73
 -20 -17  -1    0.08    0.71
 -20 -17   1    0.43    0.72
 -20  17  -1    0.69    0.82
  20 -17  -1   -0.80    0.73
  20  17   1   -0.25    0.72
   0  18  -1   22.53    1.12
   0 -18   1   21.16    1.06
   0 -18  -1   25.66    0.95
   0 -18  -1   21.82    1.06
   0 -18   1   26.68    0.94
   0 -18   1   20.10    0.83
   0  18   1   21.48    1.12
   1  18  -1    7.90    0.63
   1 -18   1    6.82    0.58
  -1  18   1    7.43    0.64
  -1 -18  -1    6.44    0.46
   1 -18   1    6.93    0.46
  -1 -18  -1    7.02    0.59
  -1  18   1    7.28    0.38
  -1  18  -1    7.59    0.41
   1 -18  -1    7.01    0.58
   1 -18  -1    6.87    0.49
   1  18   1    8.22    0.66
  -1 -18   1    6.79    0.58
  -1  18  -1    7.44    0.64
  -1 -18   1    7.33    0.50
  -2  18   1    6.32    0.63
  -2 -18  -1    5.64    0.57
   2  18  -1    4.92    0.60
  -2 -18  -1    8.34    0.52
   2 -18   1    8.42    0.47
  -2  18   1    7.51    0.41
  -2 -18   1    5.69    0.56
  -2  18  -1    5.57    0.62
   2 -18  -1    6.59    0.57
   2 -18  -1    8.08    0.50
   2  18   1    6.08    0.54
  -2  18  -1    7.91    0.41
  -2 -18   1    7.54    0.54
  -3 -18  -1    6.55    0.48
   3 -18   1    6.80    0.58
   3  18  -1    6.04    0.45
   3  18  -1    6.74    0.61
  -3  18   1    5.48    0.53
  -3 -18  -1    6.53    0.57
  -3  18   1    6.04    0.41
   3 -18   1    7.24    0.44
   3  18   1    7.01    0.62
   3 -18  -1    6.71    0.46
  -3  18  -1    6.27    0.61
  -3  18  -1    6.40    0.45
   3 -18  -1    6.17    0.57
  -3 -18   1    5.94    0.56
   4  18  -1    7.35    0.50
  -4  18   1    5.87    0.62
  -4 -18  -1    8.60    0.62
  -4 -18  -1    6.92    0.59
   4 -18   1    6.40    0.59
  -4  18   1    7.48    0.49
   4  18  -1    8.05    0.64
   4 -18   1    7.96    0.45
  -4 -18   1    7.23    0.59
   4 -18  -1    5.31    0.58
   4  18   1    7.47    0.63
  -4  18  -1    6.74    0.63
  -4  18  -1    6.79    0.47
   4 -18  -1    7.58    0.46
  -5 -18  -1   16.11    0.92
   5  18  -1   16.97    0.82
  -5  18   1   17.21    0.74
   5 -18   1   17.38    0.70
   5 -18   1   16.56    0.91
  -5 -18  -1   17.22    0.83
  -5  18   1   16.44    0.95
   5  18  -1   16.85    0.94
   5 -18  -1   17.65    0.72
  -5  18  -1   17.79    0.97
  -5 -18   1   16.63    0.92
  -5  18  -1   17.17    0.72
   5 -18  -1   16.31    0.92
   5  18   1   16.73    0.96
  -6  18   1    0.48    0.31
   6 -18   1    0.10    0.45
  -6 -18  -1    0.64    0.45
  -6  18   1    0.46    0.49
   6  18  -1    0.41    0.38
   6  18  -1   -0.01    0.46
  -6  18  -1    0.11    0.47
  -6 -18   1    0.46    0.44
   6 -18  -1    0.65    0.24
   6  18   1   -0.04    0.46
  -6  18  -1    0.28    0.29
   6  18   1    0.12    0.33
   6 -18  -1   -0.13    0.44
  -7  18   1    3.61    0.42
   7  18  -1    4.76    0.55
   7 -18   1    3.36    0.55
   7  18  -1    4.14    0.42
  -7 -18  -1    3.93    0.51
  -7  18   1    4.03    0.63
   7 -18  -1    3.33    0.54
  -7  18  -1    3.60    0.57
   7  18   1    3.80    0.42
   7  18   1    3.94    0.61
  -7  18  -1    3.78    0.39
  -7 -18   1    3.55    0.53
   8  18  -1    0.82    0.38
  -8 -18  -1    0.28    0.48
  -8  18   1    0.65    0.39
   8 -18   1    0.84    0.50
   8  18  -1    0.64    0.46
  -8  18   1    1.31    0.50
  -8  18  -1    0.46    0.34
   8 -18  -1   -0.09    0.49
   8  18   1    0.47    0.39
   8  18   1    1.12    0.48
  -8 -18   1    0.62    0.47
  -8  18  -1    1.35    0.52
   9  18  -1    2.16    0.54
   9  18  -1    0.91    0.42
  -9 -18  -1    1.58    0.51
  -9  18   1    0.82    0.43
   9 -18   1    0.90    0.52
  -9  18   1    0.97    0.58
   9 -18  -1    0.56    0.51
   9  18   1    1.74    0.48
   9  18   1    1.62    0.49
  -9  18  -1    1.18    0.43
  -9 -18   1    1.49    0.52
  -9  18  -1    1.73    0.53
  10 -18   1   -0.20    0.51
  10  18  -1    0.44    0.44
 -10  18   1    0.86    0.41
  10  18  -1    0.16    0.52
 -10 -18  -1    0.67    0.50
 -10  18   1    0.32    0.50
  10  18   1    0.05    0.46
 -10 -18   1    0.46    0.52
  10  18   1    0.16    0.44
 -10  18  -1    0.07    0.50
  10 -18  -1    0.69    0.53
 -10  18  -1    0.45    0.45
  11  18  -1    1.01    0.47
 -11  18   1    1.38    0.45
 -11  18   1    0.63    0.51
 -11 -18  -1    0.99    0.53
  11  18  -1    1.29    0.53
  11 -18   1    0.50    0.55
  11  18   1    1.47    0.56
 -11  18  -1    0.69    0.59
 -11  18  -1    1.16    0.45
 -11 -18   1    0.42    0.53
  11  18   1    0.95    0.47
  11 -18  -1    0.28    0.55
 -12 -18  -1    1.05    0.57
  12  18  -1    1.31    0.54
  12 -18   1    0.55    0.57
  12  18  -1    0.98    0.49
 -12  18   1    0.64    0.57
 -12  18   1    0.64    0.46
  12 -18  -1    0.38    0.56
 -12  18  -1    1.54    0.59
  12  18   1    1.11    0.49
 -12  18  -1    0.59    0.47
  12  18   1    0.62    0.47
 -12 -18   1    0.46    0.54
  13  18  -1    0.41    0.52
  13 -18   1   -0.22    0.60
 -13  18   1    0.52    0.50
 -13  18   1    0.19    0.50
 -13 -18  -1    0.12    0.45
  13  18  -1    1.54    0.54
 -13  18  -1    1.00    0.59
  13  18   1   -0.11    0.52
  13 -18  -1    0.61    0.61
  13  18   1    0.11    0.45
 -13  18  -1   -0.08    0.50
 -13 -18   1   -0.15    0.57
 -14  18   1    1.66    0.56
  14 -18   1    0.34    0.63
  14  18  -1    2.55    0.58
 -14 -18  -1    2.94    0.64
 -14  18   1    2.84    0.61
 -14  18  -1    2.36    0.62
 -14 -18   1    3.04    0.62
  14 -18  -1    1.05    0.63
  14  18   1    0.50    0.54
  14  18   1    2.10    0.58
 -14  18  -1    1.49    0.56
 -15  18   1    0.74    0.58
  15  18  -1    0.21    0.58
  15 -18   1   -0.65    0.64
 -15 -18  -1    0.94    0.62
 -15  18  -1    0.92    0.66
  15 -18  -1   -0.74    0.62
 -15 -18   1    0.80    0.61
  15  18   1   -0.02    0.65
 -16  18   1    0.09    0.59
  16  18  -1   -0.20    0.60
 -16 -18  -1   -0.24    0.63
  16 -18   1   -1.35    0.66
 -16  18  -1    0.98    0.70
 -16 -18   1   -0.14    0.61
  16 -18  -1   -1.01    0.66
  16  18   1   -0.18    0.61
 -17  18   1    0.05    0.65
  17  18  -1    1.50    0.75
  17 -18   1   -0.33    0.71
 -17 -18  -1    2.45    0.68
 -17  18  -1    1.85    0.67
  17 -18  -1    0.40    0.69
 -17 -18   1    0.40    0.64
  17  18   1    1.02    0.67
  18  18  -1   -0.58    0.77
 -18  18   1   -0.53    0.66
  18 -18   1   -0.50    0.74
 -18 -18  -1    0.45    0.77
  18  18   1    0.73    0.70
 -18  18  -1    0.24    0.67
  18 -18  -1   -0.91    0.72
 -18 -18   1    0.92    0.68
 -19  18   1    0.75    0.72
  19  18  -1   -0.12    0.71
 -19 -18  -1    0.36    0.70
  19 -18   1   -1.09    0.75
  19  18   1    1.32    0.73
 -19  18  -1    0.47    0.72
 -19 -18   1    1.05    0.72
  19 -18  -1    0.35    0.76
   0 -19  -1   -0.10    0.31
   0 -19   1    0.19    0.27
   0  19  -1   -0.07    0.48
   0 -19  -1    0.27    0.45
   0 -19   1    0.20    0.45
   0  19   1    0.37    0.51
  -1 -19  -1    0.52    0.33
  -1 -19  -1    0.91    0.46
   1  19  -1    1.20    0.52
   1 -19   1    0.58    0.46
  -1  19   1    0.56    0.51
   1 -19   1    0.48    0.26
   1 -19  -1    1.63    0.47
  -1  19  -1    0.87    0.50
  -1 -19   1    0.26    0.46
   1 -19  -1    0.39    0.29
   1  19   1    0.62    0.51
  -1 -19   1    0.22    0.30
  -2 -19  -1    0.10    0.34
  -2  19   1    0.07    0.51
   2 -19   1    0.12    0.26
  -2 -19  -1   -0.02    0.46
   2  19  -1    0.41    0.49
   2 -19   1    0.50    0.46
  -2  19   1    0.12    0.22
  -2  19  -1   -0.49    0.38
  -2 -19   1    0.68    0.48
   2  19   1   -0.09    0.50
  -2  19  -1   -0.14    0.24
   2 -19  -1    0.08    0.28
   2 -19  -1    1.09    0.47
  -3  19   1    9.06    0.51
  -3 -19  -1    8.44    0.67
  -3 -19  -1    9.27    0.65
  -3  19   1    9.10    0.72
   3  19  -1   10.09    0.72
   3 -19   1    9.30    0.52
   3 -19   1    9.96    0.69
   3  19  -1    9.19    0.59
   3  19   1   11.35    0.82
   3 -19  -1    8.74    0.52
  -3  19  -1    9.71    0.50
   3 -19  -1    9.16    0.68
  -3  19  -1    9.59    0.72
  -3 -19   1   10.35    0.70
  -4 -19  -1    0.69    0.46
  -4  19   1   -0.31    0.51
   4  19  -1   -0.03    0.50
   4  19  -1    0.30    0.34
   4 -19   1   -0.05    0.23
   4 -19   1   -0.17    0.45
  -4 -19  -1   -0.16    0.32
  -4  19   1   -0.01    0.25
   4  19   1    0.05    0.50
   4 -19  -1    0.26    0.47
  -4 -19   1    0.46    0.47
   4 -19  -1    0.06    0.25
  -4  19  -1    0.20    0.27
  -4  19  -1   -0.82    0.48
  -5  19   1    0.58    0.53
  -5 -19  -1    0.39    0.36
   5  19  -1   -0.30    0.47
   5  19  -1    0.47    0.37
  -5 -19  -1    0.63    0.48
  -5  19   1    0.44    0.29
   5 -19   1    0.63    0.48
  -5 -19   1   -0.16    0.47
   5  19   1    1.14    0.51
  -5  19  -1    0.80    0.31
  -5  19  -1    0.00    0.50
   5 -19  -1    0.40    0.25
   5 -19  -1    0.82    0.47
  -6  19   1    0.42    0.52
  -6  19   1    0.09    0.32
   6 -19   1    0.06    0.48
   6  19  -1    0.52    0.49
   6  19  -1    0.12    0.39
  -6 -19  -1    0.43    0.48
   6 -19  -1   -0.64    0.46
   6  19   1    0.16    0.50
  -6  19  -1    0.23    0.51
  -6  19  -1    0.16    0.31
   6  19   1    0.12    0.35
  -6 -19   1   -0.13    0.48
  -7  19   1    1.29    0.53
   7  19  -1    2.39    0.45
   7 -19   1    0.43    0.51
  -7  19   1    1.55    0.38
   7  19  -1    1.87    0.51
  -7 -19  -1    1.04    0.50
  -7 -19   1    2.34    0.54
   7 -19  -1    1.25    0.50
   7  19   1    1.58    0.53
  -7  19  -1    1.25    0.34
   7  19   1    0.64    0.43
  -7  19  -1    1.43    0.54
  -8 -19  -1    1.34    0.51
   8  19  -1    1.38    0.49
   8  19  -1    0.68    0.45
   8 -19   1    0.74    0.52
  -8  19   1    2.03    0.55
  -8  19   1    1.25    0.36
   8  19   1    1.27    0.51
  -8 -19   1    1.91    0.55
   8 -19  -1    0.96    0.54
  -8  19  -1    0.69    0.41
  -8  19  -1    1.10    0.54
   8  19   1    1.00    0.41
  -9 -19  -1    0.20    0.50
  -9  19   1    0.49    0.52
  -9  19   1    0.05    0.43
   9  19  -1   -0.13    0.47
   9  19  -1    0.03    0.47
   9 -19   1   -0.17    0.52
  -9 -19   1    0.87    0.54
   9  19   1    0.34    0.48
  -9  19  -1   -0.24    0.37
   9  19   1    0.39    0.50
   9 -19  -1   -0.29    0.53
  -9  19  -1    0.80    0.54
 -10  19   1    0.48    0.62
  10  19  -1    0.64    0.50
  10 -19   1   -0.55    0.55
 -10  19   1    0.10    0.41
 -10 -19  -1   -0.38    0.51
  10  19  -1   -0.05    0.47
  10  19   1   -0.20    0.48
  10 -19  -1   -0.99    0.53
 -10  19  -1   -0.28    0.40
 -10 -19   1    0.65    0.55
 -10  19  -1   -0.26    0.53
  10  19   1   -0.09    0.44
  11  19  -1    5.09    0.63
 -11  19   1    5.25    0.59
 -11 -19  -1    3.31    0.62
  11 -19   1    3.15    0.62
  11  19  -1    4.49    0.55
 -11  19   1    4.29    0.62
  11 -19  -1    3.67    0.66
 -11 -19   1    3.39    0.63
 -11  19  -1    4.88    0.71
 -11  19  -1    4.27    0.52
  11  19   1    4.36    0.56
  11  19   1    3.91    0.58
 -12 -19  -1   -0.23    0.56
  12  19  -1    0.21    0.50
  12  19  -1    0.25    0.54
 -12  19   1   -0.37    0.52
 -12  19   1    0.42    0.48
  12 -19   1    0.03    0.57
  12  19   1   -0.32    0.56
  12  19   1   -0.61    0.50
 -12 -19   1    0.02    0.55
  12 -19  -1   -0.47    0.58
 -12  19  -1   -0.08    0.54
 -12  19  -1    0.24    0.47
 -13 -19  -1    1.28    0.60
  13  19  -1    1.24    0.55
 -13  19   1    0.06    0.51
 -13  19   1    0.82    0.54
  13  19  -1    0.17    0.55
  13 -19   1   -0.98    0.63
  13  19   1   -0.43    0.60
  13  19   1    1.07    0.58
 -13  19  -1    0.70    0.55
  13 -19  -1   -0.61    0.61
 -13 -19   1    1.27    0.61
 -13  19  -1    0.83    0.52
  14 -19   1    0.33    0.64
  14  19  -1    0.36    0.58
 -14 -19  -1    0.35    0.70
 -14  19   1   -0.13    0.55
 -14  19   1   -0.02    0.60
  14  19   1   -0.48    0.55
 -14 -19   1    0.66    0.61
  14  19   1    0.77    0.58
 -14  19  -1    0.12    0.62
  14 -19  -1   -0.67    0.64
 -14  19  -1    0.50    0.55
 -15  19   1    1.22    0.60
 -15 -19  -1    0.46    0.62
  15 -19   1    0.73    0.70
  15  19  -1    0.73    0.62
  15 -19  -1    0.67    0.69
 -15  19  -1    0.18    0.58
  15  19   1    0.05    0.61
 -15 -19   1    1.76    0.65
  16 -19   1   -1.03    0.70
  16  19  -1   -0.22    0.63
 -16  19   1    0.06    0.61
 -16 -19  -1    0.66    0.64
  16 -19  -1   -1.07    0.69
 -16  19  -1   -0.05    0.60
  16  19   1   -0.25    0.63
 -16 -19   1    0.68    0.66
  17  19  -1    1.23    0.67
 -17 -19  -1    0.54    0.67
  17 -19   1   -2.45    0.81
 -17  19   1    1.12    0.67
 -17 -19   1    0.13    0.67
 -17  19  -1    1.19    0.75
  17  19   1    0.29    0.67
  17 -19  -1   -0.77    0.71
 -18  19   1    1.54    0.80
  18 -19   1   -1.36    0.75
 -18 -19  -1    0.95    0.73
  18  19  -1   -0.47    0.79
  18  19   1   -0.18    0.70
 -18 -19   1    0.32    0.69
 -18  19  -1    0.57    0.70
  18 -19  -1    0.38    0.87
 -19  19   1   -0.28    0.71
 -19 -19  -1   -0.55    0.68
  19 -19   1   -1.13    0.78
  19  19  -1   -0.38    0.84
  19 -19  -1   -0.87    0.88
  19  19   1    0.54    0.85
 -19 -19   1   -0.05    0.68
 -19  19  -1    0.79    0.82
   0 -20  -1    4.92    0.59
   0  20  -1    6.00    0.65
   0 -20   1    6.08    0.42
   0 -20  -1    6.25    0.45
   0 -20   1    6.43    0.61
   0  20   1    6.03    0.66
  -1 -20  -1    0.53    0.34
  -1  20   1   -0.82    0.50
   1 -20   1    0.38    0.28
   1  20  -1   -0.12    0.52
   1 -20   1   -0.04    0.38
  -1 -20  -1    0.36    0.48
  -1 -20   1    1.14    0.49
   1 -20  -1   -0.41    0.46
  -1 -20   1    0.41    0.32
   1  20   1    0.09    0.51
  -1  20  -1    0.47    0.53
   1 -20  -1   -0.19    0.30
   2 -20   1    5.70    0.37
  -2 -20  -1    4.96    0.42
  -2 -20  -1    4.61    0.57
   2  20  -1    4.53    0.52
   2 -20   1    3.46    0.56
  -2  20   1    4.87    0.63
   2  20  -1    4.16    0.40
  -2  20  -1    5.34    0.41
   2  20   1    3.29    0.60
   2 -20  -1    4.99    0.38
   2 -20  -1    4.41    0.57
  -2  20  -1    3.69    0.61
  -2 -20   1    3.84    0.57
   3  20  -1    1.48    0.54
   3 -20   1    1.58    0.31
   3  20  -1    1.49    0.35
   3 -20   1    1.63    0.53
  -3  20   1    1.73    0.31
  -3 -20  -1    1.87    0.52
  -3  20   1    2.12    0.58
  -3 -20  -1    2.04    0.41
  -3 -20   1    1.87    0.43
  -3  20  -1    2.62    0.31
   3  20   1    1.60    0.56
  -3  20  -1    1.55    0.56
   3 -20  -1    1.66    0.52
   3 -20  -1    1.39    0.31
  -4 -20  -1    0.64    0.50
   4 -20   1    0.72    0.52
  -4  20   1    1.31    0.29
   4  20  -1    0.74    0.53
   4  20  -1    0.50    0.36
  -4 -20  -1    1.44    0.37
  -4  20   1   -0.08    0.53
   4  20   1    0.79    0.54
   4 -20  -1    1.27    0.52
  -4  20  -1    1.40    0.30
   4 -20  -1    1.19    0.29
  -4 -20   1   -0.09    0.48
  -4  20  -1    0.79    0.55
   5  20  -1   10.15    0.62
  -5  20   1   10.35    0.77
   5  20  -1    9.21    0.73
  -5  20   1    9.14    0.57
  -5 -20  -1   10.78    0.74
   5 -20   1    8.63    0.74
  -5 -20   1    9.95    0.73
  -5  20  -1   10.68    0.78
   5  20   1   10.33    0.77
  -5  20  -1   10.08    0.59
   5 -20  -1    8.21    0.72
  -6  20   1    0.46    0.62
   6  20  -1   -0.25    0.35
  -6  20   1   -0.25    0.32
   6  20  -1    0.43    0.52
   6 -20   1    0.60    0.52
  -6 -20  -1   -0.10    0.51
  -6  20  -1    0.06    0.54
  -6  20  -1    0.14    0.34
   6  20   1    0.03    0.51
   6  20   1    0.19    0.40
  -6 -20   1    0.22    0.49
   6 -20  -1   -0.38    0.51
   7 -20   1    0.99    0.54
  -7 -20  -1    0.41    0.53
   7  20  -1    0.23    0.52
   7  20  -1    0.86    0.38
  -7  20   1    0.90    0.57
  -7  20   1    1.23    0.38
  -7 -20   1    0.71    0.51
  -7  20  -1    1.30    0.56
   7  20   1    1.21    0.62
  -7  20  -1    1.07    0.34
   7  20   1    0.63    0.39
   7 -20  -1    1.13    0.54
  -8  20   1   -0.34    0.55
  -8 -20  -1    0.41    0.54
  -8  20   1    0.07    0.35
   8  20  -1    0.11    0.46
   8  20  -1    0.68    0.59
   8 -20   1    0.49    0.53
   8 -20  -1   -0.02    0.54
  -8  20  -1    0.42    0.57
  -8  20  -1    0.31    0.42
   8  20   1    0.34    0.41
  -8 -20   1    0.75    0.52
   8  20   1    0.23    0.53
  -9  20   1    0.25    0.56
  -9  20   1   -0.20    0.42
  -9 -20  -1    0.71    0.56
   9  20  -1    0.36    0.49
   9  20  -1    0.45    0.51
   9 -20   1   -0.63    0.43
  -9  20  -1   -0.04    0.65
   9 -20  -1   -0.66    0.57
   9  20   1    0.42    0.50
  -9 -20   1    0.04    0.52
   9  20   1    0.83    0.53
  -9  20  -1    0.00    0.44
  10  20  -1   -0.07    0.50
  10  20  -1    0.10    0.46
  10 -20   1   -0.55    0.59
 -10  20   1    1.22    0.59
 -10 -20  -1   -0.14    0.54
 -10  20   1    0.06    0.47
  10 -20  -1   -0.17    0.57
  10  20   1   -0.45    0.45
 -10 -20   1    0.00    0.54
 -10  20  -1   -0.08    0.64
 -10  20  -1    0.05    0.48
  10  20   1    0.25    0.52
 -11 -20  -1    0.20    0.56
  11  20  -1    0.45    0.59
 -11  20   1    0.33    0.52
 -11  20   1    0.54    0.65
  11 -20   1   -0.99    0.57
  11  20  -1    0.04    0.49
 -11  20  -1    1.24    0.67
 -11 -20   1   -0.72    0.56
  11  20   1   -0.11    0.59
  11  20   1   -0.18    0.49
 -11  20  -1   -0.56    0.50
  11 -20  -1   -0.90    0.59
  12  20  -1    0.83    0.52
 -12  20   1   -0.44    0.54
  12  20  -1   -0.57    0.51
  12 -20   1   -0.57    0.61
 -12  20   1    0.78    0.58
 -12 -20  -1    0.42    0.60
 -12  20  -1    1.17    0.59
 -12 -20   1   -0.50    0.56
  12  20   1    0.47    0.53
  12  20   1    0.48    0.52
 -12  20  -1    0.36    0.49
  12 -20  -1   -1.23    0.61
 -13  20   1    0.71    0.60
 -13  20   1    0.51    0.58
  13  20  -1    1.49    0.53
  13  20  -1    0.23    0.54
  13 -20   1   -0.50    0.65
 -13 -20  -1    0.20    0.62
 -13  20  -1    2.33    0.70
 -13 -20   1    1.35    0.65
  13  20   1    0.68    0.56
 -13  20  -1    0.67    0.52
  13 -20  -1    0.63    0.74
  13  20   1    1.23    0.61
 -14 -20  -1   -0.33    0.62
 -14  20   1    0.23    0.57
  14 -20   1   -0.16    0.68
 -14  20   1    0.03    0.56
  14  20  -1   -0.17    0.65
  14  20   1   -0.40    0.57
  14 -20  -1   -1.25    0.65
  14  20   1    0.99    0.59
 -14  20  -1   -0.04    0.64
 -14 -20   1   -0.06    0.63
 -14  20  -1    0.77    0.68
  15  20  -1    0.45    0.61
 -15 -20  -1    1.18    0.66
  15 -20   1   -0.85    0.71
 -15  20   1    1.44    0.62
  15 -20  -1    0.32    0.72
  15  20   1    0.87    0.71
 -15  20  -1    0.30    0.60
 -15 -20   1    0.42    0.65
 -16 -20  -1    1.28    0.69
  16  20  -1   -0.94    0.65
  16 -20   1   -0.84    0.74
 -16  20   1    0.02    0.62
 -16 -20   1    0.61    0.68
  16 -20  -1   -0.77    0.71
  16  20   1    0.81    0.74
 -16  20  -1    0.39    0.63
  17 -20   1    1.77    0.79
 -17  20   1    2.27    0.70
  17  20  -1    3.57    0.74
 -17 -20  -1    3.90    0.77
  17  20   1    3.66    0.73
 -17 -20   1    2.92    0.75
  17 -20  -1    2.57    0.81
 -17  20  -1    2.72    0.71
  18  20  -1    0.42    0.72
  18 -20   1   -1.82    0.76
 -18  20   1    0.69    0.71
 -18 -20  -1    0.46    0.71
  18 -20  -1   -0.22    0.76
 -18 -20   1    1.28    0.72
  18  20   1    0.42    0.73
 -18  20  -1    0.03    0.80
   0 -21  -1    0.08    0.33
   0 -21   1    0.26    0.40
   0 -21   1   -0.06    0.31
   0  21  -1   -0.01    0.56
   0  21   1   -0.11    0.56
   0 -21  -1    0.89    0.51
   1 -21   1    0.11    0.29
  -1 -21  -1    0.11    0.34
   1 -21   1   -0.26    0.50
   1  21  -1    0.24    0.43
  -1  21   1    0.37    0.57
  -1 -21  -1    0.38    0.50
   1  21  -1    0.44    0.30
  -1 -21   1    0.23    0.50
   1 -21  -1    0.70    0.52
  -1  21  -1    0.76    0.55
   1  21   1    0.53    0.55
   1 -21  -1   -0.17    0.31
   2  21  -1    7.17    0.71
   2 -21   1    7.73    0.52
   2  21  -1    5.82    0.47
   2 -21   1    5.96    0.66
  -2  21   1    6.58    0.70
  -2 -21  -1    8.40    0.55
  -2 -21  -1    7.56    0.68
   2 -21  -1    7.69    0.53
   2 -21  -1    6.38    0.67
  -2 -21   1    7.77    0.67
  -2  21  -1    8.00    0.71
   2  21   1    5.71    0.69
  -3 -21  -1    1.30    0.37
   3  21  -1    1.68    0.37
  -3 -21  -1    0.87    0.54
   3  21  -1    0.97    0.56
  -3  21   1    1.88    0.61
   3 -21   1    1.19    0.52
   3 -21  -1    1.35    0.33
  -3  21  -1    1.29    0.57
   3  21   1    1.69    0.58
   3 -21  -1    1.77    0.44
  -3 -21   1    2.06    0.53
  -4 -21  -1    1.63    0.39
  -4 -21  -1    1.12    0.54
   4 -21   1    1.03    0.54
  -4  21   1    0.26    0.57
   4  21  -1    0.70    0.34
   4  21  -1    1.39    0.57
   4 -21  -1    0.84    0.54
  -4 -21   1    0.76    0.52
   4  21   1    0.89    0.57
  -4  21  -1    1.50    0.32
  -4  21  -1    1.88    0.61
   5  21  -1    2.41    0.58
  -5 -21  -1    2.44    0.58
  -5  21   1    2.81    0.35
   5  21  -1    2.36    0.44
  -5  21   1    2.09    0.62
   5 -21   1    2.40    0.59
  -5  21  -1    2.36    0.35
   5  21   1    2.28    0.60
  -5  21  -1    2.68    0.61
   5  21   1    2.17    0.39
  -5 -21   1    2.15    0.56
   5 -21  -1    1.96    0.58
  -6 -21  -1   -0.06    0.54
   6  21  -1    0.19    0.42
   6  21  -1    1.43    0.56
  -6  21   1    0.23    0.36
   6 -21   1   -0.20    0.55
  -6  21   1    0.86    0.60
   6 -21  -1    0.41    0.54
  -6 -21   1   -0.07    0.53
  -6  21  -1   -0.18    0.35
   6  21   1    1.28    0.57
  -6  21  -1    0.77    0.58
   6  21   1   -0.25    0.41
  -7  21   1    0.34    0.38
   7  21  -1    0.05    0.39
   7  21  -1    0.81    0.55
  -7 -21  -1    0.55    0.56
  -7  21   1    0.44    0.60
   7 -21   1    0.50    0.57
   7 -21  -1   -0.78    0.55
  -7 -21   1    0.51    0.54
  -7  21  -1   -0.42    0.37
  -7  21  -1    0.48    0.59
   7  21   1    0.84    0.46
   7  21   1    0.77    0.57
   8 -21   1   -0.19    0.57
   8  21  -1   -0.12    0.61
  -8 -21  -1    0.33    0.57
  -8  21   1    1.16    0.69
  -8  21   1    0.29    0.42
   8  21  -1    0.46    0.41
   8  21   1    0.18    0.48
  -8  21  -1    0.98    0.42
   8  21   1    0.87    0.57
  -8  21  -1    0.36    0.60
  -8 -21   1    0.44    0.53
   8 -21  -1   -0.34    0.56
   9  21  -1    1.47    0.56
  -9 -21  -1    0.02    0.56
  -9  21   1    1.23    0.45
   9  21  -1    0.53    0.52
  -9  21   1    0.32    0.61
   9 -21   1    0.11    0.59
   9  21   1    0.93    0.46
  -9  21  -1    0.32    0.61
   9 -21  -1    0.39    0.60
  -9 -21   1    1.33    0.58
   9  21   1    0.21    0.55
  -9  21  -1    0.87    0.47
 -10  21   1    0.39    0.48
 -10 -21  -1    0.08    0.58
  10  21  -1   -0.60    0.47
  10  21  -1    0.60    0.55
  10 -21   1   -0.62    0.62
 -10  21   1    0.93    0.63
  10  21   1    0.82    0.64
  10 -21  -1   -0.84    0.60
 -10  21  -1    0.74    0.61
  10  21   1   -0.47    0.47
 -10 -21   1    0.36    0.59
 -10  21  -1   -0.01    0.43
 -11  21   1   -0.16    0.60
  11  21  -1   -0.83    0.49
 -11  21   1    0.53    0.46
  11  21  -1    0.76    0.63
 -11 -21  -1    0.75    0.60
  11 -21   1   -0.52    0.62
  11  21   1   -0.03    0.55
 -11  21  -1    0.85    0.62
 -11  21  -1    0.61    0.48
 -11 -21   1    0.72    0.60
  11  21   1    1.26    0.52
  11 -21  -1   -0.76    0.63
 -12  21   1    0.04    0.49
  12  21  -1    0.66    0.54
 -12 -21  -1    0.77    0.64
  12 -21   1    0.08    0.65
 -12  21   1    1.19    0.72
  12  21  -1    0.41    0.61
  12  21   1    0.04    0.55
 -12 -21   1    0.54    0.62
 -12  21  -1    0.36    0.62
  12  21   1   -0.41    0.53
  12 -21  -1   -0.41    0.66
 -12  21  -1   -0.50    0.56
  13  21  -1    0.86    0.61
  13 -21   1   -0.02    0.70
  13  21  -1    1.27    0.57
 -13 -21  -1    1.02    0.66
 -13  21   1    0.08    0.53
 -13  21   1    1.63    0.63
 -13  21  -1    1.23    0.63
  13  21   1    0.00    0.57
 -13  21  -1    1.46    0.73
  13 -21  -1   -0.48    0.65
 -13 -21   1    1.21    0.67
  13  21   1    0.67    0.56
  14 -21   1   -1.36    0.70
  14  21  -1   -0.06    0.60
 -14  21   1    0.98    0.62
 -14 -21  -1    0.25    0.64
 -14  21   1   -0.11    0.65
 -14  21  -1    0.39    0.68
 -14 -21   1    0.60    0.66
  14  21   1    0.07    0.63
 -14  21  -1    0.25    0.57
  14  21   1   -0.13    0.60
  14 -21  -1   -0.51    0.70
 -15  21   1   -0.41    0.69
 -15 -21  -1    0.90    0.69
  15  21  -1   -0.62    0.62
  15 -21   1   -0.07    0.73
  15  21   1    0.62    0.64
  15 -21  -1   -1.14    0.71
 -15  21  -1    0.23    0.60
 -15 -21   1    0.71    0.69
 -16  21   1   -0.18    0.73
  16  21  -1   -0.82    0.73
 -16 -21  -1    1.06    0.70
  16 -21   1   -1.34    0.75
  16 -21  -1   -1.09    0.72
  16  21   1    0.43    0.67
 -16 -21   1   -0.81    0.69
 -16  21  -1    0.27    0.65
 -17  21   1    1.25    0.68
 -17 -21  -1    0.11    0.73
  17  21  -1    0.43    0.69
  17 -21   1   -0.99    0.76
  17  21   1    0.95    0.73
  17 -21  -1   -0.79    0.79
 -17  21  -1    0.56    0.69
 -17 -21   1    0.20    0.72
   0 -22  -1    3.16    0.59
   0 -22   1    3.97    0.62
   0 -22  -1    3.96    0.41
   0  22   1    3.50    0.66
   0  22  -1    3.97    0.42
   0  22  -1    3.35    0.64
  -1  22   1    1.55    0.62
   1 -22   1    1.44    0.58
   1  22  -1    2.72    0.62
   1  22  -1    2.26    0.35
  -1 -22  -1    1.05    0.34
  -1 -22  -1    1.60    0.57
   1 -22  -1    2.73    0.38
  -1  22  -1    2.43    0.62
   1  22   1    2.28    0.62
   1 -22  -1    2.49    0.60
  -1 -22   1    2.15    0.58
  -2  22   1    1.10    0.60
   2 -22   1    0.81    0.55
  -2 -22  -1    0.93    0.56
   2  22  -1    0.20    0.58
   2  22  -1    0.73    0.34
  -2 -22  -1    0.35    0.38
   2 -22  -1    0.40    0.55
  -2  22  -1    0.00    0.60
  -2 -22   1   -0.19    0.54
   2 -22  -1    0.46    0.32
   2  22   1    0.65    0.59
  -3  22   1   10.46    0.85
  -3 -22  -1   11.96    0.76
   3  22  -1   10.75    0.68
   3 -22   1   10.69    0.81
   3  22  -1   10.33    0.83
  -3 -22  -1   10.42    0.80
   3 -22  -1   10.14    0.80
   3  22   1   10.98    0.84
  -3  22  -1   10.72    0.86
  -3 -22   1   11.28    0.81
   4 -22   1   -0.04    0.56
   4  22  -1    0.19    0.57
   4  22  -1   -0.19    0.34
  -4 -22  -1    0.56    0.55
  -4  22   1    0.34    0.62
   4  22   1    0.08    0.60
  -4  22  -1   -0.60    0.59
   4 -22  -1    0.12    0.57
   4  22   1    0.28    0.35
  -4 -22   1    0.51    0.43
   5  22  -1    0.79    0.43
  -5 -22  -1    1.23    0.56
   5  22  -1    0.96    0.59
  -5  22   1    0.42    0.61
   5 -22   1    0.62    0.56
   5  22   1    0.05    0.36
  -5  22  -1    1.41    0.62
  -5 -22   1    1.15    0.57
   5 -22  -1    0.84    0.58
   5  22   1    1.10    0.59
   6 -22   1    0.97    0.62
   6  22  -1    1.83    0.61
   6  22  -1    1.58    0.41
  -6 -22  -1    1.62    0.58
  -6  22   1    1.02    0.62
  -6  22  -1    2.16    0.38
   6 -22  -1    0.99    0.59
   6  22   1    0.83    0.41
  -6  22  -1    2.48    0.64
   6  22   1    2.17    0.62
  -6 -22   1    1.35    0.60
   7 -22   1   -0.63    0.57
   7  22  -1    0.97    0.59
  -7  22   1    0.10    0.60
  -7 -22  -1    0.59    0.58
  -7  22   1    0.34    0.39
   7  22  -1    0.05    0.46
   7  22   1    0.38    0.58
  -7  22  -1    0.07    0.40
   7  22   1   -0.01    0.41
   7 -22  -1   -0.12    0.58
  -7  22  -1    0.18    0.62
  -7 -22   1    0.23    0.58
  -8 -22  -1    0.67    0.59
  -8  22   1    0.71    0.42
   8  22  -1    0.41    0.44
   8 -22   1   -0.73    0.58
   8  22  -1    0.08    0.65
  -8  22   1    0.72    0.63
   8 -22  -1    0.03    0.59
  -8 -22   1    0.04    0.57
   8  22   1    0.21    0.45
   8  22   1    0.09    0.57
  -8  22  -1    1.20    0.73
  -8  22  -1    0.14    0.44
   9 -22   1    6.10    0.78
  -9  22   1    7.39    0.79
   9  22  -1    8.69    0.76
  -9  22   1    7.31    0.56
   9  22  -1    7.17    0.66
  -9 -22  -1    6.58    0.75
  -9  22  -1    7.26    0.59
   9  22   1    8.03    0.76
   9 -22  -1    7.04    0.77
  -9  22  -1    8.56    0.80
   9  22   1    6.50    0.61
  -9 -22   1    4.68    0.73
  10  22  -1   -0.35    0.48
 -10  22   1    0.67    0.50
 -10 -22  -1    0.58    0.63
  10  22  -1    0.64    0.58
 -10  22   1    1.27    0.66
  10 -22   1   -0.13    0.63
  10 -22  -1   -0.52    0.64
  10  22   1    0.57    0.60
 -10  22  -1    1.03    0.74
  10  22   1    0.50    0.50
 -10 -22   1    0.32    0.60
 -10  22  -1    0.88    0.50
  11  22  -1    2.34    0.67
 -11  22   1    1.16    0.50
 -11  22   1    1.09    0.64
 -11 -22  -1    1.69    0.66
  11  22  -1    2.39    0.54
  11 -22   1   -0.22    0.76
  11  22   1    1.76    0.62
  11  22   1    2.37    0.56
 -11 -22   1    1.90    0.67
 -11  22  -1    1.94    0.57
  11 -22  -1    0.47    0.69
 -11  22  -1    1.77    0.67
 -12  22   1   -0.38    0.64
  12  22  -1    0.02    0.56
 -12  22   1    1.10    0.59
 -12 -22  -1    1.23    0.66
  12  22  -1    0.06    0.62
  12 -22   1   -1.85    0.66
  12 -22  -1   -1.05    0.67
 -12  22  -1   -0.63    0.50
  12  22   1    0.52    0.68
 -12  22  -1   -0.25    0.73
  12  22   1    0.51    0.55
 -12 -22   1   -0.33    0.62
  13  22  -1    2.56    0.62
 -13  22   1    1.16    0.64
  13  22  -1    3.28    0.69
 -13 -22  -1    2.00    0.70
  13 -22   1    1.81    0.77
 -13  22   1    2.23    0.77
 -13  22  -1    1.84    0.77
  13  22   1    2.61    0.62
 -13  22  -1    0.82    0.58
  13 -22  -1    0.83    0.72
 -13 -22   1    2.64    0.70
  13  22   1    2.19    0.69
 -14  22   1    0.40    0.58
 -14  22   1    0.69    0.75
  14  22  -1    0.55    0.61
 -14 -22  -1   -0.06    0.68
  14 -22   1   -0.90    0.74
  14 -22  -1   -0.47    0.73
  14  22   1   -0.43    0.61
 -14  22  -1    0.42    0.59
 -14  22  -1    0.35    0.66
 -14 -22   1    0.98    0.67
  15 -22   1    1.69    0.82
  15  22  -1    2.26    0.77
 -15 -22  -1    4.51    0.76
 -15  22   1    4.62    0.69
  15  22   1    2.07    0.68
 -15 -22   1    3.85    0.85
  15 -22  -1    2.59    0.82
 -15  22  -1    3.90    0.77
  16  22  -1   -0.02    0.67
  16 -22   1   -0.89    0.79
 -16 -22  -1   -0.09    0.70
 -16  22   1   -0.80    0.73
  16  22   1    0.80    0.68
  16 -22  -1   -0.52    0.77
 -16  22  -1    0.21    0.66
 -16 -22   1    0.58    0.72
   0 -23   1    0.32    0.57
   0 -23  -1    0.06    0.57
   0  23   1   -0.19    0.62
   0 -23  -1    0.10    0.36
   0  23  -1    0.22    0.60
  -1  23   1    1.02    0.65
   1 -23   1    2.23    0.62
  -1 -23  -1    1.37    0.39
   1  23  -1    2.07    0.65
  -1 -23  -1    1.45    0.61
   1 -23  -1    1.31    0.42
   1 -23  -1    0.68    0.60
   1  23   1    0.57    0.63
  -1  23  -1    1.11    0.64
  -1 -23   1    0.47    0.59
   2  23  -1   -0.16    0.36
  -2 -23  -1    0.29    0.40
   2 -23   1   -0.34    0.58
   2  23  -1    0.30    0.61
  -2 -23  -1   -0.46    0.55
  -2  23   1    0.77    0.62
  -2 -23   1    1.13    0.59
  -2  23  -1   -0.73    0.60
   2 -23  -1   -0.19    0.59
   2  23   1    0.13    0.61
   3  23  -1    0.16    0.39
  -3 -23  -1    0.74    0.60
   3  23  -1    0.85    0.62
   3 -23   1   -0.04    0.59
  -3  23   1    1.28    0.64
   3  23   1    1.00    0.63
   3 -23  -1    1.27    0.61
  -3 -23   1    1.25    0.61
  -3  23  -1    0.49    0.50
  -4 -23  -1    0.58    0.58
  -4  23   1    1.80    0.66
   4 -23   1   -0.86    0.58
   4  23  -1    0.10    0.36
   4  23  -1    1.61    0.62
  -4 -23   1    0.63    0.58
   4  23   1    0.59    0.42
   4 -23  -1   -0.24    0.59
   4  23   1   -0.76    0.60
  -4  23  -1    0.08    0.63
   5  23  -1    0.53    0.62
  -5 -23  -1    1.11    0.60
   5  23  -1    1.13    0.44
  -5  23   1    1.48    0.66
   5 -23   1    1.50    0.61
  -5 -23   1    1.89    0.63
   5  23   1    1.12    0.44
   5 -23  -1    1.01    0.62
   5  23   1    1.55    0.64
  -5  23  -1    1.11    0.67
   6  23  -1    0.94    0.62
  -6 -23  -1    0.93    0.62
   6 -23   1    0.42    0.64
  -6  23   1    0.95    0.67
   6  23  -1   -0.21    0.46
  -6  23  -1    1.54    0.67
   6  23   1    1.16    0.62
   6 -23  -1    0.02    0.63
  -6 -23   1    0.04    0.60
   6  23   1    0.14    0.40
  -7  23   1    5.61    0.77
   7  23  -1    4.67    0.69
  -7 -23  -1    4.94    0.69
   7 -23   1    4.23    0.73
   7  23  -1    5.04    0.52
   7  23   1    3.88    0.51
   7 -23  -1    4.07    0.72
  -7 -23   1    4.10    0.70
  -7  23  -1    5.76    0.75
   7  23   1    4.69    0.71
   8  23  -1    0.12    0.52
   8 -23   1   -0.38    0.64
  -8  23   1   -0.35    0.66
  -8 -23  -1    0.62    0.64
   8  23  -1    1.56    0.70
  -8  23  -1    1.15    0.77
  -8 -23   1    1.49    0.64
   8 -23  -1    0.69    0.65
   8  23   1    1.22    0.64
   8  23   1   -0.56    0.44
  -8  23  -1   -0.02    0.45
   9 -23   1   -0.59    0.63
   9  23  -1    1.35    0.61
   9  23  -1    0.74    0.48
  -9 -23  -1    0.67    0.64
  -9  23   1    0.13    0.49
  -9  23   1    0.70    0.66
   9 -23  -1   -1.42    0.62
  -9  23  -1   -0.09    0.65
   9  23   1    0.33    0.55
  -9 -23   1    0.59    0.66
  -9  23  -1    0.12    0.48
   9  23   1    0.69    0.71
  10 -23   1   -0.29    0.68
 -10  23   1   -0.16    0.45
  10  23  -1    0.34    0.57
 -10  23   1    1.09    0.68
  10  23  -1    0.10    0.61
 -10 -23  -1    0.15    0.64
  10  23   1   -0.27    0.70
 -10 -23   1    1.72    0.65
  10 -23  -1   -0.58    0.68
  10  23   1    0.46    0.57
 -10  23  -1   -0.14    0.68
 -10  23  -1    0.61    0.52
 -11  23   1   -0.19    0.65
  11  23  -1    0.43    0.54
  11 -23   1   -0.86    0.69
 -11 -23  -1    0.03    0.67
 -11  23   1    0.30    0.49
  11  23  -1    0.43    0.68
  11  23   1    0.47    0.54
 -11  23  -1    0.58    0.57
 -11  23  -1    1.19    0.70
 -11 -23   1    0.11    0.66
  11 -23  -1   -0.99    0.67
  11  23   1   -1.26    0.69
 -12 -23  -1    0.06    0.68
  12 -23   1   -0.11    0.82
 -12  23   1    0.43    0.61
  12  23  -1    0.01    0.64
  12  23  -1    0.36    0.67
 -12  23   1    0.14    0.67
 -12  23  -1    0.75    0.61
  12  23   1    0.44    0.57
 -12  23  -1    0.78    0.69
  12 -23  -1   -1.06    0.72
 -12 -23   1    0.31    0.68
  12  23   1   -0.75    0.60
  13 -23   1   -0.61    0.77
 -13 -23  -1    0.46    0.71
 -13  23   1    0.04    0.64
  13  23  -1    0.01    0.59
 -13  23   1    0.98    0.68
  13  23  -1    2.10    0.73
  13 -23  -1   -0.11    0.74
 -13  23  -1    0.45    0.70
 -13  23  -1    0.29    0.64
  13  23   1    0.67    0.60
  13  23   1    0.05    0.71
 -13 -23   1    1.92    0.75
  14 -23   1   -0.69    0.75
  14  23  -1    0.44    0.62
 -14  23   1    1.02    0.69
 -14 -23  -1    0.95    0.73
 -14  23   1    1.06    0.78
 -14  23  -1   -1.20    0.66
 -14  23  -1   -0.11    0.78
 -14 -23   1    0.21    0.72
  14 -23  -1    0.14    0.78
  14  23   1    0.10    0.62
  15 -23   1   -0.49    0.78
  15  23  -1    0.46    0.65
 -15 -23  -1    0.42    0.75
 -15  23   1    0.10    0.63
  15 -23  -1   -0.39    0.80
 -15 -23   1    0.69    0.74
 -15  23  -1    0.39    0.72
  15  23   1   -0.16    0.65
   0  24   1    0.98    0.66
   0 -24   1    0.67    0.62
   0  24  -1   -0.94    0.63
   0 -24  -1   -0.36    0.59
  -1  24   1    0.14    0.66
  -1 -24  -1   -0.18    0.59
   1  24  -1    0.64    0.64
  -1 -24  -1    0.07    0.39
   1 -24   1    0.36    0.62
  -1  24  -1    1.65    0.66
  -1 -24   1    0.64    0.61
   1 -24  -1    0.27    0.61
   1  24   1    0.16    0.66
   2  24  -1    0.78    0.65
  -2 -24  -1    0.70    0.63
   2 -24   1    1.73    0.64
  -2  24   1    0.74    0.66
  -2 -24   1    1.23    0.64
   2  24   1    1.68    0.68
   2 -24  -1    2.31    0.66
  -2  24  -1    1.42    0.68
  -3 -24  -1    0.52    0.61
   3  24  -1    0.46    0.40
   3  24  -1    0.98    0.65
  -3  24   1    0.75    0.66
   3 -24   1    0.16    0.61
   3  24   1    0.38    0.40
   3  24   1    0.37    0.65
   3 -24  -1    0.12    0.61
  -3  24  -1   -0.10    0.67
  -3 -24   1    1.30    0.64
   4  24  -1    0.06    0.37
   4  24  -1    0.53    0.62
  -4 -24  -1    0.59    0.61
   4 -24   1   -0.51    0.63
  -4  24   1    0.44    0.67
  -4 -24   1    0.01    0.61
   4  24   1    0.65    0.43
  -4  24  -1   -0.58    0.66
   4  24   1    0.83    0.64
   4 -24  -1    0.23    0.62
  -5  24   1    1.51    0.71
  -5 -24  -1    0.43    0.63
   5 -24   1   -0.35    0.72
   5  24  -1   -0.28    0.43
   5  24  -1    1.14    0.65
  -5  24  -1   -0.66    0.65
   5 -24  -1    0.26    0.63
  -5 -24   1    1.26    0.65
   5  24   1   -0.71    0.44
   5  24   1    0.48    0.65
  -6 -24  -1    0.13    0.60
   6  24  -1    0.72    0.48
  -6  24   1    0.88    0.69
   6  24  -1    0.35    0.64
   6 -24   1   -0.23    0.65
   6 -24  -1   -1.13    0.65
   6  24   1    0.24    0.43
  -6  24  -1    1.53    0.72
   6  24   1   -0.75    0.64
  -6 -24   1    0.27    0.63
   7  24  -1    2.69    0.68
  -7 -24  -1    2.75    0.69
   7  24  -1    1.81    0.53
   7 -24   1    2.80    0.72
  -7  24   1    1.89    0.71
   7  24   1    2.79    0.70
  -7 -24   1    2.64    0.68
  -7  24  -1    2.53    0.73
   7  24   1    1.54    0.53
   7 -24  -1    1.53    0.71
   8 -24   1   -1.62    0.66
   8  24  -1   -0.29    0.46
   8  24  -1    0.63    0.71
  -8 -24  -1    1.16    0.67
  -8  24   1    0.60    0.70
   8  24   1    0.04    0.53
   8  24   1    0.31    0.64
   8 -24  -1   -0.88    0.67
  -8  24  -1    0.51    0.79
  -8 -24   1    0.41    0.68
   9  24  -1   -0.10    0.55
   9  24  -1    1.56    0.65
  -9 -24  -1    0.27    0.75
  -9  24   1    0.21    0.79
   9 -24   1   -2.12    0.68
   9 -24  -1   -0.61    0.67
  -9 -24   1    0.13    0.67
   9  24   1   -0.42    0.65
  -9  24  -1    0.43    0.71
   9  24   1   -0.04    0.49
  10 -24   1   -0.13    0.72
  10  24  -1    1.36    0.65
 -10 -24  -1    0.65    0.67
 -10  24   1    1.23    0.73
  10  24  -1   -0.18    0.51
  10  24   1    1.13    0.65
  10  24   1    0.66    0.53
 -10  24  -1    1.32    0.75
 -10 -24   1    1.54    0.68
  10 -24  -1    0.73    0.82
  11  24  -1    0.69    0.56
 -11 -24  -1    0.68    0.70
  11  24  -1   -0.25    0.72
  11 -24   1   -0.79    0.73
 -11  24   1    1.61    0.72
  11 -24  -1   -0.37    0.83
 -11 -24   1    0.48    0.68
 -11  24  -1    1.34    0.83
  11  24   1    0.29    0.63
 -11  24  -1    0.19    0.57
  11  24   1    0.55    0.65
 -12 -24  -1    0.20    0.71
  12  24  -1   -0.62    0.63
  12 -24   1   -0.78    0.74
 -12  24   1    0.90    0.64
  12  24  -1    0.67    0.72
 -12  24   1    0.70    0.81
  12  24   1    0.73    0.66
  12 -24  -1   -0.49    0.73
  12  24   1    1.29    0.66
 -12 -24   1    0.28    0.70
 -12  24  -1   -0.03    0.61
 -12  24  -1   -0.16    0.80
 -13  24   1    0.27    0.57
  13  24  -1    1.35    0.76
  13 -24   1   -0.38    0.77
  13  24  -1    0.07    0.60
 -13 -24  -1    0.30    0.73
 -13  24   1    0.02    0.71
  13  24   1    0.64    0.62
 -13  24  -1    1.14    0.83
  13  24   1    1.01    0.73
  13 -24  -1    0.01    0.78
 -13  24  -1    0.06    0.56
 -13 -24   1   -0.36    0.70
 -14  24   1    2.07    1.04
  14  24  -1    0.99    0.72
 -14  24   1    0.07    0.69
 -14 -24  -1   -0.76    0.71
  14 -24   1   -0.14    0.92
 -14  24  -1    0.24    0.68
  14 -24  -1   -1.07    0.80
  14  24   1    0.06    0.64
 -14 -24   1    0.95    0.73
 -14  24  -1    1.23    0.84
   0  25   1    0.37    0.66
   0 -25   1    0.63    0.65
   0  25  -1    0.75    0.70
   0 -25  -1    0.28    0.64
  -1  25   1   -0.02    0.69
  -1 -25  -1    1.00    0.65
   1 -25   1   -0.47    0.62
   1  25  -1    1.51    0.70
   1  25   1    1.40    0.70
  -1  25  -1   -0.26    0.67
  -1 -25   1    1.39    0.67
   1 -25  -1    1.10    0.65
   2  25  -1    0.04    0.68
  -2 -25  -1   -0.47    0.62
   2 -25   1    0.54    0.64
  -2  25   1    1.42    0.69
  -2  25  -1    0.32    0.69
  -2 -25   1   -0.20    0.64
   2  25   1   -0.69    0.67
   2 -25  -1   -0.14    0.63
   3 -25   1    0.18    0.67
  -3  25   1    0.13    0.68
  -3 -25  -1    1.12    0.64
   3  25  -1    0.71    0.69
   3 -25  -1   -0.28    0.66
   3  25   1    0.50    0.66
  -3 -25   1    0.01    0.64
  -3  25  -1    0.25    0.69
   3  25   1   -0.14    0.42
   4  25  -1    2.41    0.79
   4  25  -1    2.28    0.54
  -4  25   1    2.54    0.74
   4 -25   1    0.22    0.66
  -4 -25  -1    2.01    0.69
   4 -25  -1    0.53    0.77
  -4 -25   1    3.06    0.71
   4  25   1    1.48    0.45
   4  25   1    3.29    0.74
  -4  25  -1    3.07    0.75
   5 -25   1    1.23    0.69
  -5  25   1    2.57    0.76
  -5 -25  -1    2.16    0.70
   5  25  -1    1.22    0.48
   5  25  -1    2.22    0.69
  -5  25  -1    1.08    0.74
  -5 -25   1    1.17    0.69
   5  25   1    1.46    0.79
   5  25   1    1.82    0.50
   5 -25  -1    1.43    0.71
  -6  25   1    0.03    0.72
   6 -25   1   -0.89    0.67
   6  25  -1   -0.86    0.48
  -6 -25  -1   -0.52    0.64
   6  25  -1    0.45    0.67
  -6  25  -1    0.63    0.73
  -6 -25   1    0.52    0.67
   6  25   1    1.18    0.67
   6  25   1    0.58    0.44
   6 -25  -1   -1.20    0.68
  -7 -25  -1    0.87    0.77
   7  25  -1    1.01    0.54
  -7  25   1    0.74    0.75
   7 -25   1    0.76    0.70
   7  25  -1    1.73    0.68
  -7  25  -1    1.05    0.75
   7  25   1    1.53    0.69
   7 -25  -1   -0.72    0.68
   7  25   1    0.73    0.53
  -7 -25   1    1.49    0.70
  -8 -25  -1    1.14    0.68
   8  25  -1    0.04    0.64
   8 -25   1   -0.85    0.74
   8  25  -1   -0.40    0.55
  -8  25   1    0.90    0.75
   8  25   1    0.70    0.68
  -8 -25   1    0.59    0.79
   8 -25  -1   -1.06    0.68
  -8  25  -1    1.33    0.75
   8  25   1    0.81    0.54
  -9 -25  -1    2.84    0.75
   9  25  -1    3.04    0.55
   9  25  -1    3.99    0.74
  -9  25   1    2.64    0.79
   9 -25   1    1.57    0.75
  -9 -25   1    1.71    0.73
   9 -25  -1    0.17    0.74
   9  25   1    2.83    0.56
  -9  25  -1    3.07    0.79
   9  25   1    1.89    0.71
  10  25  -1   -0.22    0.53
 -10  25   1    0.34    0.73
  10 -25   1    0.07    0.75
 -10 -25  -1    0.39    0.71
  10  25  -1    1.28    0.69
  10  25   1    0.36    0.62
  10 -25  -1   -1.09    0.75
 -10  25  -1    0.44    0.77
  10  25   1    0.57    0.69
 -10 -25   1    0.18    0.69
 -11 -25  -1    1.14    0.74
  11 -25   1   -0.81    0.87
  11  25  -1    1.34    0.77
 -11  25   1    0.29    0.74
  11  25  -1    0.08    0.64
  11  25   1    1.30    0.69
 -11 -25   1    1.06    0.73
  11 -25  -1   -0.92    0.76
  11  25   1   -0.30    0.56
 -11  25  -1    0.42    0.86
  12 -25   1   -1.25    0.78
 -12 -25  -1    0.06    0.73
  12  25  -1    0.38    0.60
  12  25  -1    1.43    0.77
 -12  25   1   -0.16    0.85
  12  25   1    1.64    0.79
 -12  25  -1    1.50    0.79
  12 -25  -1   -0.77    0.76
  12  25   1    0.15    0.58
 -12 -25   1    0.12    0.72
 -13  25   1    1.80    0.87
  13  25  -1   -0.06    0.69
  13 -25   1   -0.40    0.79
 -13 -25  -1   -0.01    0.74
  13  25   1    1.00    0.68
  13 -25  -1    0.18    0.82
 -13  25  -1    1.62    0.78
  13  25   1    0.14    0.70
 -13 -25   1    1.96    0.89
   0  26  -1    1.27    0.73
   0 -26  -1   -0.40    0.67
   0  26   1    0.20    0.69
   0 -26   1    0.60    0.69
  -1 -26  -1    0.10    0.69
  -1  26   1    2.25    0.77
   1 -26   1    2.23    0.71
   1  26  -1    1.08    0.72
  -1 -26   1    1.08    0.70
   1 -26  -1    1.45    0.69
  -1  26  -1    1.15    0.74
   1  26   1    1.32    0.71
  -2  26   1    0.30    0.72
  -2 -26  -1    0.60    0.70
   2  26  -1    0.72    0.72
   2 -26   1   -0.97    0.69
   2 -26  -1   -0.61    0.69
  -2  26  -1   -0.37    0.70
  -2 -26   1    0.54    0.71
   2  26   1    0.42    0.70
  -3  26   1    1.12    0.76
   3 -26   1    0.20    0.69
  -3 -26  -1    0.45    0.70
   3  26  -1    1.54    0.73
  -3  26  -1    0.75    0.73
   3 -26  -1   -0.49    0.78
  -3 -26   1    0.46    0.70
   3  26   1    0.81    0.72
   4  26  -1    0.11    0.81
  -4  26   1    0.50    0.75
   4 -26   1    0.13    0.71
  -4 -26  -1    0.07    0.69
   4  26   1    0.18    0.71
  -4 -26   1   -0.19    0.70
   4 -26  -1   -0.14    0.71
   4  26   1    0.69    0.54
  -4  26  -1    0.78    0.75
   5 -26   1    0.08    0.72
  -5 -26  -1    0.36    0.70
  -5  26   1    2.97    0.89
   5  26  -1    2.29    0.74
   5 -26  -1    0.30    0.73
   5  26   1    0.95    0.45
  -5 -26   1    1.41    0.72
   5  26   1    0.96    0.72
  -5  26  -1    0.93    0.76
  -6  26   1    0.41    0.76
   6  26  -1    0.25    0.52
  -6 -26  -1    0.50    0.69
   6 -26   1   -1.12    0.71
   6  26  -1    1.12    0.73
  -6  26  -1    0.12    0.76
   6  26   1    0.62    0.71
   6  26   1    0.08    0.52
  -6 -26   1   -0.22    0.71
   6 -26  -1    0.10    0.72
  -7  26   1    1.53    0.90
  -7 -26  -1    0.68    0.70
   7 -26   1   -0.33    0.73
   7  26  -1    0.45    0.55
   7  26  -1    0.69    0.72
   7 -26  -1   -0.78    0.72
   7  26   1    0.58    0.71
  -7 -26   1    0.75    0.73
   7  26   1   -0.03    0.54
  -7  26  -1    1.23    0.78
  -8  26   1   -0.30    0.76
   8  26  -1    1.29    0.72
   8  26  -1   -0.18    0.57
  -8 -26  -1    0.52    0.73
   8 -26   1   -0.68    0.75
   8  26   1   -0.45    0.50
  -8  26  -1   -0.22    0.77
   8 -26  -1   -1.74    0.73
   8  26   1    2.84    0.75
  -8 -26   1    0.17    0.74
   9  26  -1    0.98    0.61
   9  26  -1    0.50    0.71
  -9  26   1    0.43    0.77
   9 -26   1    0.58    0.80
  -9 -26  -1    0.23    0.74
   9  26   1    0.41    0.79
  -9 -26   1    1.65    0.77
   9  26   1    0.79    0.61
   9 -26  -1   -0.93    0.87
  -9  26  -1    1.58    0.79
  10  26  -1    1.69    0.73
  10 -26   1   -1.43    0.77
  10  26  -1    0.00    0.62
 -10  26   1    0.68    0.89
 -10 -26  -1    0.14    0.74
  10  26   1    0.05    0.55
  10 -26  -1   -0.91    0.87
  10  26   1    1.50    0.82
 -10  26  -1    0.22    0.80
 -10 -26   1    1.35    0.77
  11 -26   1   -1.08    0.81
  11  26  -1    0.86    0.60
 -11  26   1    1.12    0.80
 -11 -26  -1    0.92    0.78
  11  26  -1    1.87    0.82
  11  26   1    0.08    0.65
  11  26   1    2.48    0.84
  11 -26  -1    0.31    0.79
 -11 -26   1    0.23    0.76
 -11  26  -1    1.33    0.80
 -12 -26  -1   -0.05    0.76
  12  26  -1   -0.31    0.67
  12 -26   1   -0.65    0.79
 -12  26   1    0.43    0.89
  12  26  -1    2.30    0.80
  12  26   1    0.99    0.70
  12 -26  -1   -1.87    0.80
 -12  26  -1    2.05    0.82
 -12 -26   1    1.33    0.78
  12  26   1    0.25    0.61
   0 -27  -1   -0.15    0.70
   0 -27   1    0.44    0.73
   0  27  -1    0.80    0.74
   0  27   1    0.71    0.74
  -1 -27  -1    0.76    0.74
  -1  27   1   -0.06    0.77
   1  27  -1    0.19    0.73
   1 -27   1    1.52    0.75
  -1 -27   1    1.06    0.76
   1  27   1    0.98    0.74
  -1  27  -1    0.46    0.76
   1 -27  -1   -0.19    0.71
  -2 -27  -1    0.91    0.71
   2 -27   1   -0.51    0.71
   2  27  -1    0.85    0.75
  -2  27   1    0.77    0.77
  -2  27  -1    0.60    0.75
  -2 -27   1    0.22    0.71
   2 -27  -1   -0.46    0.71
   2  27   1    1.23    0.75
  -3  27   1    0.04    0.78
   3  27  -1    0.26    0.75
   3 -27   1    0.14    0.75
  -3 -27  -1   -0.03    0.81
  -3  27  -1    0.37    0.79
   3 -27  -1   -0.30    0.73
  -3 -27   1   -0.49    0.70
   3  27   1    0.20    0.74
   4  27  -1    1.75    0.87
  -4  27   1   -0.29    0.78
  -4 -27  -1    0.65    0.72
   4 -27   1   -0.18    0.76
  -4 -27   1    0.60    0.73
  -4  27  -1    1.10    0.80
   4 -27  -1   -0.25    0.74
   4  27   1   -0.23    0.72
   5 -27   1   -1.24    0.75
   5  27  -1    0.27    0.74
  -5 -27  -1   -0.10    0.73
  -5  27   1    0.52    0.77
   5 -27  -1   -0.18    0.76
  -5  27  -1    0.56    0.81
  -5 -27   1    0.27    0.74
   5  27   1    0.12    0.74
  -6  27   1    0.19    0.79
  -6 -27  -1    0.56    0.74
   6 -27   1   -0.93    0.74
   6  27  -1    0.96    0.76
   6  27   1   -0.14    0.54
   6 -27  -1   -1.53    0.75
   6  27   1   -0.37    0.74
  -6 -27   1   -0.37    0.74
  -6  27  -1    0.56    0.80
   7 -27   1   -1.08    0.75
   7  27  -1    0.97    0.75
  -7  27   1    0.85    0.82
  -7 -27  -1    0.33    0.75
  -7 -27   1    0.88    0.76
   7  27   1    0.21    0.75
   7  27   1    0.67    0.50
  -7  27  -1    1.67    0.80
   7 -27  -1   -0.33    0.87
   8 -27   1   -1.23    0.78
  -8 -27  -1    0.04    0.75
  -8  27   1   -0.21    0.80
   8  27  -1    0.73    0.74
   8  27  -1   -0.31    0.58
   8 -27  -1    0.05    0.80
  -8  27  -1    0.72    0.80
  -8 -27   1   -0.30    0.74
   8  27   1    0.48    0.58
   8  27   1   -0.94    0.82
   9 -27   1   -1.66    0.79
   9  27  -1    2.49    0.87
  -9 -27  -1    0.42    0.75
  -9  27   1    0.83    0.82
   9  27  -1   -0.35    0.61
   9 -27  -1   -1.54    0.78
  -9 -27   1    2.23    0.77
   9  27   1    0.20    0.63
  -9  27  -1    1.02    0.84
   9  27   1    0.24    0.73
  10  27  -1    0.24    0.65
  10 -27   1   -0.73    0.82
 -10  27   1    1.01    0.82
  10  27  -1    1.81    0.75
 -10 -27  -1    0.66    0.86
  10  27   1    0.46    0.58
 -10  27  -1   -0.15    0.82
 -10 -27   1    0.44    0.76
  10 -27  -1   -0.60    0.81
  10  27   1    0.97    0.73
   0  28   1    0.62    0.80
   0  28  -1    1.32    0.77
   0 -28  -1    0.70    0.76
   0 -28   1    0.53    0.75
   1 -28   1    0.54    0.79
  -1 -28  -1    1.96    0.79
   1  28  -1    1.19    0.77
  -1  28   1    0.97    0.83
  -1 -28   1    2.14    0.79
   1 -28  -1    1.67    0.80
  -1  28  -1    0.67    0.79
   1  28   1    1.73    0.81
   2  28  -1    1.09    0.77
  -2 -28  -1    1.31    0.76
  -2  28   1    1.49    0.81
   2 -28   1    0.22    0.76
   2 -28  -1    1.12    0.77
  -2 -28   1   -0.17    0.74
   2  28   1    0.91    0.78
  -2  28  -1    1.13    0.83
  -3  28   1    2.14    0.85
   3  28  -1    2.82    0.84
   3 -28   1    0.87    0.79
  -3 -28  -1    0.93    0.77
   3  28   1    1.67    0.79
  -3 -28   1    1.36    0.79
   3 -28  -1    0.39    0.89
  -3  28  -1    1.07    0.83
  -4 -28  -1    1.23    0.76
   4 -28   1    0.41    0.78
   4  28  -1    2.31    0.91
  -4  28   1    0.84    0.84
   4 -28  -1   -0.78    0.87
  -4  28  -1    0.59    0.93
   4  28   1    1.42    0.78
  -4 -28   1    0.22    0.73
  -5  28   1    1.70    0.86
   5  28  -1    1.42    0.79
  -5 -28  -1    1.92    0.77
   5 -28   1   -0.52    0.78
   5 -28  -1   -0.62    0.77
  -5  28  -1    0.25    0.94
   5  28   1    1.98    0.78
  -5 -28   1    1.37    0.78
   6  28  -1   -0.21    0.76
  -6 -28  -1   -0.01    0.77
  -6  28   1    1.26    0.84
   6 -28   1   -1.09    0.79
  -6 -28   1   -0.06    0.77
   6 -28  -1   -0.81    0.78
   6  28   1    0.27    0.76
  -6  28  -1    1.15    0.84
  -7 -28  -1    1.69    0.80
   7  28  -1   -0.05    0.89
  -7  28   1    1.03    0.85
   7 -28   1   -2.06    0.77
   7 -28  -1   -0.28    0.92
   7  28   1   -0.75    0.86
  -7 -28   1    0.43    0.78
  -7  28  -1    0.86    0.85
   8 -28   1   -2.31    0.91
  -8  28   1    0.53    0.96
   8  28  -1    0.05    0.77
  -8 -28  -1   -0.13    0.75
  -8 -28   1    0.66    0.76
   8  28   1   -0.66    0.60
   8  28   1    0.71    0.76
   8 -28  -1   -0.61    0.81
  -8  28  -1    0.92    0.95
   0 -29  -1    0.87    0.79
   0 -29   1   -0.64    0.77
   0  29   1    0.70    0.84
   0  29  -1    1.37    0.81
  -1 -29  -1    0.45    0.78
   1 -29   1   -0.98    0.78
  -1  29   1    0.91    0.84
   1  29  -1    0.47    0.79
   1  29   1    0.74    0.84
  -1  29  -1    0.90    0.83
   1 -29  -1    0.98    0.81
  -1 -29   1    1.01    0.81
   2  29  -1    0.53    0.80
  -2  29   1    2.40    0.86
  -2 -29  -1    1.66    0.81
   2 -29   1    0.49    0.82
   2 -29  -1   -0.15    0.81
  -2  29  -1    0.75    0.86
  -2 -29   1    0.05    0.80
   2  29   1    0.16    0.84
  -3 -29  -1    0.28    0.77
  -3  29   1    0.30    0.84
   3  29  -1    2.32    0.84
   3 -29   1    0.54    0.82
  -3  29  -1    1.39    0.98
   3 -29  -1   -0.51    0.81
   3  29   1    0.46    0.80
  -3 -29   1    0.80    0.78
  -4  29   1    0.84    0.87
   4  29  -1    2.09    0.81
   4 -29   1    0.75    0.83
  -4 -29  -1    0.81    0.81
  -4  29  -1    1.53    0.87
   4  29   1    0.33    0.84
   4 -29  -1    0.40    0.83
  -4 -29   1   -0.10    0.81
  -5  29   1    1.25    0.89
   5 -29   1   -0.52    0.80
   5  29  -1    1.67    0.81
  -5 -29  -1    1.04    0.81
  -5 -29   1   -0.84    0.76
   5 -29  -1   -0.13    0.93
   5  29   1    1.20    0.83
  -5  29  -1    1.77    0.89
   0   0  -2  358.13   12.75
   0   0   2  363.14   11.69
   0   0  -2  360.78   12.84
  -1   0   2   33.25    0.98
  -1   0  -2   30.91    1.07
   1   0  -2   31.13    1.02
  -1   0  -2   29.57    1.02
  -1   0   2   27.48    1.06
   1   0  -2   25.00    0.97
  -1   0  -2   30.66    0.97
  -1   0  -2   30.97    1.02
   1   0  -2   29.52    1.06
  -1   0   2   31.57    1.02
  -1   0   2   27.52    1.02
   1   0  -2   30.49    1.02
  -2   0  -2  184.61    6.02
  -2   0  -2  179.97    6.30
   2   0  -2  170.53    6.53
  -2   0   2  186.61    6.33
   2   0   2  177.08    6.58
  -2   0  -2  180.45    6.59
  -2   0  -2  203.86    6.32
   2   0   2  195.13    6.03
  -2   0   2  181.69    6.54
   2   0   2  179.53    6.30
  -2   0   2  186.65    6.07
   2   0   2  203.56    7.05
   2   0  -2  183.80    6.27
  -3   0  -2  436.74   16.53
  -3   0   2  452.84   16.66
   3   0   2  489.55   16.58
  -3   0   2  466.00   15.92
  -3   0  -2  494.33   15.86
   3   0  -2  479.87   15.88
  -3   0  -2  459.80   15.91
  -3   0   2  479.29   15.18
   3   0  -2  426.89   16.67
  -3   0  -2  486.72   15.20
  -4   0   2   27.47    0.94
  -4   0  -2   27.80    1.00
   4   0  -2   27.61    0.97
  -4   0   2   27.47    0.97
  -4   0  -2   27.61    0.98
  -4   0  -2   28.40    0.93
  -5   0   2  255.32    8.14
   5   0   2  251.08    9.42
  -5   0  -2  242.74    8.93
   5   0  -2  260.35    8.57
  -5   0  -2  244.06    8.54
  -5   0   2  245.52    8.56
  -5   0  -2  257.02    8.20
  -6   0  -2  125.75    4.14
  -6   0  -2  127.51    4.34
   6   0  -2  124.96    4.32
  -6   0  -2  124.37    4.49
  -6   0   2  129.31    4.15
   6   0   2  130.43    4.32
  -6   0   2  127.79    4.34
   7   0   2  299.13    9.79
  -7   0  -2  275.01   10.17
  -7   0   2  284.05    9.29
  -7   0  -2  287.20    9.35
  -7   0   2  281.81    9.80
  -7   0  -2  290.11    9.88
   7   0  -2  291.44    9.70
  -8   0   2  156.39    5.45
   8   0   2  161.82    5.42
  -8   0  -2  156.03    5.63
  -8   0  -2  163.38    5.20
  -8   0  -2  162.71    5.45
   8   0  -2  159.03    5.43
  -8   0   2  157.91    5.21
   9   0   2  122.74    4.23
  -9   0  -2  122.81    4.26
   9   0  -2  126.43    4.25
  -9   0  -2  124.33    4.39
  -9   0  -2  124.23    4.07
  -9   0   2  125.29    4.26
  -9   0   2  122.30    4.07
 -10   0  -2    7.41    0.43
  10   0   2    7.83    0.40
 -10   0  -2    7.62    0.36
 -10   0   2    7.76    0.44
 -10   0  -2    8.18    0.45
  10   0  -2    8.05    0.43
 -10   0   2    8.60    0.43
 -11   0   2    0.04    0.23
 -11   0  -2    0.16    0.26
 -11   0  -2    0.40    0.24
  11   0   2    0.04    0.24
 -11   0  -2    0.64    0.15
 -11   0   2    0.19    0.25
  11   0  -2    0.14    0.23
  12   0   2  106.59    3.76
  12   0  -2  107.24    3.77
 -12   0   2  111.08    3.63
 -12   0  -2  113.33    3.80
 -12   0   2  112.16    3.80
 -12   0  -2  105.86    3.88
 -12   0  -2  108.80    3.63
 -13   0  -2    2.54    0.34
 -13   0   2    2.20    0.35
  13   0   2    2.36    0.31
 -13   0   2    2.49    0.33
  13   0  -2    2.41    0.36
 -13   0  -2    2.68    0.34
  14   0   2   13.50    0.70
  14   0  -2   13.71    0.69
  14   0   2   12.56    0.56
 -14   0   2   14.22    0.72
 -14   0  -2   15.04    0.72
 -14   0  -2   13.68    0.69
 -14   0   2   15.61    0.66
  15   0  -2    4.95    0.44
  15   0   2    4.63    0.41
 -15   0   2    4.82    0.45
 -15   0  -2    4.52    0.45
 -15   0  -2    5.64    0.46
 -15   0   2    4.92    0.47
 -16   0  -2    9.22    0.64
 -16   0   2    8.79    0.63
 -16   0  -2    9.61    0.63
  16   0  -2    7.96    0.55
 -16   0   2    7.20    0.57
  16   0   2    8.37    0.58
  17   0   2    7.55    0.57
 -17   0  -2    8.97    0.58
  17   0  -2    8.06    0.57
 -17   0   2    8.32    0.58
 -17   0  -2    7.66    0.62
 -17   0   2    7.37    0.59
  18   0  -2    0.58    0.50
 -18   0  -2    1.19    0.52
 -18   0   2    0.74    0.47
  18   0   2   -0.05    0.45
 -18   0   2   -0.26    0.43
 -18   0  -2    0.99    0.45
 -19   0  -2    4.77    0.63
  19   0   2    3.36    0.54
 -19   0  -2    3.68    0.55
  19   0  -2    4.87    0.54
 -19   0   2    4.70    0.56
 -19   0   2    3.93    0.58
 -20   0   2   -1.29    0.52
 -20   0   2    0.79    0.58
  20   0  -2    0.11    0.50
 -20   0  -2    0.32    0.51
  20   0   2    0.28    0.46
 -20   0  -2    0.57    0.60
  21   0  -2    0.72    0.60
 -21   0   2    1.45    0.57
 -21   0   2   -0.13    0.57
  21   0   2    0.78    0.51
 -21   0  -2    0.82    0.56
 -21   0  -2    1.41    0.56
 -22   0   2    6.72    0.71
 -22   0  -2    5.66    0.70
  22   0   2    6.51    0.71
  22   0  -2    6.43    0.69
 -22   0   2    5.58    0.80
  22   0   2    4.57    0.72
  23   0   2    5.07    0.71
  23   0   2    2.49    0.70
 -23   0   2    3.46    0.80
 -23   0  -2    3.93    0.70
  23   0  -2    4.67    0.74
  23   0  -2    2.60    0.68
 -24   0  -2    0.99    0.78
  24   0  -2    0.84    0.63
  24   0  -2    1.47    0.68
  24   0   2    0.96    0.60
  24   0   2    1.54    0.72
 -24   0   2    1.47    0.81
 -25   0  -2    0.36    0.72
  25   0   2    0.01    0.74
  25   0  -2   -0.69    0.72
  25   0  -2    2.22    0.67
 -25   0   2    0.39    0.83
   0  -1   2   -0.01    0.03
   0  -1   2    0.01    0.03
   0   1   2    0.05    0.03
   0  -1   2    0.05    0.03
   0  -1  -2    0.04    0.02
   0   1  -2    0.02    0.02
   0   1   2    0.04    0.02
   0   1  -2    0.03    0.02
   0   1   2    0.04    0.03
   0  -1  -2    0.12    0.04
   0   1  -2    0.02    0.03
   0  -1   2    0.00    0.02
   0   1  -2    0.05    0.04
   0  -1  -2   -0.02    0.01
   0  -1  -2    0.01    0.03
   0   1   2   -0.04    0.02
   1   1  -2   15.63    0.56
  -1   1   2   14.79    0.53
   1  -1   2   15.10    0.56
   1   1  -2   15.98    0.54
  -1  -1  -2   15.84    0.53
  -1   1   2   15.85    0.54
   1  -1   2   15.06    0.53
  -1   1   2   15.80    0.52
   1   1  -2   14.50    0.51
  -1  -1  -2   15.36    0.56
   1   1  -2   14.32    0.53
  -1  -1  -2   15.29    0.54
   1  -1   2   15.20    0.52
   1  -1   2   15.75    0.54
  -1   1  -2   14.82    0.51
   1  -1  -2   15.10    0.52
  -1   1  -2   15.03    0.56
  -1  -1   2   14.96    0.53
   1   1   2   15.14    0.53
  -1  -1   2   16.89    0.52
   1  -1  -2   15.31    0.53
   1  -1  -2   15.48    0.54
  -1   1  -2   15.93    0.53
  -1  -1   2   15.21    0.53
   1   1   2   14.14    0.56
   1   1   2   13.06    0.53
   1  -1  -2   14.05    0.56
   1   1   2   14.50    0.51
   2  -1   2   90.59    2.75
  -2   1   2   84.16    2.61
   2   1  -2   87.17    2.73
  -2  -1  -2   81.40    2.60
  -2   1   2   72.71    2.83
  -2   1   2   83.79    2.83
  -2   1   2   73.54    2.73
   2  -1   2   75.71    2.74
   2  -1   2   77.20    2.74
   2   1  -2   80.20    2.86
   2  -1   2   82.53    2.84
  -2  -1  -2   80.25    2.73
  -2  -1  -2   80.29    2.73
  -2  -1  -2   74.19    2.84
  -2   1  -2   79.76    2.84
   2   1   2   77.64    2.84
   2   1   2   83.02    2.60
  -2   1  -2   79.11    2.72
  -2   1  -2   80.66    2.61
  -2  -1   2   81.60    2.85
  -2  -1   2   80.82    2.61
  -2  -1   2   79.69    2.73
   2   1   2   81.69    2.73
   2  -1  -2   82.21    2.74
   3  -1   2   25.20    0.87
   3   1  -2   25.39    0.90
  -3   1   2   25.32    0.90
  -3  -1  -2   25.76    0.84
  -3   1   2   25.33    0.88
  -3   1   2   26.26    0.85
  -3  -1  -2   24.29    0.88
   3   1  -2   25.97    0.88
  -3  -1  -2   25.30    0.92
  -3  -1  -2   25.45    0.88
  -3   1  -2   26.48    0.85
  -3  -1   2   26.39    0.89
  -3   1  -2   22.20    0.87
   3  -1  -2   25.78    0.90
  -3  -1   2   25.57    0.90
   3  -1  -2   25.68    0.88
  -3   1  -2   25.22    0.92
  -3  -1   2   25.02    0.85
  -3   1  -2   24.39    0.88
   4  -1   2    2.18    0.13
  -4  -1  -2    2.11    0.16
  -4   1   2    2.04    0.15
  -4   1   2    2.11    0.15
   4   1  -2    1.97    0.09
  -4   1   2    2.48    0.11
  -4  -1  -2    1.89    0.14
   4   1  -2    2.26    0.17
  -4  -1  -2    2.26    0.15
  -4  -1  -2    2.02    0.14
  -4   1  -2    1.84    0.14
  -4  -1   2    2.38    0.10
   4  -1  -2    2.30    0.16
  -4   1  -2    1.92    0.14
  -4  -1   2    2.00    0.14
   4  -1  -2    2.24    0.10
  -4  -1   2    1.81    0.15
  -4   1  -2    2.16    0.15
  -5   1   2    2.95    0.20
  -5  -1  -2    2.82    0.19
   5  -1   2    3.62    0.18
  -5  -1  -2    2.71    0.18
  -5   1   2    3.37    0.22
  -5  -1  -2    3.10    0.20
  -5   1   2    3.33    0.13
   5   1  -2    3.20    0.21
  -5  -1   2    3.15    0.21
  -5   1  -2    2.74    0.18
   5  -1  -2    3.18    0.20
  -5  -1   2    3.25    0.20
   5  -1  -2    3.44    0.13
   5   1   2    3.33    0.19
  -5   1  -2    2.54    0.20
  -5   1  -2    2.96    0.21
  -6   1   2   21.06    0.79
   6  -1   2   22.26    0.77
   6   1  -2   21.43    0.79
  -6  -1  -2   21.97    0.75
  -6  -1  -2   21.40    0.79
  -6   1   2   21.40    0.77
  -6   1   2   22.24    0.77
  -6  -1  -2   20.44    0.80
   6  -1  -2   20.81    0.78
  -6  -1   2   21.79    0.76
   6  -1  -2   21.95    0.77
   6   1   2   22.14    0.78
  -6   1  -2   22.76    0.79
  -6   1  -2   21.67    0.76
  -6   1  -2   20.86    0.80
  -6  -1   2   21.46    0.79
  -7  -1  -2   12.39    0.49
  -7  -1  -2   12.88    0.52
  -7   1   2   12.46    0.51
  -7  -1  -2   12.38    0.50
  -7   1   2   12.40    0.45
   7   1  -2   12.38    0.51
   7  -1   2   12.69    0.49
  -7   1   2   13.30    0.51
  -7  -1   2   13.08    0.52
   7   1   2   12.81    0.50
  -7   1  -2   12.55    0.52
   7  -1  -2   12.88    0.51
  -7   1  -2   12.34    0.50
  -7  -1   2   12.78    0.50
   7  -1  -2   12.23    0.45
  -7   1  -2   12.51    0.50
   8  -1   2   49.74    1.70
  -8  -1  -2   49.93    1.65
   8   1  -2   51.32    1.72
  -8   1   2   47.81    1.72
  -8  -1  -2   44.81    1.76
  -8   1   2   51.37    1.66
  -8  -1  -2   50.39    1.73
  -8  -1   2   50.64    1.66
  -8   1  -2   47.11    1.76
   8  -1  -2   50.12    1.71
  -8  -1   2   47.64    1.73
   8   1   2   49.35    1.71
  -8   1  -2   48.48    1.66
  -8   1  -2   47.53    1.73
  -9   1   2    5.27    0.34
   9   1  -2    5.21    0.35
  -9  -1  -2    5.09    0.33
  -9  -1  -2    5.45    0.36
  -9  -1  -2    5.38    0.28
  -9   1   2    4.65    0.32
   9  -1   2    5.30    0.33
  -9  -1   2    5.03    0.35
  -9   1  -2    5.64    0.35
  -9   1  -2    5.25    0.35
   9  -1  -2    5.40    0.34
   9   1   2    4.78    0.32
  -9   1  -2    5.02    0.28
  -9  -1   2    4.85    0.35
 -10  -1  -2    2.73    0.20
  10   1  -2    2.94    0.28
 -10  -1  -2    3.04    0.27
 -10   1   2    2.75    0.27
 -10  -1  -2    3.18    0.25
  10  -1   2    3.01    0.24
 -10   1   2    2.89    0.29
 -10   1  -2    2.62    0.28
 -10   1  -2    2.74    0.28
 -10  -1   2    3.22    0.28
  10   1   2    2.97    0.28
 -10   1  -2    3.15    0.21
 -10  -1   2    2.99    0.25
  10  -1  -2    2.79    0.26
 -11   1   2    4.91    0.35
  11  -1   2    4.49    0.32
  11   1  -2    3.84    0.33
 -11   1   2    4.18    0.35
 -11  -1  -2    4.15    0.33
 -11  -1  -2    4.64    0.34
 -11   1  -2    4.82    0.29
  11  -1  -2    4.40    0.33
  11   1   2    4.39    0.32
 -11  -1   2    4.82    0.34
 -11  -1   2    5.00    0.35
 -11   1  -2    5.23    0.36
 -11   1  -2    4.42    0.35
 -12  -1  -2    2.59    0.32
 -12   1   2    2.62    0.32
  12  -1   2    2.34    0.27
  12   1  -2    2.38    0.32
 -12  -1  -2    2.58    0.31
 -12   1   2    2.31    0.33
 -12   1  -2    2.58    0.22
  12   1   2    2.67    0.30
 -12  -1   2    1.83    0.31
 -12   1  -2    2.37    0.32
 -12  -1   2    2.52    0.32
 -12   1  -2    2.34    0.32
  12   1   2    2.49    0.20
  12  -1  -2    1.84    0.29
 -13  -1  -2    4.07    0.37
 -13   1   2    3.71    0.37
 -13  -1  -2    3.08    0.35
  13  -1   2    3.42    0.35
 -13   1   2    3.81    0.39
  13   1  -2    3.77    0.37
 -13   1  -2    4.23    0.39
 -13  -1   2    3.64    0.38
  13  -1  -2    3.59    0.35
  13   1   2    3.50    0.27
 -13  -1   2    4.23    0.33
  13   1   2    3.74    0.35
 -13   1  -2    4.14    0.28
 -13   1  -2    4.05    0.38
 -14   1   2   -0.27    0.35
  14  -1   2   -0.47    0.31
 -14   1   2    0.32    0.33
 -14  -1  -2    0.61    0.33
  14   1  -2   -0.08    0.32
 -14  -1  -2   -0.10    0.31
 -14   1  -2    0.31    0.17
  14  -1  -2   -0.31    0.35
  14   1   2    0.90    0.35
 -14   1  -2    0.35    0.33
 -14  -1   2   -0.12    0.33
 -14   1  -2    0.24    0.34
  14   1   2    0.20    0.17
 -14  -1   2   -0.07    0.33
 -15  -1  -2   16.17    0.73
 -15  -1  -2   15.26    0.81
 -15   1   2   17.00    0.80
 -15   1   2   16.53    0.81
  15  -1   2   16.33    0.77
  15   1  -2   14.54    0.78
 -15  -1   2   15.91    0.79
  15   1   2   14.47    0.75
 -15  -1   2   16.04    0.85
 -15   1  -2   16.11    0.80
  15  -1  -2   14.48    0.76
 -15   1  -2   15.48    0.78
 -16  -1  -2    0.87    0.40
 -16   1   2    0.49    0.41
 -16  -1  -2    0.18    0.36
  16   1  -2   -0.17    0.38
 -16   1   2    0.25    0.38
  16  -1   2    0.44    0.33
  16   1   2    0.60    0.36
  16  -1  -2    0.52    0.36
 -16   1  -2    1.10    0.40
 -16  -1   2    0.62    0.40
 -16  -1   2    0.64    0.37
 -16   1  -2    0.39    0.38
 -17   1   2    0.76    0.44
  17  -1   2    0.58    0.36
 -17  -1  -2    0.52    0.41
 -17  -1  -2    0.66    0.41
  17   1  -2    0.23    0.41
 -17   1   2    0.52    0.42
 -17   1  -2    1.68    0.45
  17   1   2    0.33    0.39
  17  -1  -2   -0.09    0.39
 -17   1  -2    1.52    0.43
 -17  -1   2    0.67    0.40
 -17  -1   2    0.80    0.43
 -18   1   2    2.38    0.48
  18  -1   2    1.81    0.42
 -18   1   2    1.69    0.50
 -18  -1  -2    2.77    0.48
 -18  -1  -2    2.38    0.47
  18   1  -2    2.03    0.53
 -18  -1   2    2.70    0.51
 -18   1  -2    2.17    0.48
 -18  -1   2    2.39    0.48
  18   1   2    1.99    0.50
 -18   1  -2    2.41    0.50
  18  -1  -2    1.97    0.45
 -19  -1  -2   -0.12    0.46
  19   1  -2    0.39    0.48
  19  -1   2    0.19    0.42
 -19   1   2    0.68    0.49
 -19   1   2   -0.31    0.58
 -19  -1  -2   -0.32    0.45
 -19  -1   2    0.20    0.45
  19  -1  -2   -0.61    0.44
 -19  -1   2    0.52    0.51
 -19   1  -2   -0.38    0.49
 -19   1  -2    0.32    0.37
  19   1   2   -0.50    0.43
  20   1  -2    0.36    0.58
 -20  -1  -2   -0.37    0.49
 -20   1   2    0.53    0.52
 -20   1   2   -0.22    0.53
  20  -1   2   -0.13    0.55
 -20  -1  -2    0.23    0.51
  20  -1   2    0.30    0.45
  20   1   2   -0.34    0.47
  20  -1  -2    0.87    0.49
 -20  -1   2   -0.09    0.51
 -20   1  -2   -0.17    0.53
 -20  -1   2    1.04    0.55
 -21  -1  -2    1.69    0.65
  21   1  -2    2.16    0.59
  21  -1   2    2.33    0.64
 -21  -1  -2    3.76    0.60
  21  -1   2    2.93    0.58
 -21   1   2    2.96    0.64
  21  -1  -2    1.82    0.57
 -21  -1   2    2.52    0.58
 -21   1  -2    2.06    0.60
  21   1   2    1.55    0.61
 -21  -1   2    2.35    0.60
  21  -1  -2    1.97    0.61
 -22   1   2    1.06    0.65
  22  -1   2    1.07    0.64
 -22  -1  -2    1.69    0.60
  22   1  -2    1.66    0.68
  22  -1   2    0.14    0.58
 -22  -1  -2    0.46    0.58
 -22  -1   2    1.22    0.62
  22  -1  -2    0.32    0.59
  22  -1  -2    0.53    0.61
 -22   1  -2    0.68    0.62
 -22  -1   2    0.43    0.58
  22   1   2    1.23    0.63
 -23  -1  -2    2.86    0.66
  23  -1   2    1.29    0.69
 -23  -1  -2    2.23    0.65
  23  -1   2    2.61    0.66
  23   1  -2    2.47    0.65
 -23   1  -2    2.13    0.67
  23   1   2    2.59    0.62
  23  -1  -2    2.48    0.61
 -23  -1   2    3.51    0.70
  23  -1  -2    1.59    0.68
 -23  -1   2    2.72    0.69
  24  -1   2   -0.64    0.67
  24   1  -2    0.84    0.65
 -24  -1  -2    1.33    0.76
  24  -1   2    0.89    0.75
 -24   1   2   -0.49    0.70
  24   1  -2   -0.59    0.65
  24   1   2    0.45    0.70
  24   1   2    0.66    0.70
 -24   1  -2    0.30    0.77
 -24  -1   2    0.44    0.68
  24  -1  -2   -1.05    0.65
  24  -1  -2    1.27    0.69
 -25   1   2    0.56    0.74
 -25  -1  -2    0.92    0.71
  25   1  -2    0.50    0.76
 -25   1  -2    0.06    0.73
 -25  -1   2    0.06    0.71
  25   1   2    1.32    0.74
   0  -2   2    1.50    0.10
   0  -2  -2    1.24    0.08
   0  -2   2    1.25    0.09
   0  -2  -2    1.40    0.09
   0   2  -2    1.54    0.10
   0   2   2    1.40    0.08
   0   2  -2    1.45    0.08
   0  -2   2    1.46    0.08
   0  -2  -2    1.34    0.10
   0   2   2    1.51    0.10
   0   2   2    1.49    0.09
   0  -2   2    1.52    0.09
   0   2   2    1.37    0.08
   1   2  -2   48.16    1.71
  -1   2   2   48.58    1.71
  -1  -2  -2   47.80    1.65
   1  -2   2   48.92    1.65
   1   2  -2   49.14    1.64
   1   2  -2   47.72    1.57
  -1   2   2   46.96    1.65
  -1   2   2   49.41    1.64
  -1   2   2   46.72    1.57
  -1  -2  -2   47.85    1.57
  -1  -2  -2   48.18    1.64
   1  -2  -2   48.18    1.64
   1   2   2   51.92    1.72
   1  -2  -2   48.07    1.71
   1   2   2   47.42    1.56
   1   2   2   49.04    1.65
  -1   2  -2   46.59    1.71
   1  -2  -2   47.05    1.64
  -1  -2   2   48.17    1.64
  -1   2  -2   45.33    1.57
  -1  -2   2   48.49    1.57
  -1  -2   2   47.36    1.65
   2   2  -2  691.66   21.51
   2  -2   2  631.15   22.61
   2  -2   2  649.34   22.50
  -2  -2  -2  653.16   22.09
  -2  -2  -2  627.35   22.49
  -2  -2  -2  604.37   22.42
   2   2  -2  675.22   22.40
  -2   2   2  686.64   23.33
  -2   2   2  672.33   22.54
   2   2  -2  671.22   23.31
  -2   2   2  659.91   21.46
  -2  -2   2  677.53   23.32
   2   2   2  681.74   23.36
   2  -2  -2  702.73   23.33
  -2   2  -2  642.25   23.35
   2  -2  -2  603.63   23.82
  -2   2  -2  674.86   21.47
  -2  -2   2  672.66   21.45
  -2  -2   2  648.01   22.50
   2   2   2  684.96   21.97
   2  -2  -2  676.57   22.42
   3  -2   2   26.38    0.89
   3  -2   2   24.29    0.89
  -3  -2  -2   26.08    0.92
   3  -2   2   25.93    0.92
  -3  -2  -2   25.96    0.86
   3   2  -2   26.42    0.94
  -3   2   2   26.68    0.88
   3   2  -2   26.38    0.91
  -3   2   2   26.32    0.94
  -3  -2  -2   24.37    0.92
  -3   2  -2   25.44    0.95
  -3  -2   2   27.01    0.94
  -3  -2   2   27.04    0.88
   3  -2  -2   27.30    0.94
   3  -2  -2   26.13    0.91
   3   2   2   27.26    0.95
  -3  -2   2   25.57    0.92
  -3   2  -2   26.05    0.88
   3   2   2   26.60    0.86
   3  -2  -2   25.94    0.92
  -4  -2  -2   42.06    1.48
  -4  -2  -2   40.99    1.48
   4   2  -2   43.55    1.51
  -4  -2  -2   42.07    1.40
  -4   2   2   41.96    1.42
   4   2  -2   43.73    1.48
   4  -2   2   43.06    1.49
   4  -2   2   42.96    1.46
  -4   2   2   43.80    1.52
   4  -2   2   41.31    1.46
  -4   2  -2   40.26    1.53
   4  -2  -2   44.12    1.52
  -4   2  -2   43.52    1.42
   4  -2  -2   41.72    1.49
  -4  -2   2   42.17    1.48
   4  -2  -2   44.29    1.47
  -4  -2   2   43.64    1.51
  -4  -2   2   41.95    1.41
   5   2  -2    0.31    0.12
   5  -2   2    0.15    0.08
  -5   2   2    0.22    0.13
  -5   2   2    0.25    0.08
  -5  -2  -2    0.06    0.09
  -5  -2  -2    0.24    0.10
   5  -2   2    0.27    0.10
   5   2  -2    0.12    0.06
  -5  -2  -2    0.02    0.12
  -5  -2  -2    0.30    0.11
  -5   2   2    0.13    0.10
   5  -2  -2    0.04    0.11
  -5   2  -2   -0.03    0.12
  -5  -2   2    0.26    0.06
  -5  -2   2    0.01    0.11
  -5  -2   2    0.06    0.11
   5  -2  -2    0.29    0.07
  -5   2  -2   -0.01    0.10
  -6   2   2   65.51    2.40
   6   2  -2   68.25    2.39
  -6  -2  -2   70.85    2.41
   6   2  -2   70.67    2.46
  -6  -2  -2   71.49    2.29
  -6   2   2   69.98    2.46
  -6   2   2   71.16    2.31
   6  -2   2   68.28    2.38
  -6   2  -2   69.19    2.41
  -6   2  -2   68.25    2.48
   6   2   2   70.61    2.39
  -6   2  -2   69.47    2.30
  -6  -2   2   68.87    2.46
   6  -2  -2   69.89    2.39
  -6  -2   2   68.19    2.41
  -6  -2   2   70.27    2.30
   6  -2  -2   72.55    2.46
  -7  -2  -2    4.98    0.30
  -7   2   2    4.72    0.29
  -7  -2  -2    5.13    0.27
   7  -2   2    4.85    0.26
   7   2  -2    4.96    0.20
   7   2  -2    5.32    0.30
  -7   2   2    5.00    0.21
  -7   2   2    4.62    0.31
   7   2  -2    4.96    0.20
  -7   2  -2    5.02    0.30
   7   2   2    5.33    0.31
   7  -2  -2    5.29    0.21
  -7  -2   2    4.83    0.31
  -7   2  -2    4.64    0.27
  -7   2  -2    4.46    0.30
   7  -2  -2    5.06    0.28
   7   2   2    5.19    0.25
  -7  -2   2    4.87    0.30
   8  -2   2   21.83    0.79
  -8   2   2   21.71    0.80
  -8  -2  -2   21.40    0.78
  -8  -2  -2   21.87    0.82
  -8   2   2   20.46    0.78
   8   2  -2   22.77    0.82
   8   2  -2   21.76    0.76
   8   2  -2   20.12    0.76
  -8   2   2   20.54    0.82
  -8  -2   2   21.57    0.79
  -8  -2   2   21.09    0.82
   8   2   2   22.13    0.81
  -8   2  -2   20.02    0.82
  -8   2  -2   21.53    0.80
   8  -2  -2   22.41    0.82
   8  -2  -2   22.55    0.78
   8   2   2   23.28    0.81
  -8   2  -2   20.58    0.81
  -9  -2  -2    1.94    0.21
  -9   2   2    2.03    0.12
  -9   2   2    1.99    0.26
  -9  -2  -2    1.96    0.21
   9  -2   2    1.93    0.19
  -9   2   2    2.36    0.25
   9   2  -2    2.24    0.25
   9   2   2    1.92    0.23
  -9   2  -2    2.06    0.19
  -9   2  -2    2.19    0.25
   9  -2  -2    1.71    0.13
   9   2   2    2.15    0.18
  -9  -2   2    2.18    0.25
   9  -2  -2    2.06    0.22
  -9   2  -2    1.91    0.21
  -9  -2   2    2.17    0.23
  10   2  -2   11.14    0.53
 -10   2   2   11.74    0.52
 -10  -2  -2    9.29    0.48
 -10  -2  -2   11.22    0.53
 -10   2   2   10.96    0.40
 -10   2   2   11.37    0.53
  10  -2   2   10.82    0.47
  10  -2  -2   10.94    0.50
 -10  -2   2   11.65    0.54
  10   2   2   10.58    0.45
  10   2   2   10.36    0.54
 -10  -2   2   10.47    0.51
 -10   2  -2   11.35    0.52
 -10   2  -2   10.33    0.47
  10  -2  -2   10.66    0.40
 -10   2  -2   11.40    0.50
 -11   2   2   10.09    0.53
  11  -2   2    9.24    0.45
 -11  -2  -2    8.46    0.51
 -11  -2  -2   10.10    0.48
 -11   2   2    9.65    0.52
  11   2  -2    9.57    0.52
  11  -2  -2    9.71    0.49
 -11  -2   2    9.34    0.50
  11   2   2   10.24    0.50
 -11   2  -2    9.69    0.43
 -11   2  -2    9.14    0.51
  11   2   2    9.22    0.42
 -11  -2   2    9.97    0.53
 -11   2  -2   10.07    0.53
 -12  -2  -2    1.09    0.29
 -12  -2  -2    1.16    0.30
  12   2  -2    1.30    0.30
  12  -2   2    1.15    0.24
 -12   2   2    1.16    0.30
 -12   2   2    1.79    0.31
  12  -2  -2    0.97    0.27
  12   2   2    1.42    0.18
  12   2   2    1.21    0.31
 -12   2  -2    0.93    0.19
 -12   2  -2    1.05    0.31
 -12   2  -2    1.06    0.30
 -12  -2   2    1.62    0.30
 -12  -2   2    1.72    0.25
 -13   2   2    1.75    0.35
 -13   2   2    1.48    0.33
 -13  -2  -2    2.06    0.32
  13   2  -2    2.13    0.34
  13  -2   2    1.88    0.30
 -13  -2  -2    2.08    0.34
 -13  -2   2    2.90    0.38
 -13   2  -2    2.51    0.30
 -13  -2   2    2.57    0.34
  13   2   2    1.98    0.20
  13   2   2    1.88    0.36
  13  -2  -2    1.89    0.31
 -13   2  -2    2.05    0.35
 -13   2  -2    2.67    0.22
  14  -2   2    0.75    0.32
  14   2  -2    0.00    0.33
 -14  -2  -2    0.97    0.36
 -14   2   2    0.20    0.32
 -14  -2  -2    0.59    0.35
 -14   2   2    0.70    0.36
  14   2   2    0.41    0.36
  14  -2  -2    0.51    0.31
  14   2   2    0.53    0.18
 -14   2  -2   -0.51    0.34
 -14  -2   2   -0.14    0.32
 -14   2  -2    0.11    0.33
 -14  -2   2    0.33    0.33
 -14   2  -2    0.34    0.18
 -15  -2  -2    0.00    0.36
  15  -2   2    0.42    0.33
 -15  -2  -2    0.36    0.33
 -15   2   2    1.01    0.39
  15   2  -2    0.31    0.37
 -15   2   2    0.61    0.37
 -15  -2   2    0.87    0.36
  15  -2  -2    0.07    0.37
  15   2   2    0.20    0.35
 -15  -2   2    0.70    0.36
 -15   2  -2    0.08    0.36
 -15   2  -2   -0.07    0.36
 -16   2   2    6.06    0.53
 -16  -2  -2    5.38    0.47
  16   2  -2    4.84    0.50
  16  -2   2    4.81    0.42
 -16  -2  -2    5.48    0.50
 -16   2   2    7.79    0.52
 -16  -2   2    5.70    0.51
  16  -2  -2    5.69    0.47
 -16   2  -2    5.66    0.52
 -16   2  -2    5.87    0.50
 -16  -2   2    6.50    0.51
  16   2   2    5.20    0.48
 -17  -2  -2   -0.34    0.30
 -17  -2  -2    0.26    0.39
 -17   2   2    0.14    0.45
  17   2  -2    0.13    0.48
 -17   2   2    0.16    0.42
  17  -2   2   -0.06    0.34
  17   2   2    0.13    0.45
  17  -2  -2    0.27    0.43
 -17   2  -2    0.51    0.43
 -17  -2   2    0.06    0.40
 -17  -2   2    0.46    0.41
 -18  -2  -2    0.69    0.44
  18  -2   2    0.48    0.38
 -18  -2  -2    0.54    0.43
  18   2  -2    0.80    0.47
  18  -2   2    0.70    0.47
 -18   2   2    0.33    0.49
  18   2   2    1.27    0.45
 -18  -2   2    1.02    0.52
 -18   2  -2    1.37    0.48
  18  -2  -2    1.33    0.47
 -18  -2   2    0.50    0.45
 -19  -2  -2    0.41    0.46
 -19  -2  -2    0.36    0.48
  19  -2   2    0.88    0.46
  19   2  -2   -0.60    0.55
  19  -2   2   -0.54    0.48
 -19   2   2    0.47    0.52
  19  -2  -2    0.57    0.43
 -19  -2   2    0.82    0.48
 -19   2  -2    0.52    0.50
  19  -2  -2    0.59    0.50
  19   2   2   -0.20    0.51
 -19  -2   2   -0.59    0.47
  20   2  -2   -0.03    0.53
 -20   2   2   -0.36    0.55
 -20  -2  -2    0.70    0.50
  20  -2   2    0.36    0.50
  20  -2   2    0.19    0.54
 -20  -2  -2    0.16    0.56
 -20   2  -2    0.24    0.53
 -20  -2   2    0.86    0.51
  20   2   2    0.00    0.48
  20  -2  -2   -0.54    0.52
  20  -2  -2   -0.57    0.52
 -20  -2   2    0.60    0.52
 -21  -2  -2    0.52    0.54
  21  -2   2    0.79    0.53
 -21  -2  -2    0.95    0.60
  21   2  -2    0.58    0.64
 -21   2   2    0.43    0.61
  21  -2   2    0.98    0.59
 -21  -2   2    0.49    0.57
  21   2   2    0.52    0.54
  21  -2  -2    0.66    0.58
 -21  -2   2    1.34    0.54
  21  -2  -2    0.60    0.58
 -21   2  -2   -0.19    0.56
  22  -2   2   -0.59    0.60
 -22  -2  -2    0.61    0.57
 -22   2   2    1.45    0.66
 -22  -2  -2    0.28    0.59
  22  -2   2    0.14    0.55
  22   2  -2    0.55    0.60
 -22   2  -2   -0.20    0.59
  22  -2  -2    1.20    0.61
  22   2   2    1.61    0.66
 -22  -2   2    1.20    0.59
 -22  -2   2   -0.36    0.60
  22  -2  -2    0.00    0.61
 -23  -2  -2    1.42    0.70
 -23   2   2    1.01    0.77
  23  -2   2    1.11    0.60
  23   2  -2    1.96    0.66
 -23  -2  -2    0.92    0.61
  23  -2   2    0.14    0.68
 -23   2  -2   -0.23    0.74
  23  -2  -2    0.32    0.65
  23  -2  -2    0.48    0.57
 -23  -2   2    0.89    0.64
 -23  -2   2    0.48    0.65
  23   2   2   -0.11    0.60
 -24   2   2    0.06    0.70
 -24  -2  -2    1.04    0.67
  24   2  -2    1.03    0.67
  24  -2   2    0.36    0.72
 -24  -2  -2   -0.12    0.64
  24  -2  -2   -0.44    0.68
  24   2   2    0.71    0.71
 -24  -2   2    0.65    0.68
  24  -2  -2    0.95    0.69
 -24   2  -2    0.26    0.70
 -24  -2   2    0.04    0.66
   0  -3   2   -0.11    0.05
   0   3  -2   -0.06    0.08
   0  -3  -2    0.00    0.04
   0  -3  -2    0.05    0.06
   0   3   2   -0.03    0.04
   0  -3   2   -0.17    0.01
   0  -3   2   -0.10    0.04
   0   3   2   -0.05    0.06
   0   3  -2   -0.04    0.04
   0  -3   2   -0.16    0.06
   0   3   2   -0.15    0.07
   0  -3  -2   -0.10    0.06
  -1  -3  -2   37.05    1.21
  -1  -3  -2   35.67    1.28
   1   3  -2   38.24    1.33
   1  -3   2   36.66    1.28
  -1   3   2   39.08    1.34
  -1   3   2   36.52    1.22
   1   3  -2   36.55    1.22
   1   3  -2   37.10    1.27
  -1  -3  -2   36.95    1.28
  -1  -3   2   37.66    1.28
   1  -3  -2   38.97    1.28
   1  -3  -2   35.94    1.22
   1  -3  -2   36.34    1.27
  -1   3  -2   33.31    1.26
  -1  -3   2   37.16    1.22
   1   3   2   38.08    1.34
   1   3   2   39.11    1.21
  -1   3  -2   36.69    1.22
  -1   3  -2   38.38    1.26
  -1   3  -2   38.34    1.34
   2  -3   2   11.65    0.44
  -2   3   2   11.46    0.42
  -2  -3  -2   11.38    0.39
  -2  -3  -2   11.74    0.44
   2   3  -2   12.12    0.43
  -2   3   2   12.01    0.45
   2   3  -2   11.92    0.45
  -2  -3  -2   11.53    0.44
  -2   3  -2   11.98    0.46
   2  -3  -2   12.03    0.43
   2   3   2   11.91    0.46
  -2   3  -2   12.30    0.42
  -2  -3   2   12.19    0.44
  -2  -3   2   12.14    0.41
   2  -3  -2   11.49    0.43
   2   3   2   11.74    0.39
  -3  -3  -2   30.67    1.10
  -3   3   2   32.80    1.13
   3  -3   2   31.32    1.06
  -3  -3  -2   31.47    1.03
   3  -3   2   30.98    1.10
   3   3  -2   31.50    1.12
   3   3  -2   32.06    1.09
  -3  -3  -2   30.42    1.10
  -3   3   2   30.39    1.05
   3   3   2   31.44    1.13
   3   3   2   32.07    1.03
  -3  -3   2   32.28    1.04
   3  -3  -2   32.04    1.10
   3  -3  -2   30.23    1.09
  -3  -3   2   30.14    1.10
  -3   3  -2   31.19    1.05
  -3   3  -2   30.22    1.13
  -4  -3  -2    0.10    0.08
   4  -3   2    0.36    0.12
   4  -3   2    0.38    0.07
  -4  -3  -2    0.22    0.12
  -4  -3  -2    0.26    0.12
   4   3   2    0.36    0.10
  -4   3  -2    0.09    0.12
   4  -3  -2    0.54    0.11
  -4   3  -2    0.18    0.12
  -4  -3   2    0.34    0.12
  -4   3  -2    0.24    0.06
   4  -3  -2    0.43    0.11
  -4  -3   2    0.37    0.12
   5   3  -2   17.42    0.65
  -5  -3  -2   17.30    0.65
   5  -3   2   17.18    0.61
   5  -3   2   17.07    0.66
   5   3  -2   17.19    0.64
  -5  -3  -2   17.70    0.66
  -5   3   2   17.94    0.64
  -5   3   2   17.19    0.65
  -5  -3  -2   16.84    0.60
   5   3   2   17.19    0.66
  -5  -3   2   18.32    0.65
  -5   3  -2   17.85    0.67
   5  -3  -2   16.94    0.64
  -5  -3   2   16.94    0.62
  -5  -3   2   17.79    0.65
  -5   3  -2   18.03    0.62
   5  -3  -2   17.25    0.66
  -6   3   2    0.34    0.13
   6  -3   2    0.27    0.10
   6   3  -2    0.18    0.09
   6   3  -2    0.13    0.15
  -6  -3  -2    0.27    0.15
  -6  -3  -2    0.05    0.12
  -6   3   2    0.32    0.10
   6  -3   2    0.08    0.16
   6  -3  -2    0.30    0.12
   6  -3  -2    0.22    0.15
  -6   3  -2    0.21    0.15
  -6  -3   2    0.02    0.08
  -6  -3   2    0.10    0.14
  -6  -3   2    0.36    0.15
   6   3   2    0.32    0.12
   7  -3   2   35.62    1.25
   7  -3   2   35.32    1.31
  -7   3   2   35.90    1.24
  -7  -3  -2   36.46    1.22
  -7   3   2   36.10    1.29
   7   3  -2   36.29    1.28
   7   3  -2   36.81    1.28
  -7  -3  -2   34.77    1.29
   7  -3  -2   36.68    1.27
  -7  -3   2   36.97    1.23
  -7   3  -2   34.41    1.31
  -7  -3   2   37.02    1.28
  -7   3  -2   34.92    1.24
   7   3   2   36.51    1.31
   7  -3  -2   34.33    1.30
  -7  -3   2   35.93    1.29
   7   3   2   36.52    1.28
   8   3  -2    4.16    0.21
  -8   3   2    4.57    0.31
   8   3  -2    4.52    0.22
   8   3  -2    4.96    0.33
  -8  -3  -2    5.27    0.34
   8  -3   2    4.68    0.27
  -8  -3  -2    4.58    0.28
  -8   3   2    5.01    0.24
   8  -3   2    5.08    0.35
   8   3   2    4.82    0.26
   8  -3  -2    4.78    0.33
  -8   3  -2    4.73    0.33
  -8  -3   2    4.83    0.30
  -8  -3   2    4.32    0.32
  -8   3  -2    3.94    0.29
   8  -3  -2    4.94    0.30
   8   3   2    4.90    0.32
  -9   3   2   31.09    1.13
  -9   3   2   30.91    1.13
   9   3  -2   31.42    1.12
   9   3  -2   31.06    1.15
  -9   3   2   30.35    1.16
   9  -3   2   32.12    1.12
   9  -3   2   31.52    1.19
   9   3  -2   33.38    1.12
  -9  -3  -2   30.27    1.09
  -9  -3  -2   29.95    1.16
   9  -3  -2   32.43    1.14
  -9  -3   2   31.68    1.11
  -9  -3   2   30.84    1.17
   9   3   2   32.35    1.15
  -9   3  -2   30.79    1.17
   9   3   2   31.32    1.15
  -9   3  -2   30.77    1.12
 -10   3   2   14.87    0.69
  10   3  -2   17.25    0.70
 -10  -3  -2   16.64    0.65
  10   3  -2   15.84    0.60
  10   3  -2   17.05    0.60
 -10   3   2   15.13    0.69
 -10   3   2   16.26    0.62
  10  -3   2   16.73    0.65
  10  -3   2   18.02    0.71
 -10  -3  -2   16.76    0.71
 -10   3  -2   15.93    0.67
 -10  -3   2   16.31    0.71
  10   3   2   16.53    0.69
 -10   3  -2   16.91    0.69
  10   3   2   17.86    0.66
 -10  -3   2   16.41    0.67
  10  -3  -2   16.80    0.67
 -11   3   2   16.60    0.74
  11  -3   2   17.96    0.77
 -11  -3  -2   17.11    0.69
  11  -3   2   17.19    0.70
  11   3  -2   17.79    0.74
 -11   3   2   16.33    0.74
 -11   3   2   16.40    0.64
 -11  -3  -2   17.64    0.75
  11   3   2   17.89    0.68
  11  -3  -2   17.85    0.65
 -11  -3   2   17.22    0.75
  11  -3  -2   16.51    0.71
 -11   3  -2   17.36    0.69
 -11  -3   2   16.97    0.71
 -11   3  -2   17.15    0.73
  11   3   2   16.71    0.73
  12  -3   2    4.45    0.40
 -12   3   2    4.30    0.22
  12   3  -2    5.55    0.39
  12  -3   2    4.92    0.34
 -12   3   2    4.75    0.40
 -12  -3  -2    4.89    0.40
 -12  -3  -2    5.41    0.38
 -12   3   2    4.26    0.38
  12   3   2    5.57    0.41
  12   3   2    5.29    0.32
  12  -3  -2    4.66    0.34
 -12  -3   2    5.03    0.39
  12  -3  -2    5.17    0.22
 -12   3  -2    4.60    0.39
 -12  -3   2    4.96    0.39
 -12   3  -2    4.51    0.32
  13  -3   2    0.58    0.27
 -13  -3  -2   -0.12    0.26
 -13   3   2    0.27    0.27
 -13   3   2   -0.24    0.30
 -13  -3  -2    0.31    0.32
  13  -3   2    0.15    0.31
  13   3  -2   -0.15    0.32
  13   3   2    0.40    0.18
 -13  -3   2    0.28    0.31
 -13  -3   2    0.06    0.33
 -13   3  -2    0.02    0.19
 -13   3  -2    0.34    0.33
  13   3   2    0.14    0.30
  13  -3  -2    0.36    0.31
 -14  -3  -2    3.67    0.40
  14   3  -2    3.58    0.45
 -14   3   2    3.27    0.43
  14  -3   2    3.77    0.32
 -14  -3  -2    3.97    0.41
  14  -3   2    3.29    0.42
  14   3   2    3.20    0.39
  14  -3  -2    3.08    0.36
 -14  -3   2    3.35    0.40
 -14   3  -2    3.18    0.26
 -14  -3   2    4.19    0.40
 -14   3  -2    3.19    0.42
  14   3   2    3.80    0.26
  15  -3   2    4.65    0.49
 -15  -3  -2    4.50    0.40
 -15   3   2    4.99    0.49
 -15  -3  -2    4.41    0.42
  15   3  -2    3.75    0.46
  15  -3   2    5.70    0.41
 -15   3  -2    3.78    0.46
 -15  -3   2    5.34    0.45
  15  -3  -2    4.29    0.47
  15  -3  -2    4.62    0.42
  15   3   2    4.61    0.44
 -15  -3   2    4.79    0.46
 -16   3   2    2.66    0.45
  16  -3   2    2.48    0.45
  16  -3   2    1.76    0.34
 -16  -3  -2    1.94    0.38
 -16  -3  -2    1.76    0.40
  16   3  -2    2.06    0.49
  16  -3  -2    2.18    0.42
 -16  -3   2    1.90    0.46
  16  -3  -2    1.25    0.42
 -16  -3   2    2.02    0.41
 -16   3  -2    1.71    0.45
  16   3   2    1.13    0.40
 -17  -3  -2    2.26    0.42
  17   3  -2    2.96    0.48
 -17   3   2    2.44    0.50
  17  -3   2    2.64    0.42
  17  -3   2    2.61    0.42
 -17  -3  -2    2.84    0.46
  17   3   2    2.31    0.45
 -17  -3   2    3.31    0.46
  17  -3  -2    2.37    0.46
 -17  -3   2    2.97    0.46
  17  -3  -2    3.07    0.49
 -17   3  -2    2.94    0.55
  18  -3   2    6.08    0.63
 -18  -3  -2    6.97    0.56
  18   3  -2    7.35    0.60
 -18  -3  -2    6.70    0.58
  18  -3   2    6.93    0.54
 -18   3   2    6.58    0.63
  18  -3  -2    6.54    0.58
 -18  -3   2    7.62    0.60
  18   3   2    7.12    0.62
 -18  -3   2    7.48    0.59
 -18   3  -2    6.89    0.62
  18  -3  -2    6.51    0.63
 -19   3   2    1.66    0.62
 -19  -3  -2    1.16    0.53
  19   3  -2    0.74    0.51
  19  -3   2    0.24    0.51
  19  -3   2    0.85    0.44
 -19  -3  -2    1.57    0.48
 -19   3  -2    0.84    0.53
 -19  -3   2    0.97    0.47
  19  -3  -2    0.91    0.53
  19   3   2    0.87    0.49
  19  -3  -2    1.53    0.45
 -19  -3   2    1.60    0.56
  20   3  -2    2.20    0.58
 -20  -3  -2    1.56    0.57
 -20  -3  -2    2.23    0.54
 -20   3   2    2.47    0.60
  20  -3   2    2.20    0.50
  20  -3   2    1.20    0.57
  20   3   2    1.75    0.61
  20  -3  -2    1.22    0.47
 -20   3  -2    1.85    0.59
 -20  -3   2    2.26    0.61
 -20  -3   2    2.13    0.53
  20  -3  -2    2.83    0.57
  21   3  -2    0.59    0.66
  21  -3   2    2.08    0.52
 -21  -3  -2    0.75    0.53
 -21  -3  -2    0.60    0.55
 -21   3   2    1.46    0.63
  21  -3   2    1.38    0.68
  21  -3  -2    0.34    0.57
  21   3   2   -0.04    0.54
  21  -3  -2    0.50    0.49
 -21  -3   2    1.12    0.56
 -21  -3   2    0.50    0.53
 -21   3  -2   -0.09    0.58
 -22  -3  -2    4.06    0.65
  22  -3   2    2.79    0.69
  22  -3   2    4.01    0.59
 -22   3   2    4.46    0.79
  22   3  -2    4.07    0.75
 -22  -3  -2    4.25    0.69
  22  -3  -2    2.62    0.68
 -22   3  -2    4.43    0.71
  22   3   2    4.42    0.72
 -22  -3   2    2.83    0.62
  22  -3  -2    5.35    0.61
 -22  -3   2    3.94    0.66
  23  -3   2   -0.97    0.66
 -23   3   2   -0.39    0.67
 -23  -3  -2    0.54    0.59
  23   3  -2    1.34    0.67
 -23  -3  -2    1.24    0.65
 -23  -3   2    0.43    0.71
  23   3   2   -0.20    0.61
 -23  -3   2    0.27    0.62
 -23   3  -2    0.75    0.68
  23  -3  -2    1.73    0.64
  23  -3  -2   -0.63    0.65
 -24  -3  -2    1.10    0.72
  24  -3   2    0.34    0.72
 -24  -3  -2    0.74    0.67
 -24   3   2   -0.25    0.72
  24   3  -2    0.10    0.69
 -24  -3   2    0.40    0.65
  24   3   2   -0.17    0.74
 -24   3  -2    0.19    0.71
  24  -3  -2   -0.88    0.68
 -24  -3   2    0.74    0.66
  24  -3  -2    2.80    0.69
   0  -4   2   24.66    0.87
   0  -4  -2   25.61    0.81
   0   4   2   25.35    0.91
   0   4   2   24.15    0.81
   0   4  -2   24.98    0.85
   0  -4  -2   24.32    0.86
   0   4  -2   24.41    0.82
   0  -4  -2   24.00    0.86
   0   4  -2   23.72    0.85
   0   4  -2   25.33    0.91
   1  -4   2   15.77    0.59
  -1  -4  -2   15.94    0.59
   1   4  -2   16.43    0.62
  -1  -4  -2   16.79    0.53
  -1   4   2   16.11    0.55
  -1   4   2   16.80    0.62
  -1  -4  -2   15.49    0.59
   1   4  -2   17.10    0.56
   1   4  -2   16.09    0.57
  -1   4  -2   15.25    0.56
   1  -4  -2   17.47    0.56
   1  -4  -2   16.50    0.58
   1   4   2   17.04    0.62
   1   4   2   16.53    0.53
  -1   4  -2   16.19    0.62
   1  -4  -2   15.60    0.58
  -1   4  -2   17.03    0.56
  -1  -4   2   15.82    0.59
  -1  -4   2   16.41    0.55
  -1   4  -2   15.56    0.56
   2  -4   2   64.88    2.27
  -2   4   2   65.76    2.16
  -2  -4  -2   67.50    2.27
  -2  -4  -2   66.58    2.27
  -2   4   2   65.38    2.36
   2   4  -2   67.71    2.25
   2   4  -2   64.17    2.35
   2   4   2   67.52    2.14
   2   4   2   65.28    2.36
  -2   4  -2   66.25    2.36
   2  -4  -2   64.27    2.25
   2  -4  -2   65.75    2.27
  -2  -4   2   67.60    2.15
  -2  -4   2   66.24    2.27
  -2   4  -2   66.58    2.16
   2   4   2   67.51    2.14
   3  -4   2   15.77    0.59
  -3   4   2   16.23    0.61
  -3  -4  -2   14.50    0.59
  -3   4   2   15.59    0.56
   3  -4   2   15.52    0.54
   3   4  -2   16.67    0.58
  -3  -4  -2   15.32    0.59
  -3  -4  -2   15.93    0.53
   3   4  -2   16.06    0.60
   3  -4  -2   15.70    0.58
   3  -4  -2   16.00    0.58
  -3  -4   2   15.83    0.59
  -3   4  -2   16.01    0.54
  -3   4  -2   15.89    0.56
   3   4   2   16.53    0.61
   3   4   2   15.94    0.53
  -3   4  -2   14.53    0.61
  -3  -4   2   16.45    0.55
  -4  -4  -2  191.48    6.13
   4   4  -2  187.52    6.39
   4  -4   2  188.96    6.44
  -4   4   2  186.44    6.63
  -4  -4  -2  184.63    6.40
   4  -4   2  191.45    6.39
  -4   4   2  182.31    6.10
  -4  -4  -2  190.12    6.38
   4   4  -2  186.37    6.64
   4  -4  -2  183.88    6.43
   4   4   2  188.53    6.66
  -4   4  -2  186.42    6.64
  -4   4  -2  194.70    6.10
  -4  -4   2  186.00    6.09
   4  -4  -2  192.18    6.41
  -4  -4   2  180.15    6.40
   4   4   2  198.46    6.14
  -4   4  -2  188.98    6.37
[truncated: 4,405,915 more chars]
