# Supplementary material for: An effective one-pot access to polynuclear dispiroheterocyclic structures comprising pyrrolidinyloxindole and imidazothiazolotriazine moieties via a 1,3-dipolar cycloaddition strategy
Source: Beilstein J Org Chem. 2016 Oct 24;12:2240–9. doi: 10.3762/bjoc.12.216 (PMC5238633; doi:10.3762/bjoc.12.216)
Supplement: File 4 — CIF file for compound 4r. [file Beilstein_J_Org_Chem-12-2240-s004.cif]

 
data_goa30
 
_audit_creation_method            SHELXL-2014/6
_chemical_name_systematic         ?
_chemical_name_common             ?
_chemical_melting_point           ?
_chemical_formula_moiety
 'C30 H32 N8 O5 S'
_chemical_formula_sum
 'C30 H32 N8 O5 S' 
_chemical_formula_weight          616.69

loop_
 _atom_type_symbol
 _atom_type_description
 _atom_type_scat_dispersion_real
 _atom_type_scat_dispersion_imag
 _atom_type_scat_source
 'C'  'C'   0.0033   0.0016
 'International Tables Vol C Tables 4.2.6.8 and 6.1.1.4'
 'H'  'H'   0.0000   0.0000
 'International Tables Vol C Tables 4.2.6.8 and 6.1.1.4'
 'N'  'N'   0.0061   0.0033
 'International Tables Vol C Tables 4.2.6.8 and 6.1.1.4'
 'O'  'O'   0.0106   0.0060
 'International Tables Vol C Tables 4.2.6.8 and 6.1.1.4'
 'S'  'S'   0.1246   0.1234
 'International Tables Vol C Tables 4.2.6.8 and 6.1.1.4'
 
_space_group_crystal_system       monoclinic
_space_group_IT_number            14
_space_group_name_H-M_alt         'P 21/c'
_space_group_name_Hall            '-P 2ybc'
 
_shelx_space_group_comment
;
The symmetry employed for this shelxl refinement is uniquely defined
by the following loop, which should always be used as a source of
symmetry information in preference to the above space-group names.
They are only intended as comments.
;
 
loop_
 _space_group_symop_operation_xyz
 'x, y, z'
 '-x, y+1/2, -z+1/2'
 '-x, -y, -z'
 'x, -y-1/2, z-1/2'
 
_cell_length_a                    15.7105(6)
_cell_length_b                    13.4273(5)
_cell_length_c                    15.0819(5)
_cell_angle_alpha                 90
_cell_angle_beta                  112.9950(10)
_cell_angle_gamma                 90
_cell_volume                      2928.71(19)
_cell_formula_units_Z             4
_cell_measurement_temperature     120(2)
_cell_measurement_reflns_used     870
_cell_measurement_theta_min       3
_cell_measurement_theta_max       25
 
_exptl_crystal_description        prism
_exptl_crystal_colour             yellow
_exptl_crystal_density_meas       ?
_exptl_crystal_density_method     ?
_exptl_crystal_density_diffrn     1.399          
_exptl_crystal_F_000              1296
_exptl_transmission_factor_min    ?
_exptl_transmission_factor_max    ?
_exptl_crystal_size_max           0.450
_exptl_crystal_size_mid           0.310
_exptl_crystal_size_min           0.240
_exptl_absorpt_coefficient_mu     0.166
_shelx_estimated_absorpt_T_min    0.929
_shelx_estimated_absorpt_T_max    0.961
_exptl_absorpt_correction_type    multi-scan
_exptl_absorpt_correction_T_min   0.7113  
_exptl_absorpt_correction_T_max   0.7461
_exptl_absorpt_process_details    'Bruker SADABS'
_exptl_absorpt_special_details    ?
_diffrn_ambient_temperature       120(2)
_diffrn_radiation_wavelength      0.71073
_diffrn_radiation_type            MoK\a
_diffrn_source                    ?
_diffrn_measurement_device_type   'Bruker SMART APEX II diffractometer'
_diffrn_detector_type             'Bruker APEX II CCD area detector'
_diffrn_measurement_method        'omega scans'
_diffrn_detector_area_resol_mean  ?
_diffrn_reflns_number             38747
_diffrn_reflns_av_unetI/netI      0.0289
_diffrn_reflns_av_R_equivalents   0.0326
_diffrn_reflns_limit_h_min        -22
_diffrn_reflns_limit_h_max        22
_diffrn_reflns_limit_k_min        -19
_diffrn_reflns_limit_k_max        19
_diffrn_reflns_limit_l_min        -21
_diffrn_reflns_limit_l_max        21
_diffrn_reflns_theta_min          2.070
_diffrn_reflns_theta_max          30.644
_diffrn_reflns_theta_full         25.242
_diffrn_measured_fraction_theta_max   0.998
_diffrn_measured_fraction_theta_full  1.000
_diffrn_reflns_Laue_measured_fraction_max    0.998
_diffrn_reflns_Laue_measured_fraction_full   1.000
_diffrn_reflns_point_group_measured_fraction_max   0.998
_diffrn_reflns_point_group_measured_fraction_full  1.000
_reflns_number_total              9040
_reflns_number_gt                 7189
_reflns_threshold_expression      'I>2\s(I)'
_reflns_Friedel_coverage          0.000
_reflns_Friedel_fraction_max      .
_reflns_Friedel_fraction_full     .
 
_reflns_special_details
;
 Reflections were merged by SHELXL according to the crystal
 class for the calculation of statistics and refinement.
 
 _reflns_Friedel_fraction is defined as the number of unique
 Friedel pairs measured divided by the number that would be
 possible theoretically, ignoring centric projections and
 systematic absences.
;
 
_computing_data_collection        'Bruker APEX2'             
_computing_cell_refinement        'Bruker SAINT'             
_computing_data_reduction         'Bruker SAINT'             
_computing_structure_solution     'SHELXT (Sheldrick, 2015a)'
_computing_structure_refinement   'SHELXL (Sheldrick, 2015b)'
_computing_molecular_graphics     'SHELXTL (Sheldrick, 2008)'
_computing_publication_material   'SHELXTL (Sheldrick, 2008)'
_refine_ls_structure_factor_coef  Fsqd
_refine_ls_matrix_type            full
_refine_ls_weighting_scheme       calc
_refine_ls_weighting_details
'w=1/[\s^2^(Fo^2^)+(0.0459P)^2^+1.1095P] where P=(Fo^2^+2Fc^2^)/3'
_atom_sites_solution_primary      ?
_atom_sites_solution_secondary    ?
_atom_sites_solution_hydrogens    mixed
_refine_ls_hydrogen_treatment     mixed
_refine_ls_extinction_method      none
_refine_ls_extinction_coef        .
_refine_ls_number_reflns          9040
_refine_ls_number_parameters      404
_refine_ls_number_restraints      0
_refine_ls_R_factor_all           0.0546
_refine_ls_R_factor_gt            0.0394
_refine_ls_wR_factor_ref          0.1022
_refine_ls_wR_factor_gt           0.0931
_refine_ls_goodness_of_fit_ref    1.018
_refine_ls_restrained_S_all       1.018
_refine_ls_shift/su_max           0.001
_refine_ls_shift/su_mean          0.000
 
loop_
 _atom_site_label
 _atom_site_type_symbol
 _atom_site_fract_x
 _atom_site_fract_y
 _atom_site_fract_z
 _atom_site_U_iso_or_equiv
 _atom_site_adp_type
 _atom_site_occupancy
 _atom_site_site_symmetry_order  
 _atom_site_calc_flag
 _atom_site_refinement_flags_posn
 _atom_site_refinement_flags_adp
 _atom_site_refinement_flags_occupancy
 _atom_site_disorder_assembly
 _atom_site_disorder_group
S1 S 0.23452(2) 0.35166(2) 0.23414(2) 0.01785(7) Uani 1 1 d . . . . .
O1 O 0.02441(7) 0.71852(6) 0.25209(7) 0.02380(19) Uani 1 1 d . . . . .
O2 O 0.22720(7) 0.33960(7) 0.48781(6) 0.0266(2) Uani 1 1 d . . . . .
O3 O 0.40353(6) 0.25048(7) 0.25781(7) 0.0260(2) Uani 1 1 d . . . . .
O4 O 0.20545(8) 0.83634(7) 0.18088(8) 0.0362(2) Uani 1 1 d . . . . .
O5 O 0.27992(9) 0.77462(9) 0.09924(8) 0.0445(3) Uani 1 1 d . . . . .
N1 N 0.03375(7) 0.56479(7) 0.32401(7) 0.01791(19) Uani 1 1 d . . . . .
N2 N -0.02421(7) 0.57345(7) 0.16345(7) 0.0196(2) Uani 1 1 d . . . . .
N3 N 0.05216(7) 0.38850(7) 0.35130(7) 0.01801(19) Uani 1 1 d . . . . .
H3N H 0.0224(12) 0.3319(13) 0.3334(12) 0.030(4) Uiso 1 1 d . . . . .
N4 N 0.13290(7) 0.37606(7) 0.33234(7) 0.01655(19) Uani 1 1 d . . . . .
N5 N 0.06497(7) 0.42822(7) 0.16873(7) 0.01801(19) Uani 1 1 d . . . . .
N6 N 0.44164(7) 0.28264(8) 0.47008(8) 0.0242(2) Uani 1 1 d . . . . .
N7 N 0.33602(7) 0.11003(7) 0.28926(7) 0.01877(19) Uani 1 1 d . . . . .
N8 N 0.25619(9) 0.77327(8) 0.16773(9) 0.0304(3) Uani 1 1 d . . . . .
C1 C 0.01195(8) 0.62758(9) 0.24622(9) 0.0187(2) Uani 1 1 d . . . . .
C2 C -0.00522(8) 0.46701(8) 0.29089(8) 0.0180(2) Uani 1 1 d . . . . .
H2A H -0.0681 0.4633 0.2925 0.022 Uiso 1 1 calc R U . . .
C3 C -0.01514(8) 0.46720(8) 0.18495(8) 0.0184(2) Uani 1 1 d . . . . .
H3A H -0.0727 0.4312 0.1435 0.022 Uiso 1 1 calc R U . . .
C4 C 0.13048(8) 0.39097(8) 0.24010(8) 0.0158(2) Uani 1 1 d . . . . .
C5 C 0.21542(8) 0.34958(8) 0.40424(8) 0.0179(2) Uani 1 1 d . . . . .
C6 C 0.29262(8) 0.34251(9) 0.36578(8) 0.0178(2) Uani 1 1 d . . . . .
C7 C 0.36264(9) 0.43067(9) 0.41442(9) 0.0221(2) Uani 1 1 d . . . . .
H7A H 0.3572 0.4463 0.4768 0.026 Uiso 1 1 calc R U . . .
C8 C 0.45712(9) 0.38179(10) 0.43906(11) 0.0285(3) Uani 1 1 d . . . . .
H8A H 0.4734 0.3782 0.3820 0.034 Uiso 1 1 calc R U . . .
H8B H 0.5064 0.4179 0.4915 0.034 Uiso 1 1 calc R U . . .
C9 C 0.35519(8) 0.24592(9) 0.39640(8) 0.0182(2) Uani 1 1 d . . . . .
C10 C 0.36875(8) 0.20516(9) 0.30562(9) 0.0190(2) Uani 1 1 d . . . . .
C11 C 0.30755(8) 0.07772(9) 0.36248(8) 0.0178(2) Uani 1 1 d . . . . .
C12 C 0.27945(9) -0.01708(9) 0.37509(9) 0.0224(2) Uani 1 1 d . . . . .
H12A H 0.2714 -0.0682 0.3289 0.027 Uiso 1 1 calc R U . . .
C13 C 0.26350(9) -0.03441(10) 0.45872(10) 0.0253(3) Uani 1 1 d . . . . .
H13A H 0.2438 -0.0985 0.4696 0.030 Uiso 1 1 calc R U . . .
C14 C 0.27601(9) 0.04059(10) 0.52612(9) 0.0256(3) Uani 1 1 d . . . . .
H14A H 0.2655 0.0268 0.5828 0.031 Uiso 1 1 calc R U . . .
C15 C 0.30372(9) 0.13575(10) 0.51195(9) 0.0229(2) Uani 1 1 d . . . . .
H15A H 0.3126 0.1866 0.5585 0.027 Uiso 1 1 calc R U . . .
C16 C 0.31802(8) 0.15457(9) 0.42836(8) 0.0180(2) Uani 1 1 d . . . . .
C17 C 0.34124(8) 0.52553(9) 0.35571(9) 0.0208(2) Uani 1 1 d . . . . .
C18 C 0.27395(9) 0.59062(9) 0.36034(9) 0.0234(2) Uani 1 1 d . . . . .
H18A H 0.2462 0.5781 0.4050 0.028 Uiso 1 1 calc R U . . .
C19 C 0.24680(9) 0.67373(10) 0.30059(10) 0.0247(3) Uani 1 1 d . . . . .
H19A H 0.2005 0.7176 0.3035 0.030 Uiso 1 1 calc R U . . .
C20 C 0.28902(9) 0.69074(9) 0.23698(9) 0.0243(3) Uani 1 1 d . . . . .
C21 C 0.35862(11) 0.63055(11) 0.23342(11) 0.0322(3) Uani 1 1 d . . . . .
H21A H 0.3884 0.6453 0.1909 0.039 Uiso 1 1 calc R U . . .
C22 C 0.38428(10) 0.54789(11) 0.29329(11) 0.0308(3) Uani 1 1 d . . . . .
H22A H 0.4322 0.5058 0.2916 0.037 Uiso 1 1 calc R U . . .
C23 C 0.03658(9) 0.60375(9) 0.41605(9) 0.0235(2) Uani 1 1 d . . . . .
H23A H 0.0767 0.6635 0.4340 0.028 Uiso 1 1 calc R U . . .
H23B H 0.0642 0.5529 0.4668 0.028 Uiso 1 1 calc R U . . .
C24 C -0.05877(11) 0.63118(12) 0.41180(11) 0.0341(3) Uani 1 1 d . . . . .
H24A H -0.0538 0.6535 0.4755 0.051 Uiso 1 1 calc R U . . .
H24B H -0.0993 0.5728 0.3922 0.051 Uiso 1 1 calc R U . . .
H24C H -0.0847 0.6849 0.3649 0.051 Uiso 1 1 calc R U . . .
C25 C -0.03639(9) 0.61370(9) 0.06892(9) 0.0221(2) Uani 1 1 d . . . . .
H25A H -0.0794 0.6710 0.0543 0.027 Uiso 1 1 calc R U . . .
H25B H -0.0655 0.5620 0.0195 0.027 Uiso 1 1 calc R U . . .
C26 C 0.05323(9) 0.64759(10) 0.06152(9) 0.0255(3) Uani 1 1 d . . . . .
H26A H 0.0408 0.6667 -0.0051 0.038 Uiso 1 1 calc R U . . .
H26B H 0.0982 0.5930 0.0809 0.038 Uiso 1 1 calc R U . . .
H26C H 0.0783 0.7049 0.1040 0.038 Uiso 1 1 calc R U . . .
C27 C 0.52114(9) 0.21595(10) 0.49274(11) 0.0309(3) Uani 1 1 d . . . . .
H27A H 0.5730 0.2414 0.5490 0.046 Uiso 1 1 calc R U . . .
H27B H 0.5392 0.2126 0.4375 0.046 Uiso 1 1 calc R U . . .
H27C H 0.5044 0.1492 0.5069 0.046 Uiso 1 1 calc R U . . .
C28 C 0.32921(9) 0.05234(10) 0.20495(9) 0.0227(2) Uani 1 1 d . . . . .
H28A H 0.3372 0.0980 0.1572 0.027 Uiso 1 1 calc R U . . .
H28B H 0.2662 0.0237 0.1754 0.027 Uiso 1 1 calc R U . . .
C29 C 0.39812(10) -0.03053(10) 0.22500(10) 0.0269(3) Uani 1 1 d . . . . .
H29A H 0.3926 -0.0723 0.1722 0.032 Uiso 1 1 calc R U . . .
C30 C 0.46544(10) -0.05159(12) 0.30792(12) 0.0348(3) Uani 1 1 d . . . . .
H30A H 0.4741 -0.0122 0.3631 0.042 Uiso 1 1 calc R U . . .
H30B H 0.5054 -0.1062 0.3126 0.042 Uiso 1 1 calc R U . . .
 
loop_
 _atom_site_aniso_label
 _atom_site_aniso_U_11
 _atom_site_aniso_U_22
 _atom_site_aniso_U_33
 _atom_site_aniso_U_23
 _atom_site_aniso_U_13
 _atom_site_aniso_U_12
S1 0.02015(14) 0.01839(13) 0.01383(12) -0.00112(10) 0.00535(10) 0.00077(10)
O1 0.0323(5) 0.0138(4) 0.0264(4) 0.0012(3) 0.0127(4) 0.0026(3)
O2 0.0310(5) 0.0329(5) 0.0143(4) 0.0010(3) 0.0070(4) 0.0089(4)
O3 0.0278(5) 0.0247(5) 0.0296(5) 0.0038(4) 0.0157(4) -0.0014(4)
O4 0.0415(6) 0.0176(5) 0.0394(6) -0.0006(4) 0.0048(5) -0.0009(4)
O5 0.0679(8) 0.0334(6) 0.0317(6) 0.0051(5) 0.0191(6) -0.0037(6)
N1 0.0234(5) 0.0135(4) 0.0174(4) -0.0004(3) 0.0086(4) 0.0004(4)
N2 0.0235(5) 0.0160(5) 0.0169(4) 0.0020(4) 0.0053(4) 0.0021(4)
N3 0.0208(5) 0.0140(4) 0.0205(5) 0.0013(4) 0.0095(4) -0.0009(4)
N4 0.0185(5) 0.0161(4) 0.0144(4) 0.0003(3) 0.0058(4) 0.0001(4)
N5 0.0215(5) 0.0154(4) 0.0148(4) -0.0016(3) 0.0045(4) 0.0001(4)
N6 0.0202(5) 0.0184(5) 0.0246(5) -0.0011(4) -0.0013(4) -0.0004(4)
N7 0.0226(5) 0.0176(5) 0.0177(4) -0.0007(4) 0.0096(4) 0.0010(4)
N8 0.0375(7) 0.0187(5) 0.0281(6) -0.0014(4) 0.0053(5) -0.0067(5)
C1 0.0191(5) 0.0170(5) 0.0198(5) 0.0010(4) 0.0074(4) 0.0031(4)
C2 0.0189(5) 0.0151(5) 0.0195(5) 0.0003(4) 0.0068(4) -0.0006(4)
C3 0.0193(5) 0.0156(5) 0.0172(5) 0.0001(4) 0.0038(4) -0.0007(4)
C4 0.0208(5) 0.0115(5) 0.0141(5) -0.0025(4) 0.0058(4) -0.0026(4)
C5 0.0215(5) 0.0143(5) 0.0153(5) -0.0020(4) 0.0046(4) 0.0017(4)
C6 0.0201(5) 0.0166(5) 0.0140(5) -0.0022(4) 0.0038(4) 0.0002(4)
C7 0.0238(6) 0.0162(5) 0.0208(6) -0.0033(4) 0.0028(5) -0.0016(4)
C8 0.0206(6) 0.0182(6) 0.0358(7) -0.0015(5) -0.0009(5) -0.0025(5)
C9 0.0188(5) 0.0166(5) 0.0167(5) -0.0008(4) 0.0045(4) -0.0003(4)
C10 0.0172(5) 0.0183(5) 0.0209(5) 0.0012(4) 0.0069(4) 0.0020(4)
C11 0.0170(5) 0.0190(5) 0.0166(5) 0.0003(4) 0.0058(4) 0.0010(4)
C12 0.0222(6) 0.0193(6) 0.0249(6) -0.0017(5) 0.0084(5) -0.0021(4)
C13 0.0247(6) 0.0222(6) 0.0305(7) 0.0068(5) 0.0123(5) 0.0003(5)
C14 0.0277(6) 0.0291(7) 0.0227(6) 0.0077(5) 0.0130(5) 0.0047(5)
C15 0.0260(6) 0.0246(6) 0.0173(5) 0.0010(4) 0.0077(5) 0.0052(5)
C16 0.0182(5) 0.0166(5) 0.0176(5) 0.0000(4) 0.0053(4) 0.0015(4)
C17 0.0218(6) 0.0160(5) 0.0206(5) -0.0041(4) 0.0040(4) -0.0029(4)
C18 0.0217(6) 0.0200(6) 0.0273(6) -0.0012(5) 0.0084(5) -0.0024(5)
C19 0.0219(6) 0.0194(6) 0.0300(6) -0.0026(5) 0.0070(5) -0.0005(5)
C20 0.0281(6) 0.0166(5) 0.0230(6) -0.0019(4) 0.0043(5) -0.0052(5)
C21 0.0388(8) 0.0302(7) 0.0323(7) 0.0018(6) 0.0190(6) 0.0012(6)
C22 0.0353(7) 0.0282(7) 0.0323(7) 0.0015(5) 0.0169(6) 0.0078(6)
C23 0.0338(7) 0.0187(6) 0.0183(5) -0.0012(4) 0.0104(5) 0.0017(5)
C24 0.0448(9) 0.0331(7) 0.0346(8) 0.0019(6) 0.0265(7) 0.0074(6)
C25 0.0250(6) 0.0212(6) 0.0165(5) 0.0033(4) 0.0042(4) 0.0012(5)
C26 0.0292(7) 0.0262(6) 0.0202(6) -0.0008(5) 0.0089(5) -0.0036(5)
C27 0.0219(6) 0.0247(6) 0.0359(7) 0.0029(5) 0.0001(5) 0.0032(5)
C28 0.0278(6) 0.0223(6) 0.0183(5) -0.0023(4) 0.0092(5) 0.0025(5)
C29 0.0317(7) 0.0214(6) 0.0356(7) -0.0025(5) 0.0218(6) 0.0012(5)
C30 0.0314(7) 0.0341(8) 0.0448(9) 0.0106(6) 0.0214(7) 0.0108(6)
 
_geom_special_details
;
 All esds (except the esd in the dihedral angle between two l.s. planes)
 are estimated using the full covariance matrix.  The cell esds are taken
 into account individually in the estimation of esds in distances, angles
 and torsion angles; correlations between esds in cell parameters are only
 used when they are defined by crystal symmetry.  An approximate (isotropic)
 treatment of cell esds is used for estimating esds involving l.s. planes.
;
 
loop_
 _geom_bond_atom_site_label_1
 _geom_bond_atom_site_label_2
 _geom_bond_distance
 _geom_bond_site_symmetry_2
 _geom_bond_publ_flag
S1 C4 1.7530(12) . ?
S1 C6 1.8368(11) . ?
O1 C1 1.2343(14) . ?
O2 C5 1.2078(14) . ?
O3 C10 1.2234(15) . ?
O4 N8 1.2310(17) . ?
O5 N8 1.2278(17) . ?
N1 C1 1.3751(15) . ?
N1 C2 1.4523(15) . ?
N1 C23 1.4678(15) . ?
N2 C1 1.3621(15) . ?
N2 C3 1.4577(15) . ?
N2 C25 1.4657(15) . ?
N3 N4 1.4149(14) . ?
N3 C2 1.4534(15) . ?
N3 H3N 0.878(17) . ?
N4 C5 1.3729(15) . ?
N4 C4 1.3912(14) . ?
N5 C4 1.2659(14) . ?
N5 C3 1.4692(15) . ?
N6 C8 1.4627(17) . ?
N6 C9 1.4639(15) . ?
N6 C27 1.4646(17) . ?
N7 C10 1.3630(15) . ?
N7 C11 1.4120(15) . ?
N7 C28 1.4567(15) . ?
N8 C20 1.4711(17) . ?
C2 C3 1.5436(16) . ?
C2 H2A 1.0000 . ?
C3 H3A 1.0000 . ?
C5 C6 1.5383(17) . ?
C6 C9 1.5834(16) . ?
C6 C7 1.5871(16) . ?
C7 C17 1.5122(17) . ?
C7 C8 1.5301(18) . ?
C7 H7A 1.0000 . ?
C8 H8A 0.9900 . ?
C8 H8B 0.9900 . ?
C9 C16 1.5158(16) . ?
C9 C10 1.5644(17) . ?
C11 C12 1.3847(17) . ?
C11 C16 1.3969(16) . ?
C12 C13 1.3980(18) . ?
C12 H12A 0.9500 . ?
C13 C14 1.3892(19) . ?
C13 H13A 0.9500 . ?
C14 C15 1.3930(18) . ?
C14 H14A 0.9500 . ?
C15 C16 1.3874(16) . ?
C15 H15A 0.9500 . ?
C17 C22 1.3895(19) . ?
C17 C18 1.3944(18) . ?
C18 C19 1.3925(18) . ?
C18 H18A 0.9500 . ?
C19 C20 1.3819(19) . ?
C19 H19A 0.9500 . ?
C20 C21 1.377(2) . ?
C21 C22 1.388(2) . ?
C21 H21A 0.9500 . ?
C22 H22A 0.9500 . ?
C23 C24 1.519(2) . ?
C23 H23A 0.9900 . ?
C23 H23B 0.9900 . ?
C24 H24A 0.9800 . ?
C24 H24B 0.9800 . ?
C24 H24C 0.9800 . ?
C25 C26 1.5247(18) . ?
C25 H25A 0.9900 . ?
C25 H25B 0.9900 . ?
C26 H26A 0.9800 . ?
C26 H26B 0.9800 . ?
C26 H26C 0.9800 . ?
C27 H27A 0.9800 . ?
C27 H27B 0.9800 . ?
C27 H27C 0.9800 . ?
C28 C29 1.4987(18) . ?
C28 H28A 0.9900 . ?
C28 H28B 0.9900 . ?
C29 C30 1.315(2) . ?
C29 H29A 0.9500 . ?
C30 H30A 0.9500 . ?
C30 H30B 0.9500 . ?
 
loop_
 _geom_angle_atom_site_label_1
 _geom_angle_atom_site_label_2
 _geom_angle_atom_site_label_3
 _geom_angle
 _geom_angle_site_symmetry_1
 _geom_angle_site_symmetry_3
 _geom_angle_publ_flag
C4 S1 C6 92.54(5) . . ?
C1 N1 C2 109.26(9) . . ?
C1 N1 C23 119.59(10) . . ?
C2 N1 C23 120.03(10) . . ?
C1 N2 C3 110.42(9) . . ?
C1 N2 C25 122.96(10) . . ?
C3 N2 C25 122.78(10) . . ?
N4 N3 C2 110.14(9) . . ?
N4 N3 H3N 104.4(11) . . ?
C2 N3 H3N 108.1(11) . . ?
C5 N4 C4 118.39(10) . . ?
C5 N4 N3 121.03(9) . . ?
C4 N4 N3 120.58(9) . . ?
C4 N5 C3 117.64(10) . . ?
C8 N6 C9 106.54(10) . . ?
C8 N6 C27 113.45(11) . . ?
C9 N6 C27 115.14(10) . . ?
C10 N7 C11 111.02(10) . . ?
C10 N7 C28 123.38(10) . . ?
C11 N7 C28 125.56(10) . . ?
O5 N8 O4 123.64(13) . . ?
O5 N8 C20 118.09(13) . . ?
O4 N8 C20 118.26(12) . . ?
O1 C1 N2 126.25(11) . . ?
O1 C1 N1 124.45(11) . . ?
N2 C1 N1 109.30(10) . . ?
N1 C2 N3 111.42(9) . . ?
N1 C2 C3 102.31(9) . . ?
N3 C2 C3 115.92(10) . . ?
N1 C2 H2A 109.0 . . ?
N3 C2 H2A 109.0 . . ?
C3 C2 H2A 109.0 . . ?
N2 C3 N5 109.11(10) . . ?
N2 C3 C2 101.15(9) . . ?
N5 C3 C2 115.16(9) . . ?
N2 C3 H3A 110.3 . . ?
N5 C3 H3A 110.3 . . ?
C2 C3 H3A 110.3 . . ?
N5 C4 N4 127.06(11) . . ?
N5 C4 S1 122.68(9) . . ?
N4 C4 S1 110.25(8) . . ?
O2 C5 N4 124.44(11) . . ?
O2 C5 C6 124.38(11) . . ?
N4 C5 C6 111.01(9) . . ?
C5 C6 C9 115.57(10) . . ?
C5 C6 C7 106.61(9) . . ?
C9 C6 C7 103.70(9) . . ?
C5 C6 S1 105.74(8) . . ?
C9 C6 S1 111.09(8) . . ?
C7 C6 S1 114.32(8) . . ?
C17 C7 C8 118.43(11) . . ?
C17 C7 C6 113.71(9) . . ?
C8 C7 C6 102.93(9) . . ?
C17 C7 H7A 107.0 . . ?
C8 C7 H7A 107.0 . . ?
C6 C7 H7A 107.0 . . ?
N6 C8 C7 101.61(11) . . ?
N6 C8 H8A 111.4 . . ?
C7 C8 H8A 111.4 . . ?
N6 C8 H8B 111.4 . . ?
C7 C8 H8B 111.4 . . ?
H8A C8 H8B 109.3 . . ?
N6 C9 C16 112.93(10) . . ?
N6 C9 C10 112.27(10) . . ?
C16 C9 C10 101.32(9) . . ?
N6 C9 C6 103.39(9) . . ?
C16 C9 C6 118.89(10) . . ?
C10 C9 C6 108.20(9) . . ?
O3 C10 N7 125.68(11) . . ?
O3 C10 C9 125.93(11) . . ?
N7 C10 C9 108.39(10) . . ?
C12 C11 C16 122.46(11) . . ?
C12 C11 N7 127.25(11) . . ?
C16 C11 N7 110.13(10) . . ?
C11 C12 C13 117.13(11) . . ?
C11 C12 H12A 121.4 . . ?
C13 C12 H12A 121.4 . . ?
C14 C13 C12 121.03(12) . . ?
C14 C13 H13A 119.5 . . ?
C12 C13 H13A 119.5 . . ?
C13 C14 C15 121.07(12) . . ?
C13 C14 H14A 119.5 . . ?
C15 C14 H14A 119.5 . . ?
C16 C15 C14 118.53(12) . . ?
C16 C15 H15A 120.7 . . ?
C14 C15 H15A 120.7 . . ?
C15 C16 C11 119.73(11) . . ?
C15 C16 C9 130.96(11) . . ?
C11 C16 C9 108.93(10) . . ?
C22 C17 C18 118.53(12) . . ?
C22 C17 C7 121.54(12) . . ?
C18 C17 C7 119.87(12) . . ?
C19 C18 C17 121.10(12) . . ?
C19 C18 H18A 119.5 . . ?
C17 C18 H18A 119.5 . . ?
C20 C19 C18 118.22(12) . . ?
C20 C19 H19A 120.9 . . ?
C18 C19 H19A 120.9 . . ?
C21 C20 C19 122.26(12) . . ?
C21 C20 N8 118.54(13) . . ?
C19 C20 N8 119.15(12) . . ?
C20 C21 C22 118.50(13) . . ?
C20 C21 H21A 120.7 . . ?
C22 C21 H21A 120.7 . . ?
C21 C22 C17 121.27(13) . . ?
C21 C22 H22A 119.4 . . ?
C17 C22 H22A 119.4 . . ?
N1 C23 C24 112.42(11) . . ?
N1 C23 H23A 109.1 . . ?
C24 C23 H23A 109.1 . . ?
N1 C23 H23B 109.1 . . ?
C24 C23 H23B 109.1 . . ?
H23A C23 H23B 107.9 . . ?
C23 C24 H24A 109.5 . . ?
C23 C24 H24B 109.5 . . ?
H24A C24 H24B 109.5 . . ?
C23 C24 H24C 109.5 . . ?
H24A C24 H24C 109.5 . . ?
H24B C24 H24C 109.5 . . ?
N2 C25 C26 114.07(10) . . ?
N2 C25 H25A 108.7 . . ?
C26 C25 H25A 108.7 . . ?
N2 C25 H25B 108.7 . . ?
C26 C25 H25B 108.7 . . ?
H25A C25 H25B 107.6 . . ?
C25 C26 H26A 109.5 . . ?
C25 C26 H26B 109.5 . . ?
H26A C26 H26B 109.5 . . ?
C25 C26 H26C 109.5 . . ?
H26A C26 H26C 109.5 . . ?
H26B C26 H26C 109.5 . . ?
N6 C27 H27A 109.5 . . ?
N6 C27 H27B 109.5 . . ?
H27A C27 H27B 109.5 . . ?
N6 C27 H27C 109.5 . . ?
H27A C27 H27C 109.5 . . ?
H27B C27 H27C 109.5 . . ?
N7 C28 C29 114.69(11) . . ?
N7 C28 H28A 108.6 . . ?
C29 C28 H28A 108.6 . . ?
N7 C28 H28B 108.6 . . ?
C29 C28 H28B 108.6 . . ?
H28A C28 H28B 107.6 . . ?
C30 C29 C28 126.93(13) . . ?
C30 C29 H29A 116.5 . . ?
C28 C29 H29A 116.5 . . ?
C29 C30 H30A 120.0 . . ?
C29 C30 H30B 120.0 . . ?
H30A C30 H30B 120.0 . . ?
 
loop_
 _geom_torsion_atom_site_label_1
 _geom_torsion_atom_site_label_2
 _geom_torsion_atom_site_label_3
 _geom_torsion_atom_site_label_4
 _geom_torsion
 _geom_torsion_site_symmetry_1
 _geom_torsion_site_symmetry_2
 _geom_torsion_site_symmetry_3
 _geom_torsion_site_symmetry_4
 _geom_torsion_publ_flag
C2 N3 N4 C5 146.20(10) . . . . ?
C2 N3 N4 C4 -33.46(13) . . . . ?
C3 N2 C1 O1 171.25(12) . . . . ?
C25 N2 C1 O1 12.83(19) . . . . ?
C3 N2 C1 N1 -8.25(14) . . . . ?
C25 N2 C1 N1 -166.67(10) . . . . ?
C2 N1 C1 O1 169.78(12) . . . . ?
C23 N1 C1 O1 25.88(18) . . . . ?
C2 N1 C1 N2 -10.71(13) . . . . ?
C23 N1 C1 N2 -154.61(11) . . . . ?
C1 N1 C2 N3 148.08(10) . . . . ?
C23 N1 C2 N3 -68.20(13) . . . . ?
C1 N1 C2 C3 23.59(12) . . . . ?
C23 N1 C2 C3 167.31(10) . . . . ?
N4 N3 C2 N1 -74.04(12) . . . . ?
N4 N3 C2 C3 42.40(13) . . . . ?
C1 N2 C3 N5 -99.80(11) . . . . ?
C25 N2 C3 N5 58.67(14) . . . . ?
C1 N2 C3 C2 21.99(12) . . . . ?
C25 N2 C3 C2 -179.54(10) . . . . ?
C4 N5 C3 N2 118.57(11) . . . . ?
C4 N5 C3 C2 5.69(15) . . . . ?
N1 C2 C3 N2 -26.47(11) . . . . ?
N3 C2 C3 N2 -147.92(10) . . . . ?
N1 C2 C3 N5 90.99(11) . . . . ?
N3 C2 C3 N5 -30.46(14) . . . . ?
C3 N5 C4 N4 4.89(17) . . . . ?
C3 N5 C4 S1 -174.25(8) . . . . ?
C5 N4 C4 N5 -169.66(11) . . . . ?
N3 N4 C4 N5 10.01(17) . . . . ?
C5 N4 C4 S1 9.57(13) . . . . ?
N3 N4 C4 S1 -170.76(8) . . . . ?
C6 S1 C4 N5 166.38(10) . . . . ?
C6 S1 C4 N4 -12.89(8) . . . . ?
C4 N4 C5 O2 176.05(11) . . . . ?
N3 N4 C5 O2 -3.62(18) . . . . ?
C4 N4 C5 C6 0.57(14) . . . . ?
N3 N4 C5 C6 -179.09(9) . . . . ?
O2 C5 C6 C9 51.47(16) . . . . ?
N4 C5 C6 C9 -133.06(10) . . . . ?
O2 C5 C6 C7 -63.16(15) . . . . ?
N4 C5 C6 C7 112.31(10) . . . . ?
O2 C5 C6 S1 174.80(10) . . . . ?
N4 C5 C6 S1 -9.73(11) . . . . ?
C4 S1 C6 C5 12.63(8) . . . . ?
C4 S1 C6 C9 138.75(8) . . . . ?
C4 S1 C6 C7 -104.32(9) . . . . ?
C5 C6 C7 C17 -91.72(12) . . . . ?
C9 C6 C7 C17 145.85(10) . . . . ?
S1 C6 C7 C17 24.74(13) . . . . ?
C5 C6 C7 C8 138.91(10) . . . . ?
C9 C6 C7 C8 16.48(12) . . . . ?
S1 C6 C7 C8 -104.63(10) . . . . ?
C9 N6 C8 C7 48.56(13) . . . . ?
C27 N6 C8 C7 176.29(11) . . . . ?
C17 C7 C8 N6 -164.83(10) . . . . ?
C6 C7 C8 N6 -38.43(12) . . . . ?
C8 N6 C9 C16 -166.98(11) . . . . ?
C27 N6 C9 C16 66.30(14) . . . . ?
C8 N6 C9 C10 79.21(12) . . . . ?
C27 N6 C9 C10 -47.51(14) . . . . ?
C8 N6 C9 C6 -37.18(12) . . . . ?
C27 N6 C9 C6 -163.90(11) . . . . ?
C5 C6 C9 N6 -105.02(11) . . . . ?
C7 C6 C9 N6 11.27(12) . . . . ?
S1 C6 C9 N6 134.52(8) . . . . ?
C5 C6 C9 C16 21.06(14) . . . . ?
C7 C6 C9 C16 137.35(10) . . . . ?
S1 C6 C9 C16 -99.40(11) . . . . ?
C5 C6 C9 C10 135.75(10) . . . . ?
C7 C6 C9 C10 -107.97(10) . . . . ?
S1 C6 C9 C10 15.29(11) . . . . ?
C11 N7 C10 O3 175.10(12) . . . . ?
C28 N7 C10 O3 -6.83(19) . . . . ?
C11 N7 C10 C9 -4.30(13) . . . . ?
C28 N7 C10 C9 173.77(10) . . . . ?
N6 C9 C10 O3 -54.22(16) . . . . ?
C16 C9 C10 O3 -174.97(12) . . . . ?
C6 C9 C10 O3 59.25(15) . . . . ?
N6 C9 C10 N7 125.18(10) . . . . ?
C16 C9 C10 N7 4.43(12) . . . . ?
C6 C9 C10 N7 -121.35(10) . . . . ?
C10 N7 C11 C12 -173.07(12) . . . . ?
C28 N7 C11 C12 8.92(19) . . . . ?
C10 N7 C11 C16 2.33(13) . . . . ?
C28 N7 C11 C16 -175.69(11) . . . . ?
C16 C11 C12 C13 -1.39(18) . . . . ?
N7 C11 C12 C13 173.48(11) . . . . ?
C11 C12 C13 C14 -0.35(19) . . . . ?
C12 C13 C14 C15 0.8(2) . . . . ?
C13 C14 C15 C16 0.48(19) . . . . ?
C14 C15 C16 C11 -2.17(18) . . . . ?
C14 C15 C16 C9 -174.31(12) . . . . ?
C12 C11 C16 C15 2.70(18) . . . . ?
N7 C11 C16 C15 -172.96(11) . . . . ?
C12 C11 C16 C9 176.43(11) . . . . ?
N7 C11 C16 C9 0.78(13) . . . . ?
N6 C9 C16 C15 49.44(17) . . . . ?
C10 C9 C16 C15 169.73(12) . . . . ?
C6 C9 C16 C15 -71.94(16) . . . . ?
N6 C9 C16 C11 -123.35(11) . . . . ?
C10 C9 C16 C11 -3.05(12) . . . . ?
C6 C9 C16 C11 115.27(11) . . . . ?
C8 C7 C17 C22 25.86(17) . . . . ?
C6 C7 C17 C22 -95.18(15) . . . . ?
C8 C7 C17 C18 -157.05(12) . . . . ?
C6 C7 C17 C18 81.91(14) . . . . ?
C22 C17 C18 C19 3.13(19) . . . . ?
C7 C17 C18 C19 -174.05(11) . . . . ?
C17 C18 C19 C20 -0.63(19) . . . . ?
C18 C19 C20 C21 -2.3(2) . . . . ?
C18 C19 C20 N8 175.03(11) . . . . ?
O5 N8 C20 C21 12.77(19) . . . . ?
O4 N8 C20 C21 -168.22(12) . . . . ?
O5 N8 C20 C19 -164.68(13) . . . . ?
O4 N8 C20 C19 14.33(18) . . . . ?
C19 C20 C21 C22 2.6(2) . . . . ?
N8 C20 C21 C22 -174.74(13) . . . . ?
C20 C21 C22 C17 0.0(2) . . . . ?
C18 C17 C22 C21 -2.8(2) . . . . ?
C7 C17 C22 C21 174.29(13) . . . . ?
C1 N1 C23 C24 69.17(15) . . . . ?
C2 N1 C23 C24 -70.86(14) . . . . ?
C1 N2 C25 C26 60.22(15) . . . . ?
C3 N2 C25 C26 -95.58(14) . . . . ?
C10 N7 C28 C29 108.26(13) . . . . ?
C11 N7 C28 C29 -73.96(15) . . . . ?
N7 C28 C29 C30 -4.2(2) . . . . ?
 
loop_
 _geom_hbond_atom_site_label_D 
 _geom_hbond_atom_site_label_H 
 _geom_hbond_atom_site_label_A 
 _geom_hbond_distance_DH 
 _geom_hbond_distance_HA 
 _geom_hbond_distance_DA 
 _geom_hbond_angle_DHA 
 _geom_hbond_site_symmetry_A 
N3 H3N O1  0.878(17) 1.945(17) 2.7608(13) 154.1(15) 2_545
 
_refine_diff_density_max    0.497
_refine_diff_density_min   -0.230
_refine_diff_density_rms    0.052

_publ_section_references
;
Bruker (2014). APEX2 (version 2014.11-0); SAINT (version 8.34A);
Bruker AXS Inc., Madison, WI, USA.

Bruker (2008). SADABS version 2008/1, SHELXTL version 2008/4,
Bruker AXS, Madison, Wisconsin, USA.

Sheldrick, G.M. (2015a). SHELXT version 2014/5, Acta Cryst. A71, 3-8

Sheldrick G.M. (2015b). SHELXL version 2014/6, Acta Cryst. C71, 3-8
;

_shelxl_version_number 2014/6

_shelx_res_file
;
TITL a in P2(1)/c
CELL 0.71073  15.7105  13.4273  15.0819  90.000 112.995  90.000
ZERR    4.00   0.0006   0.0005   0.0005   0.000   0.001   0.000
LATT  1
SYMM -X, 0.5+Y, 0.5-Z
SFAC C H N O S
UNIT 120 128 32 20 4
TEMP -153.000
SIZE 0.45 0.31 0.24

L.S. 4
acta
BOND $h
conf
htab
FMAP 2
PLAN 20

EQIV $1 -x, y-1/2, -z+1/2
HTAB N3 O1_$1

WGHT    0.045900    1.109500
FVAR       0.09730
S1    5    0.234521    0.351660    0.234141    11.00000    0.02015    0.01839 =
         0.01383   -0.00112    0.00535    0.00077
O1    4    0.024407    0.718522    0.252094    11.00000    0.03231    0.01383 =
         0.02637    0.00120    0.01266    0.00262
O2    4    0.227204    0.339596    0.487815    11.00000    0.03100    0.03290 =
         0.01432    0.00103    0.00699    0.00888
O3    4    0.403535    0.250480    0.257808    11.00000    0.02776    0.02474 =
         0.02956    0.00375    0.01572   -0.00136
O4    4    0.205452    0.836341    0.180881    11.00000    0.04154    0.01756 =
         0.03938   -0.00061    0.00476   -0.00093
O5    4    0.279920    0.774619    0.099238    11.00000    0.06792    0.03341 =
         0.03173    0.00507    0.01909   -0.00371
N1    3    0.033753    0.564787    0.324015    11.00000    0.02338    0.01355 =
         0.01738   -0.00044    0.00860    0.00037
N2    3   -0.024212    0.573453    0.163453    11.00000    0.02350    0.01599 =
         0.01693    0.00200    0.00535    0.00209
N3    3    0.052158    0.388496    0.351296    11.00000    0.02081    0.01402 =
         0.02048    0.00126    0.00947   -0.00086
H3N   2    0.022392    0.331910    0.333423    11.00000    0.03043
N4    3    0.132895    0.376057    0.332335    11.00000    0.01852    0.01614 =
         0.01442    0.00031    0.00581    0.00006
N5    3    0.064975    0.428220    0.168729    11.00000    0.02147    0.01544 =
         0.01477   -0.00162    0.00452    0.00008
N6    3    0.441636    0.282639    0.470077    11.00000    0.02023    0.01839 =
         0.02455   -0.00112   -0.00134   -0.00040
N7    3    0.336018    0.110032    0.289259    11.00000    0.02258    0.01761 =
         0.01772   -0.00072    0.00960    0.00099
N8    3    0.256186    0.773271    0.167735    11.00000    0.03747    0.01867 =
         0.02812   -0.00143    0.00526   -0.00674
C1    1    0.011950    0.627585    0.246223    11.00000    0.01914    0.01705 =
         0.01978    0.00103    0.00736    0.00310
C2    1   -0.005217    0.467009    0.290889    11.00000    0.01895    0.01507 =
         0.01946    0.00034    0.00678   -0.00057
AFIX  13
H2A   2   -0.068149    0.463260    0.292548    11.00000   -1.20000
AFIX   0
C3    1   -0.015140    0.467196    0.184948    11.00000    0.01927    0.01563 =
         0.01725    0.00009    0.00375   -0.00065
AFIX  13
H3A   2   -0.072681    0.431220    0.143476    11.00000   -1.20000
AFIX   0
C4    1    0.130483    0.390973    0.240098    11.00000    0.02076    0.01154 =
         0.01408   -0.00255    0.00580   -0.00265
C5    1    0.215422    0.349580    0.404239    11.00000    0.02150    0.01435 =
         0.01529   -0.00200    0.00456    0.00170
C6    1    0.292625    0.342510    0.365776    11.00000    0.02009    0.01663 =
         0.01400   -0.00215    0.00377    0.00019
C7    1    0.362638    0.430667    0.414421    11.00000    0.02377    0.01623 =
         0.02075   -0.00326    0.00280   -0.00159
AFIX  13
H7A   2    0.357194    0.446307    0.476822    11.00000   -1.20000
AFIX   0
C8    1    0.457122    0.381790    0.439058    11.00000    0.02057    0.01818 =
         0.03580   -0.00152   -0.00090   -0.00254
AFIX  23
H8A   2    0.473437    0.378219    0.382026    11.00000   -1.20000
H8B   2    0.506378    0.417854    0.491462    11.00000   -1.20000
AFIX   0
C9    1    0.355194    0.245916    0.396405    11.00000    0.01881    0.01661 =
         0.01675   -0.00076    0.00446   -0.00031
C10   1    0.368748    0.205164    0.305615    11.00000    0.01722    0.01827 =
         0.02094    0.00118    0.00690    0.00200
C11   1    0.307546    0.077725    0.362479    11.00000    0.01698    0.01900 =
         0.01659    0.00034    0.00578    0.00102
C12   1    0.279449   -0.017084    0.375092    11.00000    0.02216    0.01927 =
         0.02494   -0.00171    0.00839   -0.00208
AFIX  43
H12A  2    0.271354   -0.068160    0.328907    11.00000   -1.20000
AFIX   0
C13   1    0.263505   -0.034409    0.458719    11.00000    0.02468    0.02223 =
         0.03046    0.00676    0.01225    0.00029
AFIX  43
H13A  2    0.243811   -0.098472    0.469628    11.00000   -1.20000
AFIX   0
C14   1    0.276008    0.040586    0.526115    11.00000    0.02771    0.02912 =
         0.02274    0.00768    0.01297    0.00474
AFIX  43
H14A  2    0.265490    0.026752    0.582779    11.00000   -1.20000
AFIX   0
C15   1    0.303721    0.135746    0.511951    11.00000    0.02602    0.02455 =
         0.01728    0.00102    0.00768    0.00515
AFIX  43
H15A  2    0.312631    0.186632    0.558498    11.00000   -1.20000
AFIX   0
C16   1    0.318022    0.154566    0.428363    11.00000    0.01817    0.01664 =
         0.01761    0.00002    0.00535    0.00154
C17   1    0.341244    0.525526    0.355707    11.00000    0.02182    0.01597 =
         0.02061   -0.00414    0.00399   -0.00291
C18   1    0.273947    0.590620    0.360337    11.00000    0.02170    0.01999 =
         0.02729   -0.00118    0.00838   -0.00240
AFIX  43
H18A  2    0.246154    0.578057    0.404995    11.00000   -1.20000
AFIX   0
C19   1    0.246801    0.673733    0.300591    11.00000    0.02188    0.01938 =
         0.02998   -0.00256    0.00705   -0.00049
AFIX  43
H19A  2    0.200494    0.717575    0.303482    11.00000   -1.20000
AFIX   0
C20   1    0.289021    0.690737    0.236983    11.00000    0.02815    0.01660 =
         0.02301   -0.00185    0.00427   -0.00524
C21   1    0.358617    0.630548    0.233420    11.00000    0.03879    0.03017 =
         0.03225    0.00183    0.01900    0.00121
AFIX  43
H21A  2    0.388370    0.645297    0.190927    11.00000   -1.20000
AFIX   0
C22   1    0.384285    0.547890    0.293293    11.00000    0.03526    0.02821 =
         0.03227    0.00147    0.01687    0.00778
AFIX  43
H22A  2    0.432209    0.505775    0.291581    11.00000   -1.20000
AFIX   0
C23   1    0.036581    0.603750    0.416054    11.00000    0.03381    0.01866 =
         0.01834   -0.00116    0.01043    0.00173
AFIX  23
H23A  2    0.076712    0.663456    0.433966    11.00000   -1.20000
H23B  2    0.064247    0.552948    0.466800    11.00000   -1.20000
AFIX   0
C24   1   -0.058766    0.631178    0.411804    11.00000    0.04477    0.03306 =
         0.03464    0.00193    0.02654    0.00738
AFIX 137
H24A  2   -0.053808    0.653530    0.475495    11.00000   -1.50000
H24B  2   -0.099332    0.572816    0.392241    11.00000   -1.50000
H24C  2   -0.084657    0.684879    0.364935    11.00000   -1.50000
AFIX   0
C25   1   -0.036389    0.613696    0.068920    11.00000    0.02496    0.02121 =
         0.01653    0.00327    0.00416    0.00118
AFIX  23
H25A  2   -0.079385    0.670976    0.054320    11.00000   -1.20000
H25B  2   -0.065452    0.562033    0.019455    11.00000   -1.20000
AFIX   0
C26   1    0.053233    0.647587    0.061518    11.00000    0.02920    0.02622 =
         0.02023   -0.00077    0.00890   -0.00365
AFIX 137
H26A  2    0.040797    0.666706   -0.005107    11.00000   -1.50000
H26B  2    0.098176    0.592977    0.080878    11.00000   -1.50000
H26C  2    0.078329    0.704861    0.104027    11.00000   -1.50000
AFIX   0
C27   1    0.521137    0.215952    0.492737    11.00000    0.02193    0.02467 =
         0.03594    0.00290    0.00014    0.00316
AFIX 137
H27A  2    0.572990    0.241427    0.548988    11.00000   -1.50000
H27B  2    0.539173    0.212572    0.437514    11.00000   -1.50000
H27C  2    0.504444    0.149236    0.506872    11.00000   -1.50000
AFIX   0
C28   1    0.329205    0.052337    0.204950    11.00000    0.02775    0.02230 =
         0.01834   -0.00235    0.00917    0.00247
AFIX  23
H28A  2    0.337239    0.097953    0.157227    11.00000   -1.20000
H28B  2    0.266245    0.023730    0.175419    11.00000   -1.20000
AFIX   0
C29   1    0.398124   -0.030531    0.225004    11.00000    0.03174    0.02142 =
         0.03560   -0.00251    0.02180    0.00122
AFIX  43
H29A  2    0.392587   -0.072295    0.172183    11.00000   -1.20000
AFIX   0
C30   1    0.465436   -0.051586    0.307917    11.00000    0.03138    0.03412 =
         0.04480    0.01063    0.02141    0.01076
AFIX  93
H30A  2    0.474081   -0.012187    0.363093    11.00000   -1.20000
H30B  2    0.505426   -0.106199    0.312648    11.00000   -1.20000

AFIX   0
HKLF 4

REM  a in P2(1)/c
REM R1 =  0.0394 for    7189 Fo > 4sig(Fo)  and  0.0546 for all    9040 data
REM    404 parameters refined using      0 restraints

END

WGHT      0.0458      1.1113

REM Instructions for potential hydrogen bonds
HTAB N3 O1_$1
HTAB C8 O3
EQIV $2 x, y-1, z
HTAB C12 O4_$2
HTAB C19 O1
EQIV $3 -x, -y+1, -z+1
HTAB C24 N3_$3
EQIV $4 -x, -y+1, -z
HTAB C26 N5_$4
HTAB C26 O4
EQIV $5 x, -y+1/2, z-1/2
HTAB C28 O2_$5
HTAB C29 O5_$2

REM Highest difference peak  0.497,  deepest hole -0.230,  1-sigma level  0.052
Q1    1   0.1807  0.3605  0.2365  11.00000  0.05    0.50
Q2    1   0.2596  0.3450  0.3879  11.00000  0.05    0.43
Q3    1   0.3605  0.2269  0.3500  11.00000  0.05    0.38
Q4    1  -0.0079  0.4623  0.2368  11.00000  0.05    0.37
Q5    1   0.3193  0.1137  0.4016  11.00000  0.05    0.36
Q6    1   0.3404  0.1993  0.4185  11.00000  0.05    0.35
Q7    1   0.3575  0.4776  0.3855  11.00000  0.05    0.35
Q8    1   0.4202  0.2926  0.5060  11.00000  0.05    0.35
Q9    1   0.1315  0.3755  0.2860  11.00000  0.05    0.34
Q10   1   0.2980  0.0289  0.3730  11.00000  0.05    0.34
Q11   1  -0.0031  0.6258  0.4300  11.00000  0.05    0.34
Q12   1   0.2651  0.0134  0.4831  11.00000  0.05    0.33
Q13   1   0.3206  0.2925  0.3859  11.00000  0.05    0.32
Q14   1   0.3489  0.5327  0.3125  11.00000  0.05    0.32
Q15   1   0.3217  0.5629  0.3684  11.00000  0.05    0.32
Q16   1   0.2929  0.1494  0.4599  11.00000  0.05    0.32
Q17   1   0.0132  0.6295  0.0665  11.00000  0.05    0.32
Q18   1   0.2880 -0.0244  0.4286  11.00000  0.05    0.31
Q19   1   0.0975  0.3833  0.3395  11.00000  0.05    0.31
Q20   1   0.2828  0.6901  0.2776  11.00000  0.05    0.30
;
_shelx_res_checksum   83190

_shelx_hkl_file
;
   0   0   1   -0.62    0.01
   0   0   2  419.11    5.72
   0   0   2  404.03    5.83
   0   0  -2  410.13    5.72
   0   0  -2  412.05    5.78
   0   0   3   -0.02    0.02
   0   0  -3    0.02    0.02
   0   0   3    0.02    0.02
   0   0  -3    0.03    0.03
   0   0  -4   64.44    0.98
   0   0   4   64.16    0.92
   0   0   4   63.14    0.97
   0   0  -4   64.28    0.92
   0   0  -5    0.05    0.02
   0   0   5    0.00    0.03
   0   0  -5   -0.02    0.04
   0   0   5    0.04    0.02
   0   0  -6    0.57    0.09
   0   0   6    0.62    0.09
   0   0   6    0.68    0.05
   0   0   7    0.01    0.03
   0   0   7   -0.01    0.04
   0   0  -7    0.02    0.05
   0   0   8    1.54    0.08
   0   0  -8    1.45    0.15
   0   0   8    1.63    0.13
   0   0   9    0.04    0.06
   0   0  -9    0.03    0.07
   0   0   9    0.02    0.03
   0   0  10    2.45    0.18
   0   0 -10    2.44    0.19
   0   0  10    2.41    0.11
   0   0  11    0.06    0.03
   0   0  11   -0.07    0.07
   0   0 -11   -0.01    0.09
   0   0 -12   28.41    0.76
   0   0  12   29.61    0.73
   0   0  13    0.09    0.08
   0   0 -13    0.17    0.12
   0   0 -14    0.25    0.15
   0   0  14    0.23    0.12
   0   0 -15   -0.12    0.12
   0   0  15    0.23    0.12
   0   0 -16    0.21    0.16
   0   0  16    0.37    0.14
   0   0 -17   -0.19    0.15
   0   0  17    0.16    0.12
   0   0 -18    1.65    0.31
   0   0  18    1.51    0.26
   0   0 -19    0.05    0.17
   0   0  19    0.22    0.16
   0   1   0    0.01    0.01
   0   1   0    0.02    0.01
   0   1   0    0.00    0.00
   0  -1   0    0.01    0.01
   0  -1   0    0.00    0.01
   0  -1   0    0.02    0.01
   0   1  -1    1.64    0.04
   0   1   1    1.45    0.04
   0   1   1    1.49    0.06
   0  -1  -1    1.48    0.04
   0  -1   1    1.46    0.05
   0  -1   1    1.53    0.05
   0  -1   1    1.62    0.04
   0  -1  -1    1.51    0.05
   0   1   2  272.71    4.03
   0   1  -2  264.71    3.84
   0   1   2  278.26    3.93
   0   1  -2  264.89    4.24
   0   1  -2  266.85    4.32
   0  -1   2  271.21    4.00
   0  -1  -2  269.72    3.98
   0  -1  -2  269.02    3.98
   0   1  -3   51.58    0.72
   0   1  -3   49.61    0.78
   0   1   3   51.33    0.77
   0   1   3   52.06    0.77
   0  -1   3   50.59    0.71
   0  -1  -3   50.66    0.77
   0  -1   3   51.70    0.78
   0   1   4   10.39    0.23
   0   1  -4   10.69    0.17
   0   1  -4   10.70    0.26
   0   1   4   10.57    0.24
   0  -1   4   10.73    0.17
   0  -1  -4   10.73    0.26
   0  -1   4   10.49    0.26
   0   1  -5    8.22    0.15
   0   1   5    8.65    0.23
   0   1   5    8.41    0.21
   0   1  -5    8.24    0.25
   0  -1   5    8.45    0.14
   0  -1   5    8.20    0.24
   0  -1  -5    8.44    0.24
   0   1   6   -0.01    0.04
   0   1   6   -0.08    0.03
   0   1  -6   -0.02    0.04
   0   1  -6    0.01    0.02
   0  -1  -6   -0.07    0.04
   0  -1   6   -0.03    0.04
   0  -1   6    0.05    0.02
   0   1   7    0.16    0.06
   0   1  -7    0.15    0.07
   0   1   7    0.21    0.05
   0   1  -7    0.22    0.03
   0  -1   7    0.22    0.03
   0  -1   7    0.23    0.07
   0  -1  -7    0.21    0.07
   0   1   8    2.00    0.11
   0   1  -8    1.95    0.15
   0   1  -8    1.86    0.07
   0   1   8    2.08    0.14
   0  -1   8    1.75    0.14
   0  -1  -8    2.08    0.16
   0  -1   8    1.89    0.07
   0   1   9   -0.08    0.04
   0   1   9   -0.02    0.05
   0   1  -9    0.07    0.08
   0   1  -9    0.00    0.02
   0  -1   9    0.01    0.05
   0  -1  -9    0.07    0.07
   0  -1   9    0.06    0.02
   0   1  10    3.10    0.20
   0   1  10    3.25    0.15
   0   1 -10    3.22    0.23
   0   1 -10    3.19    0.09
   0  -1  10    3.10    0.08
   0  -1  10    3.27    0.21
   0  -1 -10    3.11    0.22
   0   1 -11    8.67    0.37
   0   1  11    8.49    0.25
   0   1  11    8.69    0.35
   0  -1  11    8.51    0.35
   0  -1 -11    8.14    0.37
   0   1 -12    1.75    0.22
   0   1  12    1.78    0.20
   0  -1 -12    1.77    0.23
   0  -1  12    1.72    0.20
   0   1  13    0.41    0.13
   0   1 -13    0.18    0.13
   0  -1  13    0.36    0.12
   0  -1 -13    0.20    0.12
   0   1  14   -0.06    0.08
   0   1 -14   -0.12    0.10
   0  -1  14   -0.02    0.09
   0  -1 -14   -0.01    0.11
   0   1  15    2.94    0.26
   0   1 -15    3.16    0.34
   0  -1  15    2.81    0.29
   0  -1 -15    3.09    0.32
   0   1  16    0.88    0.20
   0   1 -16    0.67    0.19
   0  -1 -16    0.72    0.21
   0  -1  16    0.69    0.19
   0   1 -17   13.49    0.62
   0   1  17   13.08    0.56
   0  -1 -17   12.53    0.59
   0  -1  17   12.78    0.57
   0   1  18    0.54    0.18
   0   1 -18    0.42    0.21
   0  -1 -18    0.32    0.19
   0  -1  18    0.49    0.17
   0   1  19    3.29    0.36
   0   1 -19    3.84    0.43
   0  -1  19    3.28    0.37
   0  -1 -19    2.89    0.38
   0   2   0    0.96    0.06
   0   2   0    1.00    0.04
   0   2   0    1.00    0.06
   0  -2   0    0.95    0.04
   0  -2   0    1.02    0.06
   0   2  -1    0.19    0.03
   0   2  -1    0.19    0.03
   0   2   1    0.17    0.03
   0  -2  -1    0.14    0.02
   0  -2  -1    0.13    0.02
   0  -2   1    0.15    0.03
   0  -2   1    0.24    0.03
   0  -2   1    0.15    0.02
   0  -2  -1    0.15    0.03
   0   2   2   13.07    0.27
   0   2  -2   12.79    0.23
   0   2   2   13.03    0.23
   0  -2   2   13.61    0.26
   0  -2   2   12.84    0.25
   0  -2   2   13.25    0.23
   0  -2  -2   13.81    0.26
   0  -2  -2   13.03    0.25
   0   2  -3    0.43    0.03
   0   2  -3    0.41    0.06
   0   2  -3    0.42    0.03
   0   2   3    0.32    0.05
   0   2   3    0.49    0.05
   0  -2   3    0.36    0.05
   0  -2  -3    0.25    0.05
   0   2   4   64.53    1.01
   0   2   4   65.20    0.97
   0   2  -4   65.81    0.90
   0   2  -4   64.91    1.01
   0   2  -4   64.43    0.90
   0  -2   4   63.85    1.00
   0  -2  -4   64.65    1.00
   0   2  -5    7.02    0.23
   0   2   5    7.15    0.21
   0   2   5    6.94    0.20
   0  -2  -5    6.85    0.22
   0  -2   5    7.17    0.23
   0   2  -6   65.32    1.08
   0   2   6   64.69    1.04
   0   2   6   64.63    1.04
   0  -2  -6   66.09    1.07
   0  -2   6   65.07    1.07
   0   2  -7    6.72    0.26
   0   2   7    6.97    0.22
   0   2   7    6.94    0.24
   0  -2   7    6.79    0.25
   0  -2  -7    7.00    0.26
   0   2   8   29.04    0.57
   0   2  -8   28.37    0.64
   0   2   8   28.55    0.60
   0  -2  -8   29.21    0.64
   0  -2   8   28.14    0.63
   0   2   9   23.45    0.50
   0   2   9   21.81    0.54
   0   2  -9   23.59    0.59
   0  -2  -9   22.60    0.58
   0  -2   9   24.13    0.58
   0   2  10    0.01    0.05
   0   2 -10    0.05    0.08
   0   2  10    0.07    0.07
   0  -2 -10   -0.10    0.07
   0  -2  10   -0.03    0.06
   0   2  11    1.00    0.14
   0   2 -11    0.77    0.15
   0   2  11    1.19    0.12
   0  -2 -11    1.08    0.17
   0  -2  11    0.94    0.15
   0   2 -12   12.81    0.49
   0   2  12   12.64    0.35
   0   2  12   12.75    0.44
   0  -2  12   13.11    0.47
   0  -2 -12   13.40    0.49
   0   2  13   15.61    0.52
   0   2 -13   14.74    0.55
   0  -2  13   15.84    0.54
   0  -2 -13   15.78    0.57
   0   2 -14    5.27    0.35
   0   2  14    5.94    0.34
   0  -2  14    5.52    0.33
   0  -2 -14    6.08    0.38
   0   2  15   -0.12    0.08
   0   2 -15    0.07    0.13
   0  -2 -15    0.25    0.14
   0  -2  15   -0.12    0.10
   0   2  16    1.01    0.20
   0   2 -16    1.25    0.24
   0  -2  16    1.04    0.20
   0  -2 -16    0.96    0.23
   0   2  17    1.38    0.23
   0   2 -17    1.67    0.28
   0  -2  17    1.95    0.28
   0  -2 -17    1.82    0.28
   0   2  18    0.05    0.14
   0   2 -18    0.08    0.16
   0  -2  18    0.24    0.14
   0  -2 -18   -0.27    0.15
   0   2  19    1.45    0.26
   0   2 -19    1.40    0.30
   0  -2  19    0.96    0.23
   0  -2 -19    1.26    0.27
   0   3   0   -0.02    0.02
   0   3   0   -0.06    0.02
   0  -3   0    0.13    0.03
   0  -3   0   -0.02    0.02
   0   3  -1   61.24    0.94
   0   3   1   62.49    0.97
   0   3   1   62.78    0.87
   0  -3   1   62.03    0.92
   0  -3  -1   62.82    0.88
   0  -3   1   63.52    0.90
   0  -3  -1   61.52    0.91
   0   3   2   59.56    0.94
   0   3  -2   59.56    0.89
   0  -3  -2   59.57    0.88
   0  -3   2   57.41    0.89
   0  -3   2   57.83    0.88
   0   3   3    8.17    0.19
   0   3  -3    8.89    0.19
   0   3   3    8.32    0.24
   0  -3  -3    8.29    0.21
   0  -3   3    8.39    0.23
   0  -3   3    8.80    0.22
   0   3  -4    7.91    0.16
   0   3  -4    7.57    0.23
   0   3  -4    7.77    0.16
   0   3   4    7.47    0.23
   0   3   4    7.73    0.20
   0  -3   4    7.55    0.22
   0  -3  -4    7.84    0.22
   0   3   5   22.38    0.43
   0   3  -5   22.36    0.49
   0   3  -5   21.55    0.35
   0   3  -5   22.40    0.35
   0   3   5   23.20    0.48
   0  -3  -5   22.17    0.46
   0  -3   5   22.19    0.47
   0   3  -6    5.86    0.23
   0   3   6    6.18    0.21
   0   3  -6    5.89    0.11
   0   3   6    6.06    0.22
   0  -3   6    6.05    0.23
   0  -3  -6    6.19    0.23
   0   3  -7   88.77    1.44
   0   3   7   86.87    1.38
   0   3   7   88.50    1.41
   0  -3  -7   88.48    1.42
   0  -3   7   88.90    1.43
   0   3  -8    0.19    0.08
   0   3   8    0.12    0.06
   0   3   8    0.19    0.07
   0  -3  -8    0.20    0.08
   0  -3   8    0.31    0.08
   0   3  -9   22.39    0.59
   0   3   9   22.46    0.52
   0   3   9   22.24    0.53
   0  -3   9   22.22    0.57
   0  -3  -9   23.07    0.58
   0   3  10    2.44    0.18
   0   3 -10    2.11    0.22
   0   3  10    2.38    0.17
   0  -3  10    1.92    0.17
   0  -3 -10    2.10    0.21
   0   3  11   24.80    0.56
   0   3 -11   24.03    0.67
   0   3  11   24.85    0.62
   0  -3 -11   25.34    0.67
   0  -3  11   23.66    0.64
   0   3  12   15.55    0.49
   0   3  12   15.62    0.43
   0   3 -12   15.44    0.55
   0  -3  12   15.65    0.53
   0  -3 -12   15.71    0.53
   0   3  13   20.14    0.60
   0   3 -13   19.89    0.65
   0  -3 -13   20.38    0.65
   0  -3  13   20.25    0.63
   0   3  14    2.15    0.24
   0   3 -14    2.19    0.27
   0  -3 -14    2.32    0.27
   0  -3  14    1.86    0.23
   0   3 -15   -0.10    0.11
   0   3  15   -0.10    0.09
   0  -3  15    0.17    0.13
   0  -3 -15   -0.06    0.11
   0   3  16    3.43    0.29
   0   3 -16    2.95    0.34
   0  -3  16    2.62    0.29
   0  -3 -16    2.50    0.30
   0   3 -17    3.83    0.40
   0   3  17    4.19    0.32
   0  -3  17    4.26    0.36
   0  -3 -17    4.45    0.37
   0   3  18    0.99    0.22
   0   3 -18    0.64    0.22
   0  -3  18    0.83    0.21
   0  -3 -18    1.07    0.25
   0   3 -19    0.31    0.20
   0   3  19    0.54    0.19
   0  -3  19    0.44    0.20
   0  -3 -19    0.34    0.21
   0   4   0  159.71    2.31
   0  -4   0  159.47    2.30
   0  -4   0  160.20    2.36
   0   4   1    0.25    0.06
   0   4  -1    0.30    0.05
   0  -4   1    0.26    0.05
   0  -4  -1    0.28    0.05
   0  -4  -1    0.28    0.04
   0  -4   1    0.27    0.04
   0   4   2    0.14    0.06
   0   4  -2    0.15    0.04
   0  -4  -2    0.16    0.03
   0  -4   2    0.07    0.04
   0  -4  -2    0.08    0.04
   0  -4   2    0.11    0.05
   0   4   3   10.18    0.23
   0   4   3   10.04    0.29
   0   4  -3   10.48    0.24
   0  -4   3   10.23    0.27
   0  -4   3   10.53    0.26
   0  -4  -3   10.54    0.26
   0   4  -4    0.03    0.03
   0   4   4    0.05    0.03
   0   4   4    0.04    0.05
   0  -4   4    0.06    0.05
   0  -4  -4    0.08    0.05
   0  -4   4    0.12    0.05
   0   4  -5   48.12    0.87
   0   4  -5   48.82    0.75
   0   4   5   48.80    0.89
   0   4   5   50.10    0.80
   0  -4   5   49.02    0.85
   0  -4  -5   50.35    0.84
   0   4  -6    6.61    0.15
   0   4   6    6.94    0.25
   0   4  -6    6.83    0.26
   0   4  -6    6.98    0.16
   0   4   6    7.06    0.22
   0  -4  -6    6.65    0.25
   0  -4   6    6.41    0.24
   0   4  -7    0.24    0.03
   0   4  -7    0.37    0.09
   0   4   7    0.31    0.07
   0   4  -7    0.24    0.03
   0   4   7    0.19    0.07
   0  -4  -7    0.25    0.08
   0  -4   7    0.18    0.07
   0   4   8    0.75    0.12
   0   4  -8    0.49    0.10
   0   4   8    0.51    0.09
   0  -4   8    0.67    0.11
   0  -4  -8    0.55    0.11
   0   4   9    3.98    0.22
   0   4   9    3.66    0.20
   0   4  -9    3.55    0.23
   0  -4   9    3.80    0.22
   0  -4  -9    3.61    0.23
   0   4 -10    7.75    0.35
   0   4  10    8.70    0.32
   0   4  10    8.67    0.33
   0  -4  10    8.70    0.35
   0  -4 -10    8.63    0.36
   0   4  11    0.14    0.09
   0   4  11    0.18    0.08
   0   4 -11    0.19    0.11
   0  -4 -11    0.05    0.09
   0  -4  11    0.34    0.12
   0   4  12   15.30    0.49
   0   4 -12   14.59    0.54
   0   4  12   15.39    0.46
   0  -4 -12   16.15    0.54
   0  -4  12   15.37    0.53
   0   4  13    0.03    0.08
   0   4 -13    0.08    0.11
   0  -4 -13    0.10    0.11
   0  -4  13   -0.09    0.08
   0   4  14    7.44    0.37
   0   4 -14    8.40    0.45
   0  -4  14    8.29    0.42
   0  -4 -14    8.12    0.42
   0   4  15    2.40    0.26
   0   4 -15    2.51    0.31
   0  -4 -15    2.34    0.29
   0  -4  15    2.01    0.26
   0   4  16    0.16    0.13
   0   4 -16    0.50    0.20
   0  -4  16    0.27    0.16
   0  -4 -16    0.66    0.19
   0   4 -17    0.35    0.18
   0   4  17    0.30    0.15
   0  -4 -17    0.16    0.17
   0  -4  17    0.39    0.16
   0   4  18    0.01    0.13
   0   4 -18   -0.09    0.13
   0  -4 -18    0.07    0.15
   0  -4  18    0.19    0.17
   0   4  19    0.23    0.17
   0   4 -19    0.16    0.19
   0  -4  19   -0.10    0.13
   0  -4 -19    0.16    0.16
   0   5   0   -0.02    0.05
   0  -5   0   -0.02    0.03
   0  -5   0   -0.05    0.04
   0   5  -1    1.92    0.12
   0   5   1    1.85    0.13
   0  -5  -1    1.86    0.11
   0  -5  -1    1.79    0.08
   0  -5   1    1.89    0.11
   0  -5   1    1.85    0.09
   0   5  -2   62.19    1.01
   0   5   2   63.11    1.07
   0  -5  -2   60.61    0.97
   0  -5  -2   61.00    0.91
   0  -5   2   63.71    1.00
   0  -5   2   61.12    0.95
   0   5   3    6.35    0.24
   0   5  -3    5.89    0.19
   0  -5  -3    5.62    0.19
   0  -5  -3    5.80    0.16
   0  -5   3    6.13    0.20
   0  -5   3    5.71    0.21
   0   5  -4    7.79    0.22
   0   5   4    7.46    0.27
   0  -5  -4    7.81    0.24
   0  -5   4    7.84    0.26
   0  -5   4    7.48    0.24
   0   5  -5   29.16    0.52
   0   5   5   29.08    0.64
   0   5   5   28.71    0.53
   0  -5   5   29.09    0.60
   0  -5   5   28.68    0.58
   0  -5  -5   29.46    0.58
   0   5   6    5.93    0.25
   0   5  -6    5.49    0.16
   0   5  -6    5.53    0.25
   0   5   6    5.73    0.20
   0  -5  -6    6.03    0.24
   0  -5   6    5.97    0.23
   0   5  -7    1.99    0.16
   0   5   7    1.97    0.16
   0   5   7    1.98    0.13
   0   5  -7    1.97    0.09
   0  -5   7    2.02    0.16
   0  -5  -7    1.87    0.15
   0   5   8   30.17    0.69
   0   5   8   31.03    0.63
   0   5  -8   31.40    0.72
   0   5  -8   29.79    0.46
   0   5  -8   30.09    0.46
   0  -5   8   30.61    0.69
   0  -5  -8   30.96    0.67
   0   5   9    2.72    0.18
   0   5   9    2.69    0.20
   0   5  -9    2.45    0.20
   0  -5   9    2.61    0.19
   0  -5  -9    2.64    0.20
   0   5  10   13.66    0.45
   0   5 -10   14.19    0.49
   0   5  10   14.68    0.43
   0  -5  10   15.21    0.49
   0  -5 -10   14.48    0.47
   0   5  11    2.85    0.21
   0   5 -11    2.88    0.25
   0   5  11    2.48    0.20
   0  -5  11    2.24    0.23
   0  -5 -11    2.70    0.23
   0   5 -12    2.27    0.26
   0   5  12    1.97    0.21
   0   5  12    2.01    0.21
   0  -5  12    1.90    0.22
   0  -5 -12    2.11    0.24
   0   5  13    0.11    0.09
   0   5  13    0.20    0.10
   0   5 -13    0.34    0.14
   0  -5 -13    0.20    0.12
   0  -5  13    0.11    0.11
   0   5 -14   12.71    0.55
   0   5  14   13.36    0.50
   0  -5 -14   13.62    0.54
   0  -5  14   13.12    0.53
   0   5  15    0.84    0.16
   0   5 -15    0.30    0.14
   0  -5  15    0.50    0.18
   0  -5 -15    0.46    0.17
   0   5 -16    3.40    0.37
   0   5  16    3.43    0.29
   0  -5 -16    3.22    0.35
   0  -5  16    3.44    0.35
   0   5 -17    0.04    0.16
   0   5  17   -0.06    0.10
   0  -5 -17    0.15    0.15
   0  -5  17   -0.22    0.10
   0   5 -18    0.09    0.18
   0   5  18    0.19    0.13
   0  -5 -18    0.00    0.14
   0  -5  18    0.04    0.14
   0   5 -19   -0.07    0.15
   0   5  19    0.38    0.17
   0  -5 -19    0.78    0.22
   0  -5  19    0.42    0.20
   0   6   0    6.51    0.24
   0  -6   0    6.81    0.23
   0  -6   0    6.57    0.18
   0   6  -1    4.86    0.21
   0   6   1    4.84    0.22
   0  -6  -1    4.91    0.15
   0  -6   1    4.91    0.16
   0  -6  -1    5.31    0.19
   0  -6   1    4.76    0.19
   0   6  -2    3.44    0.17
   0   6   2    3.51    0.19
   0  -6   2    3.43    0.14
   0  -6  -2    3.30    0.12
   0  -6   2    3.25    0.16
   0  -6  -2    3.44    0.16
   0   6  -3   50.34    0.88
   0   6   3   52.49    0.97
   0  -6   3   48.28    0.84
   0  -6  -3   50.39    0.86
   0  -6  -3   51.12    0.79
   0  -6   3   50.99    0.89
   0   6   4   32.01    0.71
   0   6  -4   32.85    0.62
   0  -6   4   32.60    0.63
   0  -6   4   33.54    0.67
   0  -6  -4   32.57    0.63
   0  -6  -4   32.79    0.57
   0   6   5   11.41    0.38
   0   6  -5   10.10    0.28
   0  -6   5   10.22    0.31
   0  -6  -5   10.47    0.32
   0  -6   5   11.09    0.34
   0  -6  -5   10.68    0.28
   0   6   6    1.96    0.12
   0   6   6    2.23    0.17
   0   6  -6    1.93    0.11
   0  -6  -6    2.23    0.16
   0  -6   6    1.64    0.13
   0   6   7    1.76    0.13
   0   6  -7    1.73    0.18
   0   6   7    1.92    0.17
   0   6  -7    1.60    0.10
   0  -6  -7    1.59    0.17
   0  -6   7    1.71    0.15
   0   6  -8    1.68    0.09
   0   6   8    1.69    0.14
   0   6   8    1.61    0.17
   0   6  -8    1.50    0.17
   0  -6  -8    1.53    0.16
   0  -6   8    1.61    0.18
   0   6  -9   12.43    0.45
   0   6   9   12.26    0.43
   0   6   9   12.87    0.38
   0  -6   9   12.79    0.43
   0  -6  -9   12.18    0.41
   0   6  10    0.87    0.13
   0   6 -10    0.92    0.17
   0   6  10    0.74    0.14
   0  -6  10    1.17    0.16
   0  -6 -10    0.92    0.15
   0   6  11    3.09    0.21
   0   6  11    2.84    0.22
   0   6 -11    3.07    0.25
   0  -6 -11    2.92    0.24
   0  -6  11    2.86    0.24
   0   6  12    3.04    0.23
   0   6 -12    2.78    0.29
   0   6  12    2.71    0.23
   0  -6  12    2.70    0.24
   0  -6 -12    2.19    0.24
   0   6  13    0.41    0.12
   0   6  13    0.60    0.14
   0   6 -13    0.12    0.11
   0  -6 -13    0.39    0.15
   0  -6  13    0.25    0.12
   0   6 -14    1.13    0.23
   0   6  14    1.28    0.19
   0   6  14    0.95    0.28
   0  -6 -14    1.09    0.20
   0  -6  14    1.08    0.20
   0   6  15   -0.02    0.10
   0   6 -15   -0.19    0.12
   0  -6 -15    0.60    0.17
   0  -6  15    0.12    0.12
   0   6  16    2.36    0.27
   0   6 -16    3.06    0.36
   0  -6 -16    2.79    0.33
   0  -6  16    2.62    0.31
   0   6  17    0.31    0.15
   0   6 -17    0.10    0.16
   0  -6 -17    0.22    0.16
   0  -6  17   -0.17    0.14
   0   6 -18   -0.01    0.18
   0   6  18   -0.07    0.12
   0  -6  18   -0.06    0.12
   0  -6 -18   -0.01    0.16
   0   7   0    0.05    0.05
   0  -7   0    0.00    0.05
   0  -7   0    0.04    0.03
   0   7   1    0.41    0.09
   0   7  -1    0.35    0.08
   0  -7  -1    0.41    0.06
   0  -7   1    0.39    0.06
   0  -7   1    0.35    0.08
   0  -7  -1    0.31    0.07
   0   7  -2   41.36    0.80
   0   7   2   41.48    0.85
   0  -7  -2   41.06    0.76
   0  -7   2   41.23    0.78
   0  -7  -2   40.76    0.67
   0  -7   2   41.80    0.71
   0   7   3    7.24    0.30
   0   7  -3    7.47    0.27
   0  -7  -3    7.75    0.26
   0  -7  -3    7.48    0.21
   0  -7   3    7.59    0.28
   0  -7   3    7.64    0.24
   0   7  -4    7.36    0.26
   0   7   4    7.31    0.31
   0  -7  -4    7.66    0.22
   0  -7   4    7.17    0.28
   0  -7  -4    7.22    0.26
   0  -7   4    7.22    0.25
   0   7  -5    0.25    0.07
   0   7   5    0.62    0.12
   0  -7  -5    0.48    0.09
   0  -7  -5    0.34    0.06
   0  -7   5    0.33    0.09
   0  -7   5    0.23    0.06
   0   7   6    3.35    0.23
   0   7  -6    3.46    0.16
   0  -7   6    3.23    0.19
   0  -7   6    3.81    0.22
   0  -7  -6    3.51    0.16
   0  -7  -6    3.47    0.20
   0   7  -7   26.41    0.66
   0   7   7   25.22    0.67
   0   7   7   25.59    0.54
   0   7  -7   25.97    0.51
   0  -7  -7   25.13    0.60
   0  -7   7   25.54    0.60
   0   7  -8    1.33    0.17
   0   7   8    1.65    0.19
   0   7  -8    1.61    0.10
   0   7   8    1.72    0.14
   0  -7  -8    1.85    0.19
   0  -7   8    1.60    0.18
   0   7   9    7.44    0.29
   0   7  -9    7.24    0.35
   0   7   9    7.77    0.35
   0  -7  -9    7.44    0.32
   0  -7   9    7.18    0.33
   0   7  10   -0.09    0.07
   0   7  10   -0.02    0.06
   0   7 -10   -0.05    0.08
   0  -7 -10    0.02    0.09
   0  -7  10    0.12    0.09
   0   7 -11    7.03    0.38
   0   7  11    7.26    0.32
   0   7  11    7.17    0.36
   0  -7  11    8.00    0.37
   0  -7 -11    7.14    0.35
   0   7  12   -0.22    0.08
   0   7  12   -0.05    0.07
   0   7 -12   -0.01    0.10
   0  -7 -12    0.00    0.10
   0   7  13    2.65    0.25
   0   7 -13    2.50    0.29
   0   7  13    2.72    0.23
   0  -7  13    3.05    0.31
   0  -7 -13    2.97    0.30
   0   7  14    0.79    0.17
   0   7  14    0.46    0.14
   0   7 -14    0.64    0.18
   0  -7  14    0.54    0.18
   0  -7 -14    0.81    0.18
   0   7 -15    2.24    0.32
   0   7  15    2.27    0.26
   0  -7  15    2.23    0.29
   0  -7 -15    2.10    0.27
   0   7  16    0.55    0.16
   0   7 -16    0.53    0.21
   0  -7 -16    0.69    0.19
   0  -7  16    0.52    0.17
   0   7 -17    2.45    0.35
   0   7  17    2.42    0.29
   0  -7  17    2.47    0.32
   0  -7 -17    2.53    0.31
   0   7 -18    0.62    0.25
   0   7  18    0.64    0.19
   0  -7  18    0.64    0.19
   0   8   0    9.68    0.35
   0  -8   0    9.73    0.32
   0  -8   0   10.07    0.26
   0   8   1   59.40    1.12
   0   8  -1   58.07    1.09
   0  -8   1   59.63    1.04
   0  -8  -1   56.77    1.02
   0  -8   1   58.70    0.94
   0  -8  -1   58.77    0.92
   0   8  -2    0.22    0.08
   0   8   2    0.31    0.10
   0  -8  -2    0.30    0.08
   0  -8  -2    0.22    0.05
   0  -8   2    0.22    0.06
   0  -8   2    0.31    0.08
   0   8   3   17.93    0.53
   0   8  -3   19.07    0.49
   0  -8   3   19.43    0.50
   0  -8  -3   19.00    0.47
   0  -8   3   18.98    0.43
   0  -8  -3   19.32    0.39
   0   8   4    2.38    0.20
   0   8  -4    2.25    0.16
   0  -8   4    2.18    0.17
   0  -8   4    2.11    0.15
   0  -8  -4    2.12    0.15
   0  -8  -4    2.37    0.12
   0   8   5    4.27    0.26
   0   8  -5    4.57    0.21
   0  -8  -5    4.57    0.23
   0  -8   5    4.30    0.23
   0  -8  -5    4.46    0.18
   0  -8   5    4.49    0.21
   0   8   6   48.16    1.03
   0   8  -6   48.57    0.87
   0  -8  -6   46.75    0.91
   0  -8  -6   47.19    0.83
   0  -8   6   48.21    0.91
   0  -8   6   46.57    0.95
   0   8  -7    3.10    0.17
   0   8   7    2.97    0.24
   0  -8  -7    3.15    0.20
   0  -8  -7    2.73    0.16
   0  -8   7    2.96    0.19
   0   8   8   15.33    0.53
   0   8  -8   16.17    0.54
   0   8  -8   16.60    0.39
   0  -8  -8   17.28    0.44
   0  -8  -8   16.31    0.49
   0  -8   8   16.85    0.50
   0   8   9    5.06    0.32
   0   8   9    4.90    0.23
   0   8  -9    5.10    0.31
   0  -8  -9    4.67    0.26
   0  -8   9    4.79    0.27
   0   8  10    4.42    0.30
   0   8  10    4.88    0.25
   0   8 -10    5.01    0.32
   0  -8 -10    4.87    0.29
   0  -8  10    4.98    0.30
   0   8 -11    2.94    0.30
   0   8  11    3.13    0.22
   0   8  11    3.12    0.26
   0  -8  11    3.68    0.26
   0  -8 -11    3.20    0.25
   0   8  12    4.19    0.30
   0   8  12    3.63    0.25
   0   8 -12    3.81    0.36
   0  -8  12    3.80    0.28
   0  -8 -12    4.01    0.28
   0   8  13    1.10    0.17
   0   8 -13    1.15    0.22
   0   8  13    0.84    0.17
   0  -8 -13    1.02    0.19
   0  -8  13    1.13    0.21
   0   8 -14    0.11    0.13
   0   8  14    0.11    0.12
   0   8  14    0.04    0.10
   0  -8 -14    0.04    0.11
   0  -8  14    0.04    0.11
   0   8 -15    0.26    0.16
   0   8  15    0.00    0.11
   0  -8  15    0.07    0.13
   0  -8 -15    0.17    0.13
   0   8 -16    0.19    0.16
   0   8  16    0.04    0.12
   0  -8  16   -0.07    0.13
   0  -8 -16    0.26    0.16
   0   8  17    1.69    0.33
   0   8 -17    1.47    0.29
   0  -8 -17    1.64    0.28
   0  -8  17    1.53    0.28
   0   8 -18   -0.03    0.20
   0  -8  18    0.40    0.18
   0  -8 -18    0.40    0.17
   0   9   0    0.01    0.07
   0  -9   0   -0.07    0.05
   0  -9   0    0.08    0.04
   0   9   1    1.16    0.16
   0   9  -1    1.17    0.15
   0  -9   1    1.20    0.10
   0  -9  -1    1.23    0.10
   0  -9   1    1.22    0.15
   0  -9  -1    1.22    0.14
   0   9   2    0.49    0.12
   0   9  -2    0.27    0.09
   0  -9   2    0.35    0.07
   0  -9  -2    0.44    0.10
   0  -9  -2    0.30    0.06
   0  -9   2    0.44    0.10
   0   9   3   -0.06    0.07
   0   9  -3   -0.05    0.06
   0  -9  -3   -0.03    0.04
   0  -9   3    0.07    0.05
   0  -9   3    0.04    0.06
   0  -9  -3    0.02    0.06
   0   9   4    0.01    0.08
   0   9  -4    0.15    0.07
   0  -9   4    0.11    0.07
   0  -9   4    0.09    0.07
   0  -9  -4    0.07    0.05
   0  -9  -4    0.10    0.08
   0   9   5   10.56    0.43
   0   9  -5   10.72    0.35
   0  -9  -5   10.66    0.37
   0  -9   5   10.39    0.34
   0  -9   5   10.34    0.38
   0  -9  -5   10.41    0.29
   0   9  -6    1.20    0.14
   0   9   6    0.79    0.16
   0  -9   6    1.01    0.16
   0  -9  -6    1.09    0.16
   0  -9  -6    1.08    0.11
   0  -9   6    1.16    0.14
   0   9   7    1.71    0.22
   0   9  -7    1.59    0.15
   0  -9  -7    1.89    0.14
   0  -9   7    1.54    0.19
   0  -9  -7    1.79    0.19
   0  -9   7    1.39    0.16
   0   9   8    1.26    0.19
   0   9  -8    1.26    0.19
   0   9  -8    1.32    0.13
   0  -9  -8    1.05    0.13
   0  -9   8    1.19    0.16
   0  -9  -8    1.45    0.18
   0   9   9   13.68    0.53
   0   9  -9   13.97    0.52
   0  -9  -9   12.89    0.45
   0  -9   9   13.62    0.47
   0  -9  -9   13.41    0.40
   0   9 -10    6.03    0.36
   0   9  10    6.15    0.37
   0  -9 -10    5.91    0.32
   0  -9  10    6.25    0.33
   0  -9 -10    6.20    0.28
   0   9  11    2.11    0.27
   0   9 -11    2.38    0.28
   0  -9 -11    2.30    0.19
   0  -9  11    3.08    0.26
   0  -9 -11    2.62    0.26
   0   9  12    0.06    0.11
   0   9 -12    0.09    0.11
   0  -9 -12   -0.01    0.10
   0  -9  12    0.04    0.11
   0   9  13    3.03    0.32
   0   9  13    2.87    0.24
   0   9 -13    2.58    0.32
   0  -9  13    2.79    0.30
   0  -9 -13    2.80    0.29
   0   9  14    0.69    0.15
   0   9  14    0.27    0.14
   0   9 -14    0.61    0.19
   0  -9 -14    0.20    0.14
   0  -9  14    0.49    0.16
   0   9 -15    7.72    0.49
   0  -9  15    8.92    0.48
   0  -9 -15    9.17    0.48
   0   9 -16   -0.07    0.15
   0  -9  16   -0.23    0.14
   0  -9 -16    0.11    0.14
   0   9 -17    0.17    0.18
   0  -9 -17    0.19    0.14
   0  -9  17    0.46    0.20
   0  10   0   47.31    1.02
   0 -10   0   47.93    0.95
   0 -10   0   49.29    0.82
   0  10   1    7.03    0.34
   0  10  -1    7.89    0.35
   0 -10  -1    6.52    0.29
   0 -10   1    7.18    0.24
   0 -10   1    6.95    0.30
   0 -10  -1    7.63    0.23
   0  10  -2    3.53    0.24
   0  10   2    3.77    0.27
   0 -10  -2    3.64    0.22
   0 -10   2    3.43    0.18
   0 -10  -2    3.68    0.16
   0 -10   2    3.54    0.23
   0  10  -3    2.04    0.19
   0  10   3    1.63    0.21
   0 -10   3    1.72    0.18
   0 -10   3    1.69    0.14
   0 -10  -3    1.87    0.12
   0 -10  -3    2.00    0.19
   0  10   4    8.37    0.39
   0  10  -4    8.84    0.35
   0 -10   4    8.99    0.31
   0 -10  -4    8.74    0.34
   0 -10  -4    8.94    0.26
   0 -10   4    8.43    0.35
   0  10  -5    3.69    0.23
   0  10   5    3.72    0.28
   0 -10   5    4.15    0.26
   0 -10  -5    4.23    0.19
   0 -10   5    4.00    0.22
   0 -10  -5    4.13    0.24
   0  10  -6    1.22    0.15
   0  10   6    1.30    0.20
   0 -10  -6    1.26    0.13
   0 -10  -6    1.21    0.16
   0 -10   6    1.10    0.17
   0 -10   6    1.36    0.16
   0  10   7    8.65    0.43
   0  10  -7    8.86    0.33
   0 -10   7    9.21    0.36
   0 -10  -7    8.69    0.29
   0 -10   7    9.11    0.39
   0 -10  -7    8.56    0.36
   0  10  -8    0.11    0.07
   0  10  -8    0.06    0.09
   0  10   8    0.06    0.10
   0 -10  -8    0.05    0.08
   0 -10   8    0.02    0.09
   0 -10  -8    0.24    0.10
   0  10  -9    1.16    0.20
   0  10   9    1.20    0.20
   0 -10  -9    0.83    0.16
   0 -10  -9    1.24    0.14
   0 -10   9    1.20    0.18
   0  10  10    0.65    0.17
   0  10 -10    0.64    0.16
   0 -10  10    0.54    0.14
   0 -10 -10    0.94    0.16
   0 -10 -10    0.96    0.17
   0  10 -11    1.36    0.24
   0  10  11    0.96    0.20
   0 -10  11    1.18    0.20
   0 -10 -11    1.23    0.19
   0  10  12    0.88    0.20
   0  10 -12    0.94    0.22
   0 -10  12    0.89    0.19
   0 -10 -12    1.23    0.20
   0  10 -13    0.06    0.13
   0  10  13   -0.08    0.12
   0 -10  13    0.03    0.13
   0 -10 -13    0.25    0.13
   0  10 -14    0.95    0.22
   0  10  14    0.80    0.21
   0 -10  14    1.18    0.22
   0 -10 -14    1.58    0.25
   0  10 -15   -0.01    0.14
   0  10  15   -0.02    0.15
   0 -10 -15   -0.01    0.13
   0 -10  15   -0.09    0.13
   0  10 -16    0.02    0.16
   0 -10  16   -0.36    0.13
   0 -10 -16   -0.08    0.11
   0  10 -17    1.44    0.30
   0  11   0    0.13    0.10
   0 -11   0    0.29    0.07
   0 -11   0    0.14    0.08
   0  11  -1    0.10    0.10
   0  11   1    0.02    0.09
   0 -11  -1    0.03    0.07
   0 -11  -1    0.15    0.05
   0 -11   1    0.00    0.07
   0 -11   1    0.04    0.06
   0  11   2    1.62    0.21
   0  11  -2    1.67    0.20
   0 -11  -2    1.77    0.18
   0 -11  -2    1.76    0.13
   0 -11   2    1.63    0.19
   0 -11   2    1.87    0.14
   0  11  -3    7.43    0.35
   0  11   3    6.36    0.36
   0 -11   3    6.32    0.25
   0 -11   3    6.67    0.32
   0 -11  -3    6.43    0.22
   0 -11  -3    6.70    0.32
   0  11  -4   18.56    0.56
   0  11   4   18.49    0.63
   0 -11  -4   18.36    0.53
   0 -11   4   17.37    0.55
   0 -11   4   17.84    0.47
   0 -11  -4   17.54    0.41
   0  11  -5    1.50    0.18
   0  11   5    1.17    0.20
   0 -11   5    1.29    0.19
   0 -11   5    1.52    0.16
   0 -11  -5    1.62    0.16
   0 -11  -5    1.69    0.19
   0  11  -6   18.63    0.54
   0  11   6   20.17    0.67
   0 -11   6   19.09    0.53
   0 -11  -6   18.65    0.55
   0 -11   6   18.94    0.59
   0  11   7   -0.15    0.09
   0  11  -7   -0.06    0.07
   0 -11   7    0.10    0.11
   0 -11   7   -0.10    0.07
   0 -11  -7    0.01    0.08
   0  11  -8    0.81    0.17
   0  11   8    1.11    0.21
   0 -11  -8    0.83    0.15
   0 -11   8    1.25    0.18
   0  11   9    0.67    0.19
   0  11  -9    0.48    0.15
   0 -11  -9    0.32    0.13
   0 -11   9    0.36    0.12
   0  11  10    0.73    0.20
   0  11 -10    0.37    0.15
   0 -11 -10    0.55    0.14
   0 -11  10    0.67    0.17
   0  11 -11    0.72    0.20
   0  11  11    0.59    0.20
   0 -11  11    0.35    0.14
   0 -11 -11    0.57    0.15
   0  11 -12    1.70    0.26
   0  11  12    1.70    0.28
   0 -11  12    1.74    0.24
   0 -11 -12    2.37    0.27
   0  11  13    0.54    0.19
   0  11 -13    0.51    0.19
   0 -11  13    0.37    0.15
   0 -11 -13    0.28    0.14
   0  11  14   -0.01    0.15
   0  11 -14   -0.03    0.14
   0 -11 -14   -0.16    0.10
   0 -11  14    0.03    0.11
   0  11  15    0.14    0.15
   0  11 -15    0.07    0.16
   0 -11  15    0.15    0.15
   0 -11 -15    0.13    0.14
   0  11 -16    1.75    0.32
   0 -11  16    0.94    0.24
   0 -11 -16    1.66    0.27
   0  12   0    6.85    0.37
   0 -12   0    6.76    0.34
   0 -12   0    7.17    0.25
   0  12  -1    2.97    0.25
   0  12   1    3.19    0.27
   0 -12   1    3.05    0.24
   0 -12  -1    2.86    0.17
   0 -12  -1    2.84    0.22
   0 -12   1    3.04    0.17
   0  12  -2    0.43    0.14
   0  12   2    0.73    0.17
   0 -12  -2    0.62    0.14
   0 -12   2    0.43    0.12
   0 -12   2    0.70    0.10
   0  12   3    0.02    0.10
   0  12  -3    0.00    0.08
   0 -12   3   -0.06    0.07
   0 -12   3   -0.06    0.06
   0 -12  -3   -0.01    0.07
   0  12   4   15.12    0.59
   0  12  -4   16.16    0.54
   0 -12  -4   15.99    0.51
   0 -12   4   14.58    0.52
   0 -12   4   15.52    0.44
   0  12   5    0.45    0.16
   0  12  -5    0.54    0.14
   0 -12   5    0.53    0.11
   0 -12  -5    0.55    0.14
   0  12  -6    0.24    0.11
   0  12   6    0.16    0.13
   0 -12   6    0.24    0.13
   0 -12  -6    0.27    0.12
   0 -12   6    0.35    0.11
   0  12   7    2.96    0.33
   0  12  -7    2.25    0.21
   0 -12   7    2.11    0.21
   0 -12  -7    1.96    0.23
   0 -12   7    2.34    0.26
   0  12   8    1.61    0.27
   0 -12   8    1.71    0.21
   0 -12  -8    1.50    0.20
   0  12  -9   -0.06    0.12
   0  12   9    0.00    0.12
   0 -12  -9    0.10    0.11
   0 -12   9   -0.09    0.07
   0  12 -10   -0.17    0.09
   0  12  10    0.03    0.13
   0 -12  10    0.11    0.11
   0 -12 -10    0.18    0.12
   0  12  11   -0.02    0.12
   0  12 -11   -0.01    0.12
   0 -12 -11    0.14    0.12
   0 -12  11    0.35    0.14
   0  12 -12    0.26    0.15
   0  12  12    0.13    0.15
   0 -12  12    0.31    0.15
   0 -12 -12    0.36    0.16
   0  12 -13    1.29    0.26
   0  12  13    1.63    0.30
   0 -12  13    1.52    0.26
   0 -12 -13    1.81    0.26
   0  12 -14    0.24    0.17
   0  12  14    0.05    0.16
   0 -12 -14    0.11    0.15
   0 -12  14    0.09    0.15
   0  12 -15    2.14    0.34
   0  12  15    2.27    0.33
   0 -12  15    2.41    0.33
   0 -12 -15    2.39    0.29
   0  13   0    0.01    0.10
   0 -13   0    0.08    0.10
   0  13   1    0.63    0.17
   0  13  -1    0.22    0.12
   0 -13  -1    0.44    0.12
   0 -13   1    0.54    0.14
   0  13   2    0.67    0.17
   0  13  -2    0.41    0.15
   0 -13   2    0.54    0.14
   0 -13  -2    0.45    0.13
   0  13   3    1.32    0.22
   0  13  -3    1.74    0.24
   0 -13   3    1.87    0.23
   0 -13   3    1.69    0.16
   0 -13  -3    2.12    0.23
   0  13   4    2.26    0.29
   0  13  -4    2.72    0.25
   0 -13   4    2.96    0.20
   0 -13   4    2.41    0.26
   0 -13  -4    2.67    0.24
   0  13   5    0.07    0.12
   0  13  -5    0.00    0.10
   0 -13   5    0.01    0.08
   0 -13  -5   -0.10    0.07
   0 -13   5   -0.03    0.10
   0  13  -6    2.21    0.23
   0  13   6    2.16    0.29
   0 -13  -6    2.31    0.24
   0 -13   6    2.17    0.19
   0 -13   6    1.95    0.25
   0  13   7    0.25    0.17
   0  13  -7    0.02    0.09
   0 -13   7    0.28    0.14
   0 -13  -7    0.10    0.10
   0 -13   7   -0.06    0.09
   0  13   8    2.07    0.29
   0 -13  -8    2.36    0.26
   0 -13   8    2.11    0.23
   0 -13   8    2.32    0.27
   0  13  -9    0.06    0.13
   0  13   9   -0.26    0.09
   0 -13   9    0.04    0.11
   0 -13  -9    0.22    0.12
   0  13  10    0.26    0.17
   0  13 -10    0.00    0.12
   0 -13 -10    0.26    0.13
   0  13  11    4.32    0.38
   0  13 -11    3.84    0.40
   0 -13 -11    4.38    0.33
   0 -13  11    3.74    0.31
   0  13 -12    0.08    0.15
   0  13  12    0.12    0.16
   0 -13 -12    0.12    0.13
   0 -13  12    0.21    0.14
   0  13 -13    6.00    0.46
   0  13  13    5.27    0.42
   0 -13  13    5.85    0.40
   0 -13 -13    5.14    0.37
   0  13  14    0.47    0.21
   0  13 -14    0.36    0.22
   0 -13  14    0.53    0.18
   0 -13 -14    0.20    0.14
   0  14   0    1.79    0.26
   0 -14   0    1.68    0.22
   0  14  -1    8.75    0.46
   0  14   1    8.67    0.46
   0 -14   1    8.45    0.41
   0 -14  -1    8.16    0.39
   0  14   2    0.36    0.17
   0  14  -2    0.08    0.12
   0 -14  -2    0.24    0.12
   0 -14   2    0.11    0.11
   0  14   3    5.74    0.40
   0  14  -3    6.23    0.38
   0 -14  -3    5.86    0.35
   0 -14   3    6.41    0.36
   0  14  -4   -0.18    0.08
   0  14   4   -0.11    0.10
   0 -14  -4    0.18    0.10
   0 -14   4   -0.07    0.09
   0  14  -5    2.19    0.26
   0  14   5    1.66    0.26
   0 -14   5    1.81    0.25
   0 -14  -5    1.95    0.23
   0  14   6    0.20    0.13
   0  14  -6    0.19    0.12
   0 -14  -6    0.03    0.11
   0 -14   6    0.06    0.11
   0 -14   6   -0.04    0.10
   0  14   7    1.41    0.26
   0 -14   7    1.06    0.17
   0 -14   7    1.69    0.25
   0 -14  -7    1.42    0.22
   0  14   8    1.89    0.30
   0 -14   8    1.71    0.26
   0 -14  -8    2.15    0.26
   0 -14   8    2.19    0.25
   0  14   9    0.13    0.15
   0  14  -9    0.31    0.16
   0 -14   9    0.14    0.11
   0 -14  -9    0.01    0.10
   0  14  10    0.69    0.23
   0  14 -10    0.62    0.20
   0 -14  10    0.67    0.18
   0 -14 -10    0.83    0.19
   0  14  11    1.04    0.27
   0  14 -11    1.30    0.26
   0 -14  11    1.59    0.25
   0 -14 -11    1.22    0.23
   0  14 -12    6.67    0.49
   0  14  12    6.49    0.48
   0 -14  12    6.18    0.40
   0 -14 -12    6.19    0.40
   0  14  13    1.02    0.26
   0  14 -13    1.29    0.28
   0 -14  13    0.71    0.18
   0 -14 -13    1.35    0.26
   0  15   0    0.10    0.13
   0 -15   0    0.04    0.11
   0  15  -1    1.23    0.24
   0  15   1    1.34    0.23
   0 -15   1    0.93    0.18
   0 -15  -1    1.58    0.22
   0  15   2    0.37    0.17
   0  15  -2    0.32    0.15
   0 -15   2    0.10    0.13
   0 -15  -2    0.31    0.14
   0  15  -3    5.79    0.38
   0  15   3    6.01    0.43
   0 -15  -3    5.89    0.36
   0 -15   3    5.96    0.37
   0  15   4    0.64    0.20
   0  15  -4    0.84    0.19
   0 -15  -4    0.95    0.19
   0 -15   4    0.77    0.19
   0  15   5    3.08    0.38
   0  15  -5    2.74    0.31
   0 -15   5    3.10    0.33
   0 -15  -5    3.06    0.30
   0  15  -6    0.62    0.18
   0  15   6    0.95    0.25
   0 -15  -6    0.50    0.16
   0 -15   6    0.62    0.18
   0  15   7    0.62    0.22
   0 -15  -7    0.92    0.19
   0 -15   7    0.98    0.21
   0  15   8    0.47    0.19
   0 -15   8    0.68    0.19
   0 -15  -8    0.58    0.16
   0  15   9    1.24    0.27
   0  15  -9    1.09    0.26
   0 -15  -9    1.30    0.23
   0  15 -10    2.02    0.31
   0  15  10    1.61    0.31
   0 -15 -10    2.04    0.27
   0  15 -11    0.83    0.24
   0  15  11    0.90    0.26
   0 -15 -11    1.08    0.21
   0  15  12    7.05    0.54
   0  15 -12    6.11    0.47
   0 -15 -12    6.27    0.42
   0  16   0    8.11    0.48
   0 -16   0    8.48    0.45
   0  16  -1    0.11    0.13
   0  16   1   -0.05    0.11
   0 -16  -1    0.10    0.13
   0 -16   1    0.11    0.12
   0  16  -2    0.08    0.14
   0  16   2    0.48    0.18
   0 -16   2    0.23    0.15
   0 -16  -2    0.41    0.15
   0  16  -3    0.46    0.18
   0  16   3    0.73    0.22
   0 -16  -3    0.13    0.12
   0 -16   3    0.68    0.18
   0  16  -4    1.03    0.22
   0  16   4    1.11    0.26
   0 -16  -4    0.96    0.20
   0 -16   4    0.68    0.19
   0  16  -5    2.48    0.30
   0  16   5    2.56    0.35
   0 -16  -5    3.10    0.32
   0 -16   5    2.85    0.33
   0  16   6    0.14    0.17
   0 -16   6    0.06    0.12
   0 -16  -6    0.14    0.13
   0  16   7    2.60    0.36
   0 -16   7    2.62    0.32
   0 -16  -7    3.21    0.33
   0  16   8    1.05    0.27
   0 -16  -8    0.81    0.20
   0  16  -9    1.46    0.28
   0  16   9    2.09    0.35
   0 -16  -9    2.67    0.33
   0  16 -10    0.15    0.15
   0  16  10   -0.22    0.17
   0 -16 -10   -0.05    0.12
   0  16  11    2.36    0.38
   0  16 -11    1.31    0.30
   0  17   0   -0.03    0.13
   0 -17   0    0.00    0.10
   0  17   1    1.93    0.31
   0  17  -1    1.82    0.30
   0 -17  -1    2.24    0.29
   0 -17   1    2.20    0.29
   0  17   2    0.32    0.19
   0  17  -2    0.45    0.18
   0 -17   2    0.32    0.16
   0 -17  -2    0.26    0.14
   0  17  -3    0.45    0.19
   0  17   3    0.58    0.23
   0 -17  -3    0.70    0.20
   0 -17   3    0.50    0.18
   0  17  -4   -0.02    0.13
   0  17   4   -0.11    0.14
   0 -17  -4    0.03    0.13
   0 -17   4    0.01    0.12
   0  17  -5    2.66    0.33
   0  17   5    2.58    0.36
   0 -17  -5    2.57    0.31
   0 -17   5    2.89    0.34
   0  17   6    0.42    0.23
   0 -17  -6    0.22    0.13
   0 -17   6    0.22    0.17
   0  17   7    0.69    0.24
   0 -17  -7    0.63    0.18
   0 -17   7    0.41    0.18
   0  17   8    2.28    0.38
   0  17  -8    2.11    0.32
   0 -17  -8    2.49    0.31
   0  17  -9    0.83    0.24
   0  17   9    1.30    0.29
   0 -17  -9    1.01    0.22
   0  18   0    0.19    0.17
   0 -18   0    0.23    0.17
   0  18   1    2.43    0.36
   0  18  -1    2.49    0.35
   0 -18   1    2.28    0.30
   0 -18  -1    2.16    0.30
   0  18  -2    0.38    0.20
   0  18   2    0.44    0.20
   0 -18  -2    0.08    0.13
   0 -18   2    0.32    0.16
   0  18   3    4.68    0.51
   0  18  -3    4.12    0.43
   0 -18   3    3.47    0.38
   0 -18  -3    3.60    0.37
   0  18  -4    0.02    0.17
   0  18   4    0.03    0.16
   0 -18   4    0.15    0.15
   0 -18  -4    0.00    0.13
   0  18   5    0.97    0.26
   0 -18  -5    1.21    0.24
   0 -18   5    1.12    0.25
   0  18   6    0.43    0.24
   0 -18   6    0.84    0.22
   0 -18  -6    0.39    0.19
   0  18   7    1.08    0.27
   0  19   0   -0.08    0.13
   0 -19   0   -0.07    0.14
   0  19   1    0.34    0.19
   0  19  -1    0.89    0.27
   0 -19  -1    0.85    0.23
   0 -19   1    0.50    0.20
   0  19   2    0.71    0.25
   0  19  -2    0.71    0.22
   0 -19  -2    0.91    0.23
   0 -19   2    0.76    0.23
   0  19  -3    0.06    0.18
   0  19   3    0.03    0.19
   1   0 -20    1.28    0.29
  -1   0  20    1.06    0.24
  -1   0  19    0.13    0.15
   1   0 -19   -0.09    0.17
  -1   0  18   10.66    0.54
   1   0 -18   10.82    0.56
  -1   0  17    0.11    0.11
   1   0 -17    0.20    0.16
   1   0 -16   19.80    0.71
  -1   0  16   19.84    0.67
   1   0 -15   -0.02    0.11
  -1   0  15   -0.16    0.09
   1   0 -14    5.41    0.34
  -1   0  14    6.11    0.34
   1   0 -13    0.00    0.09
  -1   0  13    0.09    0.09
  -1   0  12   17.65    0.54
   1   0 -12   18.29    0.57
  -1   0  11    0.03    0.07
  -1   0  11    0.03    0.04
   1   0 -11    0.01    0.08
   1   0 -10    9.54    0.35
  -1   0  10    9.94    0.24
  -1   0  10    9.52    0.34
  -1   0   9   -0.02    0.03
   1   0  -9    0.06    0.07
  -1   0   9   -0.02    0.05
   1   0  -8   60.16    1.05
  -1   0   8   60.59    0.93
  -1   0   8   60.06    1.04
   1   0  -7    0.04    0.06
  -1   0   7    0.03    0.03
  -1   0   7    0.01    0.04
  -1   0   6   41.10    0.66
  -1   0   6   41.64    0.73
   1   0  -6   43.43    0.74
  -1   0   5    0.00    0.02
  -1   0   5    0.02    0.03
   1   0  -5    0.02    0.03
  -1   0   4  118.30    1.73
   1   0  -4  127.73    1.83
  -1   0   4  121.08    1.88
   1   0  -4  122.61    1.71
   1   0  -3    0.07    0.02
  -1   0   3   -0.02    0.02
  -1   0   3    0.01    0.02
   1   0  -3    0.01    0.02
  -1   0   2  370.91    8.04
   1   0  -2  395.35    5.52
  -1   0   2  411.45    5.70
   1   0  -2  424.10    5.88
  -1   0   1   -0.07    0.01
  -1   0   1   -0.07    0.01
  -1   0   1   -0.07    0.01
   1   0   1   -0.04    0.01
   1   0   1   -0.03    0.02
  -1   0  -1   -0.04    0.02
   1   0   1   -0.09    0.02
  -1   0  -1   -0.05    0.01
  -1   0  -1   -0.10    0.01
   1   0   2   41.02    0.58
  -1   0  -2   40.91    0.58
   1   0   2   38.97    0.61
  -1   0  -2   39.69    0.62
   1   0   3    0.16    0.04
  -1   0  -3    0.05    0.02
   1   0   3    0.06    0.02
  -1   0  -3    0.01    0.03
  -1   0  -4    5.48    0.19
  -1   0  -4    5.45    0.12
   1   0   4    5.68    0.18
   1   0   4    5.15    0.12
  -1   0  -5    0.02    0.04
   1   0   5   -0.04    0.02
   1   0   5    0.01    0.04
  -1   0  -5   -0.01    0.02
  -1   0  -6   16.36    0.41
   1   0   6   16.10    0.29
   1   0   6   15.87    0.38
   1   0   7    0.03    0.03
  -1   0  -7    0.02    0.05
   1   0   7    0.01    0.04
   1   0   8    0.15    0.06
  -1   0  -8    0.17    0.08
   1   0   8    0.16    0.04
   1   0   9    0.02    0.05
   1   0   9   -0.03    0.03
  -1   0  -9   -0.04    0.06
   1   0  10   18.96    0.35
  -1   0 -10   18.46    0.55
   1   0  10   19.17    0.53
  -1   0 -11    0.15    0.10
   1   0  11    0.22    0.09
  -1   0 -12   42.74    0.99
   1   0  12   43.40    0.95
  -1   0 -13    0.26    0.13
   1   0  13    0.05    0.08
   1   0  14   33.78    0.86
  -1   0 -14   34.56    0.93
  -1   0 -15    0.20    0.15
   1   0  15    0.12    0.11
  -1   0 -16   25.68    0.86
   1   0  16   24.99    0.78
   1   0  17    0.14    0.12
  -1   0 -17    0.03    0.17
  -1   0 -18    2.84    0.38
   1   0  18    2.79    0.33
  -1   0 -19    0.09    0.19
   1   0  19   -0.13    0.12
   1   1 -20    1.26    0.28
  -1   1  20    1.07    0.23
   1  -1 -20    0.59    0.24
  -1  -1  20    1.10    0.24
   1   1 -19    0.23    0.18
  -1   1  19    0.03    0.12
   1  -1 -19   -0.11    0.15
  -1  -1  19    0.07    0.13
  -1   1  18    0.66    0.20
   1   1 -18    0.57    0.20
  -1  -1  18    0.57    0.17
   1  -1 -18    0.45    0.21
   1   1 -17    2.97    0.34
  -1   1  17    2.58    0.30
   1  -1 -17    2.95    0.35
  -1  -1  17    2.99    0.32
  -1   1  16    0.20    0.13
   1   1 -16   -0.03    0.14
   1  -1 -16    0.21    0.14
  -1  -1  16    0.24    0.13
  -1   1  15    0.79    0.17
   1   1 -15    0.62    0.17
  -1  -1  15    0.98    0.19
   1  -1 -15    0.72    0.18
  -1   1  14    0.15    0.10
   1   1 -14    0.09    0.10
   1  -1 -14    0.16    0.13
  -1  -1  14    0.21    0.12
  -1   1  13   13.32    0.47
   1   1 -13   14.04    0.51
  -1  -1  13   12.63    0.47
   1  -1 -13   12.63    0.48
   1   1 -12    0.05    0.10
  -1   1  12    0.06    0.08
  -1   1  12    0.06    0.06
  -1  -1  12    0.00    0.07
   1  -1 -12   -0.10    0.07
  -1   1  11   10.37    0.28
  -1   1  11   10.09    0.37
   1   1 -11   11.64    0.42
  -1  -1  11   10.30    0.22
  -1  -1  11   10.96    0.40
   1  -1 -11   10.58    0.40
  -1   1  10    5.20    0.25
  -1   1  10    5.08    0.19
   1   1 -10    5.11    0.26
  -1  -1  10    5.06    0.14
  -1  -1  10    5.20    0.25
   1  -1 -10    5.37    0.27
  -1   1   9    5.11    0.18
   1   1  -9    4.86    0.24
  -1   1   9    5.05    0.24
  -1  -1   9    4.87    0.14
   1  -1  -9    4.65    0.24
  -1  -1   9    5.06    0.24
  -1   1   8   57.30    1.03
   1   1  -8   62.55    1.07
  -1   1   8   61.54    0.97
  -1  -1   8   61.37    1.06
  -1  -1   8   61.24    0.90
   1  -1  -8   59.82    1.05
   1   1  -7   11.06    0.32
  -1   1   7   11.33    0.27
  -1   1   7   10.98    0.31
  -1  -1   7   11.39    0.32
   1  -1  -7   11.09    0.32
  -1  -1   7   10.80    0.22
   1   1  -6   22.30    0.47
  -1   1   6   21.96    0.42
  -1   1   6   22.50    0.46
   1  -1  -6   22.89    0.47
  -1  -1   6   22.29    0.37
  -1  -1   6   21.99    0.46
   1   1  -5    8.73    0.24
  -1   1   5    8.51    0.21
  -1   1   5    8.69    0.23
   1   1  -5    8.88    0.18
  -1  -1   5    8.94    0.24
   1  -1  -5    8.62    0.23
  -1  -1   5    8.72    0.17
  -1   1   4    7.51    0.19
  -1   1   4    7.39    0.19
   1   1  -4    7.52    0.15
   1   1  -4    7.26    0.20
  -1  -1   4    7.37    0.15
   1  -1  -4    7.31    0.19
  -1  -1   4    7.22    0.20
  -1   1   3    0.09    0.03
   1   1  -3    0.09    0.03
  -1   1   3    0.12    0.03
   1   1  -3    0.07    0.02
  -1  -1   3    0.13    0.02
  -1  -1   3    0.08    0.03
   1  -1  -3    0.08    0.03
  -1   1   2    0.00    0.02
  -1   1   2   -0.01    0.02
   1   1  -2    0.05    0.02
   1   1  -2   -0.02    0.02
  -1   1   2    0.00    0.02
   1  -1  -2   -0.02    0.02
  -1  -1   2   -0.01    0.02
   1  -1  -2    0.02    0.02
  -1  -1   2    0.02    0.02
  -1  -1   2    0.00    0.02
  -1   1   1   41.67    0.61
  -1   1   1   40.36    0.58
  -1  -1   1   39.91    0.57
   1  -1  -1   40.39    0.56
   1  -1  -1   41.16    0.59
  -1  -1   1   40.22    0.58
  -1  -1   1   41.35    0.60
  -1   1   0  111.18    1.60
  -1   1   0  110.64    1.68
   1   1   0  109.71    1.69
  -1  -1   0  110.99    1.63
   1  -1   0  108.25    1.68
   1  -1   0  106.73    1.55
   1   1   1   22.69    0.34
   1   1   1   22.93    0.37
  -1   1  -1   22.97    0.34
  -1   1  -1   22.99    0.37
  -1  -1  -1   22.70    0.34
   1  -1   1   23.69    0.38
  -1  -1  -1   24.12    0.37
  -1  -1  -1   22.99    0.37
   1  -1   1   22.53    0.37
   1  -1   1   22.28    0.34
   1   1   2   61.69    0.87
   1   1   2   60.25    0.89
  -1   1  -2   60.81    0.89
  -1   1  -2   62.35    0.86
  -1  -1  -2   56.68    0.91
   1  -1   2   62.42    0.90
   1  -1   2   61.07    0.85
  -1  -1  -2   60.27    0.89
   1   1   3    4.88    0.14
  -1   1  -3    5.27    0.16
   1   1   3    5.01    0.14
  -1  -1  -3    5.02    0.16
   1  -1   3    4.93    0.16
   1   1   4   54.73    0.83
  -1   1  -4   54.60    0.88
   1   1   4   54.55    0.85
   1  -1   4   53.76    0.87
  -1  -1  -4   54.22    0.88
   1   1   5   13.53    0.31
   1   1   5   13.00    0.28
  -1   1  -5   13.05    0.34
  -1  -1  -5   13.13    0.34
   1  -1   5   13.34    0.33
   1   1   6    0.20    0.05
   1   1   6    0.06    0.04
  -1   1  -6    0.16    0.06
  -1  -1  -6    0.20    0.07
   1  -1   6    0.14    0.05
  -1   1  -7    1.51    0.13
   1   1   7    1.73    0.10
   1   1   7    1.64    0.12
   1  -1   7    1.50    0.12
  -1  -1  -7    1.77    0.14
   1   1   8    1.62    0.10
   1   1   8    1.54    0.15
  -1   1  -8    1.36    0.15
  -1  -1  -8    1.63    0.17
   1  -1   8    1.53    0.14
   1   1   9   26.60    0.51
  -1   1  -9   27.49    0.66
   1   1   9   27.53    0.62
  -1  -1  -9   28.09    0.67
   1  -1   9   26.94    0.63
   1   1  10    1.84    0.12
  -1   1 -10    1.89    0.20
   1   1  10    1.87    0.19
  -1  -1 -10    2.00    0.21
   1  -1  10    2.08    0.17
   1   1  11    0.36    0.10
   1   1  11    0.18    0.06
  -1   1 -11    0.33    0.12
   1  -1  11    0.18    0.10
  -1  -1 -11    0.27    0.11
   1   1  12    3.31    0.23
  -1   1 -12    3.49    0.27
   1  -1  12    3.51    0.26
  -1  -1 -12    3.41    0.27
  -1   1 -13    3.51    0.30
   1   1  13    3.72    0.26
  -1  -1 -13    3.16    0.28
   1  -1  13    3.72    0.27
  -1   1 -14    4.09    0.32
   1   1  14    4.14    0.29
  -1  -1 -14    4.06    0.32
   1  -1  14    3.98    0.29
  -1   1 -15    2.38    0.30
   1   1  15    2.19    0.26
  -1  -1 -15    2.62    0.32
   1  -1  15    2.10    0.27
   1   1  16    0.42    0.15
  -1   1 -16    0.42    0.18
  -1  -1 -16    0.37    0.18
   1  -1  16    0.38    0.15
   1   1  17    0.48    0.17
  -1   1 -17    0.48    0.22
   1  -1  17    0.35    0.17
  -1  -1 -17    0.80    0.22
   1   1  18    0.13    0.15
  -1   1 -18   -0.08    0.17
   1  -1  18    0.04    0.12
  -1  -1 -18    0.11    0.19
   1   1  19    0.11    0.17
  -1   1 -19   -0.18    0.16
   1  -1  19    0.17    0.16
  -1  -1 -19   -0.14    0.18
   1   2 -20   -0.14    0.15
  -1   2  20    0.23    0.15
  -1  -2  20    0.09    0.14
   1  -2 -20    0.41    0.22
   1   2 -19    1.99    0.32
  -1   2  19    2.13    0.29
  -1  -2  19    1.96    0.30
   1  -2 -19    1.72    0.29
   1   2 -18   -0.04    0.13
  -1   2  18    0.06    0.12
  -1  -2  18    0.32    0.15
   1  -2 -18    0.02    0.15
  -1   2  17    5.15    0.37
   1   2 -17    5.41    0.40
   1  -2 -17    5.20    0.38
  -1  -2  17    5.12    0.37
  -1   2  16    0.75    0.17
   1   2 -16    0.78    0.19
   1  -2 -16    0.93    0.21
  -1  -2  16    1.01    0.20
  -1   2  15    1.29    0.20
   1   2 -15    1.41    0.23
   1  -2 -15    1.46    0.23
  -1  -2  15    1.19    0.20
  -1   2  14    4.27    0.28
   1   2 -14    3.90    0.30
  -1  -2  14    4.60    0.30
   1  -2 -14    4.12    0.30
  -1   2  13    6.31    0.33
   1   2 -13    6.17    0.36
   1  -2 -13    6.46    0.35
  -1  -2  13    6.02    0.32
   1   2 -12    9.91    0.42
  -1   2  12   10.46    0.39
  -1   2  12   10.59    0.32
  -1  -2  12   10.96    0.42
   1  -2 -12   10.44    0.42
   1   2 -11   16.20    0.51
  -1   2  11   16.38    0.48
  -1   2  11   15.69    0.40
   1  -2 -11   16.54    0.50
  -1  -2  11   15.66    0.49
   1   2 -10    1.01    0.15
  -1   2  10    1.05    0.13
   1   2 -10    1.20    0.05
  -1   2  10    1.28    0.13
   1  -2 -10    1.24    0.16
  -1  -2  10    1.14    0.05
  -1  -2  10    0.97    0.14
   1   2  -9    0.02    0.06
  -1   2   9    0.00    0.06
  -1   2   9    0.03    0.05
   1   2  -9    0.05    0.02
  -1  -2   9   -0.04    0.05
  -1  -2   9    0.12    0.02
   1  -2  -9    0.01    0.06
  -1   2   8    7.73    0.24
   1   2  -8    7.27    0.28
  -1   2   8    7.72    0.27
   1   2  -8    7.37    0.16
   1  -2  -8    7.59    0.28
  -1  -2   8    7.25    0.16
  -1  -2   8    7.39    0.27
  -1   2   7   26.80    0.53
   1   2  -7   26.94    0.43
  -1   2   7   27.86    0.55
   1   2  -7   26.57    0.57
   1  -2  -7   26.94    0.56
  -1  -2   7   25.51    0.55
  -1  -2   7   26.61    0.42
   1   2  -6   61.78    1.02
  -1   2   6   61.10    0.99
  -1   2   6   60.91    0.99
   1   2  -6   61.98    0.89
   1  -2  -6   58.81    0.99
  -1  -2   6   62.14    0.89
  -1  -2   6   61.84    1.01
   1   2  -5  190.45    2.75
  -1   2   5  188.66    2.76
   1   2  -5  187.62    2.65
  -1   2   5  187.31    2.80
   1  -2  -5  190.58    2.75
  -1  -2   5  192.45    2.66
  -1  -2   5  190.37    2.72
  -1   2   4    1.50    0.09
   1   2  -4    1.67    0.10
   1   2  -4    1.57    0.07
  -1   2   4    1.67    0.10
   1  -2  -4    1.79    0.10
  -1  -2   4    1.56    0.09
  -1  -2   4    1.57    0.07
  -1   2   3   17.58    0.35
  -1   2   3   17.67    0.32
   1   2  -3   17.94    0.30
   1   2  -3   17.75    0.30
  -1  -2   3   17.45    0.33
  -1  -2   3   17.84    0.34
   1  -2  -3   17.80    0.32
  -1   2   2   22.92    0.36
   1   2  -2   22.66    0.38
   1   2  -2   22.62    0.40
  -1   2   2   22.64    0.41
  -1  -2   2   22.67    0.37
   1  -2  -2   22.13    0.37
  -1  -2   2   23.00    0.39
   1  -2  -2   22.35    0.36
  -1   2   1    0.36    0.04
   1   2  -1    0.32    0.03
  -1   2   1    0.35    0.05
   1   2  -1    0.38    0.04
  -1  -2   1    0.34    0.04
  -1  -2   1    0.32    0.03
   1  -2  -1    0.35    0.03
   1  -2  -1    0.35    0.04
   1   2   0   45.91    0.70
  -1   2   0   44.29    0.68
  -1  -2   0   44.65    0.66
   1  -2   0   45.36    0.64
   1  -2   0   44.63    0.66
   1   2   1    2.83    0.06
  -1   2  -1    2.72    0.09
   1   2   1    2.88    0.11
   1  -2   1    2.77    0.09
  -1  -2  -1    2.74    0.10
  -1  -2  -1    2.85    0.06
   1  -2   1    2.70    0.09
  -1   2  -2   88.49    1.26
  -1   2  -2   86.63    1.29
   1   2   2   87.67    1.30
   1   2   2   88.34    1.21
  -1  -2  -2   87.32    1.23
   1  -2   2   84.57    1.26
  -1  -2  -2   88.69    1.26
   1  -2   2   88.36    1.27
  -1   2  -3  292.11    4.38
   1   2   3  294.37    4.44
  -1   2  -3  291.60    4.08
   1   2   3  289.04    4.23
  -1  -2  -3  292.69    4.47
   1  -2   3  294.82    4.49
   1  -2   3  299.22    4.08
   1   2   4    1.15    0.09
  -1   2  -4    1.13    0.09
   1   2   4    1.09    0.08
   1  -2   4    1.21    0.09
  -1  -2  -4    1.13    0.10
  -1   2  -5    3.95    0.18
   1   2   5    3.57    0.15
   1   2   5    3.86    0.15
   1  -2   5    3.87    0.17
  -1  -2  -5    3.79    0.17
   1   2   6    0.18    0.06
   1   2   6    0.29    0.06
  -1   2  -6    0.12    0.06
  -1  -2  -6    0.20    0.07
   1  -2   6    0.03    0.05
  -1   2  -7    5.20    0.24
   1   2   7    5.42    0.20
   1   2   7    5.54    0.21
  -1  -2  -7    5.53    0.24
   1  -2   7    5.44    0.23
   1   2   8    0.20    0.07
  -1   2  -8    0.16    0.08
   1   2   8    0.30    0.07
  -1  -2  -8    0.42    0.11
   1  -2   8    0.32    0.08
  -1   2  -9    6.62    0.31
   1   2   9    6.88    0.23
   1   2   9    6.40    0.27
   1  -2   9    6.84    0.29
  -1  -2  -9    6.29    0.30
   1   2  10    0.22    0.06
  -1   2 -10    0.22    0.10
  -1  -2 -10    0.42    0.12
   1  -2  10    0.32    0.10
  -1   2 -11    0.23    0.11
   1   2  11    0.04    0.06
   1   2  11    0.09    0.08
   1  -2  11   -0.05    0.07
  -1  -2 -11   -0.01    0.10
  -1   2 -12    0.23    0.13
   1   2  12    0.44    0.12
  -1  -2 -12    0.10    0.11
   1  -2  12    0.39    0.12
   1   2  13    0.55    0.15
  -1   2 -13    0.73    0.18
  -1  -2 -13    0.84    0.18
   1  -2  13    0.77    0.16
   1   2  14    0.67    0.15
  -1   2 -14    0.86    0.19
  -1  -2 -14    0.95    0.20
   1  -2  14    0.87    0.17
  -1   2 -15   -0.01    0.12
   1   2  15   -0.04    0.10
  -1  -2 -15    0.14    0.14
   1  -2  15    0.04    0.11
  -1   2 -16    1.10    0.23
   1   2  16    1.48    0.23
   1  -2  16    1.05    0.20
  -1  -2 -16    1.08    0.23
   1   2  17   -0.20    0.09
  -1   2 -17    0.15    0.17
  -1  -2 -17    0.09    0.18
   1  -2  17    0.19    0.15
  -1   2 -18    0.88    0.27
   1   2  18    0.91    0.22
  -1  -2 -18    0.75    0.23
   1  -2  18    0.75    0.20
   1   2  19    3.07    0.36
  -1   2 -19    2.80    0.39
   1  -2  19    3.25    0.39
  -1  -2 -19    2.42    0.37
   1   3 -20    0.12    0.18
   1  -3 -20    0.04    0.19
   1   3 -19    0.08    0.16
  -1   3  19    0.26    0.14
   1  -3 -19    0.56    0.22
  -1  -3  19    0.02    0.16
   1   3 -18    0.34    0.19
  -1   3  18    0.36    0.15
  -1  -3  18    0.32    0.16
   1  -3 -18    0.82    0.22
  -1   3  17    1.07    0.21
   1   3 -17    1.33    0.26
  -1  -3  17    1.27    0.23
   1  -3 -17    1.14    0.23
   1   3 -16   -0.06    0.12
  -1   3  16   -0.17    0.09
   1  -3 -16    0.09    0.14
  -1  -3  16    0.01    0.11
   1   3 -15    0.18    0.12
  -1   3  15    0.20    0.11
  -1  -3  15    0.12    0.12
   1  -3 -15   -0.13    0.11
  -1   3  14   -0.12    0.07
   1   3 -14    0.08    0.11
  -1  -3  14   -0.14    0.08
   1  -3 -14   -0.09    0.10
  -1   3  13    0.12    0.09
  -1   3  13    0.27    0.09
   1   3 -13    0.21    0.13
   1  -3 -13    0.07    0.12
  -1  -3  13    0.08    0.09
  -1   3  12    5.07    0.27
   1   3 -12    5.28    0.31
  -1   3  12    4.63    0.23
   1  -3 -12    5.02    0.29
  -1  -3  12    4.42    0.28
  -1   3  11    4.39    0.24
  -1   3  11    3.69    0.20
   1   3 -11    3.95    0.26
  -1  -3  11    3.99    0.24
   1  -3 -11    3.59    0.24
  -1   3  10    7.13    0.29
  -1   3  10    7.28    0.28
   1   3 -10    7.47    0.33
   1  -3 -10    7.59    0.32
  -1  -3  10    7.08    0.31
  -1   3   9   25.89    0.57
  -1   3   9   26.07    0.59
   1   3  -9   25.87    0.63
   1  -3  -9   26.10    0.60
  -1  -3   9   25.64    0.61
   1   3  -8    4.56    0.11
  -1   3   8    4.33    0.20
   1   3  -8    4.59    0.23
  -1   3   8    4.71    0.21
   1   3  -8    4.53    0.11
   1  -3  -8    4.36    0.22
  -1  -3   8    4.51    0.22
   1   3  -7   30.47    0.48
   1   3  -7   30.10    0.64
  -1   3   7   30.02    0.61
   1   3  -7   30.58    0.48
  -1   3   7   30.63    0.60
  -1  -3   7   30.56    0.63
   1  -3  -7   31.48    0.62
  -1   3   6    2.68    0.14
   1   3  -6    2.78    0.09
  -1   3   6    2.69    0.15
   1   3  -6    2.73    0.16
  -1  -3   6    2.64    0.14
   1  -3  -6    2.74    0.15
   1   3  -5   11.01    0.30
  -1   3   5    9.79    0.26
  -1   3   5    9.90    0.28
   1   3  -5   10.35    0.21
   1  -3  -5   10.30    0.27
  -1  -3   5   10.28    0.28
  -1   3   4    7.28    0.20
  -1   3   4    7.15    0.22
   1   3  -4    7.06    0.17
  -1  -3   4    6.77    0.21
  -1  -3   4    7.15    0.20
   1  -3  -4    7.25    0.20
   1   3  -3    0.09    0.03
  -1   3   3    0.12    0.04
  -1   3   3    0.09    0.03
  -1  -3   3    0.16    0.04
   1  -3  -3    0.12    0.04
  -1  -3   3    0.09    0.03
  -1   3   2    0.94    0.08
   1   3  -2    1.11    0.07
  -1  -3   2    1.00    0.08
   1  -3  -2    1.06    0.07
   1  -3  -2    1.08    0.07
  -1  -3   2    1.04    0.06
   1   3  -1   54.11    0.84
   1   3  -1   53.93    0.75
  -1   3   1   52.56    0.85
  -1  -3   1   52.80    0.80
   1  -3  -1   54.27    0.79
   1  -3  -1   51.82    0.77
  -1  -3   1   52.46    0.75
   1   3   0  101.84    1.40
   1   3   0  102.08    1.48
  -1   3   0   96.93    1.46
  -1  -3   0   98.90    1.40
  -1  -3   0   98.48    1.40
   1  -3   0   98.23    1.38
   1  -3   0   99.72    1.46
   1   3   1  158.13    2.36
  -1   3  -1  156.86    2.38
  -1  -3  -1  158.28    2.21
   1  -3   1  153.14    2.14
  -1  -3  -1  157.79    2.38
  -1  -3  -1  158.28    2.18
   1  -3   1  155.66    2.28
   1   3   2    9.03    0.18
  -1   3  -2    9.18    0.20
   1   3   2    9.14    0.24
   1  -3   2    8.98    0.22
  -1  -3  -2    9.23    0.17
  -1  -3  -2    8.96    0.23
   1  -3   2    9.23    0.22
  -1   3  -3  115.79    1.66
   1   3   3  112.60    1.65
   1   3   3  115.23    1.71
  -1   3  -3  114.10    1.60
   1  -3   3  114.25    1.66
  -1  -3  -3  116.12    1.65
   1  -3   3  112.49    1.61
   1   3   4    5.92    0.20
   1   3   4    5.79    0.17
  -1   3  -4    6.09    0.13
  -1   3  -4    6.47    0.22
  -1  -3  -4    5.74    0.20
   1  -3   4    6.03    0.20
   1  -3   4    6.10    0.13
   1   3   5   79.53    1.21
   1   3   5   81.25    1.28
  -1   3  -5   78.03    1.28
  -1  -3  -5   82.38    1.27
   1  -3   5   80.80    1.28
  -1   3  -6    0.89    0.11
   1   3   6    1.01    0.11
   1   3   6    0.99    0.10
  -1  -3  -6    0.78    0.11
   1  -3   6    1.21    0.12
  -1   3  -7   10.26    0.35
   1   3   7   10.85    0.31
   1   3   7    9.97    0.31
  -1  -3  -7   10.35    0.34
   1  -3   7   10.56    0.34
   1   3   8    3.19    0.17
  -1   3  -8    2.87    0.20
   1   3   8    2.60    0.16
   1  -3   8    3.01    0.19
  -1  -3  -8    3.20    0.21
  -1   3  -9   38.23    0.84
   1   3   9   38.18    0.75
   1   3   9   38.08    0.77
   1  -3   9   38.17    0.82
  -1  -3  -9   38.35    0.83
   1   3  10    1.94    0.17
  -1   3 -10    2.23    0.23
   1   3  10    2.07    0.15
  -1  -3 -10    2.16    0.23
   1  -3  10    2.20    0.19
  -1   3 -11    4.71    0.29
   1   3  11    4.87    0.23
   1   3  11    4.97    0.27
  -1  -3 -11    4.53    0.30
   1  -3  11    4.58    0.28
   1   3  12    4.16    0.22
  -1   3 -12    4.16    0.31
   1   3  12    4.15    0.26
  -1  -3 -12    3.98    0.29
   1  -3  12    4.42    0.28
  -1   3 -13    3.00    0.31
   1   3  13    3.19    0.25
  -1  -3 -13    2.82    0.29
   1  -3  13    3.33    0.26
   1   3  14    0.40    0.13
  -1   3 -14    0.49    0.16
   1  -3  14    0.51    0.15
  -1  -3 -14    0.30    0.14
   1   3  15    0.26    0.14
  -1   3 -15    0.15    0.15
  -1  -3 -15    0.11    0.15
   1  -3  15    0.32    0.14
  -1   3 -16    1.87    0.28
   1   3  16    1.72    0.24
   1  -3  16    1.70    0.26
  -1  -3 -16    2.05    0.29
   1   3  17    0.30    0.15
  -1   3 -17    0.21    0.18
   1  -3  17    0.18    0.14
  -1  -3 -17   -0.09    0.13
  -1   3 -18    1.16    0.28
   1   3  18    1.48    0.25
  -1  -3 -18    1.18    0.26
   1  -3  18    1.11    0.23
  -1   3 -19    0.32    0.22
   1   3  19    0.54    0.18
  -1  -3 -19    0.21    0.20
   1  -3  19    0.47    0.19
  -1   4  19    0.38    0.17
   1   4 -19    0.27    0.18
   1  -4 -19    0.69    0.23
  -1  -4  19    0.62    0.19
   1   4 -18    3.45    0.40
  -1   4  18    3.18    0.35
  -1  -4  18    3.26    0.36
   1  -4 -18    3.49    0.38
  -1   4  17    0.80    0.20
   1   4 -17    0.42    0.19
   1  -4 -17    0.73    0.18
  -1  -4  17    1.02    0.22
  -1   4  16   10.97    0.48
   1   4 -16   11.47    0.56
   1  -4 -16   11.70    0.53
  -1  -4  16   11.31    0.52
  -1   4  15    0.46    0.14
   1   4 -15    0.58    0.16
  -1  -4  15    0.26    0.13
   1  -4 -15    0.59    0.16
  -1   4  14    0.25    0.13
   1   4 -14    0.25    0.13
   1  -4 -14    0.07    0.11
  -1  -4  14    0.34    0.14
  -1   4  13    5.64    0.31
   1   4 -13    5.51    0.34
  -1   4  13    6.04    0.29
  -1  -4  13    5.70    0.33
   1  -4 -13    5.93    0.34
  -1   4  12    1.01    0.15
  -1   4  12    0.81    0.13
   1   4 -12    1.07    0.18
  -1  -4  12    0.86    0.15
   1  -4 -12    1.13    0.18
  -1   4  11    5.44    0.26
   1   4 -11    5.59    0.31
  -1   4  11    5.29    0.27
   1  -4 -11    5.59    0.30
  -1  -4  11    5.09    0.28
   1   4 -10    3.21    0.22
  -1   4  10    3.11    0.20
  -1   4  10    3.55    0.21
   1  -4 -10    3.45    0.23
  -1  -4  10    3.31    0.21
  -1   4   9    1.81    0.14
  -1   4   9    1.81    0.16
   1   4  -9    1.57    0.18
  -1  -4   9    1.57    0.16
   1  -4  -9    1.78    0.17
   1   4  -8    0.76    0.12
   1   4  -8    0.72    0.05
  -1   4   8    0.75    0.11
  -1  -4   8    0.71    0.11
   1  -4  -8    0.84    0.12
   1   4  -7   52.00    0.97
  -1   4   7   53.54    0.96
  -1   4   7   52.43    0.91
   1   4  -7   52.00    0.79
   1  -4  -7   52.45    0.92
  -1  -4   7   51.32    0.93
   1   4  -6    0.74    0.10
   1   4  -6    0.94    0.07
  -1   4   6    0.67    0.10
  -1   4   6    0.73    0.09
  -1  -4   6    0.77    0.10
   1  -4  -6    0.67    0.09
   1   4  -5    2.15    0.10
  -1   4   5    2.07    0.14
  -1   4   5    2.23    0.12
  -1  -4   5    2.31    0.14
   1  -4  -5    2.29    0.12
  -1  -4   5    2.27    0.13
  -1   4   4    8.44    0.27
  -1   4   4    8.50    0.22
   1   4  -4    8.34    0.21
   1  -4  -4    8.49    0.23
  -1  -4   4    8.34    0.23
  -1  -4   4    8.49    0.25
  -1   4   3   29.56    0.59
   1   4  -3   30.54    0.54
   1  -4  -3   30.66    0.52
  -1  -4   3   29.93    0.56
  -1  -4   3   29.18    0.51
   1  -4  -3   30.63    0.51
   1   4  -2   10.41    0.26
  -1   4   2   10.44    0.29
  -1  -4   2   10.24    0.22
   1  -4  -2   10.71    0.23
  -1  -4   2   10.86    0.27
   1  -4  -2   10.81    0.24
  -1   4   1    0.06    0.04
   1   4  -1    0.16    0.05
  -1  -4   1    0.06    0.03
  -1  -4   1    0.09    0.04
   1  -4  -1    0.08    0.03
   1  -4  -1    0.09    0.04
   1   4   0  212.59    2.89
   1   4   0  208.44    3.16
  -1   4   0  198.06    3.00
  -1  -4   0  203.67    3.00
  -1  -4   0  208.50    2.91
   1  -4   0  200.46    2.78
   1  -4   0  203.50    3.09
   1   4   1    4.02    0.17
  -1   4  -1    3.89    0.15
  -1  -4  -1    4.34    0.16
   1  -4   1    4.24    0.14
   1  -4   1    4.30    0.15
  -1  -4  -1    4.37    0.10
  -1  -4  -1    4.48    0.10
   1   4   2   25.31    0.52
  -1   4  -2   25.06    0.46
  -1  -4  -2   24.98    0.48
  -1  -4  -2   25.60    0.40
  -1  -4  -2   25.58    0.41
   1  -4   2   25.68    0.47
   1  -4   2   25.65    0.48
   1   4   3    0.07    0.05
  -1   4  -3    0.13    0.04
   1   4   3    0.02    0.03
   1  -4   3    0.07    0.04
  -1  -4  -3   -0.01    0.04
   1  -4   3    0.03    0.04
  -1   4  -4    0.18    0.04
  -1   4  -4    0.09    0.05
   1   4   4    0.12    0.04
   1   4   4    0.07    0.05
  -1  -4  -4    0.18    0.06
   1  -4   4    0.19    0.06
  -1   4  -5    0.04    0.05
   1   4   5    0.01    0.03
  -1   4  -5    0.02    0.03
  -1  -4  -5    0.07    0.06
   1  -4   5   -0.05    0.02
   1  -4   5    0.03    0.05
   1   4   6   12.17    0.31
  -1   4  -6   12.93    0.21
  -1   4  -6   12.22    0.37
   1   4   6   12.51    0.36
  -1   4  -6   12.40    0.21
   1  -4   6   13.18    0.37
  -1  -4  -6   12.65    0.36
   1   4   7   18.22    0.42
   1   4   7   17.60    0.46
  -1   4  -7   17.42    0.48
   1  -4   7   18.36    0.47
  -1  -4  -7   17.71    0.47
   1   4   8    6.42    0.26
  -1   4  -8    6.40    0.29
   1   4   8    6.66    0.25
   1  -4   8    6.30    0.28
  -1  -4  -8    6.28    0.28
   1   4   9   10.00    0.34
   1   4   9   10.22    0.33
  -1   4  -9    9.84    0.38
   1  -4   9    9.39    0.36
  -1  -4  -9   10.15    0.38
   1   4  10   22.91    0.56
   1   4  10   21.80    0.56
  -1   4 -10   22.51    0.64
  -1  -4 -10   23.29    0.62
   1  -4  10   22.33    0.61
   1   4  11    0.95    0.14
   1   4  11    1.24    0.16
  -1   4 -11    0.85    0.16
   1  -4  11    1.18    0.18
  -1  -4 -11    1.19    0.19
   1   4  12   17.38    0.52
  -1   4 -12   17.36    0.60
   1   4  12   16.98    0.48
  -1  -4 -12   16.32    0.56
   1  -4  12   17.39    0.57
   1   4  13    0.31    0.12
  -1   4 -13    0.45    0.16
   1  -4  13    0.23    0.12
  -1  -4 -13    0.65    0.17
   1   4  14    2.57    0.27
  -1   4 -14    2.00    0.27
  -1  -4 -14    1.78    0.24
   1  -4  14    2.48    0.28
   1   4  15   -0.04    0.10
  -1   4 -15    0.07    0.15
  -1  -4 -15   -0.07    0.12
   1  -4  15    0.07    0.12
  -1   4 -16    4.59    0.40
   1   4  16    4.85    0.34
   1  -4  16    4.09    0.34
  -1  -4 -16    4.21    0.37
   1   4  17    0.69    0.17
  -1   4 -17    0.62    0.21
  -1  -4 -17    0.61    0.20
   1  -4  17    0.50    0.17
   1   4  18    3.84    0.38
  -1   4 -18    4.56    0.47
   1  -4  18    4.32    0.38
  -1  -4 -18    4.11    0.43
   1   4  19    0.58    0.20
  -1   4 -19    0.37    0.22
  -1  -4 -19    0.73    0.26
   1  -4  19    0.42    0.20
   1   5 -19    0.42    0.24
  -1   5  19    0.39    0.17
   1  -5 -19    0.88    0.24
  -1  -5  19    0.20    0.16
   1   5 -18    3.87    0.42
  -1   5  18    4.80    0.37
   1  -5 -18    5.46    0.40
  -1  -5  18    4.85    0.39
   1   5 -17    1.34    0.27
  -1   5  17    1.35    0.24
  -1  -5  17    1.28    0.25
   1  -5 -17    1.63    0.26
  -1   5  16    2.58    0.28
   1   5 -16    2.75    0.34
   1  -5 -16    2.73    0.32
  -1  -5  16    2.73    0.30
   1   5 -15   -0.21    0.09
  -1   5  15    0.05    0.09
  -1  -5  15    0.27    0.15
   1  -5 -15   -0.06    0.11
  -1   5  14    5.57    0.30
   1   5 -14    5.80    0.38
  -1   5  14    5.43    0.32
  -1  -5  14    6.01    0.35
   1  -5 -14    5.46    0.35
  -1   5  13    3.37    0.24
   1   5 -13    3.23    0.27
  -1   5  13    3.73    0.25
  -1  -5  13    3.15    0.27
   1  -5 -13    3.82    0.28
   1   5 -12    6.46    0.35
  -1   5  12    7.04    0.31
  -1   5  12    6.81    0.32
  -1  -5  12    6.95    0.35
   1  -5 -12    6.21    0.32
  -1   5  11    1.16    0.16
   1   5 -11    1.22    0.18
  -1   5  11    1.34    0.17
  -1  -5  11    1.48    0.18
   1  -5 -11    1.10    0.16
  -1   5  10    6.98    0.29
   1   5 -10    7.15    0.33
  -1   5  10    6.80    0.31
  -1  -5  10    7.20    0.32
   1  -5 -10    6.32    0.29
   1   5  -9    1.74    0.19
  -1   5   9    1.51    0.15
   1   5  -9    1.39    0.07
  -1   5   9    1.44    0.17
   1  -5  -9    1.60    0.17
  -1  -5   9    1.39    0.16
  -1   5   8   34.32    0.69
   1   5  -8   35.60    0.58
  -1   5   8   35.27    0.76
   1   5  -8   34.56    0.77
  -1  -5   8   36.57    0.75
   1  -5  -8   34.57    0.71
  -1   5   7    1.71    0.17
   1   5  -7    1.35    0.09
  -1   5   7    1.50    0.12
   1   5  -7    1.69    0.17
   1  -5  -7    1.49    0.13
  -1  -5   7    1.64    0.13
  -1   5   6    2.82    0.18
   1   5  -6    3.05    0.13
  -1   5   6    3.01    0.15
   1  -5  -6    3.28    0.17
  -1  -5   6    3.23    0.18
  -1  -5   6    2.89    0.16
  -1   5   5    3.24    0.15
  -1   5   5    3.41    0.19
   1   5  -5    3.42    0.14
  -1  -5   5    3.42    0.16
   1  -5  -5    3.45    0.16
  -1  -5   5    3.48    0.18
   1   5  -4    1.99    0.11
  -1   5   4    1.91    0.14
  -1  -5   4    1.56    0.10
  -1  -5   4    1.68    0.12
   1  -5  -4    1.85    0.10
   1  -5  -4    1.66    0.11
  -1   5   3   22.62    0.51
   1   5  -3   22.96    0.46
   1  -5  -3   22.31    0.43
  -1  -5   3   22.12    0.42
  -1  -5   3   21.10    0.46
   1  -5  -3   22.35    0.42
   1   5  -2   14.68    0.35
  -1   5   2   14.10    0.37
   1  -5  -2   14.51    0.30
  -1  -5   2   14.41    0.35
  -1  -5   2   14.26    0.29
   1  -5  -2   14.14    0.31
  -1   5   1   18.06    0.43
   1   5  -1   18.86    0.43
  -1  -5   1   19.34    0.41
   1  -5  -1   18.89    0.38
   1  -5  -1   19.40    0.37
  -1  -5   1   19.19    0.33
  -1   5   0  107.43    1.64
   1   5   0  108.26    1.66
  -1  -5   0  108.38    1.58
  -1  -5   0  107.56    1.47
   1  -5   0  106.90    1.55
   1  -5   0  104.35    1.54
   1   5   1    9.38    0.29
  -1   5  -1    9.64    0.27
   1  -5   1    9.26    0.25
  -1  -5  -1    9.22    0.18
  -1  -5  -1    9.26    0.26
   1  -5   1    8.80    0.23
   1   5   2    2.26    0.14
  -1   5  -2    2.21    0.12
  -1  -5  -2    2.00    0.08
   1  -5   2    1.82    0.11
  -1  -5  -2    1.88    0.12
   1  -5   2    1.87    0.12
  -1   5  -3    0.53    0.07
   1   5   3    0.53    0.10
   1  -5   3    0.54    0.08
   1  -5   3    0.53    0.07
  -1  -5  -3    0.56    0.09
  -1  -5  -3    0.54    0.05
   1   5   4   -0.01    0.05
   1   5   4    0.03    0.03
  -1   5  -4    0.02    0.03
   1  -5   4   -0.02    0.04
   1  -5   4   -0.01    0.04
  -1  -5  -4   -0.07    0.05
  -1   5  -5    6.59    0.18
   1   5   5    6.69    0.20
   1   5   5    7.30    0.28
  -1   5  -5    6.76    0.26
  -1  -5  -5    7.11    0.26
   1  -5   5    7.55    0.26
  -1   5  -6    0.55    0.10
   1   5   6    0.72    0.11
   1   5   6    0.51    0.08
  -1   5  -6    0.65    0.06
  -1  -5  -6    0.59    0.10
   1  -5   6    0.54    0.10
   1   5   7    0.92    0.14
  -1   5  -7    0.77    0.04
  -1   5  -7    0.99    0.13
  -1   5  -7    0.81    0.05
   1   5   7    0.79    0.10
   1  -5   7    0.64    0.11
  -1  -5  -7    0.71    0.12
  -1   5  -8    0.85    0.14
   1   5   8    1.10    0.12
   1   5   8    1.26    0.15
  -1  -5  -8    1.20    0.16
   1  -5   8    1.16    0.15
  -1   5  -9    0.11    0.09
   1   5   9   -0.02    0.05
   1   5   9    0.00    0.08
   1  -5   9   -0.06    0.06
  -1  -5  -9    0.09    0.10
  -1   5 -10    0.19    0.10
   1   5  10    0.18    0.07
   1   5  10    0.20    0.09
  -1  -5 -10    0.10    0.11
   1  -5  10    0.10    0.09
  -1   5 -11    1.92    0.23
   1   5  11    2.10    0.18
   1   5  11    1.97    0.18
   1  -5  11    2.08    0.23
  -1  -5 -11    1.85    0.22
   1   5  12   -0.10    0.08
   1   5  12    0.15    0.09
  -1   5 -12    0.15    0.10
  -1  -5 -12    0.07    0.12
   1  -5  12    0.08    0.10
   1   5  13    1.29    0.18
  -1   5 -13    1.13    0.22
   1   5  13    0.89    0.15
   1  -5  13    1.37    0.21
  -1  -5 -13    1.04    0.19
   1   5  14    0.04    0.10
  -1   5 -14    0.00    0.10
  -1  -5 -14    0.16    0.14
   1  -5  14    0.11    0.11
  -1   5 -15    2.39    0.32
   1   5  15    1.92    0.24
   1  -5  15    2.67    0.30
  -1  -5 -15    2.36    0.30
   1   5  16    2.18    0.27
  -1   5 -16    1.63    0.28
  -1  -5 -16    1.74    0.28
   1  -5  16    2.42    0.30
   1   5  17    3.41    0.30
  -1   5 -17    3.75    0.41
   1  -5  17    3.08    0.35
  -1  -5 -17    3.76    0.39
  -1   5 -18   -0.06    0.17
   1   5  18    0.00    0.13
   1  -5  18   -0.06    0.13
  -1  -5 -18    0.11    0.19
   1   6 -19    1.70    0.34
  -1   6  19    1.20    0.25
  -1  -6  19    1.07    0.26
   1  -6 -19    1.52    0.27
   1   6 -18    0.17    0.18
  -1   6  18   -0.05    0.12
  -1  -6  18   -0.07    0.13
   1  -6 -18   -0.02    0.15
   1   6 -17    6.64    0.46
  -1   6  17    7.68    0.43
   1  -6 -17    7.58    0.45
  -1  -6  17    6.89    0.43
   1   6 -16    1.97    0.29
  -1   6  16    2.57    0.28
  -1  -6  16    2.27    0.29
   1  -6 -16    2.47    0.29
   1   6 -15   -0.09    0.12
  -1   6  15    0.04    0.10
  -1  -6  15   -0.02    0.11
   1  -6 -15    0.00    0.12
  -1   6  14    2.60    0.26
  -1   6  14    2.75    0.27
   1   6 -14    2.86    0.31
   1  -6 -14    2.50    0.28
  -1  -6  14    2.53    0.28
  -1   6  13    0.81    0.16
  -1   6  13    0.64    0.15
   1   6 -13    0.86    0.18
  -1  -6  13    0.95    0.18
   1  -6 -13    0.44    0.14
  -1   6  12   16.36    0.53
  -1   6  12   16.20    0.51
   1   6 -12   16.65    0.58
  -1  -6  12   16.23    0.55
   1  -6 -12   16.00    0.53
  -1   6  11    3.09    0.23
   1   6 -11    3.40    0.26
  -1   6  11    3.32    0.22
  -1  -6  11    3.04    0.23
   1  -6 -11    2.71    0.22
  -1   6  10   11.60    0.39
  -1   6  10   12.27    0.44
   1   6 -10   12.40    0.47
  -1  -6  10   12.08    0.42
   1  -6 -10   12.22    0.42
  -1   6   9    1.84    0.20
  -1   6   9    1.96    0.16
   1   6  -9    2.07    0.10
   1   6  -9    2.15    0.19
  -1  -6   9    2.05    0.18
   1  -6  -9    2.33    0.18
   1   6  -8    1.82    0.11
  -1   6   8    1.91    0.20
  -1   6   8    1.73    0.14
   1   6  -8    1.97    0.18
  -1  -6   8    1.67    0.15
   1  -6  -8    1.55    0.16
   1   6  -7    5.07    0.25
  -1   6   7    4.87    0.25
  -1   6   7    4.64    0.20
   1   6  -7    5.14    0.18
  -1  -6   7    4.59    0.22
   1  -6  -7    4.83    0.22
   1   6  -6    0.32    0.06
  -1   6   6    0.44    0.10
   1  -6  -6    0.42    0.08
   1  -6  -6    0.32    0.07
  -1  -6   6    0.40    0.08
  -1  -6   6    0.39    0.09
   1   6  -5    8.93    0.26
  -1   6   5    8.53    0.32
  -1  -6   5    8.68    0.30
  -1  -6   5    8.16    0.26
   1  -6  -5    8.87    0.25
   1  -6  -5    8.56    0.27
  -1   6   4    0.17    0.07
   1   6  -4    0.06    0.04
   1  -6  -4    0.23    0.05
  -1  -6   4    0.08    0.06
  -1  -6   4    0.03    0.04
   1  -6  -4    0.07    0.05
   1   6  -3   60.49    1.01
  -1   6   3   57.53    1.06
   1  -6  -3   58.55    0.95
   1  -6  -3   58.90    0.92
  -1  -6   3   57.46    0.99
  -1  -6   3   58.23    0.93
   1   6  -2    6.14    0.23
  -1   6   2    6.78    0.26
   1  -6  -2    6.09    0.19
  -1  -6   2    6.07    0.18
   1  -6  -2    6.61    0.21
  -1  -6   2    6.54    0.24
   1   6  -1   12.31    0.35
  -1   6   1   12.35    0.36
   1  -6  -1   11.93    0.28
  -1  -6   1   11.45    0.25
  -1  -6   1   11.72    0.32
   1  -6  -1   12.05    0.31
  -1   6   0    0.11    0.06
   1   6   0    0.00    0.05
  -1  -6   0    0.03    0.03
  -1  -6   0    0.06    0.05
   1  -6   0    0.09    0.05
   1  -6   0    0.02    0.04
  -1   6  -1    0.55    0.09
   1   6   1    0.53    0.09
  -1  -6  -1    0.49    0.08
   1  -6   1    0.45    0.07
   1  -6   1    0.55    0.08
  -1  -6  -1    0.54    0.05
   1   6   2    3.54    0.19
  -1   6  -2    3.60    0.17
  -1  -6  -2    3.72    0.18
  -1  -6  -2    3.77    0.12
   1  -6   2    3.35    0.15
   1  -6   2    3.64    0.17
  -1   6  -3    0.43    0.07
   1   6   3    0.31    0.08
  -1  -6  -3    0.47    0.05
  -1  -6  -3    0.50    0.08
   1  -6   3    0.55    0.08
   1  -6   3    0.41    0.08
  -1   6  -4   27.58    0.54
   1   6   4   28.16    0.65
  -1  -6  -4   28.16    0.59
  -1  -6  -4   28.08    0.50
   1  -6   4   28.73    0.60
   1  -6   4   29.12    0.59
  -1   6  -5    0.05    0.04
   1   6   5   -0.05    0.05
   1   6   5    0.00    0.04
   1  -6   5    0.02    0.06
  -1  -6  -5   -0.03    0.06
   1   6   6   18.83    0.52
   1   6   6   19.03    0.41
  -1   6  -6   17.85    0.50
  -1   6  -6   18.54    0.37
   1  -6   6   18.22    0.48
  -1  -6  -6   18.86    0.48
  -1   6  -7    8.27    0.20
   1   6   7    8.28    0.26
   1   6   7    8.64    0.34
  -1  -6  -7    7.62    0.31
   1  -6   7    8.64    0.32
   1   6   8    4.52    0.21
   1   6   8    4.20    0.25
  -1   6  -8    4.54    0.27
  -1   6  -8    4.51    0.11
  -1  -6  -8    4.68    0.25
   1  -6   8    5.00    0.26
  -1   6  -9   34.82    0.84
   1   6   9   35.53    0.81
   1   6   9   35.67    0.73
   1  -6   9   35.47    0.81
  -1  -6  -9   35.48    0.80
   1   6  10    0.20    0.10
  -1   6 -10    0.26    0.11
   1   6  10    0.17    0.08
  -1  -6 -10    0.09    0.10
   1  -6  10    0.09    0.09
  -1   6 -11    8.76    0.42
   1   6  11    8.02    0.36
   1   6  11    8.37    0.34
  -1  -6 -11    8.00    0.38
   1  -6  11    8.34    0.38
   1   6  12    1.08    0.17
   1   6  12    0.81    0.15
  -1   6 -12    0.84    0.18
  -1  -6 -12    0.95    0.18
   1  -6  12    0.59    0.17
   1   6  13    6.69    0.33
  -1   6 -13    7.51    0.42
   1   6  13    6.70    0.34
  -1  -6 -13    7.29    0.39
   1  -6  13    7.00    0.39
   1   6  14    2.63    0.26
  -1   6 -14    2.46    0.31
   1  -6  14    2.59    0.30
  -1  -6 -14    3.07    0.33
  -1   6 -15    0.09    0.12
   1   6  15    0.05    0.10
   1  -6  15    0.08    0.12
  -1  -6 -15    0.10    0.14
   1   6  16    3.55    0.30
  -1   6 -16    4.00    0.42
   1  -6  16    3.72    0.33
  -1  -6 -16    3.97    0.39
   1   6  17   -0.03    0.11
  -1   6 -17   -0.23    0.14
  -1  -6 -17    0.05    0.16
   1  -6  17    0.09    0.15
  -1   6 -18    1.93    0.33
   1   6  18    1.60    0.26
   1  -6  18    2.16    0.31
  -1  -6 -18    2.10    0.33
   1   7 -18    2.49    0.36
  -1   7  18    2.32    0.31
  -1  -7  18    2.19    0.32
   1  -7 -18    2.26    0.30
  -1   7  17    1.11    0.22
   1   7 -17    0.91    0.24
   1  -7 -17    1.11    0.24
  -1  -7  17    1.33    0.26
  -1   7  16    0.15    0.12
   1   7 -16    0.07    0.15
  -1  -7  16    0.16    0.13
   1  -7 -16    0.02    0.13
   1   7 -15    4.18    0.36
  -1   7  15    5.08    0.33
   1  -7 -15    5.06    0.35
  -1  -7  15    5.28    0.36
  -1   7  14    0.30    0.13
   1   7 -14    0.64    0.18
  -1   7  14    0.29    0.13
   1  -7 -14    0.22    0.14
  -1  -7  14   -0.05    0.12
   1   7 -13    0.31    0.15
  -1   7  13    0.26    0.11
  -1   7  13    0.13    0.11
   1  -7 -13    0.43    0.14
  -1  -7  13    0.15    0.11
   1   7 -12    1.14    0.20
  -1   7  12    1.06    0.18
  -1   7  12    1.41    0.19
  -1  -7  12    1.30    0.19
   1  -7 -12    1.41    0.19
   1   7 -11    0.97    0.18
  -1   7  11    1.16    0.16
  -1   7  11    1.40    0.20
   1  -7 -11    0.69    0.14
  -1  -7  11    1.40    0.19
  -1   7  10    4.83    0.25
  -1   7  10    4.95    0.30
   1   7 -10    4.82    0.30
   1  -7 -10    4.56    0.26
  -1  -7  10    4.86    0.28
   1   7  -9    7.09    0.21
  -1   7   9    6.89    0.28
   1   7  -9    6.78    0.34
  -1   7   9    7.04    0.34
   1  -7  -9    6.94    0.30
  -1  -7   9    7.38    0.32
   1   7  -8    5.47    0.20
  -1   7   8    6.09    0.31
   1   7  -8    5.73    0.30
  -1   7   8    5.06    0.23
  -1  -7   8    5.80    0.27
   1  -7  -8    5.81    0.26
  -1   7   7   10.50    0.40
   1   7  -7    9.90    0.29
  -1  -7   7    9.61    0.33
  -1  -7   7    9.50    0.36
   1  -7  -7    9.53    0.32
   1  -7  -7    9.72    0.30
  -1   7   6    4.61    0.26
   1   7  -6    4.76    0.20
  -1  -7   6    4.42    0.23
   1  -7  -6    4.60    0.19
   1  -7  -6    4.49    0.21
  -1  -7   6    4.61    0.21
   1   7  -5    0.18    0.06
  -1   7   5    0.40    0.11
  -1  -7   5    0.22    0.08
   1  -7  -5    0.33    0.08
   1  -7  -5    0.28    0.06
  -1  -7   5    0.34    0.08
  -1   7   4   -0.08    0.06
   1   7  -4    0.07    0.05
   1  -7  -4    0.02    0.05
  -1  -7   4    0.09    0.05
   1  -7  -4    0.00    0.04
  -1  -7   4    0.07    0.06
  -1   7   3    1.00    0.13
   1   7  -3    1.17    0.13
   1  -7  -3    1.11    0.12
   1  -7  -3    1.14    0.09
  -1  -7   3    1.08    0.09
  -1  -7   3    1.19    0.13
   1   7  -2   53.07    0.97
  -1   7   2   51.10    0.99
   1  -7  -2   53.02    0.85
   1  -7  -2   53.25    0.90
  -1  -7   2   52.11    0.83
  -1  -7   2   51.96    0.93
   1   7  -1   12.55    0.38
  -1   7   1   12.22    0.38
  -1  -7   1   12.66    0.27
   1  -7  -1   13.27    0.34
  -1  -7   1   12.99    0.36
   1  -7  -1   13.22    0.31
   1   7   0   22.86    0.55
  -1   7   0   23.17    0.55
  -1  -7   0   22.54    0.40
   1  -7   0   22.75    0.49
   1  -7   0   22.38    0.45
  -1  -7   0   22.76    0.51
   1   7   1   59.69    1.09
  -1   7  -1   58.55    1.04
   1  -7   1   58.81    0.95
  -1  -7  -1   56.32    0.99
   1  -7   1   58.99    0.99
  -1  -7  -1   57.61    0.86
  -1   7  -2   17.87    0.45
   1   7   2   17.25    0.49
   1  -7   2   17.83    0.41
   1  -7   2   18.01    0.44
  -1  -7  -2   18.41    0.33
  -1  -7  -2   17.77    0.44
   1   7   3   12.26    0.40
  -1   7  -3   12.92    0.35
  -1  -7  -3   11.83    0.26
   1  -7   3   12.41    0.34
  -1  -7  -3   12.37    0.36
   1  -7   3   12.14    0.36
   1   7   4    2.24    0.18
  -1   7  -4    2.18    0.14
   1  -7   4    2.43    0.16
   1  -7   4    2.39    0.16
  -1  -7  -4    2.31    0.11
  -1  -7  -4    2.00    0.15
   1   7   5    0.13    0.08
  -1   7  -5    0.15    0.06
  -1  -7  -5    0.11    0.04
   1  -7   5    0.14    0.07
   1  -7   5    0.09    0.06
  -1  -7  -5    0.06    0.07
  -1   7  -6    2.13    0.13
   1   7   6    2.06    0.12
  -1   7  -6    2.22    0.18
   1   7   6    2.46    0.20
   1  -7   6    1.86    0.16
  -1  -7  -6    2.20    0.17
  -1   7  -7    0.64    0.08
   1   7   7    0.57    0.09
   1   7   7    0.61    0.13
  -1   7  -7    0.31    0.10
  -1  -7  -7    0.47    0.11
   1  -7   7    0.56    0.12
   1   7   8   14.18    0.48
  -1   7  -8   13.90    0.48
  -1   7  -8   14.09    0.30
   1   7   8   13.73    0.38
   1  -7   8   14.37    0.46
  -1  -7  -8   14.80    0.46
   1   7   9    2.50    0.17
  -1   7  -9    2.31    0.24
   1   7   9    2.42    0.22
  -1  -7  -9    2.62    0.25
   1  -7   9    2.23    0.20
  -1   7 -10    0.50    0.14
   1   7  10    0.73    0.15
   1   7  10    0.67    0.12
  -1  -7 -10    0.65    0.15
   1  -7  10    0.54    0.14
   1   7  11    0.88    0.17
  -1   7 -11    0.60    0.16
   1   7  11    0.66    0.13
   1  -7  11    0.83    0.17
  -1  -7 -11    0.65    0.15
   1   7  12    0.10    0.09
  -1   7 -12   -0.04    0.10
   1   7  12    0.06    0.10
   1  -7  12    0.08    0.09
  -1  -7 -12   -0.08    0.10
   1   7  13    2.32    0.24
  -1   7 -13    1.66    0.25
   1   7  13    1.77    0.23
  -1  -7 -13    2.02    0.25
   1  -7  13    1.92    0.25
   1   7  14    0.17    0.11
  -1   7 -14   -0.08    0.13
   1  -7  14    0.36    0.15
  -1  -7 -14    0.38    0.15
  -1   7 -15    1.52    0.27
   1   7  15    1.30    0.20
  -1  -7 -15    1.51    0.26
   1  -7  15    1.55    0.25
   1   7  16    0.60    0.17
  -1   7 -16    0.53    0.20
   1  -7  16    0.54    0.18
  -1  -7 -16    0.54    0.19
  -1   7 -17    2.35    0.35
   1   7  17    1.46    0.24
  -1  -7 -17    2.25    0.32
   1  -7  17    1.87    0.29
  -1   7 -18    0.07    0.16
  -1  -7 -18    0.23    0.17
   1  -7  18    0.15    0.15
   1   8 -18    0.51    0.21
  -1   8  18    0.60    0.19
  -1  -8  18    0.75    0.21
   1  -8 -18    0.58    0.19
  -1   8  17    0.63    0.17
   1   8 -17    0.98    0.24
   1  -8 -17    1.10    0.22
  -1  -8  17    0.99    0.24
  -1   8  16    0.47    0.16
   1   8 -16    0.48    0.21
  -1  -8  16    0.44    0.17
   1  -8 -16    0.48    0.17
  -1   8  15    2.01    0.25
  -1   8  15    2.67    0.29
   1   8 -15    1.87    0.28
  -1  -8  15    2.18    0.28
   1  -8 -15    2.09    0.27
  -1   8  14    2.83    0.25
  -1   8  14    3.24    0.29
   1   8 -14    3.13    0.34
   1  -8 -14    3.44    0.29
  -1  -8  14    3.40    0.33
   1   8 -13    1.13    0.22
  -1   8  13    1.27    0.21
  -1   8  13    0.95    0.16
   1  -8 -13    0.94    0.17
  -1  -8  13    1.17    0.20
  -1   8  12    0.11    0.09
   1   8 -12    0.05    0.11
  -1   8  12    0.26    0.13
  -1  -8  12    0.28    0.12
   1  -8 -12    0.13    0.10
  -1   8  11    1.47    0.21
   1   8 -11    1.65    0.23
  -1   8  11    1.76    0.19
  -1  -8  11    1.59    0.20
   1  -8 -11    1.44    0.19
   1   8 -10    0.87    0.16
  -1   8  10    0.92    0.17
   1  -8 -10    1.03    0.16
  -1  -8  10    0.65    0.14
  -1   8   9    1.57    0.21
   1   8  -9    1.52    0.12
   1   8  -9    1.94    0.22
   1  -8  -9    1.53    0.18
   1  -8  -9    1.83    0.16
  -1  -8   9    1.51    0.17
  -1   8   8    1.09    0.18
   1   8  -8    0.90    0.16
   1   8  -8    0.99    0.12
  -1  -8   8    1.14    0.16
   1  -8  -8    0.99    0.13
   1  -8  -8    1.10    0.15
  -1   8   7    7.78    0.36
   1   8  -7    7.44    0.27
   1  -8  -7    8.09    0.31
  -1  -8   7    7.72    0.30
   1  -8  -7    7.40    0.27
  -1  -8   7    7.59    0.33
   1   8  -6    1.77    0.14
  -1   8   6    1.76    0.20
   1  -8  -6    1.61    0.16
  -1  -8   6    1.49    0.16
   1  -8  -6    1.65    0.13
  -1  -8   6    1.73    0.18
  -1   8   5    1.83    0.21
   1   8  -5    2.07    0.15
   1  -8  -5    1.96    0.13
  -1  -8   5    1.81    0.13
   1  -8  -5    1.94    0.15
  -1  -8   5    1.72    0.18
   1   8  -4    0.17    0.07
  -1   8   4    0.33    0.10
  -1  -8   4    0.02    0.06
  -1  -8   4    0.08    0.06
   1  -8  -4    0.16    0.07
   1  -8  -4    0.07    0.05
  -1   8   3    4.15    0.25
   1   8  -3    4.37    0.22
  -1  -8   3    3.90    0.21
   1  -8  -3    3.91    0.19
   1  -8  -3    4.24    0.17
  -1  -8   3    4.21    0.17
  -1   8   2    0.15    0.07
   1   8  -2    0.07    0.07
  -1  -8   2    0.02    0.05
   1  -8  -2    0.13    0.06
   1  -8  -2    0.08    0.05
  -1  -8   2    0.12    0.04
  -1   8   1   31.03    0.71
   1   8  -1   30.57    0.69
   1  -8  -1   29.81    0.56
   1  -8  -1   29.04    0.62
  -1  -8   1   29.26    0.53
  -1  -8   1   30.79    0.65
  -1   8   0    0.06    0.08
   1   8   0    0.04    0.06
  -1  -8   0   -0.01    0.03
   1  -8   0    0.04    0.05
  -1  -8   0    0.02    0.05
   1  -8   0   -0.02    0.05
   1   8   1    0.01    0.06
  -1   8  -1    0.15    0.08
   1  -8   1   -0.07    0.03
   1  -8   1    0.06    0.05
  -1  -8  -1    0.02    0.05
  -1  -8  -1    0.05    0.03
  -1   8  -2    1.66    0.16
   1   8   2    1.34    0.16
   1  -8   2    1.21    0.12
  -1  -8  -2    1.48    0.09
   1  -8   2    1.46    0.15
  -1  -8  -2    1.44    0.15
   1   8   3    1.17    0.16
  -1   8  -3    1.35    0.14
   1  -8   3    1.35    0.12
  -1  -8  -3    1.25    0.14
  -1  -8  -3    1.39    0.09
   1  -8   3    1.49    0.16
   1   8   4   -0.13    0.06
  -1   8  -4    0.02    0.06
   1  -8   4   -0.05    0.05
   1  -8   4    0.00    0.05
  -1  -8  -4    0.05    0.06
  -1  -8  -4   -0.01    0.04
  -1   8  -5   22.57    0.51
   1   8   5   22.15    0.62
  -1  -8  -5   23.40    0.57
   1  -8   5   22.22    0.57
  -1  -8  -5   23.07    0.45
   1  -8   5   22.73    0.55
  -1   8  -6   10.53    0.31
   1   8   6   10.51    0.42
  -1  -8  -6   10.47    0.29
  -1  -8  -6   10.48    0.37
   1  -8   6   10.74    0.37
  -1   8  -7    7.70    0.35
   1   8   7    7.58    0.37
  -1   8  -7    7.17    0.24
  -1  -8  -7    7.35    0.32
   1  -8   7    7.22    0.31
  -1  -8  -7    7.22    0.25
  -1   8  -8    0.15    0.10
   1   8   8    0.10    0.10
  -1   8  -8    0.19    0.06
   1   8   8    0.18    0.07
  -1  -8  -8   -0.07    0.08
   1  -8   8    0.18    0.09
  -1   8  -9    1.22    0.19
   1   8   9    0.87    0.16
   1   8   9    0.97    0.13
   1  -8   9    1.27    0.18
  -1  -8  -9    1.13    0.17
  -1   8 -10    0.18    0.11
   1   8  10   -0.11    0.09
   1   8  10    0.00    0.07
  -1  -8 -10    0.01    0.08
   1  -8  10    0.13    0.11
  -1   8 -11    2.70    0.29
   1   8  11    2.83    0.26
   1   8  11    2.35    0.19
   1  -8  11    2.35    0.26
  -1  -8 -11    2.16    0.24
   1   8  12    0.11    0.11
  -1   8 -12    0.24    0.14
   1   8  12    0.12    0.10
   1  -8  12   -0.05    0.09
  -1  -8 -12    0.20    0.13
  -1   8 -13    8.21    0.45
   1   8  13    7.12    0.35
   1   8  13    6.74    0.39
   1  -8  13    7.40    0.42
  -1  -8 -13    7.58    0.40
  -1   8 -14    0.27    0.18
   1   8  14    0.17    0.14
   1   8  14    0.28    0.12
   1  -8  14    0.40    0.15
  -1  -8 -14    0.31    0.14
   1   8  15    1.67    0.23
  -1   8 -15    1.76    0.30
  -1  -8 -15    1.63    0.27
   1  -8  15    1.53    0.25
  -1   8 -16    0.01    0.14
   1  -8  16    0.07    0.14
  -1  -8 -16    0.34    0.17
  -1   8 -17    1.44    0.30
  -1  -8 -17    1.88    0.30
   1  -8  17    1.61    0.28
   1   9 -17    1.21    0.28
   1  -9 -17    1.46    0.26
  -1  -9  17    1.28    0.25
   1   9 -16    1.19    0.26
  -1   9  16    0.39    0.20
   1  -9 -16    1.09    0.22
  -1  -9  16    0.98    0.21
  -1   9  15    0.23    0.14
   1   9 -15    0.13    0.14
  -1   9  15    0.11    0.14
  -1  -9  15    0.24    0.16
   1  -9 -15    0.45    0.16
  -1   9  14    1.03    0.20
   1   9 -14    0.89    0.21
   1  -9 -14    1.08    0.20
  -1  -9  14    0.79    0.18
  -1   9  13    3.89    0.31
   1   9 -13    3.24    0.35
   1  -9 -13    3.53    0.26
  -1  -9  13    3.59    0.29
   1  -9 -13    3.60    0.28
  -1   9  12    5.88    0.37
   1   9 -12    6.12    0.39
  -1  -9  12    6.30    0.36
   1  -9 -12    5.61    0.30
   1  -9 -12    5.31    0.32
  -1   9  11    5.51    0.36
   1   9 -11    5.19    0.36
  -1  -9  11    4.89    0.31
   1  -9 -11    4.87    0.27
   1  -9 -11    5.00    0.30
   1   9 -10   -0.07    0.08
  -1   9  10    0.07    0.12
   1  -9 -10    0.00    0.09
  -1  -9  10    0.12    0.10
   1  -9 -10    0.15    0.09
  -1   9   9    0.39    0.14
   1   9  -9    0.33    0.09
   1   9  -9    0.24    0.12
   1  -9  -9    0.08    0.07
   1  -9  -9    0.37    0.10
  -1  -9   9    0.42    0.11
  -1   9   8   16.55    0.58
   1   9  -8   16.53    0.43
   1  -9  -8   16.26    0.48
  -1  -9   8   16.67    0.54
   1  -9  -8   15.95    0.44
  -1  -9   8   16.65    0.49
   1   9  -7    0.45    0.10
  -1   9   7    0.16    0.11
  -1  -9   7    0.16    0.08
   1  -9  -7    0.27    0.08
  -1  -9   7    0.28    0.11
   1  -9  -7    0.19    0.09
  -1   9   6    2.98    0.24
   1   9  -6    3.16    0.20
   1  -9  -6    3.05    0.17
   1  -9  -6    3.32    0.20
  -1  -9   6    3.20    0.20
  -1  -9   6    3.16    0.22
  -1   9   5    1.13    0.18
   1   9  -5    1.13    0.14
  -1  -9   5    0.95    0.12
  -1  -9   5    1.15    0.16
   1  -9  -5    1.52    0.12
   1  -9  -5    1.17    0.14
  -1   9   4    7.35    0.35
   1   9  -4    7.07    0.30
  -1  -9   4    7.16    0.25
   1  -9  -4    7.41    0.25
   1  -9  -4    7.06    0.28
  -1  -9   4    7.53    0.32
   1   9  -3    2.52    0.19
  -1   9   3    2.86    0.22
   1  -9  -3    3.08    0.18
   1  -9  -3    2.78    0.15
  -1  -9   3    2.73    0.20
  -1  -9   3    2.78    0.15
   1   9  -2    0.11    0.07
  -1   9   2    0.22    0.10
   1  -9  -2    0.19    0.08
  -1  -9   2    0.28    0.06
   1  -9  -2    0.29    0.07
  -1  -9   2    0.04    0.06
  -1   9   1    7.25    0.32
   1   9  -1    7.97    0.33
   1  -9  -1    7.41    0.24
  -1  -9   1    7.46    0.30
   1  -9  -1    7.36    0.28
  -1  -9   1    7.65    0.22
  -1   9   0   12.98    0.43
   1   9   0   11.83    0.42
  -1  -9   0   12.08    0.38
   1  -9   0   11.84    0.37
  -1  -9   0   11.93    0.28
   1  -9   0   12.39    0.33
  -1   9  -1    3.93    0.23
   1   9   1    3.68    0.24
   1  -9   1    3.81    0.18
  -1  -9  -1    3.43    0.13
  -1  -9  -1    3.18    0.20
   1  -9   1    3.51    0.21
  -1   9  -2    5.82    0.27
   1   9   2    5.72    0.30
  -1  -9  -2    5.34    0.16
   1  -9   2    5.36    0.25
  -1  -9  -2    5.30    0.25
   1  -9   2    5.74    0.23
   1   9   3    9.50    0.39
  -1   9  -3    9.41    0.34
  -1  -9  -3    9.24    0.34
   1  -9   3    8.98    0.30
   1  -9   3    9.16    0.34
  -1  -9  -3    8.85    0.23
   1   9   4   14.10    0.50
  -1   9  -4   14.53    0.43
  -1  -9  -4   14.82    0.44
   1  -9   4   16.05    0.47
  -1  -9  -4   15.24    0.33
   1  -9   4   14.76    0.42
  -1   9  -5    0.05    0.07
   1   9   5   -0.08    0.07
   1  -9   5    0.11    0.09
  -1  -9  -5    0.04    0.08
  -1  -9  -5    0.07    0.05
   1  -9   5    0.04    0.07
   1   9   6   11.42    0.46
  -1   9  -6   11.96    0.36
   1  -9   6   11.63    0.43
  -1  -9  -6   11.90    0.32
  -1  -9  -6   11.94    0.41
   1  -9   6   11.57    0.40
   1   9   7    7.01    0.37
  -1   9  -7    6.64    0.34
  -1   9  -7    6.81    0.26
   1  -9   7    6.63    0.31
  -1  -9  -7    6.90    0.32
  -1  -9  -7    7.26    0.25
   1   9   8    2.61    0.24
  -1   9  -8    2.27    0.25
  -1  -9  -8    2.85    0.22
  -1  -9  -8    2.78    0.17
   1  -9   8    2.72    0.22
  -1   9  -9    0.77    0.16
   1   9   9    0.96    0.19
   1  -9   9    0.55    0.13
  -1  -9  -9    0.96    0.12
  -1  -9  -9    0.73    0.15
  -1   9 -10    0.05    0.11
   1   9  10    0.11    0.13
  -1  -9 -10    0.42    0.12
   1  -9  10    0.34    0.12
   1   9  11    1.54    0.23
   1   9  11    1.56    0.18
  -1   9 -11    0.99    0.19
  -1  -9 -11    0.88    0.17
   1  -9  11    1.11    0.18
   1   9  12    2.87    0.31
  -1   9 -12    2.81    0.33
   1   9  12    2.56    0.21
  -1  -9 -12    2.55    0.28
   1  -9  12    2.31    0.28
  -1   9 -13    0.05    0.12
   1   9  13    0.20    0.14
   1  -9  13    0.02    0.12
  -1  -9 -13    0.20    0.12
  -1   9 -14    0.16    0.16
   1   9  14    0.15    0.15
   1  -9  14   -0.08    0.10
  -1  -9 -14    0.29    0.13
  -1   9 -15    0.29    0.20
   1  -9  15    0.58    0.19
  -1  -9 -15    0.31    0.16
  -1   9 -16    1.44    0.29
   1  -9  16    1.30    0.27
  -1  -9 -16    1.00    0.22
  -1   9 -17    0.16    0.19
   1  -9  17    0.64    0.23
  -1  -9 -17    0.22    0.17
   1  10 -17    0.30    0.22
   1 -10 -17    0.66    0.19
  -1 -10  17    0.29    0.20
   1  10 -16    0.14    0.16
   1 -10 -16    0.05    0.13
  -1 -10  16   -0.04    0.12
   1  10 -15    1.42    0.27
  -1  10  15    1.42    0.25
   1 -10 -15    1.06    0.22
  -1 -10  15    1.12    0.23
  -1  10  14    0.01    0.12
   1  10 -14    0.02    0.14
   1 -10 -14   -0.09    0.09
  -1 -10  14   -0.15    0.11
  -1  10  13    2.74    0.31
   1  10 -13    3.46    0.37
  -1 -10  13    2.64    0.29
   1 -10 -13    2.26    0.25
   1  10 -12    3.85    0.33
  -1  10  12    4.57    0.35
   1 -10 -12    4.48    0.30
  -1 -10  12    4.38    0.32
   1 -10 -12    3.63    0.27
   1  10 -11    0.01    0.10
  -1  10  11    0.15    0.11
  -1 -10  11   -0.08    0.09
   1 -10 -11    0.07    0.10
   1 -10 -11    0.05    0.08
  -1  10  10    4.62    0.33
   1  10 -10    4.10    0.32
   1 -10 -10    4.45    0.28
   1 -10 -10    4.69    0.25
  -1 -10  10    4.25    0.29
   1  10  -9   13.40    0.53
  -1  10   9   12.88    0.54
   1 -10  -9   13.08    0.46
   1 -10  -9   13.74    0.42
  -1 -10   9   13.99    0.47
  -1  10   8    3.50    0.28
   1  10  -8    3.00    0.20
  -1 -10   8    3.04    0.22
   1 -10  -8    3.12    0.23
  -1 -10   8    3.12    0.25
   1 -10  -8    3.33    0.20
   1  10  -7    6.86    0.29
  -1  10   7    6.64    0.37
  -1 -10   7    6.88    0.30
   1 -10  -7    7.02    0.27
   1 -10  -7    7.14    0.32
  -1 -10   7    7.57    0.36
   1  10  -6   22.13    0.58
  -1  10   6   21.73    0.68
   1 -10  -6   21.96    0.50
   1 -10  -6   22.56    0.58
  -1 -10   6   21.39    0.54
  -1 -10   6   22.88    0.63
   1  10  -5   14.48    0.46
  -1  10   5   14.47    0.52
  -1 -10   5   13.32    0.47
   1 -10  -5   14.17    0.43
  -1 -10   5   14.35    0.40
   1 -10  -5   13.97    0.37
  -1  10   4    9.63    0.42
   1  10  -4   10.24    0.39
  -1 -10   4    9.75    0.39
   1 -10  -4   10.64    0.30
  -1 -10   4    9.91    0.31
   1 -10  -4    9.73    0.35
  -1  10   3    6.60    0.34
   1  10  -3    6.79    0.32
  -1 -10   3    6.90    0.31
   1 -10  -3    6.72    0.28
   1 -10  -3    6.75    0.24
  -1 -10   3    6.52    0.24
   1  10  -2    3.43    0.24
  -1  10   2    3.74    0.26
  -1 -10   2    3.56    0.23
  -1 -10   2    3.52    0.16
   1 -10  -2    3.69    0.21
   1 -10  -2    3.52    0.17
  -1  10   1    0.25    0.11
   1  10  -1    0.31    0.11
  -1 -10   1    0.15    0.05
   1 -10  -1    0.18    0.08
   1 -10  -1    0.12    0.05
  -1 -10   1    0.01    0.07
   1  10   0    0.80    0.15
  -1  10   0    0.93    0.16
   1 -10   0    0.93    0.11
   1 -10   0    0.91    0.14
  -1 -10   0    0.89    0.09
  -1 -10   0    0.68    0.13
   1  10   1    0.64    0.13
  -1  10  -1    0.68    0.14
  -1 -10  -1    1.01    0.15
  -1 -10  -1    0.86    0.08
   1 -10   1    0.62    0.10
   1 -10   1    0.89    0.14
  -1  10  -2    0.64    0.13
   1  10   2    0.79    0.15
  -1 -10  -2    0.49    0.11
  -1 -10  -2    0.66    0.07
   1 -10   2    0.45    0.09
   1 -10   2    0.47    0.11
   1  10   3    0.47    0.13
  -1  10  -3    0.41    0.11
   1 -10   3    0.37    0.11
  -1 -10  -3    0.43    0.07
  -1 -10  -3    0.23    0.09
   1 -10   3    0.48    0.09
   1  10   4   11.00    0.46
  -1  10  -4   10.18    0.37
   1 -10   4   10.09    0.35
  -1 -10  -4    9.97    0.37
   1 -10   4   10.51    0.40
  -1 -10  -4   10.13    0.26
   1  10   5   15.76    0.57
  -1  10  -5   15.56    0.46
  -1 -10  -5   15.09    0.48
  -1 -10  -5   15.46    0.36
   1 -10   5   15.47    0.46
   1 -10   5   16.32    0.51
   1  10   6   -0.03    0.09
  -1  10  -6   -0.04    0.07
  -1 -10  -6   -0.02    0.07
   1 -10   6    0.07    0.10
  -1 -10  -6    0.01    0.05
   1 -10   6    0.02    0.06
   1  10   7    2.63    0.29
  -1  10  -7    2.83    0.24
  -1  10  -7    2.30    0.17
  -1 -10  -7    2.01    0.21
   1 -10   7    2.54    0.21
  -1 -10  -7    2.01    0.24
   1  10   8    1.19    0.20
  -1  10  -8    1.08    0.20
   1 -10   8    0.98    0.15
  -1 -10  -8    1.12    0.18
  -1  10  -9    0.98    0.18
   1  10   9    1.27    0.22
   1 -10   9    1.17    0.19
  -1 -10  -9    1.23    0.18
   1  10  10    1.41    0.22
  -1  10 -10    1.27    0.22
   1 -10  10    1.40    0.20
  -1 -10 -10    1.16    0.19
   1  10  11    1.97    0.27
  -1  10 -11    1.74    0.25
  -1 -10 -11    1.60    0.23
   1 -10  11    1.85    0.23
  -1  10 -12    0.60    0.19
   1  10  12    0.24    0.16
  -1 -10 -12    0.39    0.15
   1 -10  12    0.39    0.17
   1  10  13    0.64    0.19
  -1  10 -13    0.85    0.21
  -1 -10 -13    0.61    0.17
   1 -10  13    0.62    0.18
   1  10  14    0.12    0.15
  -1  10 -14    0.31    0.19
  -1 -10 -14    0.72    0.19
   1 -10  14    0.34    0.15
  -1  10 -15   -0.19    0.14
  -1 -10 -15   -0.05    0.13
   1 -10  15    0.14    0.15
  -1  10 -16    0.30    0.19
  -1 -10 -16    0.23    0.18
   1 -10  16    0.07    0.18
   1  11 -16    0.21    0.18
   1 -11 -16    0.04    0.14
  -1 -11  16   -0.19    0.10
   1  11 -15    0.27    0.19
  -1  11  15    0.40    0.18
   1 -11 -15    0.56    0.17
  -1 -11  15    0.77    0.20
   1  11 -14    0.24    0.17
  -1  11  14   -0.10    0.13
   1 -11 -14    0.10    0.13
  -1 -11  14   -0.03    0.11
   1  11 -13   -0.02    0.11
  -1  11  13    0.06    0.13
  -1 -11  13    0.15    0.13
   1 -11 -13    0.00    0.12
   1  11 -12    3.13    0.34
  -1  11  12    2.52    0.32
   1 -11 -12    2.46    0.26
  -1 -11  12    3.21    0.32
   1  11 -11    0.85    0.20
  -1  11  11    1.14    0.22
   1 -11 -11    1.33    0.20
  -1 -11  11    1.00    0.18
  -1  11  10    0.51    0.18
   1  11 -10    0.62    0.16
   1 -11 -10    0.44    0.13
  -1 -11  10    0.29    0.12
   1  11  -9    3.68    0.30
  -1  11   9    3.64    0.31
  -1 -11   9    3.81    0.26
   1 -11  -9    3.47    0.24
  -1  11   8   10.14    0.50
   1  11  -8    9.92    0.37
   1 -11  -8    9.97    0.38
  -1 -11   8    9.60    0.38
   1 -11  -8    9.91    0.40
  -1 -11   8    8.49    0.41
  -1  11   7    1.25    0.22
   1  11  -7    1.56    0.19
  -1 -11   7    1.75    0.18
   1 -11  -7    1.65    0.20
   1 -11  -7    1.48    0.15
  -1 -11   7    1.33    0.19
  -1  11   6    0.54    0.16
   1  11  -6    0.66    0.13
  -1 -11   6    0.74    0.15
   1 -11  -6    0.42    0.10
   1 -11  -6    0.55    0.13
  -1 -11   6    0.54    0.12
   1  11  -5    0.68    0.14
  -1  11   5    0.61    0.16
   1 -11  -5    0.61    0.12
   1 -11  -5    0.88    0.12
  -1 -11   5    0.99    0.13
  -1 -11   5    0.79    0.15
   1  11  -4    0.54    0.13
  -1  11   4    0.41    0.14
   1 -11  -4    0.80    0.10
  -1 -11   4    0.66    0.10
   1 -11  -4    0.52    0.12
  -1 -11   4    0.54    0.13
   1  11  -3    1.89    0.21
  -1  11   3    1.55    0.21
   1 -11  -3    1.81    0.19
  -1 -11   3    1.80    0.14
  -1 -11   3    1.50    0.19
   1 -11  -3    1.81    0.14
  -1  11   2    0.66    0.16
   1  11  -2    0.84    0.16
   1 -11  -2    0.86    0.11
  -1 -11   2    0.78    0.10
  -1 -11   2    0.78    0.14
   1 -11  -2    1.00    0.15
  -1  11   1    0.15    0.10
   1  11  -1    0.08    0.10
   1 -11  -1    0.23    0.09
  -1 -11   1   -0.06    0.07
  -1 -11   1    0.12    0.05
   1 -11  -1    0.13    0.07
   1  11   0   20.37    0.63
  -1  11   0   21.30    0.64
  -1 -11   0   20.40    0.42
  -1 -11   0   20.36    0.57
   1 -11   0   20.28    0.56
   1 -11   0   21.05    0.48
   1  11   1    0.18    0.11
  -1  11  -1    0.34    0.12
  -1 -11  -1    0.40    0.07
   1 -11   1    0.30    0.10
  -1 -11  -1    0.37    0.11
   1 -11   1    0.51    0.09
  -1  11  -2    1.97    0.22
   1  11   2    1.63    0.22
  -1 -11  -2    1.65    0.17
  -1 -11  -2    1.74    0.20
   1 -11   2    1.67    0.19
   1 -11   2    1.80    0.15
   1  11   3    2.19    0.25
  -1  11  -3    2.58    0.22
   1 -11   3    2.99    0.23
   1 -11   3    2.39    0.17
  -1 -11  -3    2.48    0.21
   1  11   4    0.34    0.13
  -1  11  -4    0.52    0.12
  -1 -11  -4    0.32    0.11
   1 -11   4    0.21    0.08
   1 -11   4    0.35    0.11
   1  11   5    2.90    0.27
  -1  11  -5    3.15    0.22
  -1 -11  -5    3.42    0.24
   1 -11   5    3.04    0.25
   1 -11   5    3.49    0.22
   1  11   6   28.73    0.84
  -1  11  -6   28.13    0.68
  -1 -11  -6   28.66    0.73
   1 -11   6   29.68    0.71
   1 -11   6   28.79    0.76
  -1  11  -7    0.18    0.09
   1  11   7    0.38    0.16
  -1  11  -7    0.19    0.11
  -1 -11  -7    0.21    0.10
   1 -11   7    0.27    0.11
   1  11   8   22.52    0.75
  -1  11  -8   23.71    0.74
   1 -11   8   23.45    0.66
  -1 -11  -8   23.00    0.67
  -1  11  -9    3.95    0.31
   1  11   9    3.53    0.33
  -1 -11  -9    3.72    0.29
   1 -11   9    3.32    0.26
  -1  11 -10    2.98    0.32
   1  11  10    2.46    0.31
  -1 -11 -10    2.59    0.28
   1 -11  10    3.08    0.27
   1  11  11    1.15    0.22
  -1  11 -11    0.93    0.20
   1 -11  11    1.18    0.20
  -1 -11 -11    0.71    0.18
  -1  11 -12    0.07    0.14
   1  11  12    0.10    0.13
  -1 -11 -12    0.19    0.13
   1 -11  12   -0.20    0.10
   1  11  13    0.54    0.20
  -1  11 -13    0.72    0.21
   1 -11  13    0.37    0.16
  -1 -11 -13    0.94    0.20
  -1  11 -14    0.76    0.21
   1  11  14    1.30    0.25
   1 -11  14    0.94    0.21
  -1 -11 -14    0.87    0.21
  -1  11 -15    0.34    0.22
  -1 -11 -15   -0.12    0.12
   1 -11  15    0.16    0.15
  -1  12  15    6.29    0.46
   1  12 -15    6.68    0.50
  -1 -12  15    5.86    0.41
   1 -12 -15    6.15    0.41
  -1  12  14    0.25    0.17
   1  12 -14    0.24    0.17
  -1 -12  14    0.12    0.15
   1 -12 -14    0.01    0.12
  -1  12  13    3.36    0.39
   1  12 -13    3.19    0.38
  -1 -12  13    3.60    0.30
   1 -12 -13    3.20    0.32
   1  12 -12    1.04    0.23
  -1  12  12    1.49    0.26
   1 -12 -12    1.62    0.23
  -1 -12  12    1.44    0.22
   1  12 -11    1.70    0.27
  -1 -12  11    1.67    0.23
   1 -12 -11    1.82    0.23
  -1  12  10    0.61    0.19
   1  12 -10    1.06    0.21
  -1 -12  10    0.51    0.15
   1 -12 -10    0.78    0.17
   1  12  -9    0.91    0.19
  -1  12   9    1.53    0.27
   1 -12  -9    1.05    0.18
  -1 -12   9    1.23    0.18
   1  12  -8    0.43    0.12
  -1  12   8    0.28    0.14
   1 -12  -8    0.55    0.14
  -1 -12   8    0.59    0.17
  -1 -12   8    0.40    0.12
   1  12  -7    0.87    0.16
  -1  12   7    0.77    0.19
  -1 -12   7    1.16    0.21
  -1 -12   7    1.03    0.16
   1 -12  -7    0.95    0.16
   1  12  -6   17.93    0.57
  -1  12   6   18.59    0.68
   1 -12  -6   18.29    0.55
  -1 -12   6   17.70    0.60
  -1 -12   6   18.49    0.51
   1  12  -5   -0.09    0.08
  -1  12   5   -0.04    0.12
  -1 -12   5    0.03    0.07
  -1 -12   5    0.03    0.10
   1 -12  -5    0.00    0.08
   1  12  -4    1.04    0.17
  -1  12   4    1.18    0.21
   1 -12  -4    1.09    0.16
  -1 -12   4    0.98    0.17
  -1 -12   4    1.20    0.14
  -1  12   3    4.39    0.31
   1  12  -3    3.56    0.26
  -1 -12   3    3.53    0.18
  -1 -12   3    3.56    0.26
   1 -12  -3    3.53    0.24
   1 -12  -3    3.55    0.19
  -1  12   2    0.03    0.10
   1  12  -2    0.04    0.09
  -1 -12   2    0.03    0.05
  -1 -12   2    0.04    0.09
   1 -12  -2   -0.07    0.06
   1 -12  -2    0.03    0.07
  -1  12   1    7.59    0.40
   1  12  -1    7.02    0.37
   1 -12  -1    7.43    0.27
   1 -12  -1    7.00    0.34
  -1 -12   1    7.97    0.36
   1  12   0    0.02    0.12
  -1  12   0   -0.07    0.09
   1 -12   0    0.12    0.07
  -1 -12   0    0.15    0.10
   1 -12   0    0.04    0.09
   1  12   1    3.59    0.29
  -1  12  -1    3.99    0.29
   1 -12   1    4.15    0.26
  -1 -12  -1    3.70    0.26
   1 -12   1    3.67    0.20
   1  12   2    7.43    0.40
  -1  12  -2    8.01    0.38
   1 -12   2    7.72    0.35
  -1 -12  -2    8.06    0.36
   1 -12   2    7.64    0.30
  -1  12  -3    0.11    0.10
   1  12   3    0.22    0.12
   1 -12   3    0.41    0.12
   1 -12   3    0.26    0.08
  -1 -12  -3    0.10    0.09
   1  12   4    4.51    0.33
  -1  12  -4    4.02    0.27
  -1 -12  -4    4.07    0.28
   1 -12   4    4.39    0.28
   1 -12   4    4.03    0.24
  -1  12  -5    0.98    0.16
   1  12   5    0.89    0.20
   1 -12   5    0.66    0.15
   1 -12   5    1.14    0.16
  -1 -12  -5    0.87    0.16
   1  12   6    2.09    0.28
  -1  12  -6    2.14    0.22
  -1 -12  -6    1.92    0.23
   1 -12   6    1.80    0.22
   1 -12   6    2.01    0.21
   1  12   7    0.63    0.19
  -1  12  -7    0.70    0.14
  -1 -12  -7    0.92    0.17
   1 -12   7    0.78    0.17
   1 -12   7    0.56    0.13
  -1  12  -8    5.08    0.35
   1  12   8    5.11    0.38
   1 -12   8    5.38    0.31
  -1 -12  -8    5.57    0.34
   1  12   9    0.70    0.20
  -1  12  -9    0.64    0.19
  -1 -12  -9    0.74    0.17
   1 -12   9    1.10    0.18
  -1  12 -10    8.06    0.47
   1  12  10    8.80    0.49
   1 -12  10    8.64    0.43
  -1 -12 -10    9.06    0.44
   1  12  11    0.21    0.14
  -1  12 -11    0.38    0.17
  -1 -12 -11    0.27    0.14
   1 -12  11    0.42    0.15
   1  12  12    1.80    0.30
  -1  12 -12    1.51    0.27
  -1 -12 -12    1.93    0.27
   1 -12  12    1.03    0.22
  -1  12 -13    0.24    0.18
   1  12  13    0.35    0.17
  -1 -12 -13    0.42    0.17
   1 -12  13    0.37    0.17
  -1  12 -14    1.62    0.30
   1  12  14    0.39    0.21
  -1 -12 -14    0.80    0.20
   1 -12  14    0.72    0.20
  -1  12 -15    2.55    0.40
  -1 -12 -15    2.72    0.34
   1 -12  15    1.98    0.29
   1  13 -15    0.58    0.25
  -1 -13  15    0.31    0.15
  -1  13  14   -0.13    0.15
   1  13 -14    0.26    0.18
   1 -13 -14    0.10    0.13
  -1 -13  14   -0.09    0.13
   1  13 -13    0.26    0.15
  -1  13  13    0.22    0.17
   1 -13 -13    0.00    0.13
  -1 -13  13    0.16    0.13
  -1  13  12    0.36    0.18
   1  13 -12    0.35    0.20
  -1 -13  12    0.23    0.14
   1 -13 -12    0.72    0.18
  -1  13  11    0.71    0.22
   1  13 -11    0.42    0.17
   1 -13 -11    1.00    0.19
  -1 -13  11    0.96    0.18
   1  13 -10    0.21    0.15
  -1  13  10    0.04    0.12
   1 -13 -10    0.19    0.12
  -1 -13  10   -0.12    0.09
  -1  13   9    0.16    0.14
   1 -13  -9    0.12    0.11
  -1 -13   9   -0.14    0.08
  -1  13   8    3.23    0.36
  -1 -13   8    3.60    0.25
  -1 -13   8    3.28    0.29
   1 -13  -8    3.30    0.27
   1  13  -7    0.29    0.13
  -1  13   7    0.42    0.18
   1 -13  -7    0.21    0.11
  -1 -13   7    0.06    0.13
  -1 -13   7    0.29    0.11
  -1  13   6    1.05    0.22
   1  13  -6    1.43    0.20
  -1 -13   6    1.75    0.24
  -1 -13   6    1.86    0.19
   1 -13  -6    1.58    0.20
   1  13  -5    6.29    0.36
  -1  13   5    6.69    0.41
  -1 -13   5    6.84    0.29
   1 -13  -5    6.84    0.34
  -1 -13   5    6.81    0.38
   1  13  -4    0.10    0.11
  -1  13   4    0.31    0.15
   1 -13  -4    0.13    0.10
  -1 -13   4    0.23    0.12
  -1  13   3    7.16    0.41
   1  13  -3    6.68    0.38
   1 -13  -3    7.21    0.35
  -1 -13   3    7.26    0.37
   1  13  -2    0.95    0.18
  -1  13   2    1.22    0.22
   1 -13  -2    1.32    0.19
  -1 -13   2    1.34    0.20
   1  13  -1    1.04    0.19
  -1  13   1    1.04    0.19
  -1 -13   1    1.21    0.18
   1 -13  -1    0.92    0.16
  -1  13   0    7.38    0.40
   1  13   0    6.92    0.39
   1 -13   0    7.26    0.31
   1 -13   0    7.22    0.35
  -1 -13   0    7.14    0.36
   1  13   1    0.04    0.11
  -1  13  -1    0.06    0.10
  -1 -13  -1    0.01    0.08
   1 -13   1   -0.03    0.06
   1 -13   1   -0.04    0.07
   1  13   2    0.10    0.13
  -1  13  -2    0.05    0.10
   1 -13   2    0.08    0.10
  -1 -13  -2    0.00    0.08
   1 -13   2    0.07    0.06
  -1  13  -3    0.07    0.10
   1  13   3   -0.08    0.09
   1 -13   3    0.07    0.09
   1 -13   3   -0.02    0.07
  -1 -13  -3   -0.01    0.08
  -1  13  -4    0.08    0.10
   1  13   4    0.16    0.12
  -1 -13  -4    0.08    0.11
   1 -13   4    0.04    0.08
   1 -13   4    0.02    0.09
  -1  13  -5    3.15    0.26
   1  13   5    2.74    0.32
   1 -13   5    3.18    0.23
   1 -13   5    2.92    0.25
  -1 -13  -5    2.84    0.25
   1  13   6    1.13    0.22
  -1  13  -6    0.79    0.17
   1 -13   6    0.84    0.17
  -1 -13  -6    0.83    0.17
   1 -13   6    0.81    0.16
   1  13   7    3.80    0.40
  -1 -13  -7    3.12    0.27
   1 -13   7    3.32    0.25
   1 -13   7    3.02    0.31
   1  13   8    0.87    0.22
  -1  13  -8    0.99    0.21
  -1 -13  -8    0.83    0.18
   1 -13   8    0.67    0.16
   1  13   9    0.82    0.20
  -1  13  -9    0.31    0.17
   1 -13   9    0.49    0.15
  -1 -13  -9    0.94    0.20
   1  13  10   -0.12    0.14
  -1  13 -10    0.33    0.14
   1 -13  10    0.23    0.12
  -1 -13 -10    0.10    0.11
   1  13  11    1.06    0.27
  -1  13 -11    0.85    0.22
  -1 -13 -11    1.03    0.20
   1 -13  11    0.84    0.21
   1  13  12    0.07    0.16
  -1  13 -12    0.10    0.16
  -1 -13 -12    0.13    0.13
   1 -13  12    0.10    0.14
  -1  13 -13    0.46    0.21
   1  13  13    0.26    0.20
  -1 -13 -13    0.29    0.16
   1 -13  13    0.50    0.17
   1  13  14    0.21    0.20
  -1  13 -14    0.23    0.18
   1 -13  14    0.26    0.14
  -1 -13 -14    0.31    0.17
   1  14 -14    0.55    0.23
  -1 -14  14    0.60    0.20
   1  14 -13    1.43    0.29
  -1  14  13    1.31    0.29
   1 -14 -13    1.27    0.27
  -1 -14  13    1.48    0.26
  -1  14  12   -0.35    0.13
   1  14 -12   -0.16    0.13
  -1 -14  12    0.10    0.13
   1 -14 -12   -0.15    0.09
   1  14 -11    0.16    0.13
  -1  14  11    0.35    0.20
  -1 -14  11    0.17    0.13
   1 -14 -11   -0.03    0.10
  -1  14  10   -0.24    0.13
   1  14 -10   -0.13    0.12
   1 -14 -10    0.16    0.12
  -1 -14  10   -0.03    0.11
  -1  14   9    0.06    0.15
  -1 -14   9    0.19    0.13
   1 -14  -9    0.06    0.11
  -1  14   8    0.32    0.19
  -1 -14   8    0.28    0.14
   1 -14  -8    0.33    0.14
   1  14  -7    1.44    0.21
  -1  14   7    1.21    0.24
  -1 -14   7    1.42    0.24
   1 -14  -7    1.34    0.20
   1  14  -6    0.28    0.13
  -1  14   6    0.17    0.14
   1 -14  -6    0.35    0.13
  -1 -14   6    0.36    0.15
   1  14  -5    0.05    0.11
  -1  14   5   -0.01    0.13
  -1 -14   5    0.06    0.12
   1 -14  -5    0.09    0.10
   1  14  -4    0.89    0.19
  -1  14   4    0.73    0.20
   1 -14  -4    0.90    0.17
  -1 -14   4    0.74    0.17
  -1  14   3   13.70    0.61
   1  14  -3   13.31    0.55
  -1 -14   3   13.86    0.54
   1 -14  -3   14.58    0.52
   1  14  -2    1.74    0.26
  -1  14   2    1.34    0.23
   1 -14  -2    1.57    0.22
  -1 -14   2    1.69    0.23
  -1  14   1    0.45    0.16
   1  14  -1    0.49    0.17
  -1 -14   1    0.52    0.15
   1 -14  -1    0.54    0.15
   1  14   0    0.14    0.12
  -1  14   0    0.16    0.13
   1 -14   0    0.32    0.13
  -1 -14   0    0.29    0.12
  -1  14  -1    0.31    0.15
   1  14   1    0.15    0.14
   1 -14   1    0.28    0.13
  -1 -14  -1    0.29    0.12
  -1  14  -2    7.67    0.42
   1  14   2    7.41    0.44
   1 -14   2    8.50    0.41
  -1 -14  -2    7.64    0.40
  -1  14  -3    3.13    0.27
   1  14   3    2.77    0.32
   1 -14   3    3.02    0.30
  -1 -14  -3    3.07    0.26
   1  14   4    1.79    0.27
  -1  14  -4    1.40    0.22
   1 -14   4    1.48    0.21
  -1 -14  -4    1.42    0.21
   1 -14   4    1.46    0.18
   1  14   5    0.50    0.17
  -1  14  -5    0.55    0.15
   1 -14   5    0.73    0.15
  -1 -14  -5    0.75    0.17
   1 -14   5    0.56    0.16
   1  14   6    2.73    0.33
  -1  14  -6    3.28    0.28
   1 -14   6    3.42    0.25
  -1 -14  -6    3.17    0.27
   1 -14   6    3.30    0.29
   1  14   7    1.66    0.27
  -1 -14  -7    1.59    0.22
   1 -14   7    2.06    0.27
   1 -14   7    1.85    0.22
   1  14   8    1.33    0.29
  -1  14  -8    1.05    0.22
  -1 -14  -8    1.11    0.21
   1 -14   8    1.07    0.19
  -1  14  -9    0.83    0.21
   1  14   9    1.00    0.25
  -1 -14  -9    1.29    0.22
   1 -14   9    1.14    0.20
   1  14  10    5.45    0.43
  -1  14 -10    5.35    0.42
  -1 -14 -10    4.93    0.36
   1 -14  10    4.99    0.35
  -1  14 -11    0.60    0.20
   1  14  11    0.99    0.26
   1 -14  11    0.89    0.19
  -1 -14 -11    1.04    0.21
  -1  14 -12    2.59    0.37
   1  14  12    3.15    0.42
  -1 -14 -12    2.79    0.33
   1 -14  12    2.39    0.30
   1  14  13    3.55    0.43
  -1  14 -13    2.72    0.38
  -1 -14 -13    2.82    0.33
   1 -14  13    3.15    0.35
   1  15 -12    0.09    0.19
  -1  15  12    0.06    0.17
  -1  15  11    0.77    0.24
   1  15 -11    0.33    0.17
   1 -15 -11    0.52    0.18
   1  15 -10    0.05    0.15
  -1  15  10    0.14    0.17
   1 -15 -10   -0.06    0.12
  -1  15   9    1.53    0.28
   1 -15  -9    1.32    0.21
  -1  15   8    0.03    0.14
   1 -15  -8    0.10    0.12
  -1 -15   8    0.21    0.14
  -1  15   7    0.08    0.14
   1 -15  -7    0.02    0.12
  -1 -15   7   -0.18    0.11
   1  15  -6    4.62    0.34
  -1  15   6    4.37    0.39
  -1 -15   6    4.22    0.35
   1 -15  -6    4.54    0.32
   1  15  -5   -0.04    0.12
  -1  15   5    0.34    0.18
   1 -15  -5    0.08    0.10
  -1 -15   5    0.13    0.13
   1  15  -4    8.18    0.45
  -1  15   4    7.40    0.47
   1 -15  -4    8.28    0.40
  -1 -15   4    8.34    0.45
   1  15  -3    0.05    0.12
  -1  15   3    0.17    0.13
   1 -15  -3   -0.07    0.08
  -1 -15   3    0.02    0.11
   1  15  -2    1.36    0.25
  -1  15   2    1.37    0.25
  -1 -15   2    1.73    0.24
   1 -15  -2    1.18    0.20
   1  15  -1    1.80    0.27
  -1  15   1    1.84    0.26
  -1 -15   1    1.85    0.24
   1 -15  -1    1.64    0.22
  -1  15   0    0.35    0.15
   1  15   0    0.58    0.19
  -1 -15   0    0.67    0.17
   1 -15   0    0.25    0.14
   1  15   1    0.59    0.19
  -1  15  -1    0.67    0.19
  -1 -15  -1    0.87    0.18
   1 -15   1    0.76    0.17
   1  15   2    0.03    0.12
  -1  15  -2    0.00    0.12
  -1 -15  -2    0.15    0.12
   1 -15   2    0.05    0.11
  -1  15  -3    0.25    0.14
   1  15   3    0.37    0.17
   1 -15   3    0.33    0.13
  -1 -15  -3    0.16    0.13
  -1  15  -4    0.99    0.20
   1  15   4    0.59    0.20
   1 -15   4    1.05    0.21
  -1 -15  -4    1.23    0.21
   1  15   5    2.73    0.35
  -1  15  -5    3.06    0.31
   1 -15   5    2.79    0.31
  -1 -15  -5    4.01    0.31
   1  15   6    0.30    0.18
  -1 -15  -6    0.46    0.16
   1 -15   6    0.60    0.19
   1  15   7    0.30    0.17
  -1 -15  -7    0.09    0.13
   1 -15   7    0.05    0.14
   1  15   8    1.84    0.30
  -1  15  -8    1.30    0.25
  -1 -15  -8    1.63    0.25
   1  15   9    0.22    0.17
  -1  15  -9    0.41    0.18
  -1 -15  -9    0.55    0.18
   1 -15   9    0.43    0.20
  -1  15 -10   -0.04    0.16
   1  15  10    0.12    0.15
   1 -15  10   -0.05    0.12
  -1 -15 -10    0.00    0.10
   1  15  11    0.67    0.26
  -1  15 -11    0.23    0.17
  -1 -15 -11    0.75    0.20
   1 -15  11    0.52    0.18
   1  15  12    0.83    0.24
  -1  15 -12    0.26    0.20
   1 -15  12    0.40    0.18
  -1  16  11    1.32    0.31
   1  16 -11    1.07    0.26
   1  16 -10   -0.12    0.16
  -1  16  10   -0.01    0.19
   1 -16 -10    0.04    0.13
  -1  16   9    0.13    0.18
   1  16  -9    0.11    0.13
   1 -16  -9    0.04    0.13
  -1  16   8    0.96    0.27
  -1 -16   8    1.22    0.25
   1 -16  -8    1.12    0.21
  -1  16   7    1.01    0.27
   1 -16  -7    1.06    0.20
  -1 -16   7    0.98    0.23
   1  16  -6    1.73    0.27
  -1  16   6    1.81    0.33
  -1 -16   6    1.86    0.27
   1 -16  -6    1.86    0.25
  -1  16   5    0.17    0.16
   1  16  -5    0.12    0.14
  -1 -16   5    0.08    0.13
   1 -16  -5    0.10    0.12
   1  16  -4   -0.09    0.10
  -1  16   4   -0.11    0.12
  -1 -16   4    0.21    0.14
   1 -16  -4    0.02    0.11
  -1  16   3    0.20    0.15
   1  16  -3    0.26    0.15
  -1 -16   3    0.57    0.19
   1 -16  -3    0.32    0.15
   1  16  -2    1.01    0.22
  -1  16   2    1.15    0.24
  -1 -16   2    1.44    0.24
   1 -16  -2    1.35    0.23
  -1  16   1    0.01    0.12
   1  16  -1    0.10    0.14
  -1 -16   1    0.14    0.14
   1 -16  -1    0.28    0.15
   1  16   0   -0.01    0.12
  -1  16   0   -0.11    0.11
  -1 -16   0   -0.04    0.11
   1 -16   0    0.12    0.13
  -1  16  -1    0.98    0.23
   1  16   1    0.94    0.24
   1 -16   1    0.90    0.20
  -1 -16  -1    1.26    0.22
   1  16   2    0.67    0.20
  -1  16  -2    0.47    0.17
   1 -16   2    0.59    0.17
  -1 -16  -2    0.60    0.17
  -1  16  -3    0.46    0.18
   1  16   3    0.81    0.23
  -1 -16  -3    0.59    0.18
   1 -16   3    0.89    0.19
   1  16   4    3.29    0.39
  -1  16  -4    4.50    0.36
  -1 -16  -4    3.77    0.31
   1 -16   4    4.20    0.33
   1  16   5    1.09    0.27
  -1  16  -5    1.14    0.23
  -1 -16  -5    1.08    0.21
   1 -16   5    0.86    0.21
   1  16   6    7.53    0.53
  -1 -16  -6    8.04    0.44
   1 -16   6    7.81    0.46
   1  16   7    1.19    0.28
  -1 -16  -7    1.55    0.25
  -1  16  -8    0.77    0.24
   1  16   8    1.24    0.30
  -1 -16  -8    0.68    0.20
  -1  16  -9    0.26    0.16
   1  16   9    0.32    0.20
  -1 -16  -9    0.16    0.13
   1  16  10    1.56    0.33
  -1  16 -10    1.54    0.31
  -1 -16 -10    1.96    0.29
   1  17  -9    0.13    0.16
  -1  17   9    0.21    0.19
  -1  17   8    0.59    0.24
  -1 -17   8    0.33    0.19
   1 -17  -8    0.58    0.18
  -1  17   7    0.31    0.20
  -1 -17   7    0.29    0.17
   1 -17  -7    0.17    0.14
  -1  17   6    0.63    0.22
   1 -17  -6    0.97    0.21
  -1 -17   6    0.75    0.21
   1  17  -5    0.92    0.23
  -1  17   5    0.88    0.25
  -1 -17   5    1.15    0.25
   1 -17  -5    0.81    0.19
  -1  17   4    0.31    0.19
   1  17  -4    0.41    0.18
  -1 -17   4    0.50    0.18
   1 -17  -4    0.59    0.18
  -1  17   3    2.93    0.39
   1  17  -3    2.87    0.35
  -1 -17   3    2.30    0.30
   1 -17  -3    3.18    0.32
  -1  17   2   -0.04    0.13
   1  17  -2    0.23    0.15
  -1 -17   2    0.15    0.15
   1 -17  -2    0.14    0.13
  -1  17   1    1.36    0.27
   1  17  -1    0.93    0.24
  -1 -17   1    1.49    0.25
   1 -17  -1    1.80    0.25
  -1  17   0   -0.10    0.11
   1  17   0    0.01    0.16
  -1 -17   0   -0.03    0.11
   1 -17   0   -0.04    0.13
   1  17   1    1.29    0.26
  -1  17  -1    1.38    0.27
   1 -17   1    1.44    0.24
  -1 -17  -1    1.12    0.23
  -1  17  -2    0.32    0.18
   1  17   2    0.53    0.21
  -1 -17  -2    0.46    0.16
   1 -17   2    0.37    0.15
  -1  17  -3    0.28    0.17
   1  17   3    0.70    0.22
  -1 -17  -3    0.25    0.14
   1 -17   3    0.44    0.17
   1  17   4    2.79    0.37
  -1  17  -4    3.23    0.36
  -1 -17  -4    2.75    0.32
   1 -17   4    3.39    0.35
   1  17   5    0.06    0.17
   1 -17   5   -0.21    0.10
  -1 -17  -5   -0.05    0.13
   1  17   6    0.64    0.23
   1 -17   6    0.59    0.20
  -1 -17  -6    0.35    0.17
   1  17   7    5.54    0.49
  -1  17  -7    5.40    0.42
  -1 -17  -7    5.34    0.40
  -1  17  -8    3.58    0.39
   1  17   8    2.50    0.38
  -1 -17  -8    3.30    0.36
  -1  18   7    1.70    0.34
  -1 -18   7    1.92    0.32
  -1  18   6    7.12    0.55
   1 -18  -6    5.40    0.40
  -1 -18   6    6.11    0.44
  -1  18   5    0.03    0.15
   1  18  -5    0.06    0.16
   1 -18  -5   -0.10    0.13
  -1 -18   5    0.04    0.15
   1  18  -4    0.01    0.14
  -1  18   4   -0.10    0.13
   1 -18  -4    0.13    0.14
  -1 -18   4    0.26    0.16
  -1  18   3   -0.16    0.16
   1  18  -3   -0.02    0.16
   1 -18  -3    0.16    0.15
  -1 -18   3   -0.01    0.11
   1  18  -2    0.02    0.16
   1 -18  -2   -0.10    0.12
  -1 -18   2   -0.10    0.14
   1  18  -1    0.94    0.26
  -1  18   1    0.79    0.24
   1 -18  -1    0.98    0.21
  -1 -18   1    0.73    0.20
  -1  18   0    0.11    0.16
   1  18   0    0.14    0.18
  -1 -18   0    0.32    0.18
   1 -18   0    0.35    0.15
  -1  18  -1    0.87    0.24
   1  18   1    0.62    0.24
   1 -18   1    1.07    0.24
  -1 -18  -1    0.94    0.23
  -1  18  -2    2.27    0.35
   1  18   2    2.29    0.35
   1 -18   2    2.32    0.31
  -1 -18  -2    3.04    0.36
  -1  18  -3    0.88    0.23
   1  18   3    0.54    0.21
   1 -18   3    0.43    0.17
  -1 -18  -3    0.90    0.22
  -1  18  -4    0.02    0.14
   1  18   4   -0.06    0.13
   1 -18   4    0.14    0.17
  -1 -18  -4   -0.11    0.11
   1  18   5    0.86    0.26
   1 -18   5    0.92    0.22
  -1 -18  -5    0.89    0.23
   1  18   6    0.02    0.21
  -1 -18  -6    0.28    0.17
   1 -18   6    0.55    0.21
   1  19  -3    2.05    0.34
  -1  19   3    2.07    0.35
  -1 -19   3    2.13    0.33
   1 -19  -3    2.13    0.31
  -1  19   2    1.31    0.29
   1  19  -2    1.08    0.28
   1 -19  -2    0.71    0.21
  -1 -19   2    0.85    0.24
   1  19  -1    0.47    0.21
  -1  19   1    0.26    0.18
   1 -19  -1    0.12    0.16
  -1 -19   1    0.19    0.17
  -1  19   0    2.04    0.35
   1  19   0    2.13    0.35
   1 -19   0    1.87    0.29
  -1 -19   0    2.34    0.33
  -1  19  -1    0.23    0.20
   1  19   1    0.22    0.19
  -1 -19  -1    0.23    0.18
   1 -19   1    0.28    0.17
  -1  19  -2    0.79    0.23
   1  19   2    0.68    0.26
   1 -19   2    1.34    0.27
  -1 -19  -2    0.97    0.23
   2   0 -20    1.22    0.28
  -2   0  20    0.93    0.23
  -2   0  19    0.05    0.13
   2   0 -19   -0.28    0.12
   2   0 -18    0.44    0.20
  -2   0  18    0.05    0.13
  -2   0  17   -0.06    0.11
   2   0 -17   -0.18    0.10
  -2   0  16    3.10    0.31
   2   0 -16    3.58    0.35
   2   0 -15    0.05    0.11
  -2   0  15   -0.01    0.09
   2   0 -14    5.83    0.34
  -2   0  14    5.39    0.32
   2   0 -13    0.00    0.09
  -2   0  13   -0.05    0.07
  -2   0  12    3.99    0.25
   2   0 -12    3.34    0.25
  -2   0  12    3.44    0.15
  -2   0  11   -0.04    0.06
   2   0 -11   -0.06    0.06
  -2   0  11    0.10    0.05
   2   0 -10    1.04    0.14
  -2   0  10    1.28    0.09
  -2   0  10    1.22    0.14
  -2   0   9   -0.05    0.04
   2   0  -9   -0.02    0.05
  -2   0   9    0.00    0.03
  -2   0   8  117.92    1.72
  -2   0   8  116.12    1.79
   2   0  -8  117.73    1.78
  -2   0   7    0.01    0.04
  -2   0   7    0.03    0.03
   2   0  -7    0.02    0.04
   2   0  -6    0.61    0.08
  -2   0   6    0.59    0.08
  -2   0   6    0.60    0.07
   2   0  -5    0.00    0.03
  -2   0   5    0.21    0.05
  -2   0   5    0.01    0.02
   2   0  -4   12.17    0.25
  -2   0   4   12.07    0.25
  -2   0   4   12.12    0.27
   2   0  -3   -0.16    0.02
  -2   0   3   -0.06    0.03
   2   0  -3   -0.13    0.02
  -2   0   3   -0.11    0.03
  -2   0   2   94.40    1.52
  -2   0   2   97.54    1.43
   2   0  -2   97.93    1.35
  -2   0   2   96.60    1.34
   2   0  -1    0.02    0.02
   2   0  -1    0.03    0.02
  -2   0   1    0.00    0.01
  -2   0   1    0.00    0.02
   2   0  -1    0.01    0.01
  -2   0   1    0.02    0.01
   2   0   0   22.58    0.37
  -2   0   0   23.33    0.36
  -2   0   0   22.61    0.38
   2   0   1   -0.05    0.02
  -2   0  -1    0.00    0.03
  -2   0  -1   -0.06    0.02
   2   0   1   -0.07    0.02
  -2   0  -2   82.87    1.20
   2   0   2   84.38    1.20
  -2   0  -2   83.52    1.18
   2   0   2   81.66    1.21
   2   0   3    0.01    0.02
   2   0   3    0.02    0.03
   2   0   3    0.03    0.02
  -2   0  -3    0.00    0.04
   2   0   4    0.49    0.05
   2   0   4    0.49    0.07
   2   0   4    0.45    0.05
  -2   0  -4    0.47    0.08
   2   0   5    0.00    0.03
  -2   0  -5   -0.05    0.04
  -2   0  -6    0.19    0.07
   2   0   6    0.04    0.03
   2   0   6   -0.02    0.04
  -2   0  -7    0.00    0.06
   2   0   7   -0.04    0.02
   2   0   7   -0.02    0.05
   2   0   8   13.86    0.27
  -2   0  -8   14.00    0.43
   2   0   8   12.94    0.39
  -2   0  -9   -0.05    0.06
   2   0   9   -0.06    0.05
   2   0   9   -0.02    0.03
   2   0  10    6.88    0.31
  -2   0 -10    5.30    0.30
  -2   0 -11    0.02    0.09
   2   0  11    0.00    0.07
  -2   0 -12   10.82    0.46
   2   0  12   10.27    0.42
   2   0  13    0.01    0.09
  -2   0 -13    0.12    0.12
  -2   0 -14    1.10    0.21
   2   0  14    0.95    0.18
   2   0  15    0.11    0.11
  -2   0 -15    0.15    0.16
   2   0  16    0.25    0.15
  -2   0 -16    0.35    0.19
  -2   0 -17   -0.05    0.16
   2   0  17    0.05    0.13
   2   0  18   -0.18    0.10
  -2   0 -18    0.19    0.19
   2   0  19    0.21    0.17
  -2   0 -19    0.02    0.18
  -2   1  20    0.09    0.15
   2   1 -20    0.21    0.22
   2  -1 -20    0.03    0.19
  -2  -1  20    0.34    0.17
   2   1 -19    2.62    0.36
  -2   1  19    3.36    0.36
  -2  -1  19    3.48    0.37
   2  -1 -19    2.41    0.34
   2   1 -18    4.81    0.38
  -2   1  18    3.84    0.33
  -2  -1  18    4.66    0.38
   2  -1 -18    4.18    0.41
   2   1 -17    0.47    0.18
  -2   1  17    0.20    0.14
   2  -1 -17    0.34    0.16
  -2  -1  17    0.39    0.15
   2   1 -16    2.90    0.33
  -2   1  16    2.90    0.30
  -2  -1  16    3.10    0.32
   2  -1 -16    2.80    0.30
  -2   1  15    0.96    0.18
   2   1 -15    0.69    0.18
   2  -1 -15    0.71    0.18
  -2  -1  15    0.64    0.16
   2   1 -14   -0.10    0.10
  -2   1  14   -0.06    0.07
   2  -1 -14    0.20    0.12
  -2  -1  14   -0.03    0.09
  -2   1  13    0.64    0.14
   2   1 -13    0.96    0.18
   2  -1 -13    0.94    0.17
  -2  -1  13    1.06    0.17
  -2   1  12    5.87    0.29
   2   1 -12    6.17    0.31
  -2   1  12    6.40    0.23
   2  -1 -12    6.49    0.32
  -2  -1  12    5.70    0.30
   2   1 -11   11.13    0.40
  -2   1  11   11.83    0.32
  -2   1  11   11.73    0.40
   2  -1 -11   11.00    0.40
  -2  -1  11   11.94    0.41
  -2  -1  11   11.35    0.27
  -2   1  10    6.24    0.27
   2   1 -10    5.63    0.27
  -2   1  10    6.06    0.21
   2  -1 -10    5.91    0.27
  -2  -1  10    6.01    0.27
  -2  -1  10    5.98    0.18
  -2   1   9   17.69    0.46
  -2   1   9   16.90    0.39
   2   1  -9   17.43    0.46
  -2  -1   9   17.51    0.34
   2  -1  -9   17.23    0.45
  -2  -1   9   16.90    0.45
  -2   1   8    9.93    0.27
  -2   1   8    9.84    0.31
   2   1  -8   10.28    0.32
  -2  -1   8    9.64    0.23
  -2  -1   8    9.50    0.30
   2  -1  -8    9.48    0.30
  -2   1   7   18.93    0.40
   2   1  -7   19.16    0.43
  -2   1   7   19.02    0.43
  -2  -1   7   18.62    0.43
   2  -1  -7   19.39    0.42
  -2  -1   7   18.14    0.35
  -2   1   6   57.33    0.93
   2   1  -6   58.10    0.94
  -2   1   6   57.85    0.95
  -2  -1   6   57.09    0.94
   2  -1  -6   59.57    0.93
  -2  -1   6   58.65    0.88
  -2   1   5    0.25    0.05
   2   1  -5    0.23    0.05
  -2   1   5    0.22    0.05
   2  -1  -5    0.22    0.05
  -2  -1   5    0.31    0.06
   2   1  -4    0.02    0.03
  -2   1   4   -0.03    0.03
  -2   1   4    0.02    0.03
   2  -1  -4   -0.01    0.03
  -2  -1   4    0.01    0.03
  -2  -1   4    0.03    0.03
  -2   1   3  132.20    2.05
  -2   1   3  132.58    2.02
  -2  -1   3  133.21    2.12
  -2  -1   3  132.74    2.00
  -2  -1   3  134.07    1.97
   2  -1  -3  131.26    1.98
  -2   1   2   61.11    0.92
  -2   1   2   63.10    0.86
   2   1  -2   62.26    0.89
  -2  -1   2   61.96    0.87
  -2  -1   2   62.76    0.91
   2  -1  -2   61.60    0.85
   2  -1  -2   60.47    0.90
  -2  -1   2   62.54    0.88
   2   1  -1   18.56    0.28
   2   1  -1   18.44    0.29
   2   1  -1   19.00    0.30
  -2   1   1   18.14    0.32
  -2   1   1   18.76    0.26
  -2  -1   1   18.90    0.33
   2  -1  -1   17.93    0.31
  -2  -1   1   18.51    0.30
   2   1   0   30.02    0.43
  -2   1   0   30.20    0.47
  -2   1   0   30.07    0.44
  -2  -1   0   30.12    0.48
   2  -1   0   29.47    0.47
  -2  -1   0   29.36    0.43
   2  -1   0   29.64    0.44
  -2  -1   0   29.23    0.46
  -2   1  -1   72.29    1.04
   2   1   1   72.77    1.07
   2   1   1   73.29    1.09
  -2   1  -1   73.44    1.10
  -2  -1  -1   75.12    1.02
   2  -1   1   72.60    1.06
   2  -1   1   72.62    1.68
  -2  -1  -1   72.73    1.05
   2   1   2    8.46    0.19
  -2   1  -2    8.09    0.16
   2   1   2    8.37    0.18
  -2   1  -2    7.95    0.20
  -2  -1  -2    8.38    0.21
   2  -1   2    8.25    0.16
   2  -1   2    8.44    0.21
  -2   1  -3    1.39    0.05
  -2   1  -3    1.38    0.10
   2   1   3    1.40    0.08
   2   1   3    1.34    0.08
   2  -1   3    1.31    0.05
  -2  -1  -3    1.52    0.10
   2  -1   3    1.38    0.09
   2   1   4    6.99    0.18
   2   1   4    6.72    0.20
  -2   1  -4    6.93    0.23
  -2  -1  -4    6.74    0.23
   2  -1   4    6.77    0.21
   2  -1   4    6.67    0.13
   2  -1   4    6.89    0.13
   2   1   5    2.26    0.12
  -2   1  -5    2.41    0.14
   2   1   5    2.28    0.11
   2  -1   5    2.36    0.06
   2  -1   5    2.45    0.14
  -2  -1  -5    2.33    0.15
   2  -1   5    2.34    0.06
  -2   1  -6    8.25    0.29
   2   1   6    8.16    0.26
   2   1   6    8.87    0.23
  -2  -1  -6    8.42    0.29
   2  -1   6    8.66    0.15
   2  -1   6    8.86    0.28
  -2   1  -7    5.61    0.25
   2   1   7    5.43    0.23
   2   1   7    5.86    0.18
  -2  -1  -7    5.73    0.26
   2  -1   7    5.72    0.24
   2   1   8    0.30    0.08
   2   1   8    0.24    0.06
  -2   1  -8    0.21    0.09
   2  -1   8    0.18    0.07
  -2  -1  -8    0.18    0.09
   2   1   9    7.60    0.30
   2   1   9    7.46    0.22
  -2   1  -9    7.18    0.33
  -2  -1  -9    7.57    0.33
   2  -1   9    8.27    0.33
  -2   1 -10   20.39    0.60
   2   1  10   20.79    0.56
   2   1  10   20.92    0.43
  -2  -1 -10   21.59    0.61
   2  -1  10   21.12    0.58
  -2   1 -11   18.39    0.59
   2   1  11   18.63    0.54
   2  -1  11   18.05    0.55
  -2  -1 -11   18.73    0.59
   2   1  12   23.03    0.64
  -2   1 -12   22.98    0.70
  -2  -1 -12   22.36    0.69
   2  -1  12   22.62    0.65
  -2   1 -13    1.39    0.23
   2   1  13    1.32    0.20
   2  -1  13    1.31    0.20
  -2  -1 -13    0.85    0.20
   2   1  14    0.00    0.08
  -2   1 -14    0.05    0.14
   2  -1  14   -0.11    0.08
  -2  -1 -14   -0.19    0.12
   2   1  15    3.61    0.30
  -2   1 -15    4.26    0.41
  -2  -1 -15    2.94    0.34
   2  -1  15    3.28    0.29
   2   1  16    0.19    0.13
  -2   1 -16    0.08    0.16
  -2  -1 -16    0.09    0.15
   2  -1  16    0.06    0.11
  -2   1 -17    0.19    0.19
   2   1  17    0.34    0.17
  -2  -1 -17    0.43    0.21
   2  -1  17    0.27    0.17
  -2   1 -18   -0.13    0.15
   2   1  18    0.19    0.14
   2  -1  18    0.10    0.14
  -2  -1 -18   -0.02    0.15
  -2   1 -19    0.20    0.19
  -2  -1 -19    0.05    0.18
  -2   2  20    0.16    0.16
   2   2 -20    0.07    0.17
  -2  -2  20    0.04    0.13
   2  -2 -20    0.05    0.15
  -2   2  19    0.05    0.13
   2   2 -19   -0.10    0.13
  -2  -2  19    0.38    0.18
   2  -2 -19   -0.07    0.14
   2   2 -18    1.82    0.29
  -2   2  18    1.28    0.23
   2  -2 -18    1.36    0.26
  -2  -2  18    1.60    0.26
   2   2 -17    4.52    0.36
  -2   2  17    4.92    0.34
   2  -2 -17    5.16    0.38
  -2  -2  17    3.83    0.34
   2   2 -16    0.36    0.17
  -2   2  16    0.29    0.14
   2  -2 -16    0.38    0.17
  -2  -2  16   -0.02    0.10
   2   2 -15    4.21    0.32
  -2   2  15    3.24    0.27
  -2  -2  15    3.96    0.30
   2  -2 -15    4.15    0.31
   2   2 -14    0.46    0.14
  -2   2  14    0.54    0.13
  -2  -2  14    0.41    0.13
   2  -2 -14    0.40    0.14
  -2   2  13   28.49    0.73
  -2   2  13   28.02    0.61
   2   2 -13   29.83    0.77
   2  -2 -13   29.42    0.75
  -2  -2  13   28.30    0.74
   2   2 -12    2.27    0.23
  -2   2  12    2.21    0.19
  -2   2  12    2.68    0.17
   2  -2 -12    2.56    0.21
  -2  -2  12    2.40    0.20
   2   2 -11    8.19    0.35
  -2   2  11    8.22    0.28
  -2   2  11    8.28    0.33
  -2  -2  11    8.31    0.20
   2  -2 -11    8.00    0.34
  -2  -2  11    8.84    0.35
  -2   2  10   11.05    0.37
  -2   2  10   11.12    0.32
   2   2 -10   10.70    0.38
  -2  -2  10   10.73    0.24
   2  -2 -10   10.93    0.37
  -2  -2  10   10.88    0.38
   2   2  -9    3.78    0.21
  -2   2   9    4.02    0.21
  -2   2   9    3.64    0.17
   2  -2  -9    3.43    0.20
  -2  -2   9    3.25    0.20
  -2  -2   9    3.74    0.12
  -2   2   8   26.15    0.56
   2   2  -8   26.26    0.58
  -2   2   8   26.45    0.54
  -2  -2   8   26.18    0.57
   2  -2  -8   25.26    0.55
  -2  -2   8   26.17    0.45
   2   2  -7   35.83    0.68
  -2   2   7   34.98    0.67
  -2   2   7   35.71    0.66
  -2  -2   7   34.74    0.57
   2  -2  -7   35.28    0.65
  -2  -2   7   34.74    0.67
  -2   2   6    0.19    0.05
   2   2  -6    0.14    0.05
  -2   2   6    0.26    0.06
   2  -2  -6    0.20    0.06
  -2  -2   6    0.17    0.04
  -2  -2   6    0.17    0.05
   2   2  -5   94.78    1.42
  -2   2   5   96.34    1.45
  -2   2   5   97.30    1.42
   2  -2  -5   93.49    1.37
  -2  -2   5   96.81    1.38
  -2  -2   5   94.72    1.41
  -2   2   4   20.15    0.39
  -2   2   4   20.90    0.41
   2  -2  -4   20.60    0.36
  -2  -2   4   19.97    0.36
  -2  -2   4   19.68    0.38
  -2  -2   4   19.79    0.38
  -2   2   3   18.98    0.36
  -2   2   3   18.90    0.38
  -2  -2   3   18.53    0.34
   2  -2  -3   18.84    0.31
  -2  -2   3   19.30    0.36
  -2  -2   3   19.20    0.35
  -2   2   2  124.84    1.78
   2   2  -2  119.26    1.82
  -2   2   2  126.79    1.74
  -2  -2   2  124.55    1.89
   2  -2  -2  124.03    1.74
  -2  -2   2  122.64    1.70
   2  -2  -2  122.63    1.85
  -2  -2   2  124.52    1.76
   2   2  -1    8.95    0.15
   2   2  -1    8.91    0.20
  -2   2   1    8.77    0.21
  -2   2   1    8.51    0.15
  -2  -2   1    8.88    0.15
   2  -2  -1    8.67    0.15
  -2  -2   1    8.72    0.19
   2  -2  -1    8.69    0.20
   2   2   0   51.82    0.71
   2   2   0   48.91    0.79
  -2   2   0   53.75    0.73
  -2   2   0   49.23    0.77
  -2  -2   0   51.08    0.69
   2  -2   0   51.13    0.72
   2  -2   0   50.46    0.77
  -2  -2   0   51.93    0.76
  -2   2  -1   80.87    1.14
  -2   2  -1   81.39    1.15
   2   2   1   80.23    1.19
   2   2   1   79.48    1.16
  -2  -2  -1   80.58    1.11
   2  -2   1   80.09    1.17
  -2  -2  -1   76.73    1.15
  -2   2  -2  112.15    1.62
  -2   2  -2  113.95    1.60
   2   2   2  111.30    1.66
   2   2   2  113.21    1.64
   2  -2   2  110.65    1.62
   2  -2   2  114.00    1.63
  -2  -2  -2  112.98    1.60
  -2   2  -3    3.37    0.08
   2   2   3    3.29    0.11
   2   2   3    3.47    0.14
  -2   2  -3    3.30    0.14
  -2  -2  -3    3.52    0.15
   2  -2   3    3.53    0.15
   2  -2   3    3.54    0.09
  -2   2  -4   18.42    0.42
   2   2   4   19.27    0.40
   2   2   4   19.09    0.37
  -2   2  -4   19.20    0.28
   2  -2   4   18.74    0.28
   2  -2   4   19.15    0.42
  -2  -2  -4   19.21    0.43
   2   2   5   46.17    0.78
   2   2   5   46.30    0.77
  -2   2  -5   45.12    0.82
   2  -2   5   46.35    0.82
  -2  -2  -5   44.92    0.82
   2   2   6   24.57    0.51
  -2   2  -6   25.56    0.57
   2   2   6   25.05    0.50
  -2  -2  -6   25.25    0.57
   2  -2   6   25.47    0.55
   2   2   7    0.36    0.07
  -2   2  -7    0.56    0.11
   2   2   7    0.43    0.08
   2  -2   7    0.39    0.09
  -2  -2  -7    0.42    0.10
   2   2   8   25.80    0.53
   2   2   8   26.45    0.58
  -2   2  -8   25.15    0.63
   2  -2   8   25.71    0.61
  -2  -2  -8   25.31    0.63
  -2   2  -9    3.99    0.26
   2   2   9    3.35    0.17
   2   2   9    3.57    0.21
   2  -2   9    3.87    0.23
  -2  -2  -9    4.10    0.26
   2   2  10    9.13    0.29
   2   2  10    9.60    0.35
  -2   2 -10    9.53    0.40
   2  -2  10    9.49    0.37
  -2  -2 -10    9.64    0.40
   2   2  11    1.53    0.18
  -2   2 -11    1.40    0.20
   2   2  11    1.36    0.13
  -2  -2 -11    1.34    0.20
   2  -2  11    1.47    0.19
  -2   2 -12    8.27    0.41
   2   2  12    8.63    0.36
   2  -2  12    8.36    0.38
  -2  -2 -12    8.08    0.41
   2   2  13   15.84    0.53
  -2   2 -13   15.57    0.59
  -2  -2 -13   16.66    0.60
   2  -2  13   16.02    0.56
  -2   2 -14    0.24    0.15
   2   2  14    0.34    0.12
  -2  -2 -14    0.50    0.18
   2  -2  14    0.37    0.14
  -2   2 -15    1.36    0.26
   2   2  15    1.51    0.23
   2  -2  15    1.45    0.24
  -2  -2 -15    1.18    0.25
   2   2  16    0.75    0.19
  -2   2 -16    1.07    0.24
  -2  -2 -16    1.19    0.26
   2  -2  16    0.80    0.21
   2   2  17    0.76    0.20
  -2   2 -17    0.68    0.24
   2  -2  17    0.60    0.19
  -2  -2 -17    0.59    0.20
   2   2  18    2.14    0.29
  -2   2 -18    2.43    0.36
  -2  -2 -18    2.04    0.32
   2  -2  18    2.18    0.32
  -2   3  20    1.05    0.24
   2   3 -20    1.25    0.28
   2  -3 -20    1.46    0.28
  -2  -3  20    1.51    0.29
   2   3 -19    1.18    0.27
  -2   3  19    1.43    0.24
   2  -3 -19    1.27    0.26
  -2  -3  19    0.94    0.24
   2   3 -18   -0.05    0.15
  -2   3  18    0.05    0.11
   2  -3 -18   -0.07    0.15
  -2  -3  18    0.11    0.15
   2   3 -17    1.42    0.26
  -2   3  17    1.73    0.24
   2  -3 -17    1.82    0.28
  -2  -3  17    2.13    0.28
   2   3 -16    1.48    0.25
  -2   3  16    1.18    0.21
   2  -3 -16    1.08    0.22
  -2  -3  16    1.00    0.20
  -2   3  15    9.25    0.42
   2   3 -15    8.33    0.43
   2  -3 -15    8.44    0.43
  -2  -3  15    8.61    0.43
   2   3 -14    1.47    0.21
  -2   3  14    1.01    0.17
  -2  -3  14    1.05    0.18
   2  -3 -14    1.18    0.19
  -2   3  13    9.64    0.34
  -2   3  13    9.84    0.40
   2   3 -13    9.92    0.43
  -2  -3  13   10.21    0.42
   2  -3 -13    8.99    0.39
   2   3 -12    1.39    0.20
  -2   3  12    1.34    0.15
  -2   3  12    1.32    0.17
  -2  -3  12    1.10    0.17
   2  -3 -12    1.31    0.18
  -2   3  11    2.37    0.18
   2   3 -11    2.36    0.09
  -2   3  11    2.49    0.18
   2   3 -11    2.81    0.22
   2  -3 -11    2.35    0.22
  -2  -3  11    2.63    0.20
  -2   3  10    0.61    0.11
  -2   3  10    0.99    0.12
   2   3 -10    0.96    0.14
   2  -3 -10    1.00    0.14
  -2  -3  10    0.88    0.13
  -2   3   9    2.39    0.16
   2   3  -9    2.73    0.18
  -2   3   9    2.58    0.17
  -2  -3   9    2.40    0.17
  -2  -3   9    2.46    0.10
   2  -3  -9    2.49    0.17
  -2   3   8    9.87    0.31
   2   3  -8   10.34    0.34
  -2   3   8   10.43    0.32
   2  -3  -8   10.96    0.32
  -2  -3   8   10.42    0.33
  -2  -3   8   10.59    0.23
   2   3  -7   11.82    0.34
  -2   3   7   11.33    0.32
  -2   3   7   11.03    0.32
  -2  -3   7   11.35    0.33
   2  -3  -7   11.08    0.31
  -2  -3   7   11.49    0.25
  -2   3   6    0.34    0.07
   2   3  -6    0.27    0.06
  -2   3   6    0.42    0.08
  -2  -3   6    0.34    0.06
   2  -3  -6    0.40    0.07
  -2  -3   6    0.24    0.04
  -2   3   5   -0.01    0.03
  -2   3   5    0.03    0.04
  -2  -3   5    0.07    0.04
   2  -3  -5    0.07    0.04
  -2  -3   5   -0.03    0.03
  -2   3   4   16.79    0.35
   2   3  -4   16.49    0.33
  -2   3   4   17.12    0.39
  -2  -3   4   16.47    0.36
  -2  -3   4   16.45    0.34
   2  -3  -4   16.75    0.32
  -2   3   3    5.23    0.18
   2   3  -3    5.11    0.16
  -2  -3   3    4.85    0.14
   2  -3  -3    4.88    0.13
  -2  -3   3    5.36    0.17
   2   3  -2   22.89    0.43
  -2   3   2   22.99    0.45
   2  -3  -2   23.29    0.41
  -2  -3   2   22.99    0.43
  -2  -3   2   23.18    0.37
   2  -3  -2   23.47    0.37
  -2   3   1   90.61    1.35
   2   3  -1   91.78    1.34
   2   3  -1   88.36    1.24
   2  -3  -1   89.82    1.29
   2  -3  -1   88.87    1.29
  -2  -3   1   89.51    1.25
  -2  -3   1   88.90    1.29
   2   3   0   77.53    1.18
  -2   3   0   78.12    1.16
   2  -3   0   76.67    1.13
   2  -3   0   76.07    1.09
  -2  -3   0   75.55    1.12
   2   3   1   17.43    0.26
  -2   3  -1   16.91    0.33
   2   3   1   17.91    0.37
   2  -3   1   16.90    0.35
  -2  -3  -1   17.48    0.26
  -2  -3  -1   17.22    0.35
   2  -3   1   17.20    0.33
   2   3   2  161.88    2.31
  -2   3  -2  159.71    2.22
   2   3   2  158.71    2.33
  -2   3  -2  160.03    2.32
   2  -3   2  161.53    2.25
  -2  -3  -2  153.82    2.22
  -2  -3  -2  158.90    2.23
   2   3   3    0.02    0.04
  -2   3  -3    0.00    0.02
   2   3   3    0.03    0.03
  -2   3  -3   -0.03    0.03
   2  -3   3    0.18    0.04
   2  -3   3    0.19    0.05
  -2  -3  -3    0.04    0.05
   2   3   4    0.05    0.05
  -2   3  -4    0.02    0.02
   2   3   4    0.06    0.03
  -2   3  -4    0.06    0.04
  -2  -3  -4   -0.03    0.04
   2  -3   4    0.09    0.04
   2  -3   4   -0.02    0.02
   2   3   5    0.43    0.06
   2   3   5    0.25    0.07
  -2   3  -5    0.41    0.08
  -2  -3  -5    0.42    0.09
   2  -3   5    0.31    0.07
   2   3   6    0.24    0.07
  -2   3  -6    0.20    0.06
   2   3   6    0.37    0.07
   2  -3   6    0.41    0.08
  -2  -3  -6    0.24    0.08
  -2   3  -7   11.83    0.39
   2   3   7   11.14    0.32
   2   3   7   10.83    0.32
  -2  -3  -7   11.80    0.38
   2  -3   7   11.43    0.37
   2   3   8    2.59    0.17
   2   3   8    3.02    0.18
  -2   3  -8    3.02    0.21
   2  -3   8    2.50    0.19
  -2  -3  -8    3.07    0.21
   2   3   9    0.47    0.09
  -2   3  -9    0.35    0.11
   2   3   9    0.32    0.08
   2  -3   9    0.28    0.10
  -2  -3  -9    0.43    0.12
   2   3  10   16.36    0.47
  -2   3 -10   17.20    0.55
   2   3  10   16.44    0.43
   2  -3  10   17.06    0.52
  -2  -3 -10   15.55    0.52
   2   3  11   11.65    0.36
   2   3  11   11.11    0.40
  -2   3 -11   11.21    0.46
   2  -3  11   11.73    0.44
  -2  -3 -11   10.39    0.44
   2   3  12   15.87    0.51
  -2   3 -12   15.64    0.58
   2  -3  12   15.01    0.53
  -2  -3 -12   15.85    0.57
   2   3  13   10.05    0.42
  -2   3 -13   10.98    0.50
  -2  -3 -13   10.08    0.47
   2  -3  13   10.13    0.45
  -2   3 -14    7.18    0.43
   2   3  14    7.03    0.36
  -2  -3 -14    6.96    0.43
   2  -3  14    8.06    0.43
   2   3  15    3.35    0.28
  -2   3 -15    3.08    0.35
  -2  -3 -15    2.90    0.34
   2  -3  15    3.24    0.33
   2   3  16    0.23    0.14
  -2   3 -16    0.46    0.19
  -2  -3 -16    0.29    0.18
   2  -3  16    0.44    0.16
   2   3  17    1.12    0.22
  -2   3 -17    1.05    0.25
  -2  -3 -17    1.39    0.27
   2  -3  17    1.50    0.25
  -2   3 -18    0.11    0.19
   2   3  18    0.42    0.18
   2  -3  18    0.28    0.18
  -2  -3 -18    0.44    0.20
  -2   4  20   -0.04    0.12
   2   4 -20   -0.27    0.15
  -2  -4  20   -0.03    0.16
   2  -4 -20   -0.09    0.16
  -2   4  19    0.48    0.16
   2   4 -19    0.06    0.19
  -2  -4  19    0.45    0.20
   2  -4 -19    0.44    0.19
  -2   4  18    0.58    0.17
   2   4 -18    0.39    0.19
  -2  -4  18    0.67    0.19
   2  -4 -18    0.43    0.19
  -2   4  17    0.67    0.18
   2   4 -17    0.68    0.20
  -2  -4  17    0.31    0.15
   2  -4 -17    0.57    0.19
   2   4 -16    0.31    0.14
  -2   4  16    0.17    0.12
   2  -4 -16    0.22    0.13
  -2  -4  16    0.26    0.14
   2   4 -15    0.19    0.13
  -2   4  15    0.13    0.10
   2  -4 -15    0.31    0.13
  -2  -4  15    0.00    0.09
  -2   4  14    1.17    0.16
   2   4 -14    1.09    0.21
  -2   4  14    1.00    0.18
  -2  -4  14    1.05    0.18
   2  -4 -14    1.06    0.18
   2   4 -13   -0.03    0.08
  -2   4  13   -0.02    0.07
  -2   4  13   -0.05    0.07
   2  -4 -13    0.01    0.10
  -2  -4  13    0.08    0.11
   2   4 -12    0.98    0.17
  -2   4  12    0.84    0.14
  -2   4  12    0.97    0.15
   2  -4 -12    1.29    0.18
  -2  -4  12    1.28    0.18
  -2   4  11   15.21    0.45
   2   4 -11   14.45    0.49
  -2   4  11   14.82    0.46
   2  -4 -11   15.13    0.46
  -2  -4  11   14.90    0.48
  -2   4  10    1.83    0.18
  -2   4  10    1.76    0.16
   2   4 -10    1.64    0.08
   2   4 -10    1.91    0.20
   2  -4 -10    1.60    0.17
  -2  -4  10    1.82    0.16
   2   4  -9    7.69    0.19
  -2   4   9    7.74    0.30
   2   4  -9    7.56    0.31
  -2   4   9    7.74    0.29
  -2  -4   9    7.70    0.30
   2  -4  -9    7.54    0.29
  -2   4   8   55.08    1.03
   2   4  -8   57.41    1.05
   2   4  -8   57.81    0.88
  -2   4   8   56.30    1.00
  -2  -4   8   57.86    1.02
   2  -4  -8   56.69    0.98
   2   4  -7    0.58    0.06
   2   4  -7    0.60    0.10
  -2   4   7    0.65    0.10
  -2   4   7    0.70    0.11
   2  -4  -7    0.51    0.09
  -2  -4   7    0.66    0.10
   2   4  -6    0.44    0.06
  -2   4   6    0.60    0.10
  -2   4   6    0.42    0.07
   2  -4  -6    0.44    0.07
  -2  -4   6    0.48    0.08
  -2  -4   6    0.37    0.07
  -2   4   5    0.73    0.10
   2   4  -5    0.55    0.06
  -2   4   5    0.47    0.07
  -2  -4   5    0.60    0.07
  -2  -4   5    0.40    0.08
   2  -4  -5    0.55    0.07
   2   4  -4   90.00    1.36
  -2   4   4   92.58    1.45
   2  -4  -4   92.36    1.31
  -2  -4   4   88.80    1.37
  -2  -4   4   89.51    1.33
   2  -4  -4   91.11    1.35
   2   4  -3   13.73    0.31
  -2   4   3   13.70    0.35
   2  -4  -3   13.20    0.30
   2  -4  -3   13.45    0.27
  -2  -4   3   13.48    0.27
  -2  -4   3   13.80    0.33
   2   4  -2   33.67    0.61
  -2   4   2   33.98    0.63
  -2  -4   2   33.20    0.59
   2  -4  -2   33.33    0.54
   2  -4  -2   33.65    0.57
  -2  -4   2   33.57    0.52
   2   4  -1   45.53    0.63
   2   4  -1   44.91    0.77
  -2   4   1   43.63    0.77
   2  -4  -1   44.28    0.68
  -2  -4   1   42.80    0.73
   2  -4  -1   44.14    0.71
  -2  -4   1   44.99    0.63
   2   4   0    8.68    0.25
  -2   4   0    8.81    0.24
   2  -4   0    8.52    0.21
   2  -4   0    8.72    0.23
  -2  -4   0    8.52    0.23
  -2   4  -1  143.15    2.08
   2   4   1  146.76    2.14
  -2  -4  -1  143.20    1.95
   2  -4   1  138.69    2.04
  -2  -4  -1  147.92    1.97
  -2  -4  -1  142.00    2.04
   2  -4   1  145.19    2.01
   2   4   2   94.65    1.34
   2   4   2   97.51    1.51
  -2   4  -2   97.15    1.42
   2  -4   2   94.71    1.41
   2  -4   2   94.40    1.44
  -2  -4  -2   97.39    1.44
  -2  -4  -2   96.92    1.32
  -2   4  -3    5.40    0.20
   2   4   3    5.08    0.20
   2   4   3    5.07    0.14
  -2   4  -3    4.90    0.15
   2  -4   3    4.81    0.19
  -2  -4  -3    5.03    0.19
   2   4   4  118.31    1.70
  -2   4  -4  121.89    1.81
  -2   4  -4  120.10    1.71
   2   4   4  121.25    1.87
   2  -4   4  122.93    1.82
  -2  -4  -4  119.43    1.80
   2   4   5    8.85    0.30
  -2   4  -5    9.13    0.31
   2   4   5    9.76    0.25
  -2   4  -5    9.81    0.19
   2  -4   5    9.33    0.30
  -2  -4  -5    9.47    0.31
   2  -4   5    9.59    0.19
   2   4   6    7.15    0.23
  -2   4  -6    7.10    0.28
   2   4   6    7.60    0.28
   2  -4   6    7.36    0.28
  -2  -4  -6    7.27    0.28
   2   4   7   18.40    0.47
  -2   4  -7   17.93    0.50
   2   4   7   18.65    0.43
  -2  -4  -7   18.36    0.50
   2  -4   7   19.09    0.50
   2   4   8    2.59    0.18
   2   4   8    2.51    0.16
  -2   4  -8    2.18    0.18
   2  -4   8    2.42    0.19
  -2  -4  -8    2.29    0.19
  -2   4  -9    0.17    0.10
   2   4   9    0.22    0.08
   2   4   9    0.23    0.08
  -2  -4  -9    0.20    0.10
   2  -4   9    0.17    0.09
   2   4  10    0.79    0.13
   2   4  10    1.14    0.14
  -2   4 -10    1.15    0.18
   2  -4  10    0.99    0.16
  -2  -4 -10    1.11    0.18
  -2   4 -11    9.21    0.42
   2   4  11    9.67    0.37
   2   4  11   10.29    0.36
  -2  -4 -11    9.79    0.43
   2  -4  11    9.14    0.40
   2   4  12    1.70    0.18
   2   4  12    2.02    0.21
  -2   4 -12    1.62    0.23
  -2  -4 -12    1.93    0.24
   2  -4  12    1.85    0.23
   2   4  13    0.01    0.08
  -2   4 -13    0.02    0.11
   2  -4  13    0.06    0.10
  -2  -4 -13    0.06    0.12
  -2   4 -14    0.59    0.18
   2   4  14    0.31    0.13
  -2  -4 -14    0.69    0.19
   2  -4  14    0.66    0.17
   2   4  15    0.18    0.11
  -2   4 -15   -0.09    0.14
   2  -4  15   -0.07    0.11
  -2  -4 -15    0.19    0.15
   2   4  16    0.28    0.14
  -2   4 -16    0.14    0.17
   2  -4  16    0.28    0.15
  -2  -4 -16    0.36    0.17
  -2   4 -17    1.17    0.28
   2   4  17    1.02    0.22
   2  -4  17    1.31    0.26
  -2  -4 -17    0.92    0.23
  -2   4 -18   -0.04    0.19
   2   4  18    0.31    0.16
  -2  -4 -18   -0.25    0.13
   2  -4  18    0.05    0.15
  -2   5  19    0.37    0.16
   2   5 -19    0.30    0.19
   2  -5 -19    0.15    0.16
  -2  -5  19    0.27    0.17
  -2   5  18    2.51    0.31
   2   5 -18    2.63    0.36
   2  -5 -18    2.89    0.33
  -2  -5  18    2.47    0.32
   2   5 -17    0.29    0.16
  -2   5  17   -0.15    0.11
  -2  -5  17    0.10    0.13
   2  -5 -17    0.09    0.13
   2   5 -16   14.99    0.63
  -2   5  16   14.68    0.57
   2  -5 -16   15.46    0.59
  -2  -5  16   15.32    0.60
   2   5 -15   -0.15    0.12
  -2   5  15    0.08    0.11
   2  -5 -15    0.20    0.12
  -2  -5  15   -0.08    0.09
   2   5 -14    1.19    0.21
  -2   5  14    1.63    0.19
  -2   5  14    1.59    0.21
  -2  -5  14    1.15    0.19
   2  -5 -14    1.44    0.21
  -2   5  13    0.07    0.09
   2   5 -13    0.01    0.08
  -2   5  13    0.01    0.08
  -2  -5  13    0.08    0.09
   2  -5 -13   -0.08    0.07
  -2   5  12    0.28    0.11
   2   5 -12    0.09    0.10
  -2   5  12    0.31    0.10
   2  -5 -12    0.27    0.12
  -2  -5  12    0.07    0.10
  -2   5  11   13.25    0.44
  -2   5  11   13.78    0.44
   2   5 -11   12.99    0.47
  -2  -5  11   13.52    0.45
   2  -5 -11   13.34    0.44
   2   5 -10    3.40    0.13
  -2   5  10    3.36    0.21
  -2   5  10    3.30    0.22
   2   5 -10    3.18    0.23
  -2  -5  10    3.47    0.22
   2  -5 -10    3.66    0.22
  -2   5   9    1.94    0.19
  -2   5   9    2.12    0.16
   2   5  -9    1.98    0.17
   2   5  -9    2.10    0.11
  -2  -5   9    2.08    0.17
   2  -5  -9    1.87    0.15
  -2   5   8    0.36    0.09
   2   5  -8    0.45    0.06
  -2   5   8    0.29    0.09
   2   5  -8    0.40    0.10
   2  -5  -8    0.45    0.09
  -2  -5   8    0.44    0.10
  -2   5   7    2.79    0.16
   2   5  -7    2.67    0.13
  -2   5   7    2.88    0.18
   2  -5  -7    2.79    0.15
  -2  -5   7    2.47    0.17
  -2  -5   7    2.56    0.16
  -2   5   6    8.00    0.30
   2   5  -6    7.81    0.23
   2  -5  -6    8.08    0.25
  -2  -5   6    8.01    0.26
  -2  -5   6    8.22    0.28
   2   5  -5   11.91    0.30
  -2   5   5   11.19    0.35
   2  -5  -5   11.87    0.29
   2  -5  -5   11.34    0.30
  -2  -5   5   11.38    0.30
  -2  -5   5   11.77    0.34
  -2   5   4    3.61    0.19
   2   5  -4    3.65    0.16
   2  -5  -4    3.64    0.15
  -2  -5   4    3.54    0.17
   2  -5  -4    3.41    0.14
  -2  -5   4    3.24    0.14
  -2   5   3    0.63    0.10
   2   5  -3    0.45    0.07
   2  -5  -3    0.39    0.06
  -2  -5   3    0.46    0.05
  -2  -5   3    0.51    0.08
   2  -5  -3    0.61    0.08
   2   5  -2    6.53    0.22
  -2   5   2    6.43    0.24
   2  -5  -2    6.75    0.20
  -2  -5   2    6.51    0.16
  -2  -5   2    6.49    0.22
   2  -5  -2    6.75    0.19
   2   5  -1    0.07    0.05
  -2   5   1    0.04    0.05
   2   5  -1    0.05    0.02
   2  -5  -1    0.24    0.06
  -2  -5   1    0.03    0.04
  -2  -5   1    0.08    0.02
   2  -5  -1    0.07    0.04
   2   5   0    9.49    0.29
  -2   5   0    9.41    0.27
   2   5   0    9.58    0.16
   2  -5   0    9.55    0.25
  -2  -5   0    9.38    0.27
  -2  -5   0    9.49    0.16
   2  -5   0    9.26    0.24
  -2   5  -1   43.76    0.77
   2   5   1   43.12    0.81
  -2  -5  -1   44.06    0.61
   2  -5   1   44.34    0.74
   2  -5   1   43.70    0.75
  -2  -5  -1   45.55    0.61
  -2  -5  -1   43.77    0.76
   2   5   2    4.31    0.20
  -2   5  -2    4.52    0.17
   2  -5   2    4.15    0.17
  -2  -5  -2    4.06    0.10
  -2  -5  -2    4.00    0.18
   2  -5   2    4.25    0.17
  -2  -5  -2    4.20    0.10
   2   5   3   12.06    0.24
   2   5   3   12.01    0.36
  -2   5  -3   11.69    0.28
   2  -5   3   12.08    0.32
   2  -5   3   12.36    0.33
  -2  -5  -3   12.26    0.34
   2   5   4   35.49    0.58
  -2   5  -4   36.00    0.70
  -2   5  -4   35.39    0.60
   2   5   4   35.43    0.73
   2  -5   4   34.90    0.69
  -2  -5  -4   34.10    0.68
   2   5   5    1.87    0.11
  -2   5  -5    1.89    0.15
  -2   5  -5    1.89    0.09
   2   5   5    2.00    0.15
  -2  -5  -5    1.85    0.15
   2  -5   5    2.05    0.15
  -2   5  -6   16.38    0.29
   2   5   6   16.85    0.46
   2   5   6   16.09    0.37
  -2   5  -6   16.25    0.46
  -2  -5  -6   16.08    0.45
   2  -5   6   15.80    0.44
  -2   5  -7    5.16    0.26
   2   5   7    6.10    0.27
   2   5   7    5.15    0.21
  -2  -5  -7    4.88    0.26
   2  -5   7    5.34    0.26
  -2   5  -8   18.58    0.55
   2   5   8   18.78    0.52
   2   5   8   18.93    0.46
   2  -5   8   19.09    0.53
  -2  -5  -8   19.46    0.54
  -2   5  -9    5.45    0.30
   2   5   9    5.61    0.25
   2   5   9    5.52    0.28
   2  -5   9    5.52    0.29
  -2  -5  -9    5.98    0.30
   2   5  10    1.88    0.17
   2   5  10    1.88    0.17
  -2   5 -10    1.34    0.19
   2  -5  10    1.90    0.22
  -2  -5 -10    1.98    0.23
   2   5  11    2.31    0.19
   2   5  11    2.34    0.20
  -2   5 -11    2.41    0.26
   2  -5  11    2.24    0.24
  -2  -5 -11    2.78    0.25
   2   5  12   11.45    0.42
  -2   5 -12   11.78    0.51
   2   5  12   11.24    0.42
   2  -5  12   12.22    0.49
  -2  -5 -12   11.83    0.50
  -2   5 -13    0.20    0.13
   2   5  13    0.33    0.13
  -2  -5 -13    0.42    0.16
   2  -5  13    0.51    0.16
  -2   5 -14    7.77    0.46
   2   5  14    7.70    0.38
   2  -5  14    8.17    0.44
  -2  -5 -14    8.02    0.44
  -2   5 -15    1.06    0.23
   2   5  15    1.04    0.18
  -2  -5 -15    1.08    0.24
   2  -5  15    0.76    0.19
   2   5  16    3.90    0.31
  -2   5 -16    3.98    0.42
   2  -5  16    3.88    0.34
  -2  -5 -16    4.60    0.43
   2   5  17    0.45    0.15
  -2   5 -17    0.55    0.21
   2  -5  17    0.76    0.21
  -2  -5 -17    0.66    0.21
   2   5  18    6.69    0.43
  -2   5 -18    6.66    0.51
   2  -5  18    6.23    0.46
  -2  -5 -18    6.89    0.48
  -2   6  19    1.30    0.26
   2   6 -19    1.19    0.27
   2  -6 -19    1.07    0.24
  -2  -6  19    0.78    0.21
   2   6 -18    0.28    0.17
  -2   6  18   -0.05    0.14
  -2  -6  18    0.03    0.15
   2  -6 -18    0.34    0.16
   2   6 -17    2.58    0.34
  -2   6  17    3.09    0.33
   2  -6 -17    2.96    0.32
  -2  -6  17    3.53    0.37
  -2   6  16    0.08    0.12
   2   6 -16    0.19    0.15
   2  -6 -16   -0.08    0.11
  -2  -6  16    0.06    0.11
  -2   6  15    0.61    0.22
   2   6 -15    1.05    0.22
  -2   6  15    0.53    0.15
   2  -6 -15    0.88    0.18
  -2  -6  15    0.46    0.15
   2   6 -14    0.25    0.12
  -2   6  14    0.15    0.11
  -2   6  14    0.14    0.11
   2  -6 -14    0.32    0.13
  -2  -6  14    0.36    0.13
  -2   6  13   -0.01    0.08
  -2   6  13    0.09    0.09
   2   6 -13   -0.01    0.10
   2  -6 -13    0.03    0.10
  -2  -6  13   -0.06    0.07
  -2   6  12   12.26    0.45
   2   6 -12   12.13    0.48
  -2   6  12   12.23    0.44
   2  -6 -12   12.76    0.45
  -2  -6  12   11.38    0.45
  -2   6  11    2.34    0.23
  -2   6  11    2.61    0.20
   2   6 -11    2.87    0.23
  -2  -6  11    2.52    0.21
   2  -6 -11    2.30    0.19
   2   6 -10    0.52    0.07
  -2   6  10    0.52    0.11
  -2   6  10    0.68    0.14
   2   6 -10    0.45    0.12
  -2  -6  10    0.58    0.12
   2  -6 -10    0.38    0.10
   2   6  -9    0.03    0.06
  -2   6   9   -0.07    0.06
  -2   6   9    0.06    0.06
   2   6  -9    0.01    0.04
   2  -6  -9    0.04    0.07
  -2  -6   9   -0.01    0.06
  -2   6   8    0.43    0.10
  -2   6   8    0.35    0.08
   2   6  -8    0.36    0.07
   2   6  -8    0.29    0.09
  -2  -6   8    0.28    0.08
   2  -6  -8    0.24    0.08
  -2   6   7   11.51    0.40
   2   6  -7   11.32    0.30
  -2  -6   7   11.19    0.34
   2  -6  -7   11.09    0.33
  -2  -6   7   11.68    0.38
   2  -6  -7   11.55    0.33
  -2   6   6    2.16    0.17
   2   6  -6    2.46    0.14
   2  -6  -6    2.36    0.14
   2  -6  -6    2.28    0.14
  -2  -6   6    2.50    0.17
  -2  -6   6    2.21    0.14
   2   6  -5    5.07    0.20
  -2   6   5    5.17    0.25
  -2  -6   5    5.18    0.23
  -2  -6   5    5.12    0.19
   2  -6  -5    5.33    0.20
   2  -6  -5    5.11    0.19
   2   6  -4   25.80    0.54
  -2   6   4   25.78    0.60
  -2  -6   4   24.62    0.48
  -2  -6   4   24.71    0.55
   2  -6  -4   24.91    0.50
   2  -6  -4   26.11    0.50
   2   6  -3   30.69    0.62
  -2   6   3   30.96    0.66
  -2  -6   3   30.18    0.52
  -2  -6   3   29.12    0.61
   2  -6  -3   30.14    0.55
   2  -6  -3   29.79    0.56
  -2   6   2   11.60    0.35
   2   6  -2   11.05    0.33
  -2  -6   2   11.27    0.24
   2  -6  -2   11.40    0.29
   2  -6  -2   11.59    0.29
  -2  -6   2   11.26    0.32
  -2   6   1    0.54    0.10
   2   6  -1    0.40    0.08
  -2  -6   1    0.38    0.04
   2  -6  -1    0.43    0.07
  -2  -6   1    0.35    0.08
   2  -6  -1    0.41    0.07
   2   6   0  165.89    2.51
   2   6   0  166.85    2.27
  -2   6   0  164.71    2.48
   2  -6   0  165.52    2.35
  -2  -6   0  165.59    2.26
   2  -6   0  166.44    2.37
  -2  -6   0  170.31    2.40
  -2   6  -1   42.27    0.79
   2   6   1   44.08    0.85
  -2  -6  -1   43.03    0.60
   2  -6   1   42.56    0.75
   2  -6   1   42.12    0.75
  -2  -6  -1   43.12    0.61
  -2  -6  -1   43.08    0.77
  -2   6  -2    9.53    0.28
   2   6   2    9.25    0.32
   2  -6   2    9.67    0.29
  -2  -6  -2    9.81    0.30
   2  -6   2   10.00    0.29
  -2  -6  -2    9.51    0.18
  -2  -6  -2    9.75    0.19
  -2   6  -3   11.74    0.31
   2   6   3   11.35    0.37
  -2  -6  -3   11.44    0.34
   2  -6   3   12.34    0.34
   2  -6   3   11.82    0.33
  -2  -6  -3   11.63    0.23
  -2   6  -4   10.81    0.34
  -2   6  -4   10.74    0.28
   2   6   4   10.68    0.36
   2   6   4   10.63    0.24
  -2  -6  -4   10.55    0.33
   2  -6   4    9.89    0.32
  -2   6  -5   17.65    0.37
  -2   6  -5   18.25    0.49
   2   6   5   17.43    0.36
   2   6   5   17.75    0.50
   2  -6   5   17.08    0.46
  -2  -6  -5   17.88    0.47
   2   6   6    0.30    0.09
   2   6   6    0.14    0.05
  -2   6  -6    0.16    0.05
  -2   6  -6    0.10    0.08
   2  -6   6    0.27    0.08
  -2  -6  -6    0.12    0.08
  -2   6  -7    0.01    0.03
  -2   6  -7    0.02    0.08
   2   6   7    0.00    0.05
   2   6   7    0.19    0.08
   2  -6   7   -0.03    0.07
  -2  -6  -7   -0.04    0.07
   2   6   8    8.35    0.29
  -2   6  -8    8.24    0.36
   2   6   8    8.33    0.35
  -2  -6  -8    8.71    0.36
   2  -6   8    8.92    0.36
   2   6   9    7.60    0.29
  -2   6  -9    7.15    0.35
   2   6   9    7.73    0.34
  -2  -6  -9    6.87    0.33
   2  -6   9    7.03    0.34
   2   6  10    4.80    0.24
   2   6  10    5.04    0.28
  -2   6 -10    4.82    0.31
  -2  -6 -10    4.40    0.28
   2  -6  10    4.93    0.30
   2   6  11    2.79    0.21
   2   6  11    3.12    0.24
  -2   6 -11    3.72    0.29
  -2  -6 -11    3.46    0.27
   2  -6  11    3.15    0.25
  -2   6 -12    3.14    0.32
   2   6  12    3.22    0.23
   2   6  12    3.06    0.24
  -2  -6 -12    2.99    0.30
   2  -6  12    3.19    0.28
   2   6  13   -0.09    0.08
  -2   6 -13    0.12    0.16
   2  -6  13    0.11    0.11
  -2  -6 -13   -0.14    0.09
  -2   6 -14    3.50    0.36
   2   6  14    3.38    0.26
  -2  -6 -14    3.52    0.36
   2  -6  14    3.60    0.31
   2   6  15    0.16    0.11
  -2   6 -15    0.01    0.15
  -2  -6 -15    0.07    0.14
   2  -6  15   -0.10    0.11
  -2   6 -16    0.93    0.24
   2   6  16    1.26    0.21
  -2  -6 -16    1.27    0.26
   2  -6  16    1.14    0.24
   2   6  17    0.48    0.17
  -2   6 -17    0.56    0.22
   2  -6  17    0.27    0.19
  -2  -6 -17    0.42    0.20
   2   6  18    0.39    0.17
  -2   6 -18   -0.12    0.19
   2  -6  18   -0.17    0.13
  -2  -6 -18    0.24    0.20
  -2   7  19    0.29    0.16
   2   7 -19    0.30    0.21
  -2  -7  19    0.18    0.18
   2  -7 -19    0.24    0.16
  -2   7  18    3.07    0.34
   2   7 -18    3.14    0.40
   2  -7 -18    3.14    0.35
  -2  -7  18    2.97    0.36
  -2   7  17    3.37    0.30
   2   7 -17    4.53    0.39
   2  -7 -17    3.73    0.36
  -2  -7  17    4.23    0.36
   2   7 -16    0.34    0.18
  -2   7  16    0.38    0.15
   2  -7 -16    0.49    0.16
  -2  -7  16    0.02    0.11
  -2   7  15    6.58    0.37
  -2   7  15    6.52    0.37
   2   7 -15    6.83    0.43
   2  -7 -15    5.68    0.35
  -2  -7  15    6.78    0.40
  -2   7  14    0.46    0.14
  -2   7  14    0.20    0.12
   2   7 -14    0.35    0.14
  -2  -7  14    0.24    0.14
   2  -7 -14    0.30    0.13
   2   7 -13    5.97    0.37
  -2   7  13    6.73    0.36
  -2   7  13    6.96    0.35
  -2  -7  13    6.97    0.37
   2  -7 -13    6.52    0.34
  -2   7  12    0.15    0.09
  -2   7  12    0.22    0.11
   2   7 -12    0.28    0.12
  -2  -7  12    0.29    0.11
   2  -7 -12    0.31    0.12
  -2   7  11    0.08    0.08
  -2   7  11    0.05    0.08
   2   7 -11    0.00    0.09
  -2  -7  11    0.02    0.09
   2  -7 -11   -0.08    0.08
  -2   7  10    6.22    0.29
   2   7 -10    6.44    0.22
   2   7 -10    6.93    0.35
  -2   7  10    6.39    0.33
  -2  -7  10    6.62    0.31
   2  -7 -10    6.30    0.29
  -2   7   9    1.66    0.20
   2   7  -9    1.48    0.12
   2   7  -9    1.61    0.19
   2  -7  -9    1.31    0.15
   2  -7  -9    1.42    0.16
  -2  -7   9    1.62    0.18
   2   7  -8    0.57    0.09
  -2   7   8    0.45    0.12
   2  -7  -8    0.44    0.10
  -2  -7   8    0.43    0.11
   2  -7  -8    0.46    0.09
  -2  -7   8    0.31    0.08
  -2   7   7    0.43    0.11
   2   7  -7    0.42    0.08
  -2  -7   7    0.51    0.11
   2  -7  -7    0.46    0.09
   2  -7  -7    0.23    0.07
  -2  -7   7    0.59    0.10
   2   7  -6    1.27    0.12
  -2   7   6    1.31    0.16
  -2  -7   6    1.32    0.12
   2  -7  -6    1.34    0.12
   2  -7  -6    1.10    0.12
  -2  -7   6    1.37    0.16
  -2   7   5    5.05    0.26
   2   7  -5    5.44    0.23
  -2  -7   5    5.49    0.21
   2  -7  -5    5.50    0.21
   2  -7  -5    5.72    0.22
  -2  -7   5    5.54    0.25
   2   7  -4    6.88    0.26
  -2   7   4    7.46    0.31
  -2  -7   4    7.27    0.28
   2  -7  -4    7.21    0.24
  -2  -7   4    7.15    0.22
   2  -7  -4    6.89    0.23
  -2   7   3   23.74    0.59
   2   7  -3   23.52    0.54
   2  -7  -3   23.03    0.48
   2  -7  -3   23.49    0.48
  -2  -7   3   22.85    0.44
  -2  -7   3   22.82    0.54
   2   7  -2    1.56    0.14
  -2   7   2    1.61    0.15
   2  -7  -2    1.65    0.11
   2  -7  -2    1.50    0.11
  -2  -7   2    1.56    0.09
  -2  -7   2    1.65    0.14
  -2   7   1   12.12    0.38
   2   7  -1   12.29    0.38
  -2  -7   1   13.01    0.37
   2  -7  -1   12.12    0.32
  -2  -7   1   12.41    0.24
   2  -7  -1   12.21    0.32
  -2   7   0    2.72    0.17
   2   7   0    2.41    0.17
   2  -7   0    2.22    0.14
   2  -7   0    2.35    0.14
  -2  -7   0    2.30    0.15
  -2  -7   0    2.32    0.08
   2   7   1    0.20    0.08
  -2   7  -1    0.47    0.09
   2  -7   1    0.32    0.07
  -2  -7  -1    0.25    0.08
  -2  -7  -1    0.33    0.04
   2  -7   1    0.23    0.07
  -2  -7  -1    0.34    0.04
  -2   7  -2    0.58    0.10
   2   7   2    0.53    0.11
   2  -7   2    0.61    0.10
   2  -7   2    0.44    0.09
  -2  -7  -2    0.57    0.10
  -2  -7  -2    0.64    0.05
   2   7   3    0.77    0.12
  -2   7  -3    0.64    0.09
   2  -7   3    0.47    0.10
  -2  -7  -3    0.67    0.06
   2  -7   3    0.63    0.10
  -2  -7  -3    0.67    0.10
   2   7   4    1.64    0.18
  -2   7  -4    1.62    0.12
  -2  -7  -4    1.45    0.15
   2  -7   4    1.55    0.16
  -2  -7  -4    1.51    0.09
   2  -7   4    1.61    0.16
  -2   7  -5   10.41    0.29
   2   7   5   10.86    0.40
  -2   7  -5   10.71    0.37
  -2  -7  -5   10.97    0.36
   2  -7   5   10.81    0.36
  -2   7  -6   10.20    0.27
  -2   7  -6   10.27    0.38
   2   7   6   10.01    0.39
   2   7   6   10.48    0.28
   2  -7   6   10.52    0.37
  -2  -7  -6   10.29    0.37
   2   7   7    3.36    0.24
   2   7   7    2.99    0.16
  -2   7  -7    2.93    0.22
  -2   7  -7    2.98    0.13
  -2  -7  -7    2.76    0.21
   2  -7   7    3.03    0.21
   2   7   8   17.06    0.42
   2   7   8   15.59    0.52
  -2   7  -8   16.19    0.53
  -2  -7  -8   17.23    0.52
   2  -7   8   16.12    0.51
   2   7   9    4.22    0.22
  -2   7  -9    3.93    0.27
   2   7   9    4.20    0.28
  -2  -7  -9    4.19    0.27
   2  -7   9    3.78    0.26
  -2   7 -10    1.16    0.19
   2   7  10    1.05    0.14
   2   7  10    1.03    0.17
   2  -7  10    1.15    0.17
  -2  -7 -10    1.14    0.18
   2   7  11    2.12    0.18
  -2   7 -11    1.80    0.25
   2   7  11    1.92    0.23
  -2  -7 -11    1.78    0.23
   2  -7  11    2.04    0.25
   2   7  12    1.40    0.18
  -2   7 -12    1.69    0.24
   2   7  12    1.09    0.19
   2  -7  12    1.58    0.23
  -2  -7 -12    1.23    0.20
   2   7  13    7.32    0.38
   2   7  13    7.53    0.36
  -2   7 -13    7.50    0.45
   2  -7  13    7.63    0.42
  -2  -7 -13    7.53    0.41
   2   7  14    0.00    0.09
  -2   7 -14   -0.03    0.11
  -2  -7 -14    0.08    0.15
   2  -7  14    0.28    0.15
  -2   7 -15    0.56    0.22
   2   7  15    0.85    0.18
   2  -7  15    0.60    0.17
  -2  -7 -15    0.77    0.21
   2   7  16    0.34    0.14
  -2   7 -16    0.45    0.20
   2  -7  16    0.18    0.15
  -2  -7 -16    0.27    0.17
  -2   7 -17    0.44    0.23
   2  -7  17    0.76    0.24
  -2  -7 -17    0.91    0.25
  -2   8  18    2.73    0.33
   2   8 -18    3.56    0.42
  -2  -8  18    3.13    0.37
   2  -8 -18    3.20    0.34
   2   8 -17   -0.19    0.14
  -2   8  17   -0.04    0.10
  -2  -8  17    0.01    0.14
   2  -8 -17    0.06    0.14
  -2   8  16    0.02    0.11
   2   8 -16   -0.18    0.13
  -2  -8  16   -0.23    0.10
   2  -8 -16   -0.06    0.11
  -2   8  15    0.82    0.19
  -2   8  15    0.87    0.19
   2   8 -15    0.72    0.19
   2  -8 -15    0.82    0.18
  -2  -8  15    0.78    0.19
   2   8 -14    0.52    0.18
  -2   8  14    0.84    0.18
  -2   8  14    0.92    0.17
  -2  -8  14    0.85    0.18
   2  -8 -14    0.86    0.17
  -2   8  13    4.33    0.28
  -2   8  13    3.53    0.29
   2   8 -13    3.72    0.31
   2  -8 -13    4.08    0.28
  -2  -8  13    3.41    0.27
  -2   8  12    0.97    0.15
  -2   8  12    0.91    0.17
   2   8 -12    1.30    0.21
  -2  -8  12    1.32    0.20
   2  -8 -12    1.54    0.19
   2   8 -11   -0.01    0.09
  -2   8  11    0.09    0.11
  -2  -8  11    0.14    0.09
   2  -8 -11    0.24    0.10
   2  -8 -11    0.15    0.09
  -2   8  10    0.26    0.12
   2   8 -10    0.33    0.11
   2  -8 -10    0.14    0.08
  -2  -8  10    0.13    0.09
   2  -8 -10    0.30    0.09
   2   8  -9   33.56    0.67
  -2   8   9   33.92    0.85
   2   8  -9   33.28    0.83
   2  -8  -9   33.61    0.73
  -2  -8   9   33.64    0.76
   2  -8  -9   33.62    0.73
  -2   8   8    3.41    0.25
   2   8  -8    3.45    0.19
   2  -8  -8    3.25    0.20
  -2  -8   8    3.43    0.21
  -2  -8   8    3.16    0.23
   2  -8  -8    3.36    0.19
  -2   8   7    0.15    0.10
   2   8  -7    0.27    0.08
   2  -8  -7    0.17    0.08
  -2  -8   7    0.17    0.09
   2  -8  -7    0.19    0.08
  -2  -8   7    0.15    0.07
  -2   8   6   10.58    0.41
   2   8  -6   10.02    0.33
   2  -8  -6   10.06    0.31
   2  -8  -6    9.35    0.31
  -2  -8   6    9.60    0.31
  -2  -8   6   10.26    0.38
  -2   8   5    3.60    0.24
   2   8  -5    3.26    0.19
  -2  -8   5    3.30    0.21
   2  -8  -5    3.01    0.17
  -2  -8   5    3.11    0.16
   2  -8  -5    3.11    0.17
   2   8  -4    6.90    0.28
  -2   8   4    7.17    0.32
  -2  -8   4    7.19    0.23
   2  -8  -4    7.06    0.25
   2  -8  -4    6.92    0.25
  -2  -8   4    7.10    0.29
  -2   8   3    2.43    0.19
   2   8  -3    2.83    0.18
   2  -8  -3    2.74    0.16
   2  -8  -3    2.80    0.15
  -2  -8   3    2.87    0.19
  -2  -8   3    2.75    0.13
   2   8  -2    0.09    0.07
  -2   8   2    0.16    0.08
  -2  -8   2    0.08    0.04
   2  -8  -2    0.10    0.06
   2  -8  -2    0.05    0.05
  -2  -8   2    0.16    0.07
  -2   8   1    1.74    0.16
   2   8  -1    1.78    0.16
  -2  -8   1    1.63    0.08
   2  -8  -1    1.92    0.13
  -2  -8   1    1.60    0.14
   2  -8  -1    1.55    0.12
  -2   8   0   -0.02    0.06
   2   8   0    0.05    0.07
   2  -8   0    0.08    0.06
  -2  -8   0    0.01    0.02
  -2  -8   0    0.03    0.06
   2  -8   0   -0.10    0.04
   2   8   1    9.57    0.37
  -2   8  -1   10.05    0.34
  -2  -8  -1    9.89    0.33
  -2  -8  -1    9.62    0.19
   2  -8   1    9.74    0.32
   2  -8   1    9.46    0.30
   2   8   2    6.41    0.31
  -2   8  -2    6.91    0.28
   2  -8   2    6.57    0.25
   2  -8   2    7.03    0.27
  -2  -8  -2    6.86    0.28
  -2  -8  -2    7.02    0.16
   2   8   3   24.08    0.64
  -2   8  -3   25.33    0.57
  -2  -8  -3   24.14    0.58
   2  -8   3   25.54    0.57
   2  -8   3   24.23    0.57
  -2  -8  -3   24.20    0.42
  -2   8  -4    0.29    0.08
   2   8   4    0.32    0.10
  -2  -8  -4    0.35    0.10
   2  -8   4    0.46    0.10
   2  -8   4    0.20    0.08
  -2  -8  -4    0.33    0.05
   2   8   5    2.27    0.20
  -2   8  -5    2.13    0.15
  -2   8  -5    2.09    0.18
  -2  -8  -5    2.19    0.12
   2  -8   5    2.11    0.17
  -2  -8  -5    2.16    0.18
  -2   8  -6   13.82    0.47
   2   8   6   15.21    0.51
  -2   8  -6   13.94    0.36
   2  -8   6   13.27    0.43
  -2  -8  -6   14.56    0.45
  -2  -8  -6   14.06    0.34
   2   8   7    1.05    0.17
  -2   8  -7    1.37    0.19
  -2   8  -7    1.27    0.11
   2   8   7    1.28    0.11
  -2  -8  -7    0.98    0.16
   2  -8   7    1.02    0.15
  -2   8  -8    1.58    0.21
   2   8   8    1.66    0.14
   2   8   8    1.84    0.22
  -2  -8  -8    2.09    0.22
   2  -8   8    1.58    0.19
   2   8   9   17.24    0.45
  -2   8  -9   17.17    0.59
   2   8   9   17.81    0.60
  -2  -8  -9   17.04    0.55
   2  -8   9   17.16    0.55
  -2   8 -10    8.29    0.42
   2   8  10    7.16    0.38
   2   8  10    7.17    0.30
   2  -8  10    6.95    0.36
  -2  -8 -10    7.13    0.36
   2   8  11    1.35    0.21
  -2   8 -11    1.54    0.23
   2   8  11    1.31    0.16
  -2  -8 -11    1.17    0.19
   2  -8  11    1.40    0.22
   2   8  12    0.00    0.12
  -2   8 -12   -0.08    0.09
   2   8  12   -0.11    0.07
  -2  -8 -12   -0.03    0.10
   2  -8  12    0.12    0.12
  -2   8 -13    1.46    0.27
   2   8  13    1.23    0.21
   2   8  13    1.33    0.19
   2  -8  13    1.29    0.23
  -2  -8 -13    1.60    0.24
   2   8  14    2.06    0.36
  -2   8 -14    2.08    0.31
  -2  -8 -14    1.80    0.27
   2  -8  14    1.99    0.29
  -2   8 -15    0.06    0.14
  -2  -8 -15   -0.14    0.12
   2  -8  15    0.07    0.13
  -2   8 -16    2.05    0.34
  -2  -8 -16    2.10    0.31
   2  -8  16    2.22    0.32
  -2   8 -17   -0.15    0.15
  -2  -8 -17    0.00    0.17
   2  -8  17   -0.05    0.16
   2   9 -18    0.50    0.23
  -2  -9  18    0.58    0.21
   2   9 -17    1.93    0.32
  -2  -9  17    1.76    0.29
   2  -9 -17    2.19    0.29
   2   9 -16    4.71    0.42
   2  -9 -16    4.53    0.34
  -2  -9  16    4.26    0.35
   2  -9 -16    4.98    0.34
  -2   9  15    1.79    0.26
   2   9 -15    2.25    0.31
  -2  -9  15    2.32    0.28
   2  -9 -15    2.88    0.30
   2  -9 -15    2.37    0.26
  -2   9  14    3.22    0.34
   2   9 -14    4.15    0.35
  -2  -9  14    3.87    0.32
   2  -9 -14    3.81    0.28
   2  -9 -14    3.45    0.27
   2   9 -13    3.10    0.33
  -2   9  13    2.90    0.31
   2  -9 -13    2.76    0.23
   2  -9 -13    3.23    0.26
  -2  -9  13    2.52    0.27
  -2   9  12   11.83    0.52
   2   9 -12   11.63    0.52
   2  -9 -12   11.10    0.44
  -2  -9  12   12.42    0.48
   2  -9 -12   11.56    0.44
  -2   9  11    1.19    0.21
   2   9 -11    0.80    0.18
   2  -9 -11    1.60    0.19
   2  -9 -11    1.17    0.17
  -2  -9  11    1.20    0.18
  -2   9  10   13.06    0.53
   2   9 -10   13.43    0.52
  -2  -9  10   13.80    0.47
   2  -9 -10   14.18    0.44
   2  -9 -10   14.55    0.46
  -2   9   9   -0.12    0.09
   2   9  -9    0.04    0.06
  -2  -9   9    0.06    0.08
   2  -9  -9    0.07    0.07
  -2  -9   9   -0.05    0.08
   2  -9  -9   -0.13    0.07
   2   9  -8    3.50    0.21
  -2   9   8    3.52    0.27
   2  -9  -8    3.26    0.20
  -2  -9   8    3.31    0.24
  -2  -9   8    3.29    0.22
   2  -9  -8    3.59    0.22
  -2   9   7    2.62    0.24
   2   9  -7    2.80    0.19
  -2  -9   7    3.19    0.23
   2  -9  -7    2.99    0.19
   2  -9  -7    2.68    0.18
  -2  -9   7    2.82    0.18
   2   9  -6   10.04    0.36
  -2   9   6   10.12    0.42
   2  -9  -6   10.23    0.32
   2  -9  -6    9.95    0.34
  -2  -9   6    9.94    0.39
  -2  -9   6   10.03    0.33
   2   9  -5    7.50    0.31
  -2   9   5    7.32    0.35
  -2  -9   5    7.68    0.33
   2  -9  -5    7.05    0.28
  -2  -9   5    6.95    0.25
   2  -9  -5    7.49    0.27
  -2   9   4    2.17    0.23
   2   9  -4    2.24    0.18
   2  -9  -4    2.32    0.16
  -2  -9   4    2.22    0.18
  -2  -9   4    2.24    0.13
   2  -9  -4    2.01    0.15
  -2   9   3    0.09    0.08
   2   9  -3    0.01    0.07
   2  -9  -3    0.07    0.06
   2  -9  -3    0.10    0.06
  -2  -9   3    0.08    0.07
  -2  -9   3    0.04    0.04
   2   9  -2    1.29    0.16
  -2   9   2    1.21    0.16
   2  -9  -2    1.41    0.12
  -2  -9   2    1.23    0.09
   2  -9  -2    1.36    0.14
  -2  -9   2    1.04    0.14
   2   9  -1    0.81    0.15
  -2   9   1    1.03    0.16
   2  -9  -1    0.82    0.11
  -2  -9   1    0.79    0.13
  -2  -9   1    0.87    0.07
   2  -9  -1    0.74    0.11
   2   9   0    2.33    0.20
  -2   9   0    2.57    0.20
  -2  -9   0    2.41    0.18
   2  -9   0    2.32    0.15
   2  -9   0    2.40    0.17
  -2  -9   0    2.53    0.10
  -2   9  -1   24.67    0.62
   2   9   1   24.01    0.65
   2  -9   1   24.16    0.57
  -2  -9  -1   24.19    0.40
  -2  -9  -1   23.95    0.59
   2  -9   1   23.66    0.53
  -2   9  -2    1.58    0.17
   2   9   2    1.82    0.21
   2  -9   2    1.84    0.16
  -2  -9  -2    1.92    0.17
  -2  -9  -2    1.93    0.08
   2  -9   2    1.91    0.15
  -2   9  -3    7.61    0.30
   2   9   3    7.84    0.37
  -2  -9  -3    7.50    0.18
  -2  -9  -3    6.95    0.30
   2  -9   3    7.33    0.30
   2  -9   3    6.87    0.28
  -2   9  -4    0.10    0.08
   2   9   4    0.15    0.10
  -2  -9  -4    0.23    0.06
   2  -9   4    0.25    0.09
   2  -9   4    0.19    0.07
  -2  -9  -4    0.25    0.09
   2   9   5    0.22    0.11
  -2   9  -5    0.22    0.08
   2  -9   5    0.09    0.08
   2  -9   5    0.12    0.08
  -2  -9  -5    0.12    0.05
  -2  -9  -5    0.17    0.10
  -2   9  -6    5.76    0.24
  -2   9  -6    5.34    0.30
   2   9   6    6.22    0.35
  -2  -9  -6    5.39    0.29
  -2  -9  -6    5.68    0.20
   2  -9   6    5.92    0.29
  -2   9  -7    0.07    0.09
   2   9   7    0.11    0.10
  -2   9  -7    0.27    0.08
  -2  -9  -7    0.39    0.13
  -2  -9  -7    0.13    0.06
   2  -9   7    0.05    0.08
   2   9   8    0.56    0.16
  -2   9  -8    0.63    0.15
  -2  -9  -8    0.58    0.09
   2  -9   8    0.50    0.13
  -2  -9  -8    0.69    0.14
   2   9   9    0.05    0.12
  -2   9  -9    0.08    0.10
  -2  -9  -9    0.03    0.09
   2  -9   9   -0.01    0.09
   2   9  10    6.67    0.29
  -2   9 -10    7.08    0.40
   2   9  10    7.16    0.40
   2  -9  10    6.53    0.36
  -2  -9 -10    7.04    0.37
   2   9  11    0.91    0.19
  -2   9 -11    0.72    0.18
  -2  -9 -11    0.81    0.17
   2  -9  11    0.53    0.15
  -2   9 -12    4.60    0.36
   2   9  12    4.76    0.35
   2  -9  12    5.00    0.34
  -2  -9 -12    4.59    0.33
   2   9  13    0.08    0.13
  -2   9 -13    0.18    0.15
  -2  -9 -13    0.25    0.15
   2  -9  13    0.48    0.18
  -2   9 -14    0.20    0.17
   2  -9  14   -0.20    0.09
  -2  -9 -14    0.05    0.15
  -2   9 -15    2.33    0.32
  -2  -9 -15    1.33    0.26
   2  -9  15    1.79    0.29
  -2   9 -16    0.37    0.22
  -2  -9 -16    0.22    0.16
   2  -9  16   -0.01    0.15
   2  10 -17    1.35    0.29
  -2 -10  17    1.27    0.26
   2  10 -16    0.02    0.13
  -2  10  16   -0.03    0.15
  -2 -10  16   -0.08    0.11
   2 -10 -16    0.18    0.14
   2  10 -15   -0.10    0.13
  -2  10  15    0.33    0.17
   2 -10 -15   -0.02    0.11
  -2 -10  15    0.13    0.15
   2  10 -14   -0.03    0.13
  -2  10  14    0.11    0.14
   2 -10 -14    0.07    0.11
  -2 -10  14    0.24    0.14
   2 -10 -14   -0.03    0.11
   2  10 -13    0.40    0.17
  -2  10  13    0.27    0.15
   2 -10 -13    0.26    0.11
  -2 -10  13    0.24    0.13
   2 -10 -13    0.31    0.13
  -2  10  12    8.13    0.45
   2  10 -12    7.87    0.44
  -2 -10  12    7.19    0.38
   2 -10 -12    7.09    0.36
   2 -10 -12    7.43    0.35
   2  10 -11    7.71    0.42
  -2  10  11    6.87    0.41
  -2 -10  11    7.18    0.36
   2 -10 -11    6.57    0.32
   2 -10 -11    7.44    0.35
   2  10 -10    0.39    0.14
  -2  10  10    0.61    0.16
   2 -10 -10    0.26    0.11
  -2 -10  10    0.46    0.13
   2 -10 -10    0.32    0.12
  -2  10   9    5.24    0.34
   2  10  -9    6.87    0.29
   2 -10  -9    5.91    0.29
  -2 -10   9    6.07    0.34
   2 -10  -9    6.18    0.28
  -2 -10   9    5.63    0.29
   2  10  -8    5.95    0.28
  -2  10   8    5.61    0.35
  -2 -10   8    5.91    0.28
  -2 -10   8    5.75    0.33
   2 -10  -8    5.67    0.28
   2 -10  -8    5.55    0.26
  -2  10   7   11.86    0.50
   2  10  -7   12.39    0.41
  -2 -10   7   11.94    0.46
   2 -10  -7   12.30    0.37
   2 -10  -7   11.87    0.40
  -2 -10   7   11.23    0.38
   2  10  -6    0.97    0.15
  -2  10   6    1.58    0.22
   2 -10  -6    1.22    0.14
  -2 -10   6    1.17    0.17
  -2 -10   6    1.41    0.15
   2 -10  -6    1.23    0.15
  -2  10   5    1.31    0.20
   2  10  -5    1.36    0.17
   2 -10  -5    1.28    0.14
  -2 -10   5    1.51    0.19
   2 -10  -5    1.18    0.14
  -2 -10   5    1.49    0.13
   2  10  -4    0.76    0.14
  -2  10   4    0.58    0.14
   2 -10  -4    0.62    0.11
  -2 -10   4    0.73    0.10
  -2 -10   4    0.82    0.14
   2 -10  -4    0.96    0.12
   2  10  -3   20.04    0.58
  -2  10   3   20.58    0.62
  -2 -10   3   19.05    0.56
   2 -10  -3   20.79    0.48
   2 -10  -3   20.81    0.52
  -2 -10   3   20.40    0.43
   2  10  -2   -0.01    0.08
  -2  10   2    0.26    0.11
   2 -10  -2    0.26    0.08
   2 -10  -2    0.08    0.07
  -2 -10   2    0.05    0.04
  -2 -10   2    0.08    0.08
  -2  10   1    0.06    0.09
   2  10  -1    0.02    0.08
  -2 -10   1    0.11    0.04
   2 -10  -1    0.02    0.06
   2 -10  -1   -0.06    0.05
  -2 -10   1    0.04    0.07
  -2  10   0   24.23    0.65
   2  10   0   22.74    0.65
   2 -10   0   23.38    0.53
  -2 -10   0   23.22    0.61
   2 -10   0   23.50    0.58
  -2 -10   0   23.44    0.41
   2  10   1    9.73    0.41
  -2  10  -1    9.73    0.39
  -2 -10  -1    9.75    0.37
   2 -10   1    9.67    0.32
  -2 -10  -1   10.17    0.21
   2 -10   1    9.67    0.35
   2  10   2    7.90    0.38
  -2  10  -2    7.75    0.33
  -2 -10  -2    7.60    0.18
   2 -10   2    7.83    0.32
  -2 -10  -2    7.65    0.33
   2 -10   2    7.51    0.29
   2  10   3   11.13    0.46
  -2  10  -3   11.12    0.40
   2 -10   3   10.87    0.37
  -2 -10  -3   10.51    0.39
   2 -10   3   10.78    0.39
   2  10   4   10.46    0.45
  -2  10  -4   10.48    0.38
   2 -10   4   11.00    0.40
   2 -10   4   10.35    0.37
  -2 -10  -4   10.73    0.40
   2  10   5   10.78    0.47
  -2  10  -5   10.02    0.36
  -2 -10  -5   10.02    0.40
   2 -10   5   10.60    0.39
   2 -10   5   10.01    0.40
   2  10   6    7.41    0.39
  -2  10  -6    7.68    0.30
  -2  10  -6    7.29    0.36
   2 -10   6    7.45    0.33
  -2 -10  -6    7.57    0.35
  -2  10  -7    8.53    0.41
   2  10   7    7.94    0.41
  -2  10  -7    8.34    0.30
   2 -10   7    8.60    0.38
  -2 -10  -7    8.46    0.37
   2  10   8    1.56    0.22
  -2  10  -8    1.46    0.21
   2 -10   8    2.00    0.23
  -2 -10  -8    1.77    0.21
  -2  10  -9    0.22    0.12
   2  10   9    0.10    0.12
  -2 -10  -9    0.19    0.11
   2 -10   9    0.20    0.11
  -2  10 -10    1.69    0.25
   2  10  10    1.72    0.25
  -2 -10 -10    1.55    0.22
   2 -10  10    2.17    0.25
   2  10  11    0.67    0.19
  -2  10 -11    0.75    0.19
  -2 -10 -11    0.72    0.16
   2 -10  11    0.76    0.17
   2  10  12    0.05    0.12
  -2  10 -12    0.07    0.14
   2 -10  12    0.24    0.14
  -2 -10 -12   -0.04    0.10
   2  10  13    1.63    0.27
  -2  10 -13    1.65    0.28
  -2 -10 -13    2.01    0.28
   2 -10  13    1.75    0.27
  -2  10 -14    0.23    0.19
   2  10  14    0.27    0.20
   2 -10  14    0.06    0.14
  -2 -10 -14    0.64    0.19
  -2  10 -15    1.33    0.27
  -2 -10 -15    1.29    0.25
   2 -10  15    1.40    0.26
  -2  10 -16    1.18    0.30
   2 -10  16    1.34    0.29
  -2 -10 -16    1.06    0.23
   2  11 -16    5.34    0.46
  -2  11  16    4.74    0.40
  -2 -11  16    4.71    0.37
  -2  11  15   -0.08    0.13
   2  11 -15    0.31    0.18
  -2 -11  15   -0.02    0.13
   2 -11 -15    0.10    0.13
   2  11 -14    0.26    0.15
  -2  11  14    0.29    0.15
  -2 -11  14    0.21    0.16
   2 -11 -14    0.74    0.18
  -2  11  13   -0.05    0.14
   2  11 -13    0.10    0.15
  -2 -11  13    0.21    0.13
   2 -11 -13    0.07    0.11
  -2  11  12    4.70    0.38
   2  11 -12    4.87    0.37
   2 -11 -12    5.13    0.31
  -2 -11  12    5.00    0.33
   2  11 -11    1.24    0.21
  -2  11  11    1.48    0.24
  -2 -11  11    1.19    0.19
   2 -11 -11    1.12    0.18
  -2  11  10    4.70    0.36
   2  11 -10    5.51    0.36
  -2 -11  10    4.77    0.29
   2 -11 -10    4.81    0.29
   2 -11 -10    4.71    0.27
   2  11  -9    1.70    0.22
  -2  11   9    2.46    0.30
   2 -11  -9    1.90    0.21
   2 -11  -9    1.94    0.20
  -2 -11   9    1.93    0.21
  -2 -11   9    2.18    0.26
  -2  11   8   19.11    0.69
   2  11  -8   19.39    0.55
  -2 -11   8   18.84    0.53
   2 -11  -8   18.75    0.51
   2 -11  -8   19.19    0.55
  -2 -11   8   19.42    0.63
   2  11  -7    0.14    0.09
  -2  11   7   -0.14    0.09
   2 -11  -7    0.08    0.08
  -2 -11   7   -0.01    0.09
   2 -11  -7   -0.01    0.07
  -2 -11   7    0.03    0.07
  -2  11   6    5.49    0.36
   2  11  -6    5.82    0.30
  -2 -11   6    5.81    0.26
   2 -11  -6    5.43    0.25
  -2 -11   6    5.34    0.31
   2 -11  -6    5.18    0.27
  -2  11   5    4.99    0.34
   2  11  -5    4.77    0.28
   2 -11  -5    4.88    0.23
  -2 -11   5    5.83    0.32
   2 -11  -5    5.29    0.26
  -2 -11   5    5.30    0.23
  -2  11   4    0.04    0.10
   2  11  -4    0.11    0.10
  -2 -11   4    0.06    0.09
  -2 -11   4    0.01    0.06
   2 -11  -4   -0.12    0.05
   2 -11  -4    0.02    0.07
   2  11  -3    1.70    0.20
  -2  11   3    2.03    0.24
  -2 -11   3    1.95    0.13
   2 -11  -3    2.10    0.18
   2 -11  -3    1.83    0.15
  -2 -11   3    2.01    0.22
  -2  11   2    6.47    0.35
   2  11  -2    6.96    0.35
  -2 -11   2    6.71    0.21
  -2 -11   2    7.51    0.34
   2 -11  -2    7.55    0.28
   2 -11  -2    6.59    0.29
   2  11  -1    0.12    0.10
  -2  11   1   -0.07    0.09
   2 -11  -1    0.06    0.07
  -2 -11   1    0.17    0.05
  -2 -11   1    0.21    0.10
   2 -11  -1    0.01    0.07
  -2  11   0   12.73    0.47
   2  11   0   12.13    0.48
   2 -11   0   12.29    0.42
  -2 -11   0   12.43    0.44
   2 -11   0   12.63    0.37
   2  11   1    1.10    0.18
  -2  11  -1    1.25    0.19
   2 -11   1    1.22    0.14
  -2 -11  -1    0.87    0.15
   2 -11   1    1.08    0.15
   2  11   2   18.55    0.62
  -2  11  -2   18.57    0.56
   2 -11   2   18.38    0.49
  -2 -11  -2   18.69    0.56
   2 -11   2   19.59    0.55
   2  11   3    0.42    0.15
  -2  11  -3    0.49    0.13
   2 -11   3    0.42    0.12
   2 -11   3    0.09    0.09
  -2 -11  -3    0.56    0.14
  -2  11  -4    8.44    0.36
   2  11   4    8.04    0.41
   2 -11   4    8.40    0.37
  -2 -11  -4    8.01    0.36
   2 -11   4    8.46    0.34
  -2  11  -5    3.02    0.22
   2  11   5    3.23    0.27
   2 -11   5    2.95    0.21
   2 -11   5    3.12    0.24
  -2 -11  -5    3.21    0.24
  -2  11  -6    0.18    0.11
   2  11   6    0.12    0.13
  -2  11  -6    0.20    0.10
  -2 -11  -6    0.35    0.11
   2 -11   6    0.28    0.11
  -2  11  -7    1.41    0.21
  -2 -11  -7    1.07    0.18
   2 -11   7    1.16    0.19
  -2  11  -8    1.47    0.22
   2  11   8    1.56    0.24
   2 -11   8    1.34    0.19
  -2 -11  -8    1.56    0.21
  -2  11  -9   -0.06    0.09
   2  11   9    0.01    0.12
  -2 -11  -9    0.02    0.09
   2 -11   9   -0.06    0.11
  -2  11 -10    1.92    0.27
   2  11  10    1.11    0.23
   2 -11  10    1.89    0.24
  -2 -11 -10    1.51    0.22
   2  11  11    7.52    0.45
  -2  11 -11    7.88    0.47
   2 -11  11    7.55    0.42
  -2 -11 -11    7.89    0.42
  -2  11 -12   -0.26    0.11
   2  11  12    0.09    0.13
   2 -11  12   -0.07    0.12
  -2 -11 -12   -0.13    0.10
   2  11  13    0.30    0.17
  -2  11 -13    0.30    0.16
   2 -11  13    0.44    0.18
  -2 -11 -13    0.17    0.13
  -2  11 -14    1.77    0.32
   2  11  14    1.83    0.29
  -2 -11 -14    1.84    0.28
   2 -11  14    1.45    0.26
  -2  11 -15    1.45    0.30
  -2 -11 -15    2.46    0.33
   2 -11  15    2.08    0.31
   2  12 -16    5.30    0.46
  -2  12  16    5.00    0.43
  -2 -12  16    5.20    0.40
  -2  12  15    0.01    0.16
   2  12 -15   -0.20    0.15
  -2 -12  15    0.30    0.17
   2  12 -14   -0.12    0.15
  -2  12  14    0.16    0.18
  -2 -12  14   -0.13    0.09
   2 -12 -14    0.16    0.13
  -2  12  13    2.74    0.35
   2  12 -13    2.36    0.33
   2 -12 -13    2.47    0.28
  -2 -12  13    3.16    0.31
   2  12 -12    1.12    0.23
  -2  12  12    1.10    0.25
   2 -12 -12    1.40    0.22
  -2 -12  12    1.22    0.21
  -2  12  11    3.80    0.35
   2  12 -11    4.90    0.38
   2 -12 -11    4.09    0.29
  -2 -12  11    4.71    0.31
   2  12 -10    0.13    0.13
  -2  12  10    0.35    0.15
   2 -12 -10   -0.11    0.08
  -2 -12  10    0.03    0.08
  -2  12   9    1.84    0.27
  -2 -12   9    1.54    0.23
   2 -12  -9    1.87    0.21
  -2 -12   9    2.01    0.22
  -2  12   8    0.23    0.13
   2  12  -8    0.47    0.13
   2 -12  -8    0.38    0.11
  -2 -12   8    0.34    0.10
  -2 -12   8    0.24    0.13
  -2  12   7    0.61    0.18
   2  12  -7    0.44    0.12
  -2 -12   7    0.42    0.13
  -2 -12   7    0.37    0.11
   2 -12  -7    0.28    0.11
   2  12  -6   -0.06    0.09
  -2  12   6    0.10    0.14
   2 -12  -6    0.03    0.08
  -2 -12   6   -0.09    0.09
   2 -12  -6   -0.02    0.07
   2  12  -5   10.14    0.43
  -2  12   5   10.46    0.49
   2 -12  -5   10.65    0.35
  -2 -12   5   10.07    0.44
   2 -12  -5   10.31    0.39
  -2 -12   5   10.55    0.34
  -2  12   4    0.69    0.17
   2  12  -4    0.56    0.14
  -2 -12   4    0.70    0.10
  -2 -12   4    0.53    0.14
   2 -12  -4    0.42    0.12
   2 -12  -4    0.47    0.10
   2  12  -3   30.11    0.81
  -2  12   3   29.80    0.84
   2 -12  -3   30.81    0.73
  -2 -12   3   30.04    0.78
   2 -12  -3   29.55    0.64
   2  12  -2    9.56    0.43
  -2  12   2   10.03    0.46
  -2 -12   2    9.25    0.40
   2 -12  -2    9.02    0.37
   2 -12  -2    9.61    0.33
  -2  12   1   37.38    0.94
   2  12  -1   37.11    0.94
   2 -12  -1   36.32    0.82
  -2 -12   1   34.46    0.85
   2 -12  -1   37.55    0.75
   2  12   0   21.34    0.69
  -2  12   0   22.23    0.68
  -2 -12   0   21.72    0.63
   2 -12   0   21.76    0.54
   2 -12   0   23.18    0.62
  -2  12  -1   34.40    0.87
   2  12   1   33.12    0.90
   2 -12   1   33.87    0.72
   2 -12   1   33.19    0.79
  -2 -12  -1   32.75    0.81
  -2  12  -2    0.29    0.13
   2  12   2    0.07    0.11
  -2 -12  -2    0.33    0.12
   2 -12   2    0.40    0.10
   2 -12   2    0.40    0.11
   2  12   3    0.22    0.13
  -2  12  -3    0.61    0.15
  -2 -12  -3    0.67    0.15
   2 -12   3    0.60    0.12
   2 -12   3    0.52    0.13
   2  12   4   -0.18    0.10
  -2  12  -4    0.08    0.10
   2 -12   4    0.13    0.09
   2 -12   4    0.00    0.08
  -2 -12  -4    0.10    0.09
   2  12   5    1.57    0.24
  -2  12  -5    1.85    0.21
   2 -12   5    1.89    0.23
   2 -12   5    1.84    0.21
  -2 -12  -5    1.58    0.21
   2  12   6    2.95    0.32
  -2  12  -6    3.02    0.23
  -2 -12  -6    3.29    0.26
   2 -12   6    2.85    0.25
   2 -12   6    3.28    0.24
  -2  12  -7    2.79    0.29
   2  12   7    2.81    0.32
  -2 -12  -7    3.10    0.26
   2 -12   7    3.22    0.25
   2  12   8    0.57    0.18
  -2  12  -8    0.46    0.17
  -2 -12  -8    0.51    0.16
   2 -12   8    0.84    0.17
  -2  12  -9    2.43    0.31
   2  12   9    2.56    0.31
  -2 -12  -9    2.38    0.28
   2 -12   9    2.27    0.27
   2  12  10   -0.02    0.12
  -2  12 -10   -0.05    0.12
   2 -12  10    0.24    0.14
  -2 -12 -10    0.09    0.13
  -2  12 -11    0.88    0.20
   2  12  11    0.97    0.23
   2 -12  11    0.74    0.18
  -2 -12 -11    1.03    0.22
   2  12  12    0.15    0.17
  -2  12 -12    0.13    0.17
  -2 -12 -12    0.19    0.15
   2 -12  12    0.31    0.14
   2  12  13    1.63    0.29
  -2  12 -13    1.65    0.28
  -2 -12 -13    1.54    0.27
   2 -12  13    1.90    0.30
   2  12  14    2.89    0.38
  -2  12 -14    3.23    0.42
   2 -12  14    2.94    0.35
  -2 -12 -14    2.96    0.35
   2  13 -15    0.22    0.20
  -2  13  15   -0.05    0.16
  -2 -13  15    0.37    0.19
  -2  13  14    0.19    0.18
   2  13 -14    0.01    0.16
  -2 -13  14    0.36    0.18
   2  13 -13    0.15    0.17
  -2  13  13    0.26    0.19
   2 -13 -13    0.28    0.16
  -2 -13  13    0.01    0.13
   2  13 -12    0.17    0.15
  -2  13  12    0.46    0.19
   2 -13 -12    0.68    0.16
  -2 -13  12    0.47    0.16
   2  13 -11    0.38    0.16
  -2  13  11    0.36    0.17
  -2 -13  11    0.08    0.11
   2 -13 -11    0.06    0.10
  -2  13  10    0.94    0.24
   2  13 -10    1.36    0.24
  -2 -13  10    1.20    0.19
   2 -13 -10    1.51    0.21
  -2  13   9    1.03    0.23
   2 -13  -9    1.05    0.18
  -2 -13   9    0.56    0.18
  -2 -13   9    0.84    0.16
  -2  13   8   -0.02    0.12
   2  13  -8   -0.06    0.10
  -2 -13   8    0.19    0.14
  -2 -13   8    0.05    0.09
   2 -13  -8    0.05    0.09
   2  13  -7    0.63    0.15
  -2  13   7    0.64    0.19
  -2 -13   7    0.58    0.13
   2 -13  -7    0.76    0.15
  -2 -13   7    0.80    0.17
   2  13  -6    0.24    0.12
  -2  13   6    0.22    0.14
  -2 -13   6    0.41    0.15
   2 -13  -6    0.38    0.12
  -2  13   5    0.12    0.12
   2  13  -5    0.21    0.12
   2 -13  -5    0.16    0.10
  -2 -13   5    0.03    0.10
   2  13  -4    0.73    0.16
  -2  13   4    0.45    0.15
   2 -13  -4    0.50    0.13
  -2 -13   4    0.59    0.16
  -2  13   3    0.47    0.15
   2  13  -3    0.76    0.18
   2 -13  -3    0.57    0.13
  -2 -13   3    0.44    0.14
   2  13  -2    4.58    0.33
  -2  13   2    4.78    0.35
   2 -13  -2    4.71    0.28
  -2 -13   2    5.10    0.33
   2 -13  -2    4.81    0.24
   2  13  -1    7.17    0.40
  -2  13   1    6.93    0.39
   2 -13  -1    6.83    0.28
  -2 -13   1    7.39    0.37
   2 -13  -1    7.32    0.35
  -2  13   0    0.00    0.11
   2  13   0   -0.08    0.09
   2 -13   0   -0.06    0.07
  -2 -13   0    0.00    0.08
   2 -13   0   -0.04    0.07
  -2  13  -1   10.03    0.46
   2  13   1   10.21    0.49
   2 -13   1    9.82    0.36
  -2 -13  -1   10.28    0.44
   2 -13   1   10.97    0.44
  -2  13  -2    0.03    0.11
   2  13   2    0.08    0.13
  -2 -13  -2    0.04    0.08
   2 -13   2    0.03    0.09
   2 -13   2    0.10    0.09
   2  13   3    2.63    0.31
  -2  13  -3    2.44    0.27
   2 -13   3    2.16    0.24
  -2 -13  -3    2.78    0.24
   2 -13   3    2.66    0.20
   2  13   4    2.48    0.30
  -2  13  -4    2.35    0.25
   2 -13   4    2.07    0.21
   2 -13   4    2.36    0.25
  -2 -13  -4    2.29    0.25
   2  13   5    0.68    0.19
  -2  13  -5    0.93    0.17
  -2 -13  -5    0.77    0.16
   2 -13   5    0.72    0.14
   2 -13   5    0.98    0.18
  -2  13  -6    4.99    0.30
   2  13   6    4.57    0.37
  -2 -13  -6    4.74    0.31
   2 -13   6    4.87    0.33
   2 -13   6    5.17    0.30
  -2  13  -7    3.16    0.32
   2  13   7    2.66    0.33
  -2 -13  -7    2.99    0.27
   2 -13   7    2.87    0.25
   2  13   8   -0.09    0.12
  -2  13  -8    0.07    0.13
  -2 -13  -8   -0.15    0.09
   2 -13   8    0.07    0.10
   2  13   9    0.44    0.18
  -2  13  -9    0.51    0.16
  -2 -13  -9    0.42    0.14
   2 -13   9    0.47    0.15
  -2  13 -10    0.06    0.14
   2  13  10    0.14    0.17
   2 -13  10   -0.03    0.11
  -2 -13 -10    0.05    0.11
  -2  13 -11    1.68    0.28
   2  13  11    2.60    0.35
   2 -13  11    1.59    0.26
  -2 -13 -11    1.90    0.26
  -2  13 -12    0.76    0.24
   2  13  12    0.73    0.22
  -2 -13 -12    0.63    0.19
   2 -13  12    0.83    0.20
  -2  13 -13    0.01    0.15
   2  13  13    0.23    0.18
   2 -13  13    0.45    0.18
  -2 -13 -13    0.09    0.15
   2  14 -14    1.40    0.28
  -2  14  14    2.19    0.36
  -2 -14  14    2.49    0.36
  -2  14  13    0.09    0.16
   2  14 -13    0.14    0.18
  -2 -14  13   -0.02    0.20
  -2  14  12    0.50    0.22
   2  14 -12    0.42    0.18
  -2  14  11    0.35    0.22
   2  14 -11    0.32    0.18
   2 -14 -11    0.27    0.14
  -2  14  10    1.43    0.30
   2  14 -10    1.97    0.29
   2 -14 -10    1.58    0.23
  -2  14   9    0.25    0.16
   2 -14  -9    0.02    0.10
  -2 -14   9   -0.06    0.13
  -2  14   8    0.01    0.15
   2 -14  -8   -0.17    0.09
  -2 -14   8    0.14    0.13
   2  14  -7   -0.11    0.09
  -2  14   7    0.01    0.14
   2 -14  -7   -0.01    0.10
  -2 -14   7    0.04    0.13
  -2  14   6    7.32    0.47
   2  14  -6    7.09    0.39
  -2 -14   6    6.81    0.40
   2 -14  -6    6.49    0.35
  -2  14   5    1.50    0.25
   2  14  -5    1.60    0.23
   2 -14  -5    1.90    0.22
  -2 -14   5    1.63    0.23
   2  14  -4    1.76    0.25
  -2  14   4    1.75    0.27
  -2 -14   4    1.48    0.23
   2 -14  -4    1.83    0.22
  -2  14   3    1.22    0.23
   2  14  -3    1.56    0.23
   2 -14  -3    1.27    0.19
  -2 -14   3    1.27    0.21
  -2  14   2    3.70    0.33
   2  14  -2    4.54    0.33
  -2 -14   2    3.89    0.31
   2 -14  -2    4.11    0.28
  -2  14   1    3.09    0.32
   2  14  -1    3.11    0.29
  -2 -14   1    3.06    0.30
   2 -14  -1    3.17    0.26
   2  14   0    0.71    0.17
  -2  14   0    0.58    0.17
   2 -14   0    0.72    0.17
  -2 -14   0    0.39    0.14
  -2  14  -1    5.07    0.36
   2  14   1    5.49    0.38
   2 -14   1    5.53    0.33
  -2 -14  -1    5.05    0.33
   2  14   2    0.44    0.17
  -2  14  -2    0.30    0.14
   2 -14   2    0.15    0.09
  -2 -14  -2    0.18    0.12
   2 -14   2    0.21    0.12
   2  14   3    0.12    0.13
  -2  14  -3    0.12    0.12
   2 -14   3   -0.19    0.07
  -2 -14  -3    0.03    0.11
   2 -14   3    0.06    0.09
  -2  14  -4    0.01    0.11
   2  14   4   -0.01    0.11
   2 -14   4   -0.02    0.08
   2 -14   4   -0.11    0.07
  -2 -14  -4    0.09    0.11
   2  14   5    0.40    0.16
  -2  14  -5    0.51    0.15
  -2 -14  -5    0.43    0.15
   2 -14   5    0.22    0.11
   2 -14   5    0.29    0.13
   2  14   6    3.79    0.40
  -2 -14  -6    4.31    0.33
   2 -14   6    3.95    0.28
   2 -14   6    4.16    0.33
   2  14   7    1.71    0.29
  -2  14  -7    1.39    0.23
   2 -14   7    1.54    0.22
  -2 -14  -7    1.99    0.27
  -2  14  -8    1.36    0.25
   2  14   8    1.46    0.28
  -2 -14  -8    1.48    0.24
   2 -14   8    1.74    0.23
  -2  14  -9    0.79    0.20
   2  14   9    0.17    0.17
   2 -14   9    0.15    0.14
  -2 -14  -9    0.18    0.13
  -2  14 -10    0.09    0.14
   2  14  10    0.01    0.16
   2 -14  10    0.14    0.13
  -2 -14 -10    0.25    0.15
  -2  14 -11    0.13    0.17
   2  14  11   -0.06    0.16
   2 -14  11    0.19    0.14
  -2 -14 -11    0.34    0.15
   2  14  12   -0.16    0.17
  -2  14 -12    0.15    0.19
  -2 -14 -12    0.12    0.16
   2 -14  12   -0.07    0.14
   2  15 -13   -0.06    0.20
  -2  15  13   -0.14    0.18
  -2  15  12    1.17    0.29
   2  15 -12    0.81    0.23
  -2  15  11    0.31    0.22
   2  15 -11    0.58    0.21
  -2  15  10    7.32    0.50
   2  15 -10    9.00    0.53
   2 -15 -10    7.58    0.42
  -2  15   9    0.04    0.14
   2 -15  -9   -0.01    0.10
  -2 -15   9   -0.11    0.11
  -2  15   8   -0.08    0.13
   2 -15  -8    0.04    0.11
  -2 -15   8    0.11    0.14
  -2  15   7    1.72    0.29
   2  15  -7    1.86    0.27
   2 -15  -7    1.53    0.22
  -2 -15   7    1.04    0.22
   2  15  -6    0.08    0.14
  -2  15   6   -0.05    0.16
   2 -15  -6    0.02    0.10
  -2 -15   6   -0.09    0.10
  -2  15   5    9.47    0.53
   2  15  -5    8.75    0.47
   2 -15  -5    9.08    0.42
  -2 -15   5    9.15    0.47
  -2  15   4    1.00    0.23
   2  15  -4    1.38    0.23
  -2 -15   4    1.54    0.25
   2 -15  -4    1.43    0.21
   2  15  -3    1.11    0.23
  -2  15   3    0.78    0.21
   2 -15  -3    0.91    0.18
  -2 -15   3    0.90    0.18
  -2  15   2    0.82    0.21
   2  15  -2    1.23    0.23
  -2 -15   2    1.11    0.21
   2 -15  -2    0.99    0.17
   2  15  -1    0.50    0.17
  -2  15   1    0.15    0.14
   2 -15  -1    0.59    0.15
  -2 -15   1    0.43    0.15
   2  15   0    0.03    0.13
  -2  15   0    0.04    0.10
  -2 -15   0    0.03    0.11
   2 -15   0    0.01    0.10
   2  15   1    0.15    0.16
  -2  15  -1    0.52    0.17
   2 -15   1    0.20    0.13
  -2 -15  -1    0.60    0.17
  -2  15  -2    0.24    0.13
   2  15   2   -0.03    0.12
  -2 -15  -2    0.18    0.13
   2 -15   2    0.17    0.11
  -2  15  -3    2.22    0.28
   2  15   3    2.60    0.34
   2 -15   3    2.01    0.26
  -2 -15  -3    2.35    0.27
  -2  15  -4    0.79    0.18
   2  15   4    0.52    0.20
  -2 -15  -4    0.64    0.17
   2 -15   4    0.69    0.18
  -2  15  -5    2.61    0.29
   2  15   5    2.32    0.33
   2 -15   5    2.56    0.30
  -2 -15  -5    2.23    0.28
   2  15   6    1.22    0.27
   2 -15   6    1.48    0.24
  -2 -15  -6    1.39    0.24
   2 -15   6    1.98    0.27
  -2  15  -7    7.06    0.44
   2  15   7    7.50    0.50
  -2 -15  -7    7.67    0.43
   2 -15   7    7.98    0.40
   2  15   8    1.79    0.30
  -2  15  -8    1.73    0.27
   2 -15   8    2.18    0.26
  -2 -15  -8    1.90    0.27
   2  15   9    0.43    0.20
  -2  15  -9   -0.08    0.12
  -2 -15  -9   -0.01    0.14
   2 -15   9    0.00    0.13
  -2  15 -10    0.63    0.22
   2  15  10    0.75    0.26
  -2 -15 -10    0.33    0.17
   2 -15  10    0.74    0.19
  -2  15 -11    0.51    0.21
   2  15  11    0.38    0.23
   2 -15  11    0.58    0.19
  -2 -15 -11    0.79    0.21
  -2  16  11    0.20    0.20
   2  16 -11    0.37    0.21
  -2  16  10    2.57    0.38
   2  16 -10    2.33    0.33
  -2  16   9   -0.06    0.16
  -2 -16   9    0.01    0.15
  -2  16   8    1.42    0.29
  -2 -16   8    1.47    0.26
   2 -16  -8    1.17    0.21
  -2  16   7    0.06    0.16
  -2 -16   7    0.12    0.14
   2 -16  -7    0.28    0.14
   2  16  -6   -0.18    0.11
  -2  16   6   -0.20    0.16
  -2 -16   6    0.28    0.16
   2 -16  -6    0.29    0.14
   2  16  -5    0.80    0.22
  -2  16   5    0.43    0.19
   2 -16  -5    0.38    0.15
  -2 -16   5    0.82    0.20
   2  16  -4    0.22    0.15
  -2  16   4    0.04    0.14
   2 -16  -4    0.14    0.11
  -2 -16   4    0.13    0.15
   2  16  -3    3.86    0.40
  -2  16   3    3.50    0.39
   2 -16  -3    3.78    0.30
  -2 -16   3    3.77    0.37
   2  16  -2    0.86    0.22
  -2  16   2    0.81    0.21
  -2 -16   2    0.54    0.18
   2 -16  -2    1.13    0.21
  -2  16   1    1.86    0.28
   2  16  -1    1.65    0.27
   2 -16  -1    2.24    0.26
  -2 -16   1    1.89    0.28
   2  16   0    7.53    0.49
  -2  16   0    7.70    0.48
  -2 -16   0    7.93    0.44
   2 -16   0    7.62    0.41
  -2  16  -1    3.83    0.35
   2  16   1    3.95    0.42
   2 -16   1    3.99    0.31
  -2  16  -2    0.03    0.13
   2  16   2   -0.13    0.13
   2 -16   2   -0.06    0.10
  -2 -16  -2    0.09    0.12
   2  16   3    0.84    0.23
  -2  16  -3    1.51    0.25
  -2 -16  -3    1.12    0.21
   2 -16   3    1.39    0.23
  -2  16  -4    5.24    0.38
   2  16   4    5.91    0.47
   2 -16   4    5.53    0.37
  -2 -16  -4    6.04    0.40
   2  16   5    0.20    0.17
   2 -16   5    0.32    0.16
  -2 -16  -5   -0.01    0.12
   2  16   6    0.36    0.21
  -2 -16  -6    0.03    0.15
   2  16   7    0.44    0.21
  -2  16  -7    0.48    0.21
  -2 -16  -7    0.83    0.22
  -2  16  -8    3.50    0.39
   2  16   8    2.85    0.41
  -2 -16  -8    3.99    0.35
  -2  16  -9   -0.17    0.16
   2  16   9   -0.06    0.18
  -2 -16  -9   -0.11    0.12
  -2  16 -10    2.00    0.32
   2  16  10    1.59    0.31
  -2 -16 -10    1.72    0.27
  -2  17   9    4.27    0.50
  -2 -17   9    4.84    0.43
  -2  17   8    1.70    0.34
  -2 -17   8    1.50    0.28
  -2  17   7    1.50    0.31
   2 -17  -7    1.23    0.32
  -2 -17   7    1.25    0.26
  -2  17   6   -0.11    0.15
   2  17  -6   -0.10    0.12
   2 -17  -6   -0.03    0.13
  -2 -17   6   -0.11    0.15
   2  17  -5    0.07    0.14
  -2  17   5    0.33    0.19
  -2 -17   5   -0.12    0.10
   2 -17  -5    0.09    0.13
  -2  17   4    0.38    0.20
   2  17  -4    0.15    0.17
   2 -17  -4    0.37    0.16
  -2 -17   4    0.24    0.16
   2  17  -3   -0.07    0.13
  -2  17   3    0.20    0.16
   2 -17  -3    0.10    0.12
  -2 -17   3    0.09    0.15
   2  17  -2    0.05    0.16
  -2  17   2   -0.04    0.16
  -2 -17   2    0.07    0.14
   2 -17  -2    0.32    0.15
   2  17  -1    0.20    0.16
  -2  17   1    0.17    0.17
  -2 -17   1    0.24    0.14
   2 -17  -1    0.18    0.12
  -2  17   0    0.24    0.15
   2  17   0    0.34    0.20
   2 -17   0    0.18    0.14
  -2 -17   0   -0.12    0.12
   2  17   1   -0.08    0.13
  -2  17  -1    0.31    0.16
  -2 -17  -1    0.13    0.13
   2 -17   1    0.16    0.14
  -2  17  -2    1.37    0.26
   2  17   2    0.69    0.23
  -2 -17  -2    1.19    0.24
   2 -17   2    1.01    0.20
  -2  17  -3    0.24    0.15
   2  17   3    0.27    0.18
   2 -17   3    0.31    0.16
  -2 -17  -3   -0.03    0.13
   2  17   4    0.08    0.16
  -2  17  -4   -0.28    0.11
  -2 -17  -4   -0.14    0.09
   2 -17   4   -0.01    0.13
   2  17   5    8.18    0.56
   2 -17   5    8.39    0.47
  -2 -17  -5    8.33    0.48
   2  17   6    3.14    0.42
  -2  17  -6    2.64    0.34
  -2 -17  -6    2.51    0.32
   2  17   7    4.17    0.46
  -2  17  -7    5.01    0.42
  -2 -17  -7    5.13    0.40
  -2  17  -8    0.50    0.22
   2  17   8    0.36    0.21
  -2 -17  -8    0.35    0.17
  -2  18   7    0.14    0.18
  -2 -18   7    0.15    0.16
  -2  18   6    0.36    0.19
  -2 -18   6    0.21    0.17
  -2  18   5    2.07    0.34
   2  18  -5    1.93    0.31
  -2 -18   5    1.98    0.30
   2 -18  -5    2.57    0.35
  -2  18   4    0.15    0.17
   2  18  -4   -0.02    0.14
   2 -18  -4    0.09    0.15
  -2 -18   4    0.38    0.17
   2  18  -3   -0.05    0.13
  -2  18   3    0.11    0.16
  -2 -18   3    0.04    0.14
   2 -18  -3   -0.12    0.11
   2  18  -2   -0.03    0.14
  -2  18   2   -0.01    0.14
  -2 -18   2    0.00    0.13
   2 -18  -2   -0.12    0.12
   2  18  -1   -0.05    0.13
  -2  18   1   -0.04    0.15
   2 -18  -1   -0.02    0.13
  -2 -18   1   -0.27    0.11
  -2  18   0    0.80    0.22
   2  18   0    1.31    0.29
   2 -18   0    1.59    0.25
  -2 -18   0    1.67    0.28
  -2  18  -1    0.89    0.24
   2  18   1    0.78    0.24
   2 -18   1    0.94    0.21
  -2 -18  -1    0.92    0.23
  -2  18  -2    2.54    0.34
   2  18   2    2.80    0.40
  -2 -18  -2    3.26    0.36
   2 -18   2    2.20    0.30
  -2  18  -3    0.05    0.17
   2  18   3    0.30    0.18
   2 -18   3    0.18    0.17
  -2 -18  -3    0.06    0.16
   2  18   4    0.33    0.20
  -2 -18  -4    0.58    0.20
   2 -18   4    1.04    0.23
   2  18   5    2.12    0.36
   2 -18   5    2.87    0.35
  -2 -18  -5    2.97    0.36
  -2  18  -6    3.98    0.42
   2  18   6    5.59    0.57
   2  19  -3   -0.12    0.15
  -2  19   3    0.05    0.16
  -2  19   2    0.00    0.15
   2  19  -2    0.04    0.18
  -2 -19   2    0.14    0.16
   2 -19  -2   -0.02    0.14
  -2  19   1    1.47    0.31
   2  19  -1    1.73    0.31
   2 -19  -1    2.00    0.29
  -2 -19   1    1.53    0.28
   2  19   0    0.13    0.17
  -2  19   0    0.12    0.20
   2 -19   0    0.08    0.14
  -2 -19   0    0.28    0.17
   2  19   1    0.25    0.21
  -2  19  -1    0.23    0.19
  -2 -19  -1    0.72    0.23
   2 -19   1    0.34    0.17
  -3   0  20    2.05    0.31
   3   0 -20    1.66    0.30
   3   0 -19   -0.23    0.14
  -3   0  19   -0.07    0.10
  -3   0  18    8.79    0.48
   3   0 -18   10.58    0.52
  -3   0  17    0.17    0.11
   3   0 -17    0.07    0.14
  -3   0  16    6.62    0.38
   3   0 -16    7.77    0.41
   3   0 -15   -0.05    0.08
  -3   0  15    0.05    0.10
  -3   0  14    2.48    0.26
   3   0 -14    2.89    0.28
  -3   0  13    0.00    0.07
  -3   0  13    0.03    0.06
   3   0 -13   -0.13    0.08
  -3   0  12    0.17    0.10
   3   0 -12    0.10    0.09
  -3   0  12    0.17    0.06
   3   0 -11    0.06    0.08
  -3   0  11   -0.01    0.04
  -3   0  11    0.07    0.08
  -3   0  10    0.48    0.10
   3   0 -10    0.51    0.10
  -3   0  10    0.75    0.09
  -3   0   9   -0.02    0.05
  -3   0   9   -0.04    0.03
   3   0  -9   -0.03    0.05
  -3   0   8    0.22    0.07
   3   0  -8    0.28    0.07
  -3   0   8    0.17    0.05
  -3   0   7   -0.07    0.03
  -3   0   7    0.10    0.05
   3   0  -7    0.05    0.04
   3   0  -6  140.22    1.99
  -3   0   6  140.09    2.04
  -3   0   6  143.36    2.04
  -3   0   5   -0.02    0.03
  -3   0   5    0.00    0.03
   3   0  -5    0.03    0.03
  -3   0   4    0.89    0.07
  -3   0   4    0.92    0.07
  -3   0   3    0.04    0.03
  -3   0   3   -0.03    0.02
  -3   0   3   -0.02    0.03
   3   0  -3   -0.01    0.02
  -3   0   2  282.87    4.38
   3   0  -2  285.66    4.23
   3   0  -2  287.72    3.89
  -3   0   2  280.44    3.91
  -3   0   1   -0.01    0.02
   3   0  -1   -0.01    0.02
  -3   0   1    0.01    0.03
   3   0  -1   -0.02    0.02
  -3   0   0 1000.00   12.96
  -3   0   0  932.74   18.07
   3   0   0  925.36   17.99
   3   0   1    0.01    0.03
  -3   0  -1    0.04    0.03
  -3   0  -1    0.05    0.03
  -3   0  -2   26.61    0.49
   3   0   2   27.57    0.48
  -3   0  -2   27.89    0.46
   3   0   3    0.01    0.02
   3   0   3    0.02    0.04
  -3   0  -3   -0.02    0.05
  -3   0  -4   71.73    1.15
   3   0   4   72.19    1.05
   3   0   4   68.56    1.11
  -3   0  -5    0.03    0.05
   3   0   5    0.05    0.05
   3   0   5   -0.04    0.03
   3   0   6    3.27    0.17
   3   0   6    3.31    0.12
  -3   0  -6    3.37    0.20
   3   0   7   -0.06    0.03
  -3   0  -7    0.00    0.07
   3   0   7   -0.08    0.05
   3   0   8    1.19    0.08
   3   0   8    1.56    0.16
  -3   0  -8    1.22    0.16
   3   0   9    0.04    0.07
  -3   0  -9    0.04    0.08
   3   0   9    0.00    0.03
   3   0  10    1.79    0.20
  -3   0 -10    1.23    0.19
  -3   0 -11    0.01    0.10
   3   0  11    0.04    0.07
  -3   0 -12    0.48    0.16
   3   0  12    0.56    0.14
   3   0  13   -0.04    0.07
  -3   0 -13   -0.05    0.12
   3   0  14   24.65    0.74
  -3   0 -14   25.46    0.82
  -3   0 -15    0.20    0.17
   3   0  15   -0.11    0.09
  -3   0 -16    4.11    0.42
   3   0  16    4.56    0.34
  -3   0 -17    0.03    0.16
   3   0  17   -0.06    0.13
  -3   0 -18    0.34    0.23
   3   0  18    0.44    0.20
   3   1 -20   -0.03    0.14
  -3   1  20   -0.01    0.14
  -3  -1  20   -0.04    0.15
   3  -1 -20    0.03    0.16
   3   1 -19    0.01    0.14
  -3   1  19   -0.04    0.12
   3  -1 -19   -0.27    0.13
  -3  -1  19    0.04    0.12
   3   1 -18    0.03    0.14
  -3   1  18   -0.02    0.11
  -3  -1  18    0.05    0.14
   3  -1 -18   -0.09    0.13
   3   1 -17    1.21    0.23
  -3   1  17    1.41    0.23
   3  -1 -17    1.24    0.23
  -3  -1  17    1.08    0.21
   3   1 -16    2.49    0.28
  -3   1  16    3.32    0.28
  -3  -1  16    3.08    0.27
   3  -1 -16    2.66    0.29
   3   1 -15    3.39    0.27
  -3   1  15    2.85    0.25
  -3  -1  15    3.10    0.26
   3  -1 -15    3.43    0.28
  -3   1  14    4.42    0.29
   3   1 -14    4.97    0.31
  -3  -1  14    4.45    0.29
   3  -1 -14    4.47    0.30
  -3   1  13    0.51    0.09
  -3   1  13    0.51    0.13
   3   1 -13    0.61    0.14
  -3  -1  13    0.56    0.14
   3  -1 -13    0.65    0.15
  -3   1  12    9.16    0.37
   3   1 -12    9.35    0.38
  -3   1  12    9.58    0.30
   3  -1 -12    9.47    0.37
  -3  -1  12    8.91    0.25
  -3  -1  12    9.32    0.37
   3   1 -11    2.13    0.21
  -3   1  11    2.36    0.19
  -3   1  11    2.23    0.14
  -3  -1  11    2.14    0.12
   3  -1 -11    2.62    0.19
  -3  -1  11    2.26    0.18
   3   1 -10    1.32    0.15
  -3   1  10    1.57    0.16
  -3   1  10    1.93    0.13
  -3  -1  10    1.63    0.10
   3  -1 -10    1.80    0.15
  -3  -1  10    1.41    0.15
  -3   1   9   14.66    0.41
   3   1  -9   14.23    0.40
  -3   1   9   14.18    0.36
   3  -1  -9   14.54    0.39
  -3  -1   9   14.59    0.41
  -3  -1   9   14.57    0.33
   3   1  -8   99.88    1.57
  -3   1   8  103.72    1.61
  -3   1   8  102.86    1.58
  -3  -1   8  102.58    1.53
   3  -1  -8  103.48    1.56
  -3  -1   8  104.34    1.61
  -3   1   7   29.13    0.59
   3   1  -7   29.53    0.57
  -3   1   7   29.18    0.56
  -3  -1   7   28.80    0.58
   3  -1  -7   29.33    0.55
  -3  -1   7   28.71    0.52
   3   1  -6    6.83    0.21
  -3   1   6    6.61    0.22
  -3   1   6    6.67    0.21
   3  -1  -6    6.69    0.19
  -3  -1   6    6.54    0.22
  -3  -1   6    6.68    0.19
   3   1  -5    9.16    0.23
  -3   1   5    9.45    0.24
  -3   1   5    9.17    0.25
  -3  -1   5    9.33    0.24
   3  -1  -5    9.43    0.21
  -3  -1   5    9.16    0.23
  -3   1   4   82.26    1.23
  -3   1   4   82.37    1.25
   3  -1  -4   85.49    1.15
  -3  -1   4   82.09    1.21
  -3  -1   4   82.29    1.18
  -3  -1   4   82.47    1.23
  -3   1   3   83.29    1.24
   3  -1  -3   84.61    1.16
  -3  -1   3   82.15    1.19
   3  -1  -3   81.96    1.21
   3  -1  -3   83.70    1.13
  -3  -1   3   82.92    1.16
  -3  -1   3   83.07    1.23
  -3   1   2    0.07    0.03
   3   1  -2    0.04    0.02
  -3  -1   2    0.09    0.03
  -3  -1   2    0.02    0.03
   3  -1  -2    0.01    0.03
   3   1  -1   27.54    0.43
  -3   1   1   28.45    0.47
  -3   1   1   27.70    0.40
  -3  -1   1   27.55    0.45
  -3  -1   1   28.12    0.48
   3  -1  -1   28.11    0.40
  -3  -1   1   26.91    0.43
   3  -1  -1   26.55    0.46
   3   1   0   50.85    0.74
  -3   1   0   51.22    0.78
  -3   1   0   49.95    0.73
  -3  -1   0   51.95    0.80
   3  -1   0   50.89    0.78
  -3  -1   0   50.45    0.76
  -3  -1   0   50.82    0.76
  -3   1  -1    4.10    0.13
  -3   1  -1    4.01    0.12
   3   1   1    3.87    0.12
  -3  -1  -1    3.93    0.14
   3  -1   1    3.87    0.14
  -3  -1  -1    3.92    0.13
  -3   1  -2   53.74    0.84
   3   1   2   54.00    0.84
   3   1   2   54.31    0.82
  -3   1  -2   51.15    0.80
   3  -1   2   54.28    0.85
  -3  -1  -2   54.88    0.86
   3   1   3    0.69    0.07
  -3   1  -3    0.71    0.05
  -3   1  -3    0.77    0.09
   3   1   3    0.72    0.07
   3  -1   3    0.74    0.08
  -3  -1  -3    0.47    0.08
   3   1   4   21.14    0.41
  -3   1  -4   20.66    0.46
   3   1   4   21.03    0.42
   3  -1   4   22.35    0.37
   3  -1   4   20.84    0.45
   3  -1   4   20.75    0.35
  -3  -1  -4   20.03    0.46
  -3   1  -5   13.94    0.38
   3   1   5   13.66    0.34
   3   1   5   14.03    0.31
   3  -1   5   13.97    0.25
   3  -1   5   14.28    0.26
  -3  -1  -5   13.88    0.39
   3  -1   5   14.86    0.38
   3   1   6    9.08    0.28
   3   1   6    9.06    0.24
  -3   1  -6    8.37    0.31
   3  -1   6    8.99    0.30
   3  -1   6    8.95    0.18
  -3  -1  -6    9.53    0.33
   3  -1   6    9.15    0.18
  -3   1  -7    2.51    0.19
   3   1   7    2.32    0.12
   3   1   7    2.44    0.15
  -3  -1  -7    2.08    0.18
   3  -1   7    2.19    0.07
   3  -1   7    2.17    0.16
   3  -1   7    2.34    0.07
   3   1   8    0.48    0.09
  -3   1  -8    0.49    0.12
   3   1   8    0.29    0.06
  -3  -1  -8    0.42    0.11
   3  -1   8    0.46    0.11
   3   1   9    1.52    0.16
  -3   1  -9    1.23    0.17
   3   1   9    1.17    0.10
   3  -1   9    1.38    0.17
  -3  -1  -9    1.48    0.19
   3   1  10    2.07    0.20
  -3   1 -10    1.73    0.22
   3   1  10    1.82    0.12
   3  -1  10    1.65    0.19
  -3  -1 -10    1.82    0.22
   3   1  11    5.20    0.28
  -3   1 -11    5.61    0.34
   3  -1  11    5.72    0.32
  -3  -1 -11    5.63    0.34
   3   1  12    7.22    0.35
  -3   1 -12    7.68    0.41
  -3  -1 -12    7.09    0.40
   3  -1  12    7.37    0.36
   3   1  13    0.03    0.09
  -3   1 -13   -0.09    0.13
  -3  -1 -13   -0.12    0.11
   3  -1  13   -0.06    0.09
   3   1  14    2.03    0.25
  -3   1 -14    1.43    0.26
   3  -1  14    1.35    0.21
  -3  -1 -14    1.30    0.25
   3   1  15    0.51    0.16
  -3   1 -15    0.55    0.20
   3  -1  15    0.59    0.16
  -3  -1 -15    0.35    0.18
  -3   1 -16   -0.14    0.15
   3   1  16    0.21    0.14
   3  -1  16    0.11    0.12
  -3  -1 -16    0.14    0.17
   3   1  17    3.49    0.36
  -3   1 -17    3.64    0.41
  -3  -1 -17    4.01    0.44
   3  -1  17    3.79    0.34
   3   1  18    0.16    0.17
  -3   1 -18   -0.01    0.17
   3  -1  18    0.18    0.16
  -3  -1 -18    0.24    0.19
  -3   2  20    2.05    0.30
   3   2 -20    2.90    0.37
  -3  -2  20    2.90    0.36
   3  -2 -20    2.52    0.34
  -3   2  19    1.60    0.26
   3   2 -19    1.69    0.29
  -3  -2  19    1.96    0.29
   3  -2 -19    1.71    0.29
  -3   2  18    0.10    0.13
   3   2 -18   -0.06    0.13
  -3  -2  18   -0.07    0.11
   3  -2 -18    0.04    0.15
   3   2 -17   -0.07    0.12
  -3   2  17    0.06    0.12
   3  -2 -17   -0.02    0.12
  -3  -2  17    0.05    0.12
  -3   2  16   15.03    0.57
   3   2 -16   16.25    0.60
  -3  -2  16   15.63    0.59
   3  -2 -16   15.36    0.58
  -3   2  15    0.29    0.13
   3   2 -15    0.39    0.15
  -3  -2  15    0.16    0.12
   3  -2 -15    0.23    0.12
  -3   2  14   10.35    0.51
   3   2 -14   10.35    0.44
  -3   2  14   10.45    0.43
   3  -2 -14   10.43    0.44
  -3  -2  14   10.00    0.43
   3   2 -13    1.19    0.18
  -3   2  13    1.15    0.17
  -3   2  13    1.21    0.14
  -3  -2  13    1.36    0.18
   3  -2 -13    1.54    0.20
  -3   2  12    8.19    0.35
   3   2 -12    8.13    0.36
  -3   2  12    8.85    0.30
  -3  -2  12    8.49    0.36
   3  -2 -12    8.00    0.35
  -3  -2  12    8.49    0.23
  -3   2  11    1.59    0.13
   3   2 -11    1.47    0.17
  -3   2  11    1.41    0.16
  -3  -2  11    1.38    0.16
   3  -2 -11    1.29    0.16
  -3  -2  11    1.38    0.10
  -3   2  10   10.91    0.37
  -3   2  10   11.16    0.33
   3   2 -10   11.31    0.37
  -3  -2  10   10.54    0.26
   3  -2 -10   10.91    0.35
  -3  -2  10   11.14    0.37
  -3   2   9    2.53    0.15
   3   2  -9    2.92    0.18
  -3   2   9    2.39    0.16
  -3  -2   9    2.37    0.16
   3  -2  -9    2.60    0.16
  -3  -2   9    2.60    0.12
  -3   2   8   14.13    0.36
   3   2  -8   14.04    0.38
  -3   2   8   13.68    0.38
  -3  -2   8   13.60    0.31
   3  -2  -8   13.81    0.35
  -3  -2   8   13.52    0.38
  -3   2   7    1.29    0.12
   3   2  -7    1.57    0.12
  -3   2   7    1.43    0.11
  -3  -2   7    1.68    0.12
   3  -2  -7    1.54    0.11
  -3  -2   7    1.44    0.09
   3   2  -6   73.35    1.15
  -3   2   6   72.96    1.17
  -3   2   6   74.26    1.19
  -3  -2   6   74.11    1.12
  -3  -2   6   72.50    1.16
   3  -2  -6   76.12    1.11
  -3   2   5   36.25    0.66
  -3   2   5   36.64    0.65
  -3  -2   5   36.91    0.63
   3  -2  -5   36.95    0.58
  -3  -2   5   36.36    0.62
  -3  -2   5   36.17    0.63
  -3   2   4    3.31    0.14
  -3   2   4    3.24    0.14
  -3   2   4    3.06    0.11
  -3  -2   4    3.15    0.12
  -3  -2   4    3.21    0.13
  -3  -2   4    3.33    0.13
   3  -2  -4    3.25    0.10
  -3   2   3    0.86    0.09
  -3   2   3    0.77    0.04
  -3  -2   3    0.82    0.07
   3  -2  -3    0.84    0.07
   3  -2  -3    0.76    0.04
  -3  -2   3    0.88    0.06
  -3  -2   3    0.93    0.07
  -3   2   2   24.78    0.35
  -3   2   2   25.14    0.47
  -3  -2   2   25.41    0.43
  -3  -2   2   25.32    0.46
  -3  -2   2   25.04    0.40
   3  -2  -2   25.25    0.45
   3  -2  -2   25.19    0.35
   3   2  -1  220.20    3.10
  -3   2   1  217.97    3.06
  -3   2   1  220.68    3.05
   3   2  -1  213.03    3.09
  -3   2   1  219.33    3.41
  -3  -2   1  219.79    3.53
  -3  -2   1  215.74    3.21
   3  -2  -1  222.63    3.39
  -3   2   0   89.90    1.23
  -3   2   0   90.08    1.30
   3   2   0   87.86    1.27
   3   2   0   88.19    1.32
  -3  -2   0   88.14    1.27
   3  -2   0   88.43    1.29
  -3  -2   0   86.16    1.20
  -3   2  -1  520.01    7.51
   3   2   1  518.75    7.90
   3   2   1  528.06    7.29
  -3   2  -1  527.48    7.69
  -3  -2  -1  522.67    7.43
   3  -2   1  516.85    7.72
  -3  -2  -1  538.80    7.76
   3   2   2   12.77    0.25
  -3   2  -2   13.01    0.25
  -3   2  -2   12.98    0.30
   3   2   2   12.19    0.29
  -3  -2  -2   12.36    0.30
   3  -2   2   12.69    0.31
   3   2   3   45.55    0.72
  -3   2  -3   45.84    0.68
   3   2   3   45.87    0.77
  -3   2  -3   45.76    0.78
   3  -2   3   43.73    0.78
  -3  -2  -3   45.46    0.78
   3   2   4    0.05    0.04
  -3   2  -4    0.04    0.05
  -3   2  -4    0.07    0.02
   3   2   4    0.02    0.04
  -3  -2  -4    0.00    0.05
   3  -2   4    0.22    0.03
   3  -2   4    0.07    0.05
   3   2   5   27.48    0.54
   3   2   5   28.00    0.54
  -3   2  -5   27.40    0.59
   3  -2   5   28.18    0.42
   3  -2   5   27.96    0.42
  -3  -2  -5   27.55    0.60
   3  -2   5   28.60    0.59
   3   2   6   42.60    0.76
  -3   2  -6   44.33    0.85
   3   2   6   42.83    0.77
   3  -2   6   43.57    0.83
  -3  -2  -6   42.87    0.85
  -3   2  -7    3.92    0.22
   3   2   7    3.58    0.19
   3   2   7    3.78    0.17
   3  -2   7    4.13    0.22
  -3  -2  -7    3.93    0.23
  -3   2  -8    1.44    0.18
   3   2   8    1.75    0.14
   3   2   8    1.78    0.13
  -3  -2  -8    1.88    0.20
   3  -2   8    1.63    0.17
  -3   2  -9    0.16    0.10
   3   2   9    0.16    0.08
   3   2   9    0.24    0.07
  -3  -2  -9    0.13    0.10
   3  -2   9    0.10    0.07
   3   2  10    1.03    0.12
   3   2  10    1.17    0.15
  -3   2 -10    1.12    0.18
   3  -2  10    1.19    0.17
  -3  -2 -10    1.12    0.18
  -3   2 -11   26.68    0.75
   3   2  11   27.59    0.68
   3  -2  11   26.33    0.71
  -3  -2 -11   26.29    0.75
   3   2  12   -0.05    0.08
  -3   2 -12    0.11    0.11
   3  -2  12    0.10    0.10
  -3  -2 -12    0.07    0.12
  -3   2 -13    4.52    0.34
   3   2  13    4.98    0.30
  -3  -2 -13    4.47    0.34
   3  -2  13    4.58    0.31
  -3   2 -14    0.11    0.13
   3   2  14    0.07    0.11
  -3  -2 -14    0.15    0.17
   3  -2  14    0.34    0.14
   3   2  15    2.12    0.26
  -3   2 -15    2.19    0.32
   3  -2  15    1.66    0.26
  -3  -2 -15    2.14    0.31
  -3   2 -16    1.86    0.31
   3   2  16    1.97    0.27
  -3  -2 -16    1.63    0.28
   3  -2  16    1.51    0.24
   3   2  17    1.25    0.24
  -3   2 -17    1.54    0.29
   3  -2  17    1.15    0.23
  -3  -2 -17    1.38    0.29
  -3   2 -18    0.38    0.21
   3   2  18    0.10    0.16
   3  -2  18    0.34    0.17
  -3  -2 -18    0.53    0.22
  -3   3  20   -0.10    0.13
   3   3 -20    0.17    0.15
   3  -3 -20   -0.05    0.16
  -3  -3  20   -0.04    0.13
  -3   3  19    1.40    0.27
   3   3 -19    1.23    0.27
   3  -3 -19    1.48    0.27
  -3  -3  19    1.34    0.26
  -3   3  18    1.11    0.22
   3   3 -18    0.90    0.21
   3  -3 -18    0.95    0.22
  -3  -3  18    0.84    0.20
   3   3 -17    2.23    0.30
  -3   3  17    1.37    0.23
  -3  -3  17    1.74    0.26
   3  -3 -17    1.84    0.26
  -3   3  16    0.49    0.15
   3   3 -16    0.36    0.14
   3  -3 -16    0.57    0.17
  -3  -3  16    0.34    0.15
  -3   3  15    0.55    0.15
   3   3 -15    0.73    0.17
   3  -3 -15    0.70    0.16
  -3  -3  15    0.76    0.16
  -3   3  14    2.84    0.25
  -3   3  14    2.88    0.20
   3   3 -14    2.87    0.29
  -3  -3  14    2.52    0.26
   3  -3 -14    2.85    0.25
  -3   3  13    0.31    0.11
   3   3 -13    0.10    0.10
  -3   3  13    0.38    0.10
   3  -3 -13    0.18    0.11
  -3  -3  13    0.24    0.11
   3   3 -12    8.39    0.37
  -3   3  12    9.05    0.33
  -3   3  12    8.80    0.37
  -3  -3  12    9.73    0.39
   3  -3 -12    8.50    0.35
  -3   3  11    0.57    0.11
  -3   3  11    0.87    0.14
   3   3 -11    0.92    0.14
  -3  -3  11    0.73    0.13
  -3  -3  11    0.78    0.08
   3  -3 -11    0.93    0.14
  -3   3  10    0.21    0.07
  -3   3  10    0.12    0.07
   3   3 -10    0.21    0.09
  -3  -3  10    0.19    0.08
   3  -3 -10    0.18    0.08
  -3  -3  10    0.18    0.04
   3   3  -9    5.42    0.25
  -3   3   9    5.06    0.24
  -3   3   9    4.70    0.22
  -3  -3   9    5.19    0.24
  -3  -3   9    4.82    0.17
   3  -3  -9    5.04    0.22
  -3   3   8    3.19    0.18
   3   3  -8    2.56    0.16
  -3   3   8    2.73    0.16
  -3  -3   8    2.90    0.17
   3  -3  -8    2.89    0.16
  -3  -3   8    2.94    0.13
  -3   3   7    2.38    0.15
   3   3  -7    2.69    0.16
  -3   3   7    2.26    0.15
  -3  -3   7    2.42    0.14
  -3  -3   7    2.44    0.11
   3  -3  -7    2.55    0.13
  -3   3   6   20.26    0.44
  -3   3   6   19.56    0.46
  -3  -3   6   19.35    0.43
  -3  -3   6   21.00    0.43
  -3  -3   6   19.52    0.40
   3  -3  -6   19.89    0.39
  -3   3   5   15.39    0.36
  -3   3   5   15.29    0.38
  -3  -3   5   15.74    0.36
   3  -3  -5   15.72    0.30
  -3  -3   5   15.54    0.34
  -3  -3   5   15.98    0.34
  -3   3   4   42.13    0.75
  -3  -3   4   40.64    0.69
  -3  -3   4   40.90    0.66
  -3  -3   4   41.42    0.70
   3  -3  -4   41.16    0.70
   3  -3  -4   40.79    0.61
  -3   3   3    1.48    0.06
  -3   3   3    1.41    0.11
   3  -3  -3    1.39    0.09
  -3  -3   3    1.49    0.10
   3  -3  -3    1.51    0.06
  -3  -3   3    1.26    0.09
  -3  -3   3    1.35    0.07
   3   3  -2    4.85    0.17
  -3   3   2    5.17    0.12
  -3   3   2    4.98    0.18
   3   3  -2    4.77    0.13
   3  -3  -2    5.37    0.12
  -3  -3   2    4.99    0.12
   3  -3  -2    5.08    0.17
  -3  -3   2    4.92    0.16
  -3   3   1    6.58    0.20
   3   3  -1    6.54    0.12
   3   3  -1    6.38    0.12
   3   3  -1    6.64    0.20
   3  -3  -1    6.22    0.14
   3  -3  -1    6.37    0.19
  -3  -3   1    6.32    0.19
   3   3   0   38.87    0.69
   3   3   0   40.49    0.55
  -3   3   0   40.61    0.67
  -3   3   0   40.03    0.62
  -3  -3   0   40.11    0.67
   3  -3   0   39.98    0.67
  -3  -3   0   39.26    0.54
  -3   3  -1   76.60    1.18
   3   3   1   79.41    1.08
   3   3   1   78.15    1.24
  -3   3  -1   80.46    1.17
  -3  -3  -1   80.11    1.20
   3  -3   1   80.67    1.21
  -3  -3  -1   79.71    1.09
   3   3   2   53.06    0.76
  -3   3  -2   52.44    0.81
   3   3   2   53.43    0.89
  -3   3  -2   51.10    0.84
   3  -3   2   51.54    0.87
  -3  -3  -2   52.33    0.86
  -3   3  -3   20.33    0.44
  -3   3  -3   19.98    0.36
   3   3   3   20.53    0.37
   3   3   3   20.65    0.45
   3  -3   3   20.68    0.45
  -3  -3  -3   20.34    0.45
  -3   3  -4   26.28    0.55
   3   3   4   26.47    0.54
  -3   3  -4   26.40    0.42
   3   3   4   26.38    0.48
   3  -3   4   26.58    0.45
  -3  -3  -4   26.06    0.56
   3  -3   4   25.35    0.55
   3   3   5   36.59    0.70
  -3   3  -5   35.23    0.53
   3   3   5   36.60    0.64
  -3   3  -5   35.35    0.71
   3  -3   5   35.58    0.53
   3  -3   5   35.95    0.72
  -3  -3  -5   36.10    0.72
   3   3   6    0.57    0.10
  -3   3  -6    0.59    0.11
   3   3   6    0.53    0.08
   3  -3   6    0.38    0.09
  -3  -3  -6    0.81    0.13
   3   3   7   47.29    0.86
  -3   3  -7   46.66    0.94
   3   3   7   46.01    0.84
   3  -3   7   47.80    0.92
  -3  -3  -7   45.70    0.93
   3   3   8    0.63    0.10
   3   3   8    0.71    0.10
  -3   3  -8    0.60    0.12
  -3  -3  -8    0.66    0.13
   3  -3   8    0.50    0.11
  -3   3  -9    0.93    0.16
   3   3   9    1.12    0.14
   3   3   9    1.20    0.13
   3  -3   9    0.82    0.14
  -3  -3  -9    1.09    0.17
   3   3  10   13.51    0.39
   3   3  10   13.49    0.43
  -3   3 -10   13.05    0.49
   3  -3  10   13.31    0.47
  -3  -3 -10   13.86    0.50
  -3   3 -11    5.75    0.35
   3   3  11    6.18    0.26
   3   3  11    5.86    0.29
  -3  -3 -11    5.53    0.34
   3  -3  11    6.01    0.32
  -3   3 -12   10.66    0.49
   3   3  12   10.78    0.41
  -3  -3 -12   10.79    0.48
   3  -3  12   10.17    0.45
   3   3  13    0.05    0.11
  -3   3 -13    0.11    0.13
  -3  -3 -13    0.07    0.13
   3  -3  13    0.19    0.11
  -3   3 -14    0.72    0.20
   3   3  14    0.49    0.15
   3  -3  14    0.29    0.15
  -3  -3 -14    0.38    0.17
   3   3  15    1.98    0.26
  -3   3 -15    2.05    0.29
   3  -3  15    2.12    0.27
  -3  -3 -15    1.91    0.29
   3   3  16    0.18    0.12
  -3   3 -16    0.38    0.21
   3  -3  16    0.11    0.14
  -3  -3 -16    0.39    0.18
  -3   3 -17   -0.27    0.13
   3   3  17   -0.09    0.11
   3  -3  17   -0.13    0.13
  -3  -3 -17   -0.01    0.17
  -3   3 -18    0.20    0.20
   3   3  18    0.29    0.17
  -3  -3 -18   -0.06    0.17
   3  -3  18   -0.10    0.15
  -3   4  20    0.18    0.15
   3   4 -20   -0.15    0.13
   3  -4 -20    0.34    0.19
  -3  -4  20    0.24    0.16
   3   4 -19    0.01    0.15
  -3   4  19    0.17    0.15
  -3  -4  19    0.11    0.15
   3  -4 -19    0.06    0.15
  -3   4  18    2.95    0.33
   3   4 -18    2.67    0.33
  -3  -4  18    2.47    0.31
   3  -4 -18    3.00    0.33
  -3   4  17    2.58    0.30
   3   4 -17    2.30    0.30
  -3  -4  17    1.82    0.26
   3  -4 -17    1.98    0.27
  -3   4  16    2.07    0.27
   3   4 -16    1.84    0.26
   3  -4 -16    1.77    0.24
  -3  -4  16    2.07    0.26
   3   4 -15    2.85    0.31
  -3   4  15    3.00    0.25
   3  -4 -15    2.10    0.24
  -3  -4  15    1.99    0.25
  -3   4  14    7.04    0.36
   3   4 -14    6.61    0.37
  -3   4  14    7.24    0.32
  -3  -4  14    6.29    0.35
   3  -4 -14    6.85    0.35
   3   4 -13    1.68    0.22
  -3   4  13    1.96    0.21
  -3   4  13    2.05    0.19
  -3  -4  13    1.62    0.21
   3  -4 -13    1.67    0.21
  -3   4  12   11.49    0.42
  -3   4  12   11.98    0.41
   3   4 -12   11.72    0.45
   3  -4 -12   12.01    0.42
  -3  -4  12   11.57    0.43
  -3   4  11    0.20    0.09
  -3   4  11    0.30    0.09
   3   4 -11    0.15    0.05
   3   4 -11    0.32    0.10
  -3  -4  11    0.20    0.09
   3  -4 -11    0.27    0.10
  -3   4  10    1.52    0.17
   3   4 -10    1.66    0.10
  -3   4  10    1.80    0.16
   3   4 -10    1.76    0.19
  -3  -4  10    1.43    0.16
   3  -4 -10    1.59    0.16
   3   4  -9    2.33    0.12
   3   4  -9    2.24    0.17
  -3   4   9    2.32    0.17
  -3   4   9    1.99    0.16
  -3  -4   9    2.06    0.16
   3  -4  -9    2.31    0.16
  -3   4   8    0.86    0.11
  -3   4   8    0.95    0.13
   3   4  -8    0.94    0.13
   3   4  -8    0.97    0.08
   3  -4  -8    0.88    0.10
  -3  -4   8    0.81    0.11
   3   4  -7    3.84    0.15
  -3   4   7    4.10    0.21
  -3   4   7    3.98    0.19
   3  -4  -7    3.73    0.16
  -3  -4   7    4.03    0.19
  -3  -4   7    3.83    0.18
  -3   4   6    0.61    0.09
   3   4  -6    0.46    0.07
  -3   4   6    0.35    0.08
  -3  -4   6    0.56    0.09
  -3  -4   6    0.41    0.07
   3  -4  -6    0.60    0.07
  -3   4   5    2.31    0.15
   3   4  -5    2.39    0.12
   3  -4  -5    2.38    0.14
  -3  -4   5    2.15    0.12
   3  -4  -5    2.38    0.11
  -3  -4   5    2.38    0.14
  -3   4   4    5.10    0.21
   3   4  -4    4.46    0.17
  -3  -4   4    4.71    0.18
   3  -4  -4    5.13    0.14
  -3  -4   4    4.53    0.15
   3  -4  -4    4.78    0.18
  -3   4   3   11.98    0.33
   3   4  -3   12.02    0.30
   3  -4  -3   12.23    0.24
  -3  -4   3   12.70    0.31
  -3  -4   3   11.86    0.24
   3  -4  -3   11.91    0.29
   3   4  -2   79.10    1.23
  -3   4   2   79.68    1.25
   3  -4  -2   77.90    1.10
  -3  -4   2   77.57    1.19
  -3  -4   2   78.34    1.08
   3  -4  -2   75.64    1.18
   3   4  -1   12.31    0.19
   3   4  -1   11.56    0.31
  -3   4   1   12.13    0.31
   3  -4  -1   11.90    0.25
  -3  -4   1   12.59    0.19
   3  -4  -1   11.85    0.29
  -3  -4   1   12.11    0.30
   3   4   0    3.91    0.17
  -3   4   0    3.62    0.15
   3  -4   0    3.74    0.16
  -3  -4   0    3.84    0.16
   3  -4   0    3.57    0.13
   3   4   1   12.82    0.19
   3   4   1   12.62    0.34
  -3   4  -1   12.96    0.30
  -3  -4  -1   12.41    0.32
  -3  -4  -1   12.74    0.20
   3  -4   1   13.26    0.32
  -3   4  -2    4.77    0.16
   3   4   2    4.59    0.11
  -3   4  -2    4.72    0.18
   3   4   2    4.86    0.20
   3  -4   2    4.48    0.19
  -3  -4  -2    5.04    0.13
  -3  -4  -2    4.70    0.19
   3   4   3   29.12    0.48
  -3   4  -3   29.96    0.52
   3   4   3   29.30    0.61
  -3   4  -3   29.11    0.58
   3  -4   3   30.93    0.61
  -3  -4  -3   30.76    0.60
   3   4   4    1.32    0.08
  -3   4  -4    1.36    0.12
   3   4   4    0.99    0.11
  -3   4  -4    1.24    0.07
   3  -4   4    1.22    0.13
  -3  -4  -4    1.29    0.14
   3   4   5  101.41    1.64
  -3   4  -5   99.52    1.45
  -3   4  -5  103.53    1.63
   3   4   5  103.26    1.51
   3  -4   5  105.00    1.65
  -3  -4  -5  103.34    1.63
  -3   4  -6    0.75    0.11
   3   4   6    0.87    0.10
   3   4   6    0.82    0.12
  -3  -4  -6    0.84    0.13
   3  -4   6    0.85    0.12
   3   4   7   17.61    0.47
  -3   4  -7   18.22    0.52
   3   4   7   17.74    0.42
   3  -4   7   17.33    0.49
  -3  -4  -7   18.09    0.51
   3   4   8    0.54    0.10
  -3   4  -8    0.44    0.12
   3   4   8    0.67    0.11
  -3  -4  -8    0.52    0.13
   3  -4   8    0.57    0.12
   3   4   9    2.24    0.17
   3   4   9    2.20    0.17
  -3   4  -9    1.74    0.21
   3  -4   9    2.29    0.20
  -3  -4  -9    2.61    0.23
  -3   4 -10   -0.18    0.06
   3   4  10   -0.10    0.06
   3   4  10    0.09    0.07
  -3  -4 -10   -0.13    0.10
   3  -4  10    0.05    0.08
   3   4  11    0.42    0.10
  -3   4 -11    0.48    0.16
   3   4  11    0.28    0.10
   3  -4  11    0.30    0.12
  -3  -4 -11    0.40    0.14
   3   4  12    5.95    0.31
  -3   4 -12    5.61    0.37
   3  -4  12    4.95    0.32
  -3  -4 -12    5.84    0.36
  -3   4 -13    4.77    0.36
   3   4  13    4.90    0.29
   3  -4  13    4.96    0.34
  -3  -4 -13    4.77    0.36
  -3   4 -14    8.93    0.49
   3   4  14    9.05    0.42
  -3  -4 -14    8.80    0.47
   3  -4  14    8.34    0.44
   3   4  15    7.06    0.39
  -3   4 -15    7.23    0.46
  -3  -4 -15    7.19    0.45
   3  -4  15    6.76    0.42
  -3   4 -16    0.54    0.21
   3   4  16    0.45    0.17
  -3  -4 -16    0.18    0.18
   3  -4  16    0.67    0.20
  -3   4 -17    3.20    0.41
   3   4  17    3.53    0.36
  -3  -4 -17    2.97    0.38
   3  -4  17    2.98    0.35
  -3   4 -18   -0.23    0.14
   3   4  18    0.04    0.14
   3  -4  18    0.38    0.17
  -3  -4 -18    0.27    0.21
   3   5 -20    0.37    0.21
  -3   5  20    0.58    0.19
   3  -5 -20    0.37    0.19
  -3  -5  20    0.66    0.22
  -3   5  19    2.29    0.32
   3   5 -19    2.21    0.33
   3  -5 -19    2.31    0.31
  -3  -5  19    2.17    0.30
   3   5 -18    0.37    0.18
  -3   5  18    0.23    0.14
  -3  -5  18    0.42    0.19
   3  -5 -18    0.30    0.17
  -3   5  17    0.16    0.13
   3   5 -17    0.26    0.16
  -3  -5  17    0.09    0.12
   3  -5 -17    0.15    0.14
   3   5 -16    0.15    0.15
  -3   5  16    0.05    0.11
  -3  -5  16    0.05    0.12
   3  -5 -16   -0.08    0.10
  -3   5  15    0.71    0.16
   3   5 -15    0.66    0.18
  -3   5  15    0.60    0.14
   3  -5 -15    0.67    0.17
  -3  -5  15    0.67    0.17
   3   5 -14    0.02    0.10
  -3   5  14    0.02    0.09
  -3   5  14   -0.02    0.09
   3  -5 -14    0.00    0.10
  -3  -5  14    0.07    0.09
   3   5 -13    1.16    0.20
  -3   5  13    1.07    0.17
  -3   5  13    1.38    0.17
  -3  -5  13    1.04    0.17
   3  -5 -13    0.81    0.15
  -3   5  12   32.68    0.77
   3   5 -12   31.82    0.81
  -3   5  12   31.50    0.76
   3  -5 -12   31.59    0.73
  -3  -5  12   32.11    0.78
  -3   5  11    6.03    0.29
  -3   5  11    6.02    0.30
   3   5 -11    5.62    0.18
   3   5 -11    5.27    0.30
   3  -5 -11    5.77    0.27
  -3  -5  11    6.04    0.30
   3   5 -10   14.04    0.47
   3   5 -10   14.96    0.34
  -3   5  10   14.37    0.46
  -3   5  10   14.52    0.44
  -3  -5  10   15.43    0.46
   3  -5 -10   14.74    0.42
   3   5  -9    0.15    0.05
  -3   5   9    0.18    0.07
   3   5  -9    0.10    0.07
  -3   5   9    0.16    0.09
  -3  -5   9    0.21    0.08
   3  -5  -9    0.17    0.07
   3   5  -8   28.36    0.54
  -3   5   8   27.73    0.66
  -3   5   8   28.76    0.62
  -3  -5   8   28.19    0.61
   3  -5  -8   27.24    0.56
  -3  -5   8   28.22    0.64
  -3   5   7    2.76    0.18
   3   5  -7    2.59    0.13
   3  -5  -7    2.48    0.14
  -3  -5   7    2.43    0.15
   3  -5  -7    2.39    0.15
  -3  -5   7    2.62    0.17
  -3   5   6   60.36    1.10
   3   5  -6   59.63    0.99
   3  -5  -6   60.59    0.95
  -3  -5   6   59.98    1.00
  -3  -5   6   59.34    1.04
   3  -5  -6   62.20    1.03
  -3   5   5    3.83    0.20
   3   5  -5    3.25    0.15
   3  -5  -5    3.15    0.13
  -3  -5   5    3.28    0.14
   3  -5  -5    3.45    0.16
  -3  -5   5    2.96    0.17
   3   5  -4   16.67    0.39
  -3   5   4   16.00    0.43
   3  -5  -4   16.43    0.38
  -3  -5   4   16.70    0.34
   3  -5  -4   16.65    0.33
  -3  -5   4   16.69    0.41
   3   5  -3   20.34    0.45
  -3   5   3   19.08    0.47
  -3  -5   3   19.66    0.44
   3  -5  -3   19.58    0.37
   3  -5  -3   20.13    0.43
  -3  -5   3   20.21    0.36
   3   5  -2    9.58    0.28
  -3   5   2    8.86    0.29
  -3  -5   2    8.63    0.27
   3  -5  -2    8.88    0.22
  -3  -5   2    8.95    0.18
   3  -5  -2    8.75    0.25
  -3   5   1   14.91    0.38
   3   5  -1   14.72    0.22
   3   5  -1   14.76    0.38
  -3  -5   1   14.59    0.22
  -3  -5   1   14.06    0.35
   3  -5  -1   15.18    0.31
   3  -5  -1   14.64    0.35
   3   5   0   54.71    0.97
  -3   5   0   55.03    0.93
   3  -5   0   53.45    0.90
  -3  -5   0   54.31    0.91
   3  -5   0   55.39    0.86
   3   5   1    1.96    0.14
  -3   5  -1    2.11    0.13
   3  -5   1    2.19    0.12
  -3  -5  -1    2.30    0.14
   3  -5   1    2.27    0.14
  -3   5  -2    1.39    0.11
  -3   5  -2    1.46    0.10
   3   5   2    1.35    0.05
   3   5   2    1.46    0.13
  -3  -5  -2    1.38    0.06
   3  -5   2    1.34    0.12
  -3  -5  -2    1.36    0.12
   3   5   3    8.50    0.30
  -3   5  -3    8.20    0.28
  -3   5  -3    8.09    0.23
   3   5   3    8.31    0.18
  -3  -5  -3    8.48    0.28
   3  -5   3    8.06    0.28
   3   5   4    0.33    0.08
  -3   5  -4    0.17    0.06
  -3   5  -4    0.29    0.05
   3   5   4    0.33    0.05
   3  -5   4    0.30    0.08
  -3  -5  -4    0.19    0.07
  -3   5  -5    0.64    0.11
   3   5   5    0.42    0.06
   3   5   5    0.35    0.09
  -3   5  -5    0.41    0.05
  -3  -5  -5    0.40    0.10
   3  -5   5    0.39    0.10
   3   5   6    2.70    0.18
   3   5   6    2.05    0.12
  -3   5  -6    2.19    0.08
  -3   5  -6    2.19    0.17
   3  -5   6    2.09    0.17
  -3  -5  -6    1.61    0.17
   3   5   7    0.21    0.07
  -3   5  -7    0.18    0.09
   3   5   7    0.23    0.09
   3  -5   7    0.12    0.08
  -3  -5  -7    0.29    0.10
   3   5   8   24.13    0.61
   3   5   8   23.45    0.53
  -3   5  -8   24.16    0.65
   3  -5   8   24.36    0.63
  -3  -5  -8   23.10    0.63
   3   5   9    0.99    0.15
   3   5   9    1.31    0.15
  -3   5  -9    1.41    0.20
   3  -5   9    0.95    0.15
  -3  -5  -9    1.10    0.17
   3   5  10    0.19    0.08
   3   5  10    0.29    0.10
  -3   5 -10    0.15    0.11
  -3  -5 -10    0.24    0.13
   3  -5  10    0.21    0.12
   3   5  11    0.01    0.08
  -3   5 -11   -0.17    0.07
   3   5  11    0.01    0.08
  -3  -5 -11   -0.16    0.10
   3  -5  11   -0.06    0.08
   3   5  12    0.61    0.13
   3   5  12    0.41    0.14
  -3   5 -12    0.57    0.17
  -3  -5 -12    0.27    0.14
   3  -5  12    0.54    0.14
   3   5  13    0.96    0.17
  -3   5 -13    0.68    0.18
  -3  -5 -13    1.22    0.22
   3  -5  13    0.62    0.17
  -3   5 -14    3.57    0.37
   3   5  14    2.91    0.26
   3  -5  14    3.06    0.33
  -3  -5 -14    3.84    0.38
   3   5  15    0.31    0.14
  -3   5 -15    0.05    0.14
   3  -5  15    0.08    0.13
  -3  -5 -15    0.16    0.14
   3   5  16    0.03    0.12
  -3   5 -16    0.01    0.14
   3  -5  16    0.13    0.14
  -3  -5 -16    0.17    0.15
   3   5  17   -0.11    0.12
  -3   5 -17   -0.24    0.15
  -3  -5 -17    0.03    0.15
   3  -5  17   -0.07    0.14
   3   6 -19    1.18    0.27
  -3   6  19    1.29    0.24
  -3  -6  19    1.20    0.25
   3  -6 -19    1.90    0.28
  -3   6  18    2.28    0.29
   3   6 -18    2.60    0.35
  -3  -6  18    2.68    0.34
   3  -6 -18    2.12    0.28
  -3   6  17    5.27    0.37
   3   6 -17    5.29    0.42
   3  -6 -17    5.06    0.36
  -3  -6  17    5.97    0.41
   3   6 -16   11.67    0.55
  -3   6  16   10.81    0.49
  -3  -6  16   11.33    0.52
   3  -6 -16   11.59    0.49
  -3   6  15    0.72    0.16
   3   6 -15    1.13    0.21
  -3   6  15    0.75    0.16
   3  -6 -15    0.71    0.17
  -3  -6  15    0.50    0.16
   3   6 -14    0.07    0.12
  -3   6  14    0.29    0.12
  -3   6  14    0.20    0.11
   3  -6 -14    0.02    0.09
  -3  -6  14    0.11    0.11
  -3   6  13    2.21    0.24
   3   6 -13    2.20    0.25
  -3   6  13    2.13    0.23
  -3  -6  13    2.19    0.24
   3  -6 -13    2.00    0.22
   3   6 -12   -0.04    0.08
  -3   6  12    0.12    0.09
  -3   6  12    0.16    0.10
  -3  -6  12    0.08    0.09
   3  -6 -12   -0.01    0.08
  -3   6  11    3.52    0.24
   3   6 -11    3.49    0.26
  -3   6  11    3.34    0.25
   3   6 -11    3.23    0.19
   3  -6 -11    3.77    0.23
  -3  -6  11    3.61    0.24
  -3   6  10    3.53    0.24
   3   6 -10    3.44    0.24
  -3   6  10    3.55    0.22
   3   6 -10    3.74    0.17
  -3  -6  10    3.49    0.22
   3  -6 -10    3.66    0.21
  -3   6   9    4.44    0.23
   3   6  -9    3.39    0.16
   3   6  -9    3.88    0.25
  -3   6   9    4.05    0.25
   3  -6  -9    3.87    0.20
  -3  -6   9    3.94    0.22
  -3   6   8    0.07    0.07
   3   6  -8    0.04    0.05
  -3  -6   8    0.02    0.06
  -3  -6   8    0.03    0.05
   3  -6  -8   -0.03    0.04
   3  -6  -8    0.00    0.05
  -3   6   7    0.04    0.06
   3   6  -7    0.09    0.05
  -3  -6   7    0.18    0.06
  -3  -6   7    0.14    0.07
   3  -6  -7    0.02    0.05
   3  -6  -7    0.14    0.06
  -3   6   6    0.63    0.12
   3   6  -6    0.62    0.09
   3  -6  -6    0.84    0.10
  -3  -6   6    0.80    0.10
   3  -6  -6    0.68    0.09
  -3  -6   6    0.66    0.11
   3   6  -5    3.72    0.18
  -3   6   5    4.01    0.22
   3  -6  -5    3.61    0.17
   3  -6  -5    3.63    0.15
  -3  -6   5    3.74    0.16
  -3  -6   5    3.66    0.20
   3   6  -4   42.63    0.80
  -3   6   4   41.86    0.85
  -3  -6   4   42.84    0.70
   3  -6  -4   42.01    0.71
   3  -6  -4   42.85    0.76
  -3  -6   4   43.29    0.81
  -3   6   3   54.26    1.00
   3   6  -3   52.11    0.95
   3  -6  -3   54.43    0.91
  -3  -6   3   52.90    0.81
   3  -6  -3   54.75    0.86
  -3  -6   3   53.81    0.94
   3   6  -2   62.22    1.08
  -3   6   2   59.40    1.09
   3  -6  -2   61.94    1.01
  -3  -6   2   62.62    0.89
  -3  -6   2   62.59    1.05
   3  -6  -2   62.43    0.96
   3   6  -1   11.76    0.19
   3   6  -1   11.56    0.35
  -3   6   1   10.67    0.33
  -3  -6   1   11.56    0.33
  -3  -6   1   11.58    0.19
   3  -6  -1   10.94    0.30
   3  -6  -1   11.14    0.28
  -3   6   0   39.49    0.76
   3   6   0   39.68    0.79
   3  -6   0   39.05    0.69
  -3  -6   0   40.39    0.75
   3  -6   0   40.10    0.73
  -3   6  -1   13.46    0.36
   3   6   1   13.94    0.41
   3  -6   1   14.74    0.37
   3  -6   1   14.43    0.35
  -3  -6  -1   14.18    0.38
  -3   6  -2    1.57    0.12
   3   6   2    2.25    0.16
   3  -6   2    2.09    0.14
  -3  -6  -2    1.89    0.14
   3  -6   2    1.96    0.13
  -3  -6  -2    1.85    0.06
  -3  -6  -2    1.93    0.06
   3   6   3    4.55    0.12
  -3   6  -3    4.71    0.22
   3   6   3    4.29    0.23
  -3   6  -3    4.42    0.18
  -3  -6  -3    4.37    0.21
   3  -6   3    4.56    0.21
  -3   6  -4    0.74    0.11
   3   6   4    0.77    0.13
   3   6   4    0.82    0.07
  -3   6  -4    0.80    0.09
  -3  -6  -4    0.71    0.11
   3  -6   4    0.67    0.11
  -3   6  -5   44.79    0.75
  -3   6  -5   44.98    0.90
   3   6   5   45.24    0.74
   3   6   5   46.74    0.94
  -3  -6  -5   45.27    0.89
   3  -6   5   44.20    0.89
  -3   6  -6    0.50    0.11
   3   6   6    0.33    0.07
  -3   6  -6    0.39    0.05
   3   6   6    0.31    0.10
   3  -6   6    0.21    0.08
  -3  -6  -6    0.38    0.10
   3   6   7   11.55    0.41
   3   6   7   10.97    0.31
  -3   6  -7   10.56    0.40
  -3   6  -7   10.39    0.21
   3  -6   7    9.80    0.38
  -3  -6  -7   10.57    0.39
   3   6   8    0.18    0.07
  -3   6  -8    0.20    0.10
   3   6   8    0.27    0.10
   3  -6   8    0.13    0.09
  -3  -6  -8    0.21    0.11
   3   6   9    2.13    0.16
  -3   6  -9    2.62    0.23
   3   6   9    2.38    0.23
   3  -6   9    2.42    0.21
  -3  -6  -9    2.73    0.26
   3   6  10   -0.02    0.06
  -3   6 -10   -0.12    0.09
   3   6  10    0.10    0.09
   3  -6  10    0.01    0.09
  -3  -6 -10    0.09    0.11
   3   6  11   14.03    0.49
  -3   6 -11   13.37    0.54
   3   6  11   13.53    0.44
   3  -6  11   12.37    0.50
  -3  -6 -11   13.93    0.53
   3   6  12   11.52    0.44
   3   6  12   10.74    0.41
  -3   6 -12   11.18    0.52
   3  -6  12   12.59    0.51
  -3  -6 -12   11.85    0.51
   3   6  13    5.44    0.31
  -3   6 -13    5.55    0.40
  -3  -6 -13    4.93    0.36
   3  -6  13    5.55    0.36
  -3   6 -14    1.99    0.29
   3   6  14    2.66    0.27
   3  -6  14    2.55    0.30
  -3  -6 -14    2.68    0.32
  -3   6 -15    0.61    0.21
   3   6  15    0.39    0.14
  -3  -6 -15    0.35    0.16
   3  -6  15    0.44    0.19
   3   6  16    0.12    0.11
  -3   6 -16    0.35    0.18
  -3  -6 -16    0.18    0.16
   3  -6  16    0.19    0.13
  -3   6 -17    1.27    0.28
   3   6  17    1.58    0.26
   3  -6  17    1.95    0.34
  -3  -6 -17    1.63    0.29
  -3   7  19   -0.15    0.11
   3   7 -19   -0.08    0.15
  -3  -7  19    0.09    0.13
  -3   7  18    0.25    0.15
   3   7 -18   -0.25    0.16
  -3  -7  18    0.12    0.14
   3  -7 -18    0.09    0.14
  -3   7  17    1.05    0.21
   3   7 -17    1.55    0.29
  -3  -7  17    1.30    0.24
   3  -7 -17    1.12    0.21
   3   7 -16    0.35    0.16
  -3   7  16    0.41    0.16
   3  -7 -16    0.27    0.14
  -3  -7  16    0.58    0.17
  -3   7  15    0.07    0.10
   3   7 -15    0.15    0.13
  -3   7  15    0.18    0.12
   3  -7 -15    0.29    0.13
  -3  -7  15    0.38    0.15
  -3   7  14    0.03    0.09
  -3   7  14    0.21    0.12
   3   7 -14    0.05    0.13
   3  -7 -14    0.16    0.11
  -3  -7  14    0.25    0.13
  -3   7  13    7.50    0.38
   3   7 -13    7.87    0.41
  -3   7  13    8.22    0.38
  -3  -7  13    7.83    0.38
   3  -7 -13    7.85    0.35
  -3   7  12    6.02    0.31
   3   7 -12    5.53    0.34
  -3   7  12    5.89    0.34
   3  -7 -12    5.91    0.29
  -3  -7  12    5.82    0.31
  -3   7  11    8.34    0.39
   3   7 -11    9.11    0.41
  -3   7  11    8.54    0.36
   3  -7 -11    8.50    0.34
  -3  -7  11    8.99    0.38
   3   7 -10    0.16    0.09
   3   7 -10    0.05    0.05
  -3   7  10    0.01    0.09
   3  -7 -10    0.07    0.08
   3  -7 -10    0.10    0.08
  -3  -7  10    0.16    0.09
   3   7  -9    0.53    0.09
  -3   7   9    0.54    0.12
  -3  -7   9    0.72    0.12
   3  -7  -9    0.58    0.11
  -3  -7   9    0.67    0.14
   3  -7  -9    0.49    0.10
   3   7  -8    2.72    0.16
  -3   7   8    2.91    0.23
  -3  -7   8    2.91    0.20
  -3  -7   8    2.86    0.18
   3  -7  -8    3.03    0.17
   3  -7  -8    2.96    0.18
   3   7  -7    0.30    0.08
  -3   7   7    0.14    0.09
   3  -7  -7    0.27    0.08
  -3  -7   7    0.04    0.07
  -3  -7   7    0.20    0.07
   3  -7  -7    0.29    0.07
   3   7  -6   -0.02    0.05
  -3   7   6    0.04    0.07
  -3  -7   6    0.14    0.07
   3  -7  -6   -0.04    0.03
  -3  -7   6   -0.04    0.03
   3  -7  -6    0.06    0.05
  -3   7   5    4.90    0.26
   3   7  -5    5.11    0.23
   3  -7  -5    4.85    0.21
   3  -7  -5    4.85    0.19
  -3  -7   5    4.47    0.23
  -3  -7   5    5.27    0.19
   3   7  -4    2.55    0.17
  -3   7   4    2.65    0.19
   3  -7  -4    2.68    0.14
  -3  -7   4    2.45    0.12
  -3  -7   4    2.56    0.17
   3  -7  -4    2.91    0.16
   3   7  -3    3.50    0.19
  -3   7   3    2.85    0.19
  -3  -7   3    3.29    0.19
   3  -7  -3    2.67    0.14
  -3  -7   3    3.08    0.12
   3  -7  -3    2.88    0.16
   3   7  -2    1.80    0.15
  -3   7   2    2.08    0.16
   3  -7  -2    1.88    0.13
   3  -7  -2    1.91    0.12
  -3  -7   2    2.11    0.15
  -3  -7   2    1.86    0.08
   3   7  -1    0.39    0.09
  -3   7   1    0.61    0.11
   3   7  -1    0.53    0.04
  -3  -7   1    0.48    0.04
  -3  -7   1    0.39    0.09
   3  -7  -1    0.59    0.09
   3  -7  -1    0.47    0.08
   3   7   0   71.60    1.28
  -3   7   0   72.18    1.24
   3  -7   0   70.34    1.17
  -3  -7   0   71.52    1.20
   3  -7   0   72.60    1.15
  -3   7  -1   65.50    1.14
   3   7   1   64.83    1.20
   3  -7   1   63.90    1.10
   3  -7   1   67.31    1.09
  -3  -7  -1   67.58    1.14
   3   7   2   16.91    0.49
  -3   7  -2   18.07    0.44
  -3  -7  -2   17.82    0.26
   3  -7   2   17.57    0.45
  -3  -7  -2   16.73    0.45
   3  -7   2   17.14    0.43
   3   7   3    0.59    0.11
  -3   7  -3    0.66    0.10
  -3  -7  -3    0.61    0.11
   3  -7   3    0.63    0.10
   3  -7   3    0.63    0.10
  -3  -7  -3    0.66    0.05
   3   7   4    6.11    0.29
  -3   7  -4    6.00    0.22
  -3   7  -4    5.87    0.27
   3  -7   4    5.51    0.25
  -3  -7  -4    5.68    0.26
   3   7   5    8.90    0.37
  -3   7  -5    9.37    0.36
  -3   7  -5    9.36    0.27
   3   7   5    9.48    0.24
  -3  -7  -5    9.02    0.34
   3  -7   5    9.14    0.34
  -3   7  -6    0.64    0.08
  -3   7  -6    0.74    0.14
   3   7   6    0.66    0.09
   3   7   6    0.82    0.15
  -3  -7  -6    0.62    0.12
   3  -7   6    0.81    0.14
   3   7   7   13.47    0.47
  -3   7  -7   14.65    0.30
   3   7   7   13.94    0.36
  -3   7  -7   13.93    0.48
  -3  -7  -7   14.02    0.47
   3  -7   7   13.29    0.45
  -3   7  -8    1.21    0.18
   3   7   8    1.31    0.18
   3   7   8    1.39    0.14
   3  -7   8    1.45    0.20
  -3  -7  -8    1.47    0.19
   3   7   9    2.19    0.23
   3   7   9    2.63    0.18
  -3   7  -9    2.20    0.24
   3  -7   9    2.06    0.23
  -3  -7  -9    2.27    0.24
   3   7  10    3.68    0.21
   3   7  10    3.63    0.27
  -3   7 -10    3.32    0.28
  -3  -7 -10    3.83    0.28
   3  -7  10    3.30    0.27
   3   7  11    6.82    0.31
   3   7  11    6.71    0.36
  -3   7 -11    6.49    0.39
  -3  -7 -11    6.96    0.39
   3  -7  11    7.79    0.40
   3   7  12    0.34    0.14
  -3   7 -12    0.43    0.16
   3   7  12    0.43    0.12
   3  -7  12    0.33    0.14
  -3  -7 -12    0.50    0.17
   3   7  13    7.98    0.37
  -3   7 -13    8.96    0.49
  -3  -7 -13    9.03    0.47
   3  -7  13    8.39    0.45
  -3   7 -14    0.04    0.13
   3   7  14    0.12    0.12
   3  -7  14    0.06    0.13
  -3  -7 -14    0.20    0.15
  -3   7 -15    2.20    0.33
   3   7  15    2.66    0.42
  -3  -7 -15    3.13    0.36
   3  -7  15    3.46    0.36
  -3   7 -16   -0.08    0.16
  -3  -7 -16   -0.13    0.11
   3  -7  16    0.03    0.14
  -3   7 -17   -0.11    0.19
  -3  -7 -17    0.24    0.17
   3  -7  17   -0.17    0.13
   3   8 -19    5.70    0.55
   3   8 -18    0.22    0.19
  -3   8  18    0.29    0.16
  -3  -8  18    0.36    0.17
   3   8 -17    8.37    0.51
  -3   8  17    8.93    0.47
   3  -8 -17    9.06    0.45
  -3  -8  17    8.65    0.48
  -3   8  16    0.65    0.17
  -3   8  16    0.53    0.18
   3   8 -16    0.62    0.20
   3  -8 -16    0.44    0.15
  -3  -8  16    0.53    0.18
  -3   8  15    3.38    0.28
  -3   8  15    3.06    0.32
   3   8 -15    3.25    0.36
   3  -8 -15    3.25    0.28
  -3  -8  15    3.84    0.31
   3   8 -14    0.13    0.14
  -3   8  14    0.11    0.11
   3  -8 -14    0.17    0.11
  -3  -8  14    0.41    0.14
  -3   8  13    0.70    0.16
   3   8 -13    0.75    0.17
   3  -8 -13    0.78    0.15
   3  -8 -13    0.58    0.15
  -3  -8  13    0.49    0.15
   3   8 -12    1.27    0.22
  -3   8  12    1.03    0.19
   3  -8 -12    1.39    0.18
  -3  -8  12    1.10    0.18
   3  -8 -12    1.36    0.18
   3   8 -11    0.78    0.17
  -3   8  11    1.34    0.21
   3  -8 -11    1.19    0.17
   3  -8 -11    1.02    0.15
  -3  -8  11    1.06    0.16
  -3   8  10    0.92    0.17
   3   8 -10    1.24    0.13
   3   8 -10    0.65    0.15
  -3  -8  10    0.95    0.16
   3  -8 -10    1.22    0.15
   3  -8 -10    1.15    0.16
  -3   8   9    1.04    0.18
   3   8  -9    0.92    0.12
  -3  -8   9    0.84    0.15
  -3  -8   9    0.80    0.14
   3  -8  -9    0.93    0.13
   3  -8  -9    0.78    0.13
  -3   8   8    1.38    0.21
   3   8  -8    1.06    0.13
  -3  -8   8    0.91    0.12
  -3  -8   8    1.01    0.16
   3  -8  -8    1.25    0.15
   3  -8  -8    1.27    0.14
  -3   8   7   17.04    0.55
   3   8  -7   17.33    0.46
   3  -8  -7   18.04    0.44
  -3  -8   7   17.55    0.45
   3  -8  -7   17.61    0.46
  -3  -8   7   17.97    0.52
   3   8  -6    4.58    0.23
  -3   8   6    4.61    0.28
  -3  -8   6    4.48    0.20
   3  -8  -6    4.39    0.20
   3  -8  -6    4.20    0.21
  -3  -8   6    4.14    0.24
   3   8  -5    9.86    0.34
  -3   8   5   10.33    0.40
  -3  -8   5    9.48    0.35
   3  -8  -5    9.20    0.29
   3  -8  -5    9.99    0.32
  -3  -8   5    9.83    0.28
  -3   8   4    2.51    0.20
   3   8  -4    2.83    0.19
   3  -8  -4    2.63    0.15
  -3  -8   4    2.76    0.13
  -3  -8   4    2.68    0.19
   3  -8  -4    2.73    0.16
   3   8  -3    8.00    0.31
  -3   8   3    7.15    0.32
  -3  -8   3    8.75    0.32
  -3  -8   3    7.75    0.20
   3  -8  -3    7.72    0.26
   3  -8  -3    7.74    0.27
  -3   8   2    0.19    0.09
   3   8  -2    0.10    0.08
   3  -8  -2    0.22    0.07
   3  -8  -2    0.05    0.05
  -3  -8   2    0.14    0.03
  -3  -8   2    0.04    0.06
   3   8  -1    1.53    0.17
   3   8  -1    1.45    0.10
  -3   8   1    2.03    0.17
   3  -8  -1    1.79    0.14
  -3  -8   1    1.91    0.07
   3  -8  -1    1.93    0.14
  -3  -8   1    1.76    0.15
  -3   8   0    0.59    0.11
   3   8   0    0.79    0.13
   3  -8   0    0.77    0.11
  -3  -8   0    0.67    0.12
   3  -8   0    0.87    0.11
  -3   8  -1   30.09    0.68
   3   8   1   30.26    0.73
   3  -8   1   30.83    0.63
  -3  -8  -1   30.01    0.67
   3  -8   1   30.10    0.63
   3   8   2    9.54    0.38
  -3   8  -2    9.81    0.33
  -3  -8  -2    9.42    0.34
   3  -8   2    9.10    0.31
   3  -8   2    9.12    0.32
  -3   8  -3    1.27    0.14
   3   8   3    1.52    0.19
   3  -8   3    0.79    0.12
  -3  -8  -3    1.22    0.15
   3  -8   3    1.19    0.15
  -3  -8  -3    1.16    0.06
  -3  -8  -3    1.01    0.08
   3   8   4    0.24    0.10
  -3   8  -4    0.07    0.06
  -3   8  -4    0.06    0.07
  -3  -8  -4    0.21    0.05
   3  -8   4    0.13    0.08
  -3  -8  -4    0.09    0.08
  -3   8  -5    3.79    0.18
   3   8   5    3.88    0.26
  -3   8  -5    3.62    0.23
  -3  -8  -5    3.81    0.14
  -3  -8  -5    3.82    0.23
   3  -8   5    3.73    0.22
  -3   8  -6    5.93    0.22
   3   8   6    5.77    0.20
   3   8   6    6.00    0.32
  -3   8  -6    5.54    0.30
   3  -8   6    5.83    0.30
  -3  -8  -6    5.84    0.30
   3   8   7   16.42    0.55
  -3   8  -7   16.55    0.37
  -3   8  -7   16.01    0.54
   3   8   7   16.21    0.39
   3  -8   7   16.93    0.53
  -3  -8  -7   16.67    0.52
   3   8   8    5.97    0.34
  -3   8  -8    5.77    0.33
   3   8   8    5.93    0.23
   3  -8   8    5.74    0.32
  -3  -8  -8    5.52    0.31
   3   8   9    1.51    0.15
  -3   8  -9    1.68    0.23
   3   8   9    1.60    0.22
  -3  -8  -9    1.34    0.21
   3  -8   9    1.25    0.19
   3   8  10    1.11    0.14
   3   8  10    1.18    0.20
  -3   8 -10    1.21    0.20
  -3  -8 -10    0.95    0.18
   3  -8  10    0.99    0.18
   3   8  11    0.89    0.14
  -3   8 -11    0.58    0.18
   3   8  11    0.86    0.17
  -3  -8 -11    0.66    0.17
   3  -8  11    0.73    0.17
   3   8  12    2.41    0.26
  -3   8 -12    2.37    0.30
   3   8  12    2.73    0.29
  -3  -8 -12    1.97    0.26
   3  -8  12    2.42    0.28
  -3   8 -13    3.00    0.37
   3   8  13    3.30    0.37
  -3  -8 -13    2.88    0.32
   3  -8  13    3.03    0.32
  -3   8 -14    1.57    0.27
  -3  -8 -14    1.77    0.27
   3  -8  14    2.00    0.29
  -3   8 -15    0.20    0.19
   3  -8  15    0.19    0.16
  -3  -8 -15    0.12    0.15
  -3   8 -16    0.07    0.16
   3  -8  16    0.17    0.16
  -3  -8 -16    0.02    0.14
   3   9 -18   -0.14    0.14
   3  -9 -18    0.01    0.17
  -3  -9  18    0.11    0.17
   3   9 -17   -0.10    0.13
   3  -9 -17   -0.12    0.12
  -3  -9  17   -0.33    0.13
   3   9 -16    0.75    0.21
  -3   9  16    0.74    0.21
   3  -9 -16    0.42    0.16
   3  -9 -16    0.32    0.15
  -3  -9  16    0.48    0.19
  -3   9  15    2.04    0.28
   3   9 -15    2.42    0.33
   3  -9 -15    2.37    0.26
   3  -9 -15    1.99    0.25
  -3  -9  15    1.98    0.27
   3   9 -14    0.37    0.17
  -3   9  14    0.23    0.13
   3  -9 -14    0.40    0.13
  -3  -9  14    0.04    0.12
   3  -9 -14    0.28    0.13
  -3   9  13    0.09    0.14
   3   9 -13    0.46    0.15
   3  -9 -13    0.27    0.12
  -3  -9  13    0.31    0.13
   3  -9 -13    0.22    0.11
  -3   9  12    2.80    0.31
   3   9 -12    3.04    0.32
   3  -9 -12    2.72    0.22
  -3  -9  12    2.91    0.24
   3  -9 -12    2.85    0.23
  -3   9  11    1.00    0.19
   3   9 -11    0.78    0.17
   3  -9 -11    0.92    0.15
  -3  -9  11    0.96    0.16
   3  -9 -11    0.84    0.14
   3   9 -10    0.88    0.17
   3   9 -10    0.84    0.12
  -3   9  10    1.21    0.20
   3  -9 -10    0.80    0.13
  -3  -9  10    1.20    0.17
   3  -9 -10    1.05    0.15
   3   9  -9   16.69    0.46
  -3   9   9   16.89    0.59
   3  -9  -9   16.40    0.48
  -3  -9   9   15.92    0.54
   3  -9  -9   16.75    0.47
  -3  -9   9   17.43    0.50
  -3   9   8   11.66    0.47
   3   9  -8   11.93    0.39
   3  -9  -8   11.44    0.37
   3  -9  -8   11.21    0.38
  -3  -9   8   11.20    0.43
  -3  -9   8   11.62    0.38
   3   9  -7   19.09    0.52
  -3   9   7   19.97    0.62
  -3  -9   7   19.84    0.49
  -3  -9   7   19.27    0.57
   3  -9  -7   19.83    0.49
   3  -9  -7   18.87    0.49
   3   9  -6    1.46    0.16
  -3   9   6    1.60    0.21
   3  -9  -6    1.32    0.14
  -3  -9   6    1.44    0.18
  -3  -9   6    1.69    0.13
   3  -9  -6    1.63    0.15
  -3   9   5   15.40    0.53
   3   9  -5   16.58    0.49
   3  -9  -5   16.71    0.44
   3  -9  -5   16.00    0.42
  -3  -9   5   16.35    0.39
  -3  -9   5   16.94    0.51
  -3   9   4    4.70    0.28
   3   9  -4    5.20    0.26
   3  -9  -4    5.19    0.23
  -3  -9   4    5.25    0.19
  -3  -9   4    5.37    0.27
   3  -9  -4    5.31    0.23
  -3   9   3    5.40    0.29
   3   9  -3    5.29    0.27
  -3  -9   3    5.43    0.17
   3  -9  -3    5.61    0.24
   3  -9  -3    5.80    0.24
  -3  -9   3    4.93    0.27
   3   9  -2    1.73    0.19
  -3   9   2    1.89    0.20
  -3  -9   2    1.95    0.17
  -3  -9   2    1.87    0.09
   3  -9  -2    1.83    0.15
   3  -9  -2    2.17    0.15
   3   9  -1   14.40    0.47
  -3   9   1   14.53    0.47
   3  -9  -1   14.89    0.41
   3  -9  -1   15.46    0.41
  -3  -9   1   14.16    0.26
  -3  -9   1   14.40    0.44
  -3   9   0   26.57    0.66
   3   9   0   27.34    0.70
   3  -9   0   26.13    0.59
  -3  -9   0   26.86    0.64
   3  -9   0   27.10    0.60
   3   9   1   23.72    0.65
  -3   9  -1   24.51    0.61
  -3  -9  -1   23.86    0.60
   3  -9   1   23.50    0.56
   3  -9   1   23.45    0.56
  -3   9  -2   17.42    0.49
   3   9   2   17.65    0.56
  -3  -9  -2   18.13    0.51
   3  -9   2   17.54    0.47
   3  -9   2   18.58    0.49
   3   9   3    1.48    0.20
  -3   9  -3    1.80    0.18
   3  -9   3    1.06    0.14
  -3  -9  -3    1.76    0.19
  -3  -9  -3    1.46    0.07
   3  -9   3    1.50    0.16
  -3   9  -4   17.52    0.47
   3   9   4   17.66    0.58
  -3  -9  -4   16.40    0.34
   3  -9   4   16.95    0.49
   3  -9   4   17.09    0.49
  -3  -9  -4   17.21    0.51
  -3   9  -5   -0.08    0.06
   3   9   5   -0.08    0.09
  -3   9  -5    0.01    0.06
  -3  -9  -5    0.05    0.08
   3  -9   5    0.06    0.09
   3   9   6    0.12    0.10
  -3   9  -6    0.01    0.08
  -3   9  -6    0.11    0.07
  -3  -9  -6   -0.23    0.07
   3  -9   6   -0.02    0.07
  -3   9  -7    0.52    0.14
   3   9   7    0.73    0.17
   3  -9   7    0.65    0.14
  -3  -9  -7    0.60    0.15
   3   9   8    0.78    0.17
  -3   9  -8    1.26    0.20
   3  -9   8    1.11    0.17
  -3  -9  -8    1.02    0.17
   3   9   9    5.62    0.36
  -3   9  -9    5.46    0.34
   3  -9   9    5.73    0.33
  -3  -9  -9    5.36    0.33
   3   9  10   -0.06    0.11
  -3   9 -10    0.08    0.10
  -3  -9 -10    0.13    0.11
   3  -9  10   -0.01    0.12
   3   9  11    0.86    0.19
  -3   9 -11    1.31    0.24
  -3  -9 -11    0.42    0.16
   3  -9  11    0.52    0.15
  -3   9 -12   -0.21    0.11
   3   9  12    0.11    0.13
  -3  -9 -12    0.18    0.14
   3  -9  12    0.21    0.13
  -3   9 -13    6.31    0.46
   3   9  13    6.35    0.40
  -3  -9 -13    6.35    0.41
   3  -9  13    5.80    0.39
  -3   9 -14    0.39    0.17
   3  -9  14    0.55    0.19
  -3  -9 -14    0.28    0.16
  -3   9 -15    0.24    0.19
   3  -9  15    0.30    0.17
  -3  -9 -15    0.03    0.16
  -3   9 -16    1.60    0.32
   3  -9  16    0.95    0.27
  -3  -9 -16    0.98    0.26
   3  10 -17    0.48    0.21
  -3 -10  17    0.69    0.22
  -3  10  16    4.12    0.36
   3  10 -16    3.94    0.43
  -3 -10  16    4.74    0.37
  -3  10  15    3.64    0.34
   3  10 -15    3.68    0.39
  -3 -10  15    3.92    0.33
   3 -10 -15    3.22    0.31
   3 -10 -15    3.32    0.28
   3  10 -14    2.19    0.30
  -3  10  14    1.89    0.28
   3 -10 -14    1.98    0.24
   3 -10 -14    1.99    0.24
  -3 -10  14    1.68    0.25
   3  10 -13    1.00    0.22
  -3  10  13    0.69    0.18
   3 -10 -13    1.06    0.18
  -3 -10  13    1.17    0.21
   3 -10 -13    0.86    0.16
   3  10 -12    0.16    0.13
  -3  10  12    0.24    0.13
   3 -10 -12    0.16    0.11
  -3 -10  12    0.19    0.12
   3 -10 -12    0.18    0.11
  -3  10  11   13.98    0.58
   3  10 -11   14.54    0.58
   3 -10 -11   14.47    0.48
   3 -10 -11   13.68    0.47
  -3 -10  11   14.83    0.51
  -3  10  10    4.93    0.35
  -3 -10  10    4.31    0.31
   3 -10 -10    4.87    0.26
   3 -10 -10    4.93    0.27
  -3 -10  10    4.95    0.27
   3  10  -9    4.15    0.25
  -3  10   9    4.39    0.32
  -3 -10   9    3.88    0.24
   3 -10  -9    4.35    0.24
   3 -10  -9    4.53    0.25
  -3 -10   9    3.67    0.28
   3  10  -8    0.96    0.15
  -3  10   8    0.39    0.16
  -3 -10   8    0.59    0.11
  -3 -10   8    0.72    0.15
   3 -10  -8    0.71    0.12
   3 -10  -8    0.62    0.12
  -3  10   7   21.52    0.68
   3  10  -7   21.31    0.58
  -3 -10   7   20.64    0.62
   3 -10  -7   21.71    0.54
  -3 -10   7   21.51    0.53
   3 -10  -7   20.84    0.53
  -3  10   6    0.76    0.16
   3  10  -6    0.62    0.13
  -3 -10   6    0.53    0.13
   3 -10  -6    0.73    0.12
   3 -10  -6    0.64    0.11
  -3 -10   6    0.59    0.10
   3  10  -5    3.56    0.24
  -3  10   5    3.29    0.27
   3 -10  -5    3.50    0.20
  -3 -10   5    3.45    0.24
  -3 -10   5    3.19    0.17
   3 -10  -5    3.05    0.19
   3  10  -4   12.80    0.45
  -3  10   4   12.24    0.48
  -3 -10   4   13.02    0.32
  -3 -10   4   12.70    0.45
   3 -10  -4   12.44    0.38
   3 -10  -4   12.76    0.38
  -3  10   3    0.51    0.14
   3  10  -3    0.65    0.13
   3 -10  -3    0.37    0.08
  -3 -10   3    0.44    0.12
   3 -10  -3    0.42    0.10
  -3 -10   3    0.43    0.07
   3  10  -2    4.51    0.27
  -3  10   2    4.96    0.29
  -3 -10   2    4.52    0.26
   3 -10  -2    4.46    0.22
   3 -10  -2    4.76    0.23
  -3 -10   2    4.63    0.15
   3  10  -1    3.18    0.24
  -3  10   1    3.51    0.25
   3 -10  -1    3.47    0.21
  -3 -10   1    3.65    0.23
  -3 -10   1    3.47    0.11
   3 -10  -1    3.48    0.20
   3  10   0    1.15    0.18
  -3  10   0    1.10    0.16
   3 -10   0    1.19    0.14
  -3 -10   0    1.05    0.16
   3 -10   0    1.31    0.15
   3  10   1   10.15    0.43
  -3  10  -1   10.28    0.40
   3 -10   1   10.61    0.35
   3 -10   1   10.44    0.36
  -3 -10  -1   10.25    0.39
  -3  10  -2    1.53    0.18
   3  10   2    1.27    0.19
   3 -10   2    1.24    0.16
   3 -10   2    1.22    0.15
  -3 -10  -2    1.34    0.18
   3  10   3    0.14    0.11
  -3  10  -3    0.22    0.09
  -3 -10  -3    0.17    0.10
   3 -10   3    0.20    0.09
   3 -10   3    0.17    0.08
  -3  10  -4    7.31    0.31
   3  10   4    7.10    0.38
   3 -10   4    7.37    0.33
   3 -10   4    6.81    0.31
  -3 -10  -4    6.90    0.33
  -3  10  -5   15.88    0.46
   3  10   5   15.89    0.58
  -3  10  -5   16.23    0.53
  -3 -10  -5   15.38    0.51
   3 -10   5   16.26    0.50
  -3  10  -6    1.65    0.21
  -3  10  -6    1.41    0.15
   3  10   6    1.43    0.22
   3 -10   6    1.45    0.18
  -3 -10  -6    1.42    0.20
  -3  10  -7    0.13    0.11
   3  10   7    0.35    0.13
  -3 -10  -7    0.25    0.12
   3 -10   7    0.18    0.12
  -3  10  -8    2.36    0.26
   3  10   8    3.04    0.32
  -3 -10  -8    2.52    0.27
   3 -10   8    2.92    0.25
   3  10   9    0.53    0.16
  -3  10  -9    0.37    0.14
   3 -10   9    0.60    0.15
  -3 -10  -9    0.46    0.15
   3  10  10    4.27    0.33
  -3  10 -10    3.85    0.32
   3 -10  10    4.13    0.31
  -3 -10 -10    4.08    0.30
  -3  10 -11    0.34    0.17
   3  10  11    0.04    0.13
   3 -10  11    0.19    0.13
  -3 -10 -11    0.37    0.15
   3  10  12    0.56    0.18
  -3  10 -12    0.52    0.18
  -3 -10 -12    0.59    0.19
   3 -10  12    0.15    0.14
   3  10  13    1.69    0.27
  -3  10 -13    1.55    0.30
  -3 -10 -13    1.55    0.26
   3 -10  13    1.87    0.28
  -3  10 -14    1.67    0.28
  -3 -10 -14    0.88    0.21
   3 -10  14    1.24    0.24
  -3  10 -15    4.13    0.46
  -3 -10 -15    4.43    0.39
   3 -10  15    4.66    0.39
   3  11 -17   -0.16    0.15
  -3 -11  17    0.20    0.17
  -3  11  16    0.29    0.18
   3  11 -16    0.49    0.23
  -3 -11  16    0.30    0.17
  -3  11  15    1.25    0.26
   3  11 -15    1.00    0.24
  -3 -11  15    1.22    0.23
   3  11 -14   -0.17    0.11
  -3  11  14    0.10    0.13
   3 -11 -14    0.02    0.10
  -3 -11  14    0.26    0.14
  -3  11  13    0.15    0.15
   3  11 -13    0.47    0.17
  -3 -11  13    0.10    0.11
   3 -11 -13    0.21    0.12
   3  11 -12   -0.05    0.12
  -3  11  12    0.01    0.14
   3 -11 -12   -0.18    0.07
   3 -11 -12    0.05    0.09
  -3 -11  12    0.32    0.13
  -3  11  11    0.06    0.12
   3  11 -11    0.03    0.12
   3 -11 -11    0.16    0.09
   3 -11 -11    0.03    0.10
  -3 -11  11    0.10    0.10
  -3  11  10    0.89    0.20
   3 -11 -10    1.10    0.16
   3 -11 -10    1.16    0.17
  -3 -11  10    0.75    0.17
  -3 -11  10    1.11    0.17
   3  11  -9    2.00    0.21
  -3  11   9    1.48    0.24
  -3 -11   9    1.62    0.22
  -3 -11   9    1.92    0.20
   3 -11  -9    1.94    0.20
   3 -11  -9    1.94    0.20
  -3  11   8    0.29    0.15
   3  11  -8    0.00    0.08
  -3 -11   8    0.05    0.08
   3 -11  -8    0.16    0.09
   3 -11  -8    0.12    0.09
  -3 -11   8   -0.03    0.09
  -3  11   7    6.30    0.38
   3  11  -7    6.07    0.31
  -3 -11   7    6.21    0.35
   3 -11  -7    6.04    0.28
   3 -11  -7    6.32    0.29
  -3 -11   7    6.41    0.27
  -3  11   6    2.52    0.28
   3  11  -6    2.93    0.23
   3 -11  -6    2.87    0.19
   3 -11  -6    3.00    0.21
  -3 -11   6    3.04    0.25
  -3 -11   6    3.17    0.19
   3  11  -5    5.05    0.29
  -3  11   5    3.82    0.30
   3 -11  -5    4.83    0.25
   3 -11  -5    5.15    0.25
  -3 -11   5    4.90    0.30
  -3 -11   5    4.72    0.21
   3  11  -4    6.80    0.35
  -3  11   4    6.83    0.38
   3 -11  -4    6.43    0.28
  -3 -11   4    6.83    0.23
   3 -11  -4    6.90    0.30
  -3 -11   4    6.35    0.33
  -3  11   3    7.74    0.39
   3  11  -3    7.35    0.36
  -3 -11   3    7.41    0.35
  -3 -11   3    7.78    0.22
   3 -11  -3    7.57    0.31
   3 -11  -3    7.43    0.30
   3  11  -2    0.71    0.16
  -3  11   2    0.79    0.17
  -3 -11   2    0.81    0.15
   3 -11  -2    1.07    0.15
   3 -11  -2    1.01    0.13
   3  11  -1    0.32    0.13
  -3  11   1    0.47    0.14
   3 -11  -1    0.39    0.10
  -3 -11   1    0.37    0.12
   3 -11  -1    0.57    0.11
   3  11   0   13.62    0.51
  -3  11   0   13.42    0.49
   3 -11   0   13.15    0.43
   3 -11   0   13.46    0.41
  -3 -11   0   14.08    0.48
   3  11   1   -0.05    0.08
  -3  11  -1    0.16    0.11
   3 -11   1   -0.03    0.06
  -3 -11  -1    0.04    0.09
   3 -11   1   -0.15    0.06
   3  11   2    7.57    0.39
  -3  11  -2    7.94    0.36
   3 -11   2    7.32    0.31
   3 -11   2    7.09    0.33
  -3 -11  -2    7.39    0.35
   3  11   3    0.89    0.19
  -3  11  -3    1.16    0.17
   3 -11   3    1.03    0.16
   3 -11   3    0.83    0.14
  -3 -11  -3    0.87    0.16
   3  11   4    9.25    0.45
  -3  11  -4    9.32    0.37
   3 -11   4    9.79    0.39
  -3 -11  -4    9.84    0.41
   3 -11   4   10.04    0.39
  -3  11  -5    0.49    0.12
   3  11   5    0.57    0.16
  -3  11  -5    0.48    0.14
  -3 -11  -5    0.50    0.14
   3 -11   5    0.53    0.13
  -3  11  -6    8.45    0.40
   3  11   6    9.10    0.47
  -3  11  -6    8.67    0.33
  -3 -11  -6    8.51    0.40
   3 -11   6    9.19    0.40
   3  11   7    1.27    0.24
  -3  11  -7    1.12    0.20
   3 -11   7    1.26    0.20
  -3 -11  -7    1.32    0.19
  -3  11  -8    4.96    0.35
   3  11   8    5.09    0.38
  -3 -11  -8    5.54    0.34
   3 -11   8    5.37    0.33
   3  11   9    1.12    0.23
  -3  11  -9    1.37    0.25
  -3 -11  -9    1.10    0.21
   3 -11   9    0.98    0.19
   3  11  10    2.83    0.33
  -3  11 -10    2.61    0.31
  -3 -11 -10    3.25    0.32
   3 -11  10    3.13    0.32
  -3  11 -11    0.23    0.16
   3  11  11    1.03    0.21
   3 -11  11    0.48    0.17
  -3 -11 -11    0.49    0.16
   3  11  12    1.57    0.28
  -3  11 -12    1.17    0.24
   3 -11  12    2.33    0.31
  -3 -11 -12    1.81    0.27
  -3  11 -13    0.28    0.18
   3  11  13    0.02    0.16
  -3 -11 -13    0.41    0.18
   3 -11  13    0.65    0.19
  -3  11 -14    0.29    0.18
   3 -11  14    0.98    0.24
  -3 -11 -14    0.60    0.20
  -3  12  16    2.12    0.33
   3  12 -16    2.12    0.33
  -3 -12  16    2.14    0.30
   3  12 -15   -0.01    0.13
  -3  12  15    0.29    0.17
  -3 -12  15    0.17    0.14
  -3  12  14    0.39    0.20
   3  12 -14    0.50    0.19
  -3 -12  14    0.37    0.15
  -3  12  13    1.72    0.29
   3  12 -13    1.95    0.30
   3 -12 -13    2.12    0.34
  -3 -12  13    2.11    0.27
  -3  12  12    1.60    0.27
   3  12 -12    1.84    0.28
   3 -12 -12    2.25    0.25
  -3 -12  12    1.73    0.24
  -3  12  11    3.39    0.36
   3  12 -11    3.99    0.34
   3 -12 -11    4.07    0.28
  -3 -12  11    4.30    0.29
  -3  12  10    1.27    0.24
   3 -12 -10    0.77    0.15
  -3 -12  10    1.07    0.17
  -3 -12  10    1.00    0.20
  -3  12   9    5.49    0.39
   3  12  -9    5.46    0.31
  -3 -12   9    5.34    0.28
   3 -12  -9    5.28    0.29
  -3 -12   9    5.55    0.36
   3 -12  -9    5.19    0.32
   3  12  -8    4.69    0.29
  -3  12   8    4.58    0.35
  -3 -12   8    4.63    0.32
   3 -12  -8    4.74    0.26
  -3 -12   8    5.18    0.27
   3 -12  -8    4.60    0.27
  -3  12   7   13.53    0.58
   3  12  -7   14.70    0.51
   3 -12  -7   14.29    0.47
   3 -12  -7   13.58    0.44
  -3 -12   7   14.75    0.55
  -3 -12   7   14.67    0.43
  -3  12   6    1.05    0.21
   3  12  -6    0.90    0.17
   3 -12  -6    0.95    0.15
  -3 -12   6    0.92    0.12
  -3 -12   6    1.10    0.20
   3 -12  -6    0.72    0.13
   3  12  -5    0.04    0.10
  -3  12   5    0.04    0.12
  -3 -12   5    0.04    0.09
   3 -12  -5    0.04    0.07
   3 -12  -5    0.16    0.07
   3  12  -4   17.24    0.59
  -3  12   4   17.58    0.63
   3 -12  -4   17.04    0.48
   3 -12  -4   16.94    0.50
  -3 -12   4   16.76    0.57
   3  12  -3    3.46    0.28
  -3  12   3    3.25    0.28
   3 -12  -3    3.21    0.22
   3 -12  -3    3.14    0.21
  -3 -12   3    2.90    0.25
   3  12  -2   22.07    0.69
  -3  12   2   22.77    0.72
  -3 -12   2   22.94    0.66
   3 -12  -2   22.45    0.60
   3 -12  -2   23.07    0.56
  -3  12   1   -0.01    0.11
   3  12  -1   -0.10    0.09
   3 -12  -1    0.12    0.08
  -3 -12   1    0.03    0.09
   3 -12  -1    0.07    0.08
   3  12   0    1.61    0.23
  -3  12   0    2.27    0.26
   3 -12   0    1.85    0.17
  -3 -12   0    2.16    0.24
   3 -12   0    2.23    0.22
  -3  12  -1    9.09    0.42
   3  12   1    8.99    0.44
   3 -12   1    8.41    0.36
  -3 -12  -1    8.86    0.39
   3 -12   1    8.50    0.34
  -3  12  -2    0.09    0.11
   3  12   2    0.06    0.11
   3 -12   2    0.11    0.10
  -3 -12  -2    0.06    0.09
   3 -12   2    0.11    0.08
   3  12   3    0.30    0.15
  -3  12  -3    0.57    0.14
   3 -12   3    0.42    0.11
   3 -12   3    0.48    0.12
  -3 -12  -3    0.41    0.13
   3  12   4    5.58    0.37
  -3  12  -4    6.75    0.33
   3 -12   4    6.60    0.34
  -3 -12  -4    6.42    0.34
   3 -12   4    6.02    0.31
   3  12   5    0.07    0.12
  -3  12  -5    0.22    0.11
   3 -12   5    0.33    0.11
  -3 -12  -5    0.00    0.09
   3  12   6    0.59    0.18
  -3  12  -6    0.49    0.14
  -3  12  -6    0.54    0.14
   3 -12   6    0.34    0.13
  -3 -12  -6    0.31    0.12
   3  12   7    4.45    0.35
  -3  12  -7    4.06    0.31
  -3 -12  -7    5.06    0.33
   3 -12   7    3.71    0.29
   3  12   8    2.36    0.30
  -3  12  -8    2.71    0.30
  -3 -12  -8    2.67    0.30
   3 -12   8    1.95    0.23
  -3  12  -9    2.61    0.33
   3  12   9    2.71    0.33
  -3 -12  -9    2.55    0.29
   3 -12   9    2.29    0.27
  -3  12 -10    1.30    0.23
   3  12  10    1.09    0.23
  -3 -12 -10    1.05    0.22
   3 -12  10    0.93    0.20
   3  12  11    2.37    0.33
  -3  12 -11    2.59    0.34
  -3 -12 -11    2.75    0.31
   3 -12  11    3.05    0.33
  -3  12 -12   -0.20    0.11
   3  12  12   -0.24    0.12
   3 -12  12    0.06    0.12
  -3 -12 -12   -0.02    0.11
  -3  12 -13    3.47    0.43
   3  12  13    3.37    0.40
  -3 -12 -13    3.45    0.37
   3 -12  13    3.46    0.39
  -3  12 -14    0.33    0.19
  -3 -12 -14    0.52    0.19
   3 -12  14    0.19    0.18
  -3  13  15    0.18    0.17
   3  13 -15   -0.10    0.15
  -3 -13  15   -0.01    0.12
  -3  13  14   -0.13    0.13
   3  13 -14    0.12    0.16
  -3 -13  14   -0.08    0.11
   3  13 -13    0.39    0.18
  -3  13  13    0.17    0.19
  -3 -13  13    0.17    0.14
  -3  13  12    0.12    0.15
   3  13 -12    0.51    0.18
  -3 -13  12    0.30    0.14
  -3  13  11    0.10    0.14
   3  13 -11    0.11    0.15
   3 -13 -11    0.29    0.12
  -3 -13  11    0.17    0.13
  -3  13  10    0.06    0.14
  -3 -13  10    0.67    0.18
   3 -13 -10    0.33    0.13
  -3 -13  10    0.08    0.10
  -3  13   9    5.52    0.40
  -3 -13   9    5.05    0.42
   3 -13  -9    5.76    0.31
  -3 -13   9    4.81    0.35
  -3  13   8    2.48    0.34
   3  13  -8    2.69    0.24
   3 -13  -8    2.21    0.23
  -3 -13   8    2.70    0.30
  -3  13   7    7.78    0.47
   3  13  -7    8.32    0.41
   3 -13  -7    7.98    0.36
  -3 -13   7    7.21    0.41
   3  13  -6   -0.07    0.09
  -3  13   6   -0.08    0.10
   3 -13  -6    0.17    0.10
  -3 -13   6    0.10    0.12
   3  13  -5    1.99    0.24
  -3  13   5    1.98    0.28
   3 -13  -5    1.72    0.20
  -3 -13   5    1.48    0.22
   3 -13  -5    2.19    0.23
  -3  13   4    3.50    0.36
   3  13  -4    2.87    0.30
   3 -13  -4    2.66    0.22
  -3 -13   4    2.54    0.27
   3 -13  -4    3.15    0.21
   3  13  -3    0.04    0.11
  -3  13   3    0.03    0.11
  -3 -13   3    0.04    0.11
   3 -13  -3    0.08    0.09
   3 -13  -3    0.18    0.09
  -3  13   2    7.87    0.44
   3  13  -2    8.34    0.43
  -3 -13   2    7.64    0.39
   3 -13  -2    8.49    0.36
   3 -13  -2    7.96    0.33
   3  13  -1    0.07    0.12
  -3  13   1    0.18    0.12
  -3 -13   1    0.11    0.10
   3 -13  -1    0.06    0.09
   3 -13  -1    0.14    0.08
   3  13   0    5.78    0.37
  -3  13   0    5.94    0.37
   3 -13   0    6.52    0.30
   3 -13   0    5.86    0.31
  -3 -13   0    6.41    0.35
   3  13   1    0.57    0.19
  -3  13  -1    0.73    0.16
  -3 -13  -1    0.77    0.16
   3 -13   1    0.73    0.15
   3 -13   1    0.97    0.15
  -3  13  -2    6.26    0.36
   3  13   2    5.89    0.39
   3 -13   2    5.23    0.31
   3 -13   2    6.07    0.30
  -3 -13  -2    5.94    0.34
  -3  13  -3    2.24    0.25
   3  13   3    2.00    0.29
   3 -13   3    2.33    0.23
   3 -13   3    2.24    0.24
  -3 -13  -3    1.90    0.24
   3  13   4    2.15    0.28
  -3  13  -4    2.13    0.23
   3 -13   4    2.43    0.26
  -3 -13  -4    2.53    0.27
   3 -13   4    2.05    0.21
  -3  13  -5    0.43    0.13
   3  13   5    0.28    0.17
   3 -13   5    0.18    0.11
   3 -13   5    0.40    0.13
  -3 -13  -5    0.25    0.13
   3  13   6    3.15    0.36
  -3  13  -6    3.20    0.28
  -3 -13  -6    2.88    0.30
   3 -13   6    2.61    0.26
  -3  13  -7    0.98    0.20
   3  13   7    0.65    0.19
   3 -13   7    0.69    0.16
  -3 -13  -7    0.77    0.18
  -3  13  -8    2.24    0.29
   3  13   8    2.47    0.34
   3 -13   8    2.23    0.27
  -3 -13  -8    2.08    0.27
   3  13   9    1.46    0.27
  -3  13  -9    1.84    0.28
  -3 -13  -9    2.39    0.29
   3 -13   9    2.21    0.27
   3  13  10    0.64    0.21
  -3  13 -10    1.20    0.24
   3 -13  10    1.45    0.25
  -3 -13 -10    1.20    0.23
  -3  13 -11   -0.01    0.15
   3  13  11   -0.11    0.13
   3 -13  11    0.19    0.15
  -3 -13 -11   -0.06    0.13
  -3  13 -12    0.58    0.20
   3  13  12    0.95    0.26
   3 -13  12    0.64    0.19
  -3 -13 -12    0.59    0.18
  -3  13 -13    0.11    0.20
   3  13  13    0.16    0.19
   3 -13  13   -0.29    0.12
  -3 -13 -13    0.20    0.18
  -3  14  14    2.71    0.39
   3  14 -14    2.56    0.39
  -3  14  13    0.22    0.17
   3  14 -13   -0.20    0.14
  -3  14  12    3.64    0.43
   3  14 -12    3.78    0.41
  -3  14  11    0.06    0.18
   3  14 -11   -0.16    0.11
  -3  14  10   11.55    0.60
  -3 -14  10   11.70    0.55
   3 -14 -10   11.09    0.49
  -3  14   9    1.40    0.28
   3 -14  -9    1.37    0.21
  -3 -14   9    0.98    0.23
   3  14  -8    0.55    0.17
  -3  14   8    0.83    0.23
   3 -14  -8    0.88    0.17
  -3 -14   8    1.09    0.21
  -3  14   7    1.37    0.25
   3  14  -7    1.62    0.24
  -3 -14   7    1.45    0.25
   3 -14  -7    1.30    0.19
  -3  14   6    2.41    0.31
   3  14  -6    2.75    0.30
  -3 -14   6    2.29    0.28
   3 -14  -6    2.17    0.23
   3  14  -5    2.58    0.30
  -3  14   5    2.20    0.30
  -3 -14   5    2.46    0.28
   3 -14  -5    2.33    0.24
   3  14  -4    0.37    0.16
  -3  14   4    0.62    0.19
  -3 -14   4    0.42    0.15
   3 -14  -4    0.76    0.15
  -3  14   3    8.38    0.48
   3  14  -3    8.80    0.47
  -3 -14   3    8.90    0.44
   3 -14  -3    8.49    0.38
  -3  14   2    0.66    0.19
   3  14  -2    0.30    0.16
  -3 -14   2    0.51    0.16
   3 -14  -2    0.44    0.13
   3  14  -1    1.01    0.21
  -3  14   1    1.05    0.22
  -3 -14   1    1.09    0.20
   3 -14  -1    1.08    0.17
   3 -14  -1    1.28    0.19
   3  14   0    0.24    0.14
  -3  14   0    0.18    0.13
  -3 -14   0    0.20    0.12
   3 -14   0    0.18    0.09
   3 -14   0    0.25    0.11
  -3  14  -1    4.71    0.34
   3  14   1    3.82    0.35
   3 -14   1    4.10    0.28
  -3 -14  -1    3.71    0.30
   3 -14   1    4.10    0.25
   3  14   2    0.53    0.18
  -3  14  -2    0.39    0.15
   3 -14   2    0.54    0.13
   3 -14   2    0.88    0.18
  -3 -14  -2    0.81    0.18
  -3  14  -3    0.17    0.12
   3  14   3    0.21    0.15
   3 -14   3    0.16    0.09
  -3 -14  -3    0.15    0.13
   3 -14   3    0.14    0.12
  -3  14  -4    3.57    0.28
   3  14   4    3.65    0.39
  -3 -14  -4    3.87    0.30
   3 -14   4    4.18    0.28
   3 -14   4    3.97    0.30
  -3  14  -5    0.58    0.15
   3  14   5    0.01    0.13
  -3 -14  -5    0.60    0.17
   3 -14   5    0.60    0.15
   3 -14   5    0.39    0.14
  -3  14  -6    3.86    0.33
   3  14   6    4.44    0.39
  -3 -14  -6    4.16    0.32
   3 -14   6    4.26    0.31
   3  14   7    1.49    0.29
  -3  14  -7    1.28    0.25
   3 -14   7    1.23    0.20
  -3 -14  -7    1.28    0.22
  -3  14  -8    0.78    0.19
   3  14   8    0.73    0.22
  -3 -14  -8    0.65    0.18
   3 -14   8    0.62    0.18
  -3  14  -9    0.24    0.17
   3 -14   9    0.08    0.14
  -3 -14  -9    0.17    0.14
   3  14  10    0.19    0.17
  -3  14 -10   -0.19    0.12
   3 -14  10    0.03    0.12
  -3 -14 -10    0.00    0.12
  -3  14 -11    0.23    0.18
   3  14  11    0.27    0.21
  -3 -14 -11    0.32    0.17
   3 -14  11    0.43    0.17
  -3  14 -12    1.39    0.28
   3  14  12    1.56    0.31
  -3 -14 -12    1.25    0.25
   3 -14  12    1.57    0.28
   3  15 -13    0.73    0.26
  -3  15  13    0.96    0.29
   3  15 -12    4.30    0.45
  -3  15  12    4.82    0.49
   3  15 -11    1.52    0.28
  -3  15  11    1.31    0.29
  -3  15  10    0.43    0.19
  -3 -15  10    0.58    0.19
  -3  15   9    0.54    0.19
  -3 -15   9    0.68    0.20
  -3  15   8    1.97    0.30
  -3 -15   8    2.46    0.31
   3 -15  -8    2.35    0.26
  -3  15   7    1.38    0.27
   3  15  -7    1.92    0.26
   3 -15  -7    1.77    0.23
  -3 -15   7    2.12    0.29
   3  15  -6   12.60    0.55
  -3  15   6   13.31    0.64
  -3 -15   6   12.54    0.56
   3 -15  -6   13.10    0.50
  -3  15   5    0.21    0.18
   3  15  -5    0.22    0.13
   3 -15  -5    0.14    0.11
  -3 -15   5    0.33    0.16
   3  15  -4    5.16    0.38
  -3  15   4    4.77    0.39
   3 -15  -4    5.05    0.31
  -3 -15   4    5.35    0.38
  -3  15   3    1.71    0.27
   3  15  -3    1.36    0.24
   3 -15  -3    1.39    0.21
  -3 -15   3    1.49    0.24
   3  15  -2    3.85    0.33
  -3  15   2    3.00    0.33
   3 -15  -2    3.92    0.28
  -3 -15   2    3.59    0.32
  -3  15   1   -0.04    0.11
   3  15  -1    0.12    0.15
   3 -15  -1   -0.04    0.10
  -3 -15   1   -0.17    0.08
  -3  15   0    9.01    0.47
   3  15   0    9.87    0.53
   3 -15   0    8.96    0.42
  -3 -15   0    9.04    0.45
   3  15   1    0.23    0.15
  -3  15  -1   -0.21    0.10
  -3 -15  -1    0.05    0.11
   3 -15   1    0.06    0.11
  -3  15  -2    1.96    0.26
   3  15   2    2.23    0.31
   3 -15   2    2.39    0.26
  -3 -15  -2    2.18    0.28
  -3  15  -3    0.58    0.17
   3  15   3    0.87    0.22
   3 -15   3    0.57    0.16
   3 -15   3    0.70    0.23
  -3 -15  -3    0.84    0.19
  -3  15  -4    3.31    0.29
   3  15   4    4.40    0.39
   3 -15   4    4.47    0.33
   3 -15   4    3.69    0.27
  -3 -15  -4    3.61    0.35
   3  15   5    0.46    0.20
  -3 -15  -5    0.71    0.18
   3 -15   5    0.78    0.17
  -3  15  -6    5.12    0.39
   3  15   6    4.86    0.43
   3 -15   6    4.90    0.33
  -3 -15  -6    5.92    0.40
  -3  15  -7   -0.01    0.12
   3  15   7    0.15    0.18
   3 -15   7    0.07    0.12
  -3 -15  -7    0.08    0.14
   3  15   8    3.22    0.40
  -3  15  -8    3.43    0.39
  -3 -15  -8    3.28    0.36
   3 -15   8    2.95    0.31
  -3  15  -9   -0.13    0.12
   3  15   9   -0.04    0.15
   3 -15   9    0.25    0.13
  -3 -15  -9    0.44    0.18
  -3  15 -10    5.93    0.45
   3  15  10    5.71    0.50
  -3 -15 -10    5.57    0.42
   3 -15  10    5.86    0.41
  -3  15 -11    2.54    0.36
   3  15  11    2.50    0.37
   3 -15  11    2.72    0.33
   3  16 -11    0.05    0.17
  -3  16  11    0.26    0.20
  -3  16  10    0.71    0.26
  -3 -16  10    0.36    0.18
  -3  16   9   -0.43    0.11
  -3 -16   9    0.01    0.14
  -3  16   8    0.31    0.20
  -3 -16   8    0.24    0.15
  -3  16   7    1.54    0.30
   3  16  -7    1.83    0.28
  -3 -16   7    1.42    0.25
   3 -16  -7    2.11    0.39
   3  16  -6    0.08    0.14
  -3  16   6   -0.15    0.15
  -3 -16   6    0.15    0.13
   3 -16  -6    0.08    0.12
   3  16  -5    0.39    0.16
  -3  16   5    0.17    0.17
   3 -16  -5    0.65    0.17
  -3 -16   5    0.43    0.17
   3  16  -4   -0.06    0.11
  -3  16   4    0.00    0.15
   3 -16  -4    0.04    0.11
  -3 -16   4    0.31    0.16
   3  16  -3    2.76    0.35
  -3  16   3    2.65    0.34
  -3 -16   3    3.17    0.34
   3 -16  -3    2.79    0.29
   3  16  -2    0.41    0.20
  -3  16   2    0.64    0.19
  -3 -16   2    0.26    0.16
   3 -16  -2    0.56    0.16
  -3  16   1    0.05    0.13
   3  16  -1    0.00    0.13
  -3 -16   1    0.14    0.13
   3 -16  -1    0.23    0.13
  -3  16   0    0.02    0.13
   3  16   0   -0.06    0.15
   3 -16   0   -0.04    0.13
  -3 -16   0    0.09    0.12
  -3  16  -1    0.09    0.14
   3  16   1    0.16    0.17
  -3 -16  -1    0.34    0.14
   3 -16   1    0.02    0.12
   3  16   2    0.61    0.20
  -3  16  -2    0.81    0.21
  -3 -16  -2    0.77    0.19
   3 -16   2    1.15    0.21
  -3  16  -3    3.13    0.34
   3  16   3    2.61    0.36
   3 -16   3    3.30    0.33
  -3 -16  -3    2.76    0.32
  -3  16  -4    2.37    0.30
   3  16   4    2.84    0.38
  -3 -16  -4    3.15    0.34
   3 -16   4    3.03    0.32
   3  16   5    2.05    0.34
  -3 -16  -5    2.39    0.31
  -3  16  -6    0.56    0.18
   3  16   6    0.43    0.21
  -3 -16  -6    0.76    0.21
  -3  16  -7    1.99    0.30
   3  16   7    1.56    0.32
  -3 -16  -7    1.73    0.28
   3  16   8    1.80    0.34
  -3  16  -8    1.01    0.25
  -3 -16  -8    1.29    0.25
   3  16   9    6.93    0.54
  -3  16  -9    6.76    0.47
  -3 -16  -9    7.08    0.46
  -3  17   9    1.98    0.35
  -3 -17   9    1.81    0.31
  -3  17   8    0.41    0.20
  -3 -17   8   -0.22    0.14
  -3  17   7    0.73    0.25
  -3 -17   7    0.74    0.22
  -3  17   6    1.06    0.25
   3  17  -6    0.75    0.21
  -3 -17   6    0.70    0.21
  -3  17   5    0.19    0.17
   3  17  -5   -0.17    0.13
   3 -17  -5   -0.10    0.11
  -3 -17   5    0.01    0.14
   3  17  -4    0.24    0.16
  -3  17   4    0.40    0.19
  -3 -17   4    0.08    0.16
   3 -17  -4   -0.07    0.10
   3  17  -3    2.23    0.32
  -3  17   3    2.34    0.34
  -3 -17   3    2.39    0.31
   3 -17  -3    2.11    0.27
  -3  17   2    0.26    0.17
   3  17  -2    0.08    0.15
  -3 -17   2    0.10    0.15
   3 -17  -2    0.05    0.12
  -3  17   1    6.38    0.46
   3  17  -1    6.49    0.47
   3 -17  -1    6.33    0.39
  -3 -17   1    6.29    0.43
  -3  17   0    2.17    0.32
   3  17   0    2.08    0.34
   3 -17   0    1.53    0.24
  -3 -17   0    1.96    0.28
   3  17   1    9.95    0.59
  -3  17  -1    9.03    0.52
  -3 -17  -1    8.87    0.49
   3 -17   1    8.44    0.46
   3  17   2    0.35    0.21
  -3  17  -2    0.54    0.20
  -3 -17  -2    0.50    0.18
   3 -17   2    0.50    0.18
   3  17   3    1.64    0.31
  -3  17  -3    2.10    0.31
  -3 -17  -3    1.95    0.28
   3 -17   3    2.06    0.27
   3  17   4   -0.12    0.14
   3 -17   4    0.07    0.14
  -3 -17  -4   -0.15    0.12
   3  17   5    0.17    0.16
  -3  17  -5   -0.07    0.14
  -3  17  -6    1.55    0.27
   3  17   6    1.57    0.30
  -3 -17  -6    1.28    0.25
   3  17   7    1.13    0.28
  -3  17  -7    0.44    0.19
  -3 -17  -7    0.83    0.23
  -3  18   7    0.97    0.29
  -3 -18   7    1.43    0.27
  -3  18   6    0.51    0.22
   3  18  -6    0.85    0.24
  -3 -18   6    0.65    0.23
   3  18  -5   -0.11    0.13
  -3  18   5   -0.10    0.15
  -3 -18   5    0.27    0.16
  -3  18   4    0.19    0.17
   3  18  -4    0.37    0.19
  -3 -18   4    0.53    0.21
  -3  18   3    0.22    0.18
   3  18  -3    0.15    0.19
   3 -18  -3    0.39    0.19
  -3 -18   3    0.68    0.21
   3  18  -2    2.55    0.37
  -3  18   2    2.63    0.36
  -3 -18   2    2.90    0.36
   3 -18  -2    2.78    0.32
  -3  18   1    0.04    0.13
   3  18  -1   -0.10    0.17
  -3 -18   1   -0.08    0.14
   3 -18  -1    0.06    0.14
   3  18   0    3.05    0.41
  -3  18   0    2.96    0.37
   3 -18   0    2.19    0.28
  -3 -18   0    2.79    0.34
  -3  18  -1    0.51    0.20
   3  18   1    0.50    0.23
   3 -18   1    0.08    0.14
  -3 -18  -1    0.27    0.17
   3  18   2    2.85    0.41
  -3  18  -2    2.62    0.35
   3 -18   2    2.37    0.32
  -3 -18  -2    2.40    0.34
  -3  18  -3    0.13    0.16
   3  18   3    0.21    0.17
   3 -18   3    0.02    0.14
  -3 -18  -3    0.28    0.16
   3  18   4    0.09    0.19
  -3 -18  -4   -0.12    0.13
   3 -18   4    0.03    0.12
  -3  18  -5    2.39    0.34
   3  18   5    2.02    0.36
  -3 -18  -5    2.55    0.35
  -3  19   2    0.20    0.21
   3  19  -2    1.03    0.27
  -3  19   1   -0.03    0.18
   3  19  -1    0.17    0.19
  -3 -19   1    0.07    0.15
  -3  19   0    7.47    0.53
   3  19   0    7.01    0.54
   4   0 -21   -0.16    0.16
  -4   0  21    0.03    0.15
   4   0 -20    0.64    0.22
  -4   0  20    0.82    0.23
  -4   0  19   -0.19    0.09
   4   0 -19   -0.09    0.14
   4   0 -18    1.44    0.25
  -4   0  18    1.01    0.21
  -4   0  17   -0.01    0.09
   4   0 -17   -0.09    0.10
  -4   0  16    0.57    0.16
   4   0 -16    0.68    0.16
   4   0 -15   -0.05    0.10
  -4   0  15    0.13    0.11
  -4   0  14    0.06    0.09
   4   0 -14    0.16    0.11
  -4   0  13   -0.03    0.05
   4   0 -13    0.05    0.08
  -4   0  13    0.00    0.07
  -4   0  12   50.24    0.89
  -4   0  12   48.81    1.01
   4   0 -12   49.27    0.98
  -4   0  11   -0.04    0.06
   4   0 -11    0.08    0.07
  -4   0  11   -0.10    0.04
  -4   0  10    0.34    0.09
  -4   0  10    0.59    0.09
   4   0 -10    0.63    0.11
  -4   0   9    0.01    0.06
  -4   0   9    0.01    0.05
   4   0  -9   -0.02    0.05
   4   0  -8    0.09    0.05
  -4   0   8    0.03    0.05
  -4   0   8    0.08    0.06
  -4   0   7   -0.03    0.04
   4   0  -7   -0.01    0.03
  -4   0   7   -0.05    0.05
   4   0  -6  120.98    1.70
  -4   0   6  120.72    1.79
  -4   0   6  120.18    1.78
   4   0  -5    0.03    0.03
  -4   0   5    0.04    0.03
  -4   0   5    0.03    0.04
  -4   0   4   98.79    1.45
  -4   0   4   98.84    1.48
  -4   0   4   99.90    1.45
  -4   0   3    0.04    0.03
   4   0  -3    0.02    0.03
  -4   0   3   -0.02    0.02
   4   0  -3    0.00    0.02
   4   0  -2    6.58    0.18
   4   0  -2    6.48    0.14
  -4   0   2    6.56    0.14
  -4   0   2    6.97    0.20
  -4   0   1   -0.15    0.03
  -4   0   1   -0.15    0.04
   4   0  -1   -0.14    0.03
  -4   0   0  459.23    6.83
  -4   0   0  471.69    6.64
   4   0   0  454.56    6.67
   4   0   1    0.03    0.04
  -4   0  -1    0.05    0.05
  -4   0  -1    0.13    0.04
  -4   0  -2   61.29    0.98
  -4   0  -2   62.90    0.96
   4   0   2   62.54    0.97
  -4   0  -3    0.02    0.03
   4   0   3   -0.02    0.04
  -4   0  -3   -0.04    0.05
   4   0   4    6.86    0.19
   4   0   4    6.95    0.23
  -4   0  -4    6.95    0.25
   4   0   5    0.07    0.04
  -4   0  -5   -0.03    0.06
   4   0   5   -0.02    0.05
   4   0   6    4.00    0.20
   4   0   6    4.36    0.15
  -4   0  -6    4.62    0.24
  -4   0  -7   -0.17    0.06
   4   0   7    0.02    0.06
   4   0   7   -0.08    0.02
   4   0   8    6.35    0.18
  -4   0  -8    6.42    0.31
   4   0   8    6.54    0.28
   4   0   9    0.02    0.06
  -4   0  -9   -0.02    0.09
  -4   0 -10    2.77    0.28
   4   0  10    2.44    0.21
  -4   0 -11   -0.05    0.10
   4   0  11   -0.02    0.08
  -4   0 -12    1.82    0.26
   4   0  12    2.19    0.24
   4   0  13   -0.08    0.09
  -4   0 -13   -0.11    0.11
  -4   0 -14    4.04    0.40
   4   0  14    2.51    0.28
  -4   0 -15    0.09    0.16
   4   0  15    0.05    0.13
   4   0  16    3.61    0.32
  -4   0 -16    3.56    0.39
  -4   0 -17    0.01    0.15
   4   0  17    0.02    0.13
  -4   0 -18    0.07    0.22
   4   0  18    0.40    0.18
   4   1 -21   -0.22    0.16
   4  -1 -21    0.19    0.19
  -4   1  20    1.95    0.31
   4   1 -20    1.50    0.28
   4  -1 -20    1.68    0.30
  -4  -1  20    1.22    0.25
  -4   1  19    0.89    0.22
   4   1 -19    0.81    0.23
   4  -1 -19    0.90    0.23
  -4  -1  19    0.97    0.22
   4   1 -18    0.64    0.19
  -4   1  18    0.59    0.17
   4  -1 -18    0.27    0.16
  -4  -1  18    0.65    0.19
  -4   1  17    0.98    0.21
   4   1 -17    1.31    0.23
   4  -1 -17    1.13    0.21
  -4  -1  17    1.29    0.22
   4   1 -16    1.71    0.23
  -4   1  16    1.48    0.22
   4  -1 -16    1.79    0.25
  -4  -1  16    1.31    0.21
  -4   1  15    3.50    0.27
   4   1 -15    3.95    0.29
  -4  -1  15    3.84    0.28
   4  -1 -15    3.46    0.28
  -4   1  14    4.53    0.22
  -4   1  14    4.26    0.28
   4   1 -14    4.55    0.28
  -4  -1  14    4.21    0.28
   4  -1 -14    5.23    0.30
   4   1 -13    6.04    0.31
  -4   1  13    6.34    0.25
  -4   1  13    6.19    0.32
  -4  -1  13    6.60    0.33
   4  -1 -13    6.35    0.31
  -4  -1  13    6.36    0.23
  -4   1  12    0.23    0.07
   4   1 -12    0.16    0.09
  -4   1  12    0.12    0.08
   4  -1 -12    0.13    0.09
  -4  -1  12    0.05    0.07
  -4  -1  12    0.06    0.06
  -4   1  11   14.77    0.39
   4   1 -11   14.45    0.44
  -4   1  11   14.57    0.45
  -4  -1  11   14.12    0.35
  -4  -1  11   13.94    0.44
   4  -1 -11   14.77    0.43
   4   1 -10    1.19    0.14
  -4   1  10    0.90    0.13
  -4   1  10    0.98    0.12
   4  -1 -10    0.95    0.12
  -4  -1  10    1.10    0.11
  -4  -1  10    0.78    0.12
  -4   1   9    1.63    0.14
   4   1  -9    1.55    0.13
  -4   1   9    1.66    0.13
  -4  -1   9    1.48    0.11
   4  -1  -9    1.81    0.13
  -4  -1   9    1.36    0.14
  -4   1   8   -0.04    0.05
  -4   1   8    0.03    0.05
   4   1  -8    0.05    0.05
  -4  -1   8    0.06    0.06
   4  -1  -8    0.02    0.04
  -4  -1   8    0.04    0.04
  -4   1   7    3.87    0.18
  -4   1   7    3.76    0.17
   4   1  -7    3.66    0.16
   4  -1  -7    3.62    0.15
  -4  -1   7    3.34    0.15
  -4  -1   7    3.53    0.17
  -4   1   6   15.76    0.37
   4   1  -6   15.89    0.34
  -4   1   6   14.82    0.36
   4  -1  -6   15.66    0.31
  -4  -1   6   15.81    0.35
  -4  -1   6   15.33    0.36
  -4   1   5    2.23    0.12
  -4   1   5    2.07    0.12
   4  -1  -5    2.02    0.08
  -4  -1   5    2.16    0.10
  -4  -1   5    2.05    0.11
  -4  -1   5    2.30    0.12
  -4   1   4    9.15    0.25
   4  -1  -4    9.44    0.25
  -4  -1   4    9.07    0.23
  -4  -1   4    9.40    0.21
   4  -1  -4    9.34    0.17
  -4  -1   4    9.68    0.25
   4  -1  -4    9.67    0.17
  -4   1   3    8.78    0.24
  -4  -1   3    8.66    0.19
   4  -1  -3    8.65    0.13
  -4  -1   3    8.70    0.23
   4  -1  -3    8.77    0.23
  -4   1   2    0.95    0.08
  -4   1   2    1.08    0.04
   4   1  -2    1.11    0.07
   4  -1  -2    1.14    0.08
  -4  -1   2    1.22    0.09
  -4  -1   2    1.04    0.06
   4  -1  -2    1.10    0.04
  -4   1   1   27.61    0.42
  -4   1   1   27.25    0.49
   4   1  -1   26.88    0.45
  -4  -1   1   27.87    0.45
   4  -1  -1   26.73    0.42
   4  -1  -1   27.94    0.49
  -4  -1   1   27.59    0.50
  -4   1   0    0.90    0.07
  -4   1   0    0.92    0.07
  -4  -1   0    0.93    0.08
  -4  -1   0    0.77    0.07
   4  -1   0    0.88    0.08
  -4   1  -1   13.84    0.30
  -4   1  -1   13.87    0.29
   4   1   1   13.52    0.28
   4  -1   1   13.92    0.32
  -4  -1  -1   13.37    0.31
  -4  -1  -1   13.41    0.31
  -4   1  -2    4.14    0.13
  -4   1  -2    4.15    0.16
   4   1   2    3.81    0.14
   4  -1   2    4.09    0.16
  -4  -1  -2    3.80    0.16
   4   1   3    0.00    0.03
  -4   1  -3    0.02    0.03
  -4   1  -3    0.09    0.05
   4   1   3    0.04    0.04
  -4  -1  -3    0.09    0.06
   4  -1   3    0.02    0.04
   4   1   4   84.80    1.30
  -4   1  -4   84.10    1.34
  -4   1  -4   84.16    1.24
   4   1   4   84.69    1.29
  -4  -1  -4   84.82    1.36
   4  -1   4   85.02    1.34
   4   1   5   22.77    0.45
   4   1   5   23.23    0.49
  -4   1  -5   22.95    0.54
  -4  -1  -5   22.48    0.54
   4  -1   5   21.83    0.51
   4  -1   5   23.08    0.40
   4   1   6   67.55    1.13
   4   1   6   67.49    1.07
  -4   1  -6   65.00    1.17
   4  -1   6   66.78    1.15
  -4  -1  -6   63.15    1.17
   4  -1   6   68.17    0.99
  -4   1  -7    4.15    0.25
   4   1   7    3.78    0.16
   4   1   7    3.58    0.20
   4  -1   7    3.67    0.12
   4  -1   7    3.29    0.20
  -4  -1  -7    3.94    0.24
   4   1   8   35.94    0.76
   4   1   8   35.66    0.65
  -4   1  -8   36.58    0.83
   4  -1   8   35.26    0.78
  -4  -1  -8   36.95    0.84
   4  -1   8   36.32    0.55
  -4   1  -9    3.50    0.25
   4   1   9    3.54    0.16
   4   1   9    3.40    0.21
   4  -1   9    3.55    0.23
  -4  -1  -9    3.06    0.25
  -4   1 -10   10.82    0.46
   4   1  10   10.10    0.39
  -4  -1 -10   10.67    0.45
   4  -1  10   10.56    0.41
   4   1  11   -0.01    0.08
  -4   1 -11   -0.03    0.10
  -4  -1 -11   -0.12    0.10
   4  -1  11    0.10    0.09
  -4   1 -12    3.30    0.33
   4   1  12    3.37    0.25
  -4  -1 -12    3.84    0.31
   4  -1  12    3.06    0.25
  -4   1 -13    0.39    0.17
   4   1  13    0.46    0.14
   4  -1  13    0.41    0.15
  -4  -1 -13    0.49    0.18
  -4   1 -14    5.55    0.40
   4   1  14    5.95    0.37
   4  -1  14    5.48    0.35
  -4  -1 -14    5.66    0.41
  -4   1 -15    1.25    0.26
   4   1  15    1.78    0.26
   4  -1  15    1.63    0.26
  -4  -1 -15    1.78    0.28
  -4   1 -16    1.10    0.26
   4   1  16    0.98    0.21
   4  -1  16    1.31    0.24
  -4  -1 -16    1.06    0.25
  -4   1 -17    0.49    0.23
   4   1  17    0.51    0.18
   4  -1  17    0.47    0.17
  -4  -1 -17    0.73    0.27
   4   1  18    0.12    0.15
  -4   1 -18    0.33    0.23
  -4  -1 -18    0.08    0.19
   4  -1  18    0.31    0.16
   4   2 -20    0.10    0.18
  -4   2  20    0.20    0.16
  -4  -2  20    0.16    0.15
   4  -2 -20    0.32    0.19
  -4   2  19    0.20    0.15
   4   2 -19    0.27    0.17
   4  -2 -19   -0.01    0.13
  -4  -2  19    0.15    0.16
   4   2 -18    0.59    0.18
  -4   2  18    0.25    0.14
  -4  -2  18    0.00    0.14
   4  -2 -18    0.19    0.14
  -4   2  17    0.08    0.12
   4   2 -17    0.13    0.14
   4  -2 -17    0.00    0.12
  -4  -2  17    0.22    0.13
   4   2 -16    0.93    0.19
  -4   2  16    0.60    0.16
  -4  -2  16    0.69    0.17
   4  -2 -16    0.78    0.18
   4   2 -15   -0.09    0.09
  -4   2  15    0.06    0.10
   4  -2 -15    0.19    0.12
  -4  -2  15    0.27    0.14
  -4   2  14    6.07    0.27
   4   2 -14    5.72    0.33
  -4   2  14    6.37    0.35
   4  -2 -14    5.97    0.32
  -4  -2  14    6.27    0.34
  -4   2  13    1.11    0.15
  -4   2  13    1.31    0.19
   4   2 -13    1.11    0.18
   4  -2 -13    1.04    0.16
  -4  -2  13    1.03    0.17
  -4   2  12    1.41    0.18
  -4   2  12    1.39    0.14
   4   2 -12    1.51    0.19
  -4  -2  12    1.31    0.11
  -4  -2  12    1.26    0.17
   4  -2 -12    1.34    0.17
  -4   2  11    2.19    0.18
  -4   2  11    1.90    0.15
   4   2 -11    1.94    0.17
  -4  -2  11    2.05    0.13
  -4  -2  11    2.06    0.17
   4  -2 -11    2.08    0.17
  -4   2  10    3.35    0.21
   4   2 -10    3.33    0.20
  -4   2  10    3.38    0.19
   4  -2 -10    3.48    0.19
  -4  -2  10    3.43    0.21
  -4  -2  10    3.35    0.15
  -4   2   9    5.81    0.25
  -4   2   9    5.68    0.23
   4   2  -9    5.88    0.24
  -4  -2   9    5.38    0.24
  -4  -2   9    5.68    0.20
   4  -2  -9    5.20    0.22
  -4   2   8   22.19    0.50
  -4   2   8   22.50    0.52
   4   2  -8   22.63    0.50
  -4  -2   8   21.91    0.51
   4  -2  -8   23.02    0.46
  -4  -2   8   21.69    0.45
   4   2  -7    0.10    0.05
  -4   2   7   -0.07    0.04
  -4   2   7    0.07    0.05
  -4  -2   7    0.03    0.05
  -4  -2   7    0.10    0.04
   4  -2  -7    0.10    0.05
  -4   2   6   20.94    0.46
  -4   2   6   19.75    0.46
  -4  -2   6   20.74    0.44
   4  -2  -6   21.02    0.38
  -4  -2   6   21.31    0.43
  -4  -2   6   21.65    0.43
  -4   2   5    3.96    0.17
  -4  -2   5    4.25    0.16
   4  -2  -5    4.16    0.17
  -4  -2   5    4.07    0.15
   4  -2  -5    4.53    0.12
  -4  -2   5    4.33    0.16
  -4   2   4   45.00    0.80
  -4   2   4   46.47    0.64
  -4  -2   4   48.26    0.74
   4  -2  -4   46.99    0.64
   4  -2  -4   46.39    0.78
  -4  -2   4   44.93    0.78
  -4  -2   4   46.75    0.74
  -4   2   3   35.23    0.64
  -4  -2   3   35.32    0.63
  -4  -2   3   35.04    0.57
  -4  -2   3   35.61    0.58
   4  -2  -3   35.40    0.62
  -4   2   2    9.78    0.15
   4   2  -2    9.84    0.21
  -4   2   2    9.86    0.26
  -4   2   2   10.03    0.15
  -4  -2   2    9.69    0.23
   4  -2  -2    9.40    0.25
  -4  -2   2    9.60    0.26
   4   2  -1   23.38    0.38
  -4   2   1   23.31    0.37
  -4   2   1   23.30    0.45
  -4  -2   1   22.88    0.46
  -4  -2   1   23.48    0.42
   4  -2  -1   22.56    0.44
   4  -2  -1   23.59    0.37
  -4   2   0    2.38    0.11
  -4   2   0    2.66    0.10
   4   2   0    2.83    0.09
   4  -2   0    2.77    0.13
  -4  -2   0    2.92    0.12
  -4  -2   0    2.63    0.13
   4   2   1  106.32    1.49
  -4   2  -1  107.07    1.52
   4   2   1  108.46    1.60
  -4   2  -1  106.99    1.56
  -4  -2  -1  103.45    1.55
   4  -2   1  107.33    1.58
  -4   2  -2   32.42    0.54
   4   2   2   31.80    0.53
   4   2   2   31.72    0.59
  -4   2  -2   31.90    0.58
   4  -2   2   32.02    0.60
  -4  -2  -2   31.46    0.60
   4   2   3    1.66    0.11
   4   2   3    1.69    0.10
  -4   2  -3    1.45    0.11
  -4   2  -3    1.69    0.08
   4  -2   3    1.60    0.12
  -4  -2  -3    1.73    0.13
   4   2   4    0.95    0.10
   4   2   4    0.77    0.08
  -4   2  -4    0.76    0.06
  -4   2  -4    0.67    0.10
   4  -2   4    0.78    0.10
  -4  -2  -4    0.77    0.11
   4   2   5    8.21    0.26
  -4   2  -5    8.74    0.31
   4   2   5    8.77    0.26
   4  -2   5    8.25    0.29
  -4  -2  -5    8.31    0.30
  -4   2  -6    0.40    0.10
   4   2   6    0.36    0.08
   4   2   6    0.30    0.07
   4  -2   6    0.41    0.09
  -4  -2  -6    0.45    0.11
   4  -2   6    0.40    0.04
   4  -2   6    0.40    0.04
   4   2   7    1.38    0.12
  -4   2  -7    1.35    0.17
   4   2   7    1.37    0.14
   4  -2   7    1.15    0.15
  -4  -2  -7    1.20    0.16
   4   2   8    0.87    0.12
   4   2   8    1.11    0.12
  -4   2  -8    0.99    0.15
   4  -2   8    0.84    0.13
  -4  -2  -8    1.30    0.19
   4   2   9    0.54    0.11
   4   2   9    0.54    0.10
  -4   2  -9    0.55    0.13
   4  -2   9    0.37    0.11
  -4  -2  -9    0.57    0.14
   4   2  10    2.12    0.21
  -4   2 -10    1.80    0.22
   4   2  10    1.99    0.14
  -4  -2 -10    1.97    0.24
   4  -2  10    2.27    0.24
   4   2  11   28.87    0.72
  -4   2 -11   28.06    0.80
   4  -2  11   28.45    0.76
  -4  -2 -11   28.65    0.81
   4   2  12    5.44    0.31
  -4   2 -12    5.63    0.38
   4  -2  12    4.78    0.31
  -4  -2 -12    4.83    0.35
   4   2  13    0.64    0.15
  -4   2 -13    0.70    0.20
  -4  -2 -13    0.48    0.18
   4  -2  13    0.45    0.14
   4   2  14    0.05    0.12
  -4   2 -14    0.05    0.15
  -4  -2 -14    0.23    0.17
   4  -2  14    0.35    0.15
   4   2  15    1.81    0.26
  -4   2 -15    1.74    0.31
   4  -2  15    1.55    0.24
  -4  -2 -15    1.79    0.28
   4   2  16    0.23    0.14
  -4   2 -16    0.41    0.22
  -4  -2 -16    0.29    0.17
   4  -2  16    0.04    0.14
   4   2  17    0.93    0.21
  -4   2 -17    0.80    0.26
   4  -2  17    0.74    0.20
  -4  -2 -17    0.79    0.25
   4   3 -20    0.99    0.27
  -4   3  20    1.19    0.26
   4  -3 -20    1.18    0.25
  -4  -3  20    1.06    0.24
  -4   3  19    0.55    0.19
   4   3 -19    0.33    0.18
   4  -3 -19    0.51    0.19
  -4  -3  19    0.57    0.20
  -4   3  18    2.69    0.31
   4   3 -18    2.52    0.31
   4  -3 -18    2.74    0.32
  -4  -3  18    2.27    0.30
  -4   3  17   10.36    0.50
   4   3 -17   10.74    0.51
   4  -3 -17   10.16    0.47
  -4  -3  17   10.49    0.51
  -4   3  16    0.09    0.11
   4   3 -16    0.20    0.13
   4  -3 -16    0.14    0.12
  -4  -3  16    0.00    0.11
  -4   3  15   13.08    0.51
   4   3 -15   11.72    0.49
  -4  -3  15   12.10    0.49
   4  -3 -15   12.55    0.48
  -4   3  14    2.22    0.18
   4   3 -14    2.45    0.26
  -4   3  14    2.02    0.23
   4  -3 -14    2.34    0.24
  -4  -3  14    2.04    0.24
   4   3 -13    2.80    0.27
  -4   3  13    2.99    0.21
  -4   3  13    2.86    0.24
   4  -3 -13    2.91    0.23
  -4  -3  13    2.91    0.23
  -4   3  12    0.40    0.13
  -4   3  12    0.48    0.10
   4   3 -12    0.53    0.12
  -4  -3  12    0.47    0.08
  -4  -3  12    0.34    0.12
   4  -3 -12    0.75    0.14
  -4   3  11    6.60    0.28
  -4   3  11    6.42    0.30
   4   3 -11    6.38    0.29
  -4  -3  11    6.39    0.21
  -4  -3  11    6.47    0.30
   4  -3 -11    6.33    0.27
  -4   3  10    0.39    0.09
   4   3 -10    0.52    0.11
  -4   3  10    0.38    0.10
  -4  -3  10    0.38    0.07
  -4  -3  10    0.24    0.08
   4  -3 -10    0.47    0.10
   4   3  -9    2.11    0.16
  -4   3   9    1.71    0.15
  -4   3   9    1.83    0.15
   4  -3  -9    2.38    0.15
  -4  -3   9    2.10    0.15
  -4  -3   9    2.18    0.12
  -4   3   8    0.09    0.06
   4   3  -8   -0.01    0.05
  -4   3   8   -0.01    0.04
  -4  -3   8    0.05    0.05
  -4  -3   8    0.05    0.04
   4  -3  -8    0.03    0.05
  -4   3   7    0.17    0.06
  -4   3   7    0.16    0.06
  -4  -3   7    0.19    0.05
   4  -3  -7    0.20    0.05
  -4  -3   7    0.26    0.06
  -4  -3   7    0.08    0.05
  -4   3   6    0.09    0.05
  -4   3   6   -0.01    0.05
  -4  -3   6   -0.03    0.04
  -4  -3   6    0.03    0.04
  -4  -3   6    0.02    0.03
   4  -3  -6    0.08    0.04
  -4   3   5   28.44    0.58
  -4  -3   5   27.14    0.53
  -4  -3   5   27.09    0.51
   4  -3  -5   28.85    0.56
   4  -3  -5   27.95    0.44
  -4  -3   5   27.82    0.54
  -4   3   4    2.26    0.14
  -4   3   4    2.06    0.07
  -4  -3   4    1.89    0.11
  -4  -3   4    1.98    0.10
   4  -3  -4    2.16    0.07
   4  -3  -4    2.11    0.12
  -4  -3   4    2.06    0.11
  -4   3   3    0.76    0.04
  -4   3   3    0.78    0.09
   4  -3  -3    0.79    0.04
   4  -3  -3    0.81    0.09
  -4  -3   3    0.76    0.08
  -4  -3   3    1.01    0.09
  -4  -3   3    0.98    0.07
  -4   3   2   76.16    1.20
   4   3  -2   76.16    1.07
  -4   3   2   77.39    1.03
  -4  -3   2   73.75    1.13
  -4  -3   2   75.68    1.20
   4  -3  -2   75.88    1.03
   4  -3  -2   74.96    1.16
  -4   3   1   66.60    0.96
   4   3  -1   68.22    0.94
  -4   3   1   67.51    1.08
   4   3  -1   67.33    0.94
   4   3  -1   69.62    1.10
   4  -3  -1   67.06    1.06
  -4  -3   1   68.99    1.04
  -4   3   0  106.80    1.46
   4   3   0  103.67    1.58
  -4   3   0  105.61    1.55
   4   3   0  101.88    1.46
  -4  -3   0  103.01    1.41
   4  -3   0  105.04    1.54
  -4  -3   0   99.54    1.51
   4   3   1   70.77    1.01
   4   3   1   70.71    1.16
  -4   3  -1   73.36    1.09
  -4   3  -1   71.87    1.11
  -4  -3  -1   73.79    1.13
   4  -3   1   71.13    1.14
   4   3   2    0.25    0.05
   4   3   2    0.10    0.03
  -4   3  -2    0.12    0.04
  -4   3  -2    0.01    0.04
  -4  -3  -2    0.16    0.06
   4  -3   2    0.07    0.05
  -4   3  -3   47.18    0.75
  -4   3  -3   47.87    0.84
   4   3   3   47.13    0.75
   4   3   3   46.52    0.84
   4  -3   3   50.50    0.87
  -4  -3  -3   47.91    0.85
  -4   3  -4    2.15    0.09
   4   3   4    1.96    0.11
   4   3   4    2.11    0.14
  -4   3  -4    2.25    0.15
   4  -3   4    2.01    0.14
  -4  -3  -4    1.99    0.15
  -4   3  -5    4.98    0.23
   4   3   5    5.07    0.22
   4   3   5    5.44    0.20
  -4   3  -5    5.25    0.13
   4  -3   5    5.32    0.24
  -4  -3  -5    5.19    0.25
   4   3   6    3.94    0.20
  -4   3  -6    3.70    0.22
   4   3   6    4.43    0.19
   4  -3   6    3.85    0.21
   4  -3   6    3.75    0.09
  -4  -3  -6    4.16    0.23
   4  -3   6    3.85    0.09
   4   3   7    0.86    0.12
   4   3   7    0.86    0.11
  -4   3  -7    0.76    0.13
   4  -3   7    0.96    0.14
  -4  -3  -7    0.65    0.13
   4   3   8    2.28    0.16
  -4   3  -8    2.42    0.21
   4   3   8    2.56    0.17
   4  -3   8    2.12    0.18
  -4  -3  -8    2.96    0.23
  -4   3  -9    0.53    0.14
   4   3   9    0.19    0.08
   4   3   9    0.37    0.10
  -4  -3  -9    0.08    0.10
   4  -3   9    0.27    0.10
   4   3  10    0.54    0.10
   4   3  10    0.71    0.13
  -4   3 -10    0.64    0.15
  -4  -3 -10    0.65    0.16
   4  -3  10    0.55    0.13
   4   3  11    3.02    0.23
  -4   3 -11    2.59    0.29
  -4  -3 -11    3.41    0.29
   4  -3  11    3.25    0.25
   4   3  12    0.61    0.14
  -4   3 -12    0.61    0.17
   4  -3  12    0.42    0.14
  -4  -3 -12    0.59    0.18
  -4   3 -13   12.50    0.56
   4   3  13   12.72    0.48
   4  -3  13   11.63    0.50
  -4  -3 -13   12.05    0.55
  -4   3 -14    3.01    0.35
   4   3  14    3.41    0.28
  -4  -3 -14    3.61    0.37
   4  -3  14    3.29    0.30
   4   3  15    0.43    0.16
  -4   3 -15    0.55    0.20
  -4  -3 -15    0.21    0.15
   4  -3  15    0.41    0.15
   4   3  16    1.75    0.26
  -4   3 -16    1.97    0.33
  -4  -3 -16    1.77    0.30
   4  -3  16    1.92    0.28
   4   3  17    1.52    0.25
  -4   3 -17    1.56    0.30
  -4  -3 -17    1.58    0.30
   4  -3  17    1.69    0.29
  -4   4  20    2.01    0.30
   4   4 -20    2.33    0.35
  -4  -4  20    2.46    0.33
   4  -4 -20    2.19    0.31
   4   4 -19   -0.24    0.14
  -4   4  19    0.02    0.13
   4  -4 -19   -0.10    0.12
  -4  -4  19    0.05    0.14
   4   4 -18    0.02    0.16
  -4   4  18    0.26    0.16
  -4  -4  18    0.22    0.15
   4  -4 -18    0.08    0.14
  -4   4  17    0.62    0.17
   4   4 -17    0.51    0.19
  -4  -4  17    0.80    0.19
   4  -4 -17    0.71    0.18
  -4   4  16   -0.06    0.09
   4   4 -16   -0.10    0.10
  -4  -4  16    0.02    0.12
   4  -4 -16   -0.05    0.11
  -4   4  15    0.09    0.10
  -4   4  15    0.04    0.10
   4   4 -15   -0.09    0.09
   4  -4 -15   -0.07    0.10
  -4  -4  15    0.12    0.12
  -4   4  14    0.86    0.16
   4   4 -14    0.99    0.18
  -4   4  14    0.96    0.15
   4  -4 -14    0.93    0.17
  -4  -4  14    1.16    0.19
  -4   4  13   11.60    0.44
   4   4 -13   11.34    0.45
  -4   4  13   12.02    0.42
  -4  -4  13   11.35    0.44
   4  -4 -13   12.37    0.43
   4   4 -12    6.00    0.31
  -4   4  12    6.95    0.33
  -4   4  12    6.07    0.29
   4  -4 -12    6.56    0.30
  -4  -4  12    7.06    0.33
  -4   4  11   15.23    0.48
  -4   4  11   15.04    0.46
   4   4 -11   15.18    0.48
  -4  -4  11   14.59    0.36
   4  -4 -11   14.00    0.42
  -4  -4  11   15.07    0.47
  -4   4  10    2.48    0.19
   4   4 -10    2.07    0.20
  -4   4  10    1.92    0.17
   4  -4 -10    1.96    0.16
  -4  -4  10    2.18    0.17
  -4  -4  10    2.23    0.13
  -4   4   9    6.67    0.28
  -4   4   9    6.97    0.28
   4   4  -9    6.39    0.28
  -4  -4   9    6.42    0.22
   4  -4  -9    6.40    0.24
  -4  -4   9    6.22    0.26
  -4   4   8   14.35    0.42
  -4   4   8   13.94    0.40
   4  -4  -8   13.74    0.34
  -4  -4   8   13.73    0.34
  -4  -4   8   13.80    0.39
  -4  -4   8   13.54    0.38
  -4   4   7   -0.08    0.06
  -4  -4   7   -0.12    0.03
  -4  -4   7    0.00    0.04
  -4  -4   7   -0.10    0.03
   4  -4  -7   -0.02    0.04
   4  -4  -7    0.00    0.04
  -4   4   6   31.60    0.67
  -4  -4   6   32.32    0.61
   4  -4  -6   32.57    0.54
   4  -4  -6   31.73    0.63
  -4  -4   6   31.18    0.62
  -4  -4   6   31.08    0.59
  -4   4   5    0.50    0.09
  -4  -4   5    0.60    0.07
   4  -4  -5    0.48    0.05
   4  -4  -5    0.52    0.08
  -4  -4   5    0.70    0.09
  -4  -4   5    0.59    0.09
   4   4  -4   30.73    0.59
  -4   4   4   29.94    0.63
  -4  -4   4   29.37    0.51
   4  -4  -4   30.50    0.58
   4  -4  -4   29.74    0.47
  -4  -4   4   31.08    0.58
   4   4  -3   23.99    0.50
  -4   4   3   24.20    0.52
   4  -4  -3   24.30    0.49
  -4  -4   3   23.49    0.48
  -4  -4   3   23.84    0.41
   4  -4  -3   24.36    0.38
   4   4  -2    9.92    0.20
   4   4  -2   10.79    0.30
  -4   4   2   10.22    0.30
   4  -4  -2   10.21    0.21
   4  -4  -2   10.70    0.29
  -4  -4   2   10.24    0.20
  -4  -4   2   10.69    0.28
   4   4  -1    9.09    0.16
   4   4  -1    9.83    0.29
  -4   4   1    9.58    0.28
   4   4  -1    9.60    0.16
  -4  -4   1    9.29    0.26
   4  -4  -1    9.32    0.27
   4  -4  -1    9.62    0.21
  -4   4   0   10.37    0.25
  -4   4   0   10.81    0.29
   4   4   0   10.53    0.16
   4   4   0   10.71    0.16
   4   4   0   10.69    0.31
  -4  -4   0   10.77    0.29
   4  -4   0   10.45    0.29
   4   4   1    4.07    0.19
   4   4   1    3.96    0.09
  -4   4  -1    4.08    0.16
  -4   4  -1    3.94    0.16
  -4  -4  -1    3.87    0.09
   4  -4   1    4.06    0.18
  -4  -4  -1    3.70    0.17
   4   4   2    6.01    0.23
  -4   4  -2    6.21    0.21
   4   4   2    6.00    0.14
  -4   4  -2    6.12    0.19
   4  -4   2    6.00    0.23
  -4  -4  -2    5.53    0.22
  -4   4  -3  101.95    1.50
   4   4   3  104.54    1.63
   4   4   3  102.56    1.45
  -4   4  -3  100.92    1.56
  -4  -4  -3   98.38    1.58
   4  -4   3  102.15    1.60
   4   4   4    3.26    0.18
   4   4   4    3.52    0.14
  -4   4  -4    3.76    0.19
  -4   4  -4    3.61    0.13
  -4  -4  -4    3.38    0.19
   4  -4   4    3.12    0.19
  -4   4  -5   13.13    0.26
   4   4   5   12.99    0.31
  -4   4  -5   12.43    0.39
   4   4   5   12.83    0.38
   4  -4   5   13.19    0.40
  -4  -4  -5   13.56    0.41
   4   4   6    5.66    0.25
  -4   4  -6    5.89    0.13
   4   4   6    6.18    0.22
  -4   4  -6    5.70    0.27
   4  -4   6    5.89    0.13
  -4  -4  -6    5.67    0.27
   4  -4   6    6.37    0.28
   4   4   7    6.05    0.27
   4   4   7    6.49    0.24
  -4   4  -7    6.79    0.31
   4  -4   7    6.35    0.30
  -4  -4  -7    7.18    0.33
  -4   4  -8    2.54    0.25
   4   4   8    2.66    0.19
   4   4   8    2.64    0.17
  -4  -4  -8    2.53    0.22
   4  -4   8    2.55    0.21
   4   4   9    5.10    0.24
  -4   4  -9    4.85    0.30
   4   4   9    5.07    0.25
  -4  -4  -9    4.67    0.31
   4  -4   9    4.97    0.28
   4   4  10    0.10    0.07
  -4   4 -10    0.06    0.09
   4   4  10    0.13    0.09
  -4  -4 -10    0.10    0.12
   4  -4  10    0.06    0.08
  -4   4 -11    1.17    0.20
   4   4  11    1.12    0.16
   4   4  11    1.17    0.16
  -4  -4 -11    0.97    0.19
   4  -4  11    1.26    0.19
   4   4  12    0.81    0.16
  -4   4 -12    1.11    0.21
   4  -4  12    0.96    0.18
  -4  -4 -12    0.79    0.19
  -4   4 -13    0.94    0.22
   4   4  13    1.56    0.20
  -4  -4 -13    1.55    0.26
   4  -4  13    1.67    0.24
  -4   4 -14    1.53    0.26
   4   4  14    2.02    0.25
  -4  -4 -14    1.33    0.24
   4  -4  14    1.38    0.23
   4   4  15    0.71    0.18
  -4   4 -15    1.22    0.25
  -4  -4 -15    1.39    0.26
   4  -4  15    1.07    0.22
   4   4  16    0.44    0.16
  -4   4 -16    0.34    0.20
  -4  -4 -16    0.74    0.24
   4  -4  16    0.80    0.23
  -4   4 -17    1.52    0.31
   4   4  17    1.81    0.27
   4  -4  17    2.11    0.31
  -4  -4 -17    1.95    0.32
   4   5 -20    0.97    0.27
  -4   5  20    0.95    0.22
  -4  -5  20    1.13    0.25
   4   5 -19    0.60    0.22
  -4   5  19    0.93    0.22
  -4  -5  19    0.92    0.22
   4  -5 -19    0.85    0.22
   4   5 -18    0.75    0.23
  -4   5  18    0.89    0.20
   4  -5 -18    0.96    0.21
  -4  -5  18    0.80    0.21
   4   5 -17    0.25    0.15
  -4   5  17    0.27    0.15
  -4  -5  17    0.07    0.13
   4  -5 -17    0.07    0.12
   4   5 -16    2.75    0.31
  -4   5  16    2.56    0.28
  -4  -5  16    2.70    0.30
   4  -5 -16    2.66    0.28
  -4   5  15   -0.12    0.08
  -4   5  15    0.08    0.11
   4   5 -15    0.08    0.10
   4  -5 -15    0.09    0.10
  -4  -5  15    0.10    0.11
  -4   5  14    1.88    0.22
  -4   5  14    2.02    0.22
   4   5 -14    2.03    0.24
   4  -5 -14    2.05    0.22
  -4  -5  14    1.71    0.22
  -4   5  13    0.40    0.12
  -4   5  13    0.30    0.12
   4   5 -13    0.48    0.15
   4  -5 -13    0.31    0.11
  -4  -5  13    0.22    0.11
   4   5 -12   11.18    0.45
  -4   5  12   11.15    0.43
  -4   5  12   10.97    0.42
  -4  -5  12   11.10    0.42
   4  -5 -12   11.90    0.40
   4   5 -11   18.92    0.42
  -4   5  11   18.93    0.55
  -4   5  11   18.90    0.54
   4   5 -11   19.73    0.58
   4  -5 -11   18.54    0.49
  -4  -5  11   18.63    0.54
   4   5 -10    2.96    0.15
  -4   5  10    3.12    0.22
  -4   5  10    3.01    0.21
   4   5 -10    3.33    0.22
   4  -5 -10    3.28    0.19
  -4  -5  10    3.35    0.21
   4   5  -9    4.22    0.18
   4   5  -9    3.94    0.23
  -4   5   9    4.04    0.24
  -4   5   9    3.83    0.22
  -4  -5   9    4.05    0.21
   4  -5  -9    4.14    0.19
   4   5  -8    4.55    0.19
  -4   5   8    4.55    0.25
   4  -5  -8    4.71    0.19
   4  -5  -8    4.88    0.23
  -4  -5   8    4.34    0.22
  -4  -5   8    4.27    0.20
   4   5  -7    1.74    0.12
  -4   5   7    1.76    0.16
  -4  -5   7    1.65    0.14
   4  -5  -7    1.70    0.11
   4  -5  -7    1.53    0.13
  -4  -5   7    1.90    0.13
   4   5  -6    0.28    0.06
  -4   5   6    0.29    0.09
   4  -5  -6    0.32    0.08
  -4  -5   6    0.22    0.06
  -4  -5   6    0.24    0.07
   4  -5  -6    0.25    0.05
   4   5  -5    0.90    0.10
  -4   5   5    0.89    0.12
  -4  -5   5    0.83    0.09
  -4  -5   5    0.87    0.11
   4  -5  -5    0.83    0.10
   4  -5  -5    0.96    0.07
  -4   5   4   11.56    0.35
   4   5  -4   11.10    0.32
  -4  -5   4   11.12    0.25
   4  -5  -4   11.30    0.31
   4  -5  -4   11.63    0.24
  -4  -5   4   11.24    0.33
   4   5  -3    0.62    0.09
  -4   5   3    0.77    0.11
  -4  -5   3    0.88    0.06
  -4  -5   3    0.67    0.09
   4  -5  -3    0.81    0.06
   4  -5  -3    0.84    0.10
   4   5  -2    6.84    0.25
  -4   5   2    6.68    0.25
   4   5  -2    6.50    0.14
   4  -5  -2    6.33    0.17
  -4  -5   2    6.37    0.23
   4  -5  -2    6.74    0.23
  -4  -5   2    6.53    0.14
  -4   5   1    2.58    0.15
   4   5  -1    2.64    0.15
   4  -5  -1    2.71    0.15
  -4  -5   1    2.53    0.15
   4  -5  -1    2.40    0.11
   4   5   0    0.16    0.06
  -4   5   0    0.27    0.06
   4  -5   0    0.19    0.05
   4  -5   0    0.34    0.07
  -4  -5   0    0.35    0.07
   4   5   1    0.79    0.11
  -4   5  -1    0.92    0.10
  -4   5  -1    0.76    0.09
  -4  -5  -1    0.83    0.10
   4  -5   1    0.87    0.11
   4   5   2    0.98    0.12
  -4   5  -2    1.08    0.09
   4   5   2    1.00    0.05
  -4   5  -2    1.25    0.11
  -4  -5  -2    1.05    0.05
   4  -5   2    1.34    0.12
  -4  -5  -2    0.78    0.11
  -4   5  -3   23.91    0.53
   4   5   3   23.64    0.40
  -4   5  -3   24.17    0.47
   4   5   3   23.95    0.56
   4  -5   3   22.99    0.54
  -4  -5  -3   23.28    0.54
  -4   5  -4   53.61    0.97
  -4   5  -4   53.75    0.86
   4   5   4   52.58    1.00
   4   5   4   53.09    0.82
   4  -5   4   52.44    0.98
  -4  -5  -4   53.92    0.98
  -4   5  -5    5.07    0.15
   4   5   5    5.27    0.18
   4   5   5    4.90    0.24
  -4   5  -5    5.26    0.25
   4  -5   5    5.14    0.25
  -4  -5  -5    4.86    0.25
  -4   5  -6    5.93    0.28
  -4   5  -6    6.15    0.15
   4   5   6    5.69    0.27
   4   5   6    6.34    0.22
  -4  -5  -6    5.92    0.28
   4  -5   6    5.99    0.28
   4   5   7    5.40    0.27
  -4   5  -7    4.64    0.27
   4   5   7    5.02    0.21
   4  -5   7    4.58    0.26
  -4  -5  -7    4.99    0.28
   4   5   8    3.53    0.19
   4   5   8    3.63    0.23
  -4   5  -8    3.50    0.26
   4  -5   8    3.59    0.24
  -4  -5  -8    3.28    0.24
   4   5   9    3.26    0.22
  -4   5  -9    2.71    0.24
   4   5   9    3.17    0.20
   4  -5   9    3.06    0.24
  -4  -5  -9    2.81    0.27
  -4   5 -10    0.57    0.15
   4   5  10    0.56    0.11
   4   5  10    0.80    0.15
   4  -5  10    0.67    0.15
  -4  -5 -10    0.68    0.16
   4   5  11    1.06    0.16
  -4   5 -11    0.89    0.19
   4   5  11    1.08    0.16
   4  -5  11    0.97    0.18
  -4  -5 -11    1.28    0.21
   4   5  12    7.26    0.34
  -4   5 -12    6.69    0.41
   4  -5  12    7.45    0.40
  -4  -5 -12    7.87    0.43
  -4   5 -13    3.41    0.36
   4   5  13    3.64    0.26
   4  -5  13    3.57    0.30
  -4  -5 -13    3.57    0.36
  -4   5 -14    1.80    0.30
   4   5  14    1.75    0.22
  -4  -5 -14    2.05    0.29
   4  -5  14    1.77    0.26
   4   5  15    0.26    0.13
  -4   5 -15    0.05    0.14
   4  -5  15    0.11    0.14
  -4  -5 -15    0.31    0.17
  -4   5 -16    0.02    0.20
   4   5  16   -0.09    0.10
  -4  -5 -16   -0.09    0.15
   4  -5  16    0.17    0.16
   4   5  17    0.01    0.14
  -4   5 -17   -0.24    0.15
   4  -5  17    0.06    0.15
  -4  -5 -17   -0.21    0.13
  -4   6  20    0.57    0.21
   4   6 -20    0.55    0.23
  -4  -6  20    0.63    0.22
   4   6 -19    0.19    0.18
  -4   6  19   -0.14    0.13
  -4  -6  19    0.30    0.15
   4   6 -18    1.68    0.29
  -4   6  18    1.49    0.26
   4  -6 -18    1.39    0.24
  -4  -6  18    1.74    0.28
  -4   6  17    0.54    0.18
   4   6 -17    0.47    0.18
   4  -6 -17    0.49    0.16
  -4  -6  17    0.05    0.13
   4   6 -16    2.98    0.33
  -4   6  16    3.35    0.34
  -4   6  16    3.08    0.32
  -4  -6  16    3.56    0.35
   4  -6 -16    3.35    0.27
   4   6 -15    1.38    0.22
  -4   6  15    1.51    0.21
  -4   6  15    1.08    0.20
  -4  -6  15    1.20    0.20
   4  -6 -15    1.49    0.20
   4   6 -14    0.05    0.11
  -4   6  14    0.02    0.09
  -4   6  14   -0.02    0.08
  -4  -6  14   -0.08    0.09
   4  -6 -14    0.07    0.09
  -4   6  13    0.39    0.12
  -4   6  13    0.42    0.13
   4   6 -13    0.48    0.14
  -4  -6  13    0.40    0.12
   4  -6 -13    0.50    0.13
   4   6 -12    0.17    0.11
  -4   6  12    0.06    0.10
  -4   6  12    0.03    0.08
   4  -6 -12   -0.08    0.08
  -4  -6  12    0.05    0.08
  -4   6  11    4.07    0.26
   4   6 -11    3.68    0.26
  -4   6  11    4.35    0.26
   4   6 -11    4.10    0.19
   4  -6 -11    4.70    0.24
  -4  -6  11    4.41    0.25
  -4   6  10    2.41    0.21
   4   6 -10    2.46    0.21
   4   6 -10    1.94    0.14
   4  -6 -10    1.97    0.17
  -4  -6  10    2.22    0.18
   4  -6 -10    1.88    0.16
  -4   6   9    1.58    0.19
   4   6  -9    1.66    0.13
  -4  -6   9    1.68    0.18
   4  -6  -9    1.39    0.16
  -4  -6   9    1.68    0.15
   4  -6  -9    1.88    0.14
  -4   6   8   12.10    0.42
   4   6  -8   11.58    0.33
   4  -6  -8   12.19    0.32
  -4  -6   8   11.57    0.39
   4  -6  -8   11.75    0.37
  -4  -6   8   11.51    0.35
  -4   6   7    1.19    0.15
   4   6  -7    1.21    0.11
  -4  -6   7    1.12    0.14
   4  -6  -7    1.06    0.10
  -4  -6   7    1.24    0.11
   4  -6  -7    1.00    0.13
   4   6  -6   30.99    0.64
  -4   6   6   31.87    0.72
   4  -6  -6   31.29    0.56
  -4  -6   6   30.62    0.59
  -4  -6   6   30.09    0.66
   4  -6  -6   31.11    0.64
   4   6  -5   15.40    0.40
  -4   6   5   13.94    0.43
   4  -6  -5   14.39    0.32
  -4  -6   5   14.83    0.41
  -4  -6   5   14.92    0.33
   4  -6  -5   14.71    0.39
   4   6  -4   55.12    1.00
  -4   6   4   57.64    1.06
   4  -6  -4   56.51    0.87
  -4  -6   4   57.23    1.00
  -4  -6   4   54.78    0.86
   4  -6  -4   55.22    0.96
   4   6  -3   25.48    0.57
  -4   6   3   25.37    0.60
   4  -6  -3   25.65    0.47
  -4  -6   3   26.00    0.57
   4  -6  -3   25.73    0.54
  -4  -6   3   25.98    0.43
  -4   6   2    6.27    0.26
   4   6  -2    6.45    0.14
   4   6  -2    6.38    0.26
   4  -6  -2    6.45    0.19
  -4  -6   2    6.01    0.24
  -4  -6   2    6.32    0.13
  -4   6   1    0.07    0.06
   4   6  -1    0.05    0.06
  -4  -6   1    0.21    0.07
   4  -6  -1    0.16    0.06
   4  -6  -1    0.04    0.04
  -4   6   0   38.63    0.74
   4   6   0   37.39    0.78
   4  -6   0   37.50    0.73
  -4  -6   0   37.44    0.73
   4  -6   0   39.26    0.67
   4   6   1   13.85    0.41
  -4   6  -1   13.63    0.37
  -4  -6  -1   13.82    0.38
   4  -6   1   13.74    0.38
   4  -6   1   13.79    0.34
  -4   6  -2    7.17    0.24
   4   6   2    6.94    0.29
  -4   6  -2    7.03    0.25
   4  -6   2    7.28    0.27
  -4  -6  -2    6.97    0.13
  -4  -6  -2    7.14    0.13
  -4  -6  -2    6.98    0.27
   4   6   3    1.94    0.16
   4   6   3    2.10    0.08
  -4   6  -3    2.27    0.15
  -4   6  -3    2.18    0.13
  -4  -6  -3    2.23    0.16
   4  -6   3    2.17    0.16
  -4   6  -4    7.29    0.29
   4   6   4    7.18    0.19
  -4   6  -4    7.01    0.22
   4   6   4    6.75    0.30
  -4  -6  -4    7.52    0.30
   4  -6   4    6.71    0.28
  -4   6  -5    4.65    0.24
   4   6   5    4.54    0.25
   4   6   5    4.92    0.17
  -4   6  -5    4.80    0.17
   4  -6   5    4.91    0.25
  -4  -6  -5    5.08    0.26
  -4   6  -6    5.12    0.16
   4   6   6    5.11    0.27
   4   6   6    5.16    0.19
  -4   6  -6    4.61    0.26
   4  -6   6    5.37    0.27
  -4  -6  -6    5.03    0.27
   4   6   7   37.68    0.70
   4   6   7   38.48    0.86
  -4   6  -7   37.27    0.86
  -4  -6  -7   37.30    0.85
   4  -6   7   38.01    0.85
  -4   6  -8    4.27    0.28
   4   6   8    4.24    0.20
   4   6   8    4.06    0.26
   4  -6   8    3.94    0.26
  -4  -6  -8    3.96    0.27
  -4   6  -9    8.35    0.40
   4   6   9    8.51    0.37
   4   6   9    8.37    0.30
   4  -6   9    8.48    0.39
  -4  -6  -9    8.40    0.40
  -4   6 -10    0.93    0.18
   4   6  10    1.35    0.16
   4   6  10    1.16    0.18
   4  -6  10    1.04    0.19
  -4  -6 -10    1.28    0.21
   4   6  11    0.00    0.08
  -4   6 -11    0.22    0.13
   4   6  11    0.08    0.10
  -4  -6 -11   -0.16    0.09
   4  -6  11    0.03    0.09
  -4   6 -12   -0.01    0.14
   4   6  12    0.15    0.10
  -4  -6 -12    0.10    0.14
   4  -6  12    0.00    0.13
   4   6  13    0.04    0.10
  -4   6 -13   -0.27    0.09
  -4  -6 -13   -0.19    0.10
   4  -6  13    0.01    0.10
  -4   6 -14    1.47    0.28
   4   6  14    1.68    0.22
   4  -6  14    1.72    0.28
  -4  -6 -14    1.55    0.27
   4   6  15    5.63    0.35
  -4   6 -15    6.00    0.46
  -4  -6 -15    5.61    0.41
   4  -6  15    5.36    0.41
  -4   6 -16    0.51    0.24
  -4  -6 -16   -0.03    0.17
   4  -6  16    0.32    0.17
  -4   6 -17    0.21    0.25
  -4  -6 -17    0.16    0.21
   4  -6  17   -0.05    0.15
  -4   7  19    3.82    0.38
   4   7 -19    3.48    0.42
  -4  -7  19    4.38    0.38
   4   7 -18    4.51    0.39
  -4   7  18    4.06    0.35
  -4  -7  18    3.96    0.35
  -4   7  17    5.75    0.39
   4   7 -17    5.61    0.43
  -4  -7  17    5.87    0.41
   4  -7 -17    6.57    0.38
  -4   7  16    3.83    0.30
  -4   7  16    3.38    0.28
   4   7 -16    3.39    0.35
   4  -7 -16    3.69    0.28
  -4  -7  16    3.40    0.30
  -4   7  15    1.63    0.23
  -4   7  15    1.45    0.22
   4   7 -15    1.85    0.26
   4  -7 -15    1.69    0.21
  -4  -7  15    1.77    0.25
  -4   7  14    0.19    0.10
  -4   7  14    0.01    0.10
   4   7 -14    0.13    0.12
   4  -7 -14    0.13    0.10
  -4  -7  14   -0.10    0.08
   4   7 -13    0.95    0.18
  -4   7  13    0.85    0.17
  -4   7  13    0.99    0.17
  -4  -7  13    0.77    0.15
   4  -7 -13    1.03    0.16
  -4   7  12    0.08    0.10
   4   7 -12   -0.02    0.08
   4  -7 -12    0.06    0.08
   4  -7 -12    0.02    0.08
  -4  -7  12    0.11    0.09
  -4   7  11   -0.09    0.06
   4   7 -11    0.01    0.06
   4   7 -11    0.13    0.10
  -4  -7  11   -0.08    0.06
   4  -7 -11   -0.10    0.06
   4  -7 -11    0.05    0.07
  -4   7  10    0.60    0.14
   4   7 -10    0.48    0.13
   4   7 -10    0.45    0.09
   4  -7 -10    0.47    0.10
   4  -7 -10    0.48    0.12
  -4  -7  10    0.27    0.09
  -4   7   9    3.73    0.26
   4   7  -9    3.62    0.19
   4  -7  -9    3.87    0.23
   4  -7  -9    3.72    0.20
  -4  -7   9    3.77    0.24
  -4  -7   9    3.83    0.22
   4   7  -8    6.18    0.25
  -4   7   8    5.84    0.31
  -4  -7   8    5.87    0.28
   4  -7  -8    6.29    0.23
  -4  -7   8    5.75    0.25
   4  -7  -8    5.72    0.26
  -4   7   7    2.34    0.21
   4   7  -7    1.87    0.15
  -4  -7   7    1.96    0.14
  -4  -7   7    2.16    0.18
   4  -7  -7    1.87    0.13
   4  -7  -7    1.79    0.16
  -4   7   6   11.70    0.42
   4   7  -6   11.34    0.35
   4  -7  -6   11.09    0.29
   4  -7  -6   10.81    0.34
  -4  -7   6   11.10    0.31
  -4  -7   6   11.27    0.38
   4   7  -5    4.58    0.22
  -4   7   5    4.33    0.25
  -4  -7   5    4.39    0.23
   4  -7  -5    4.80    0.22
   4  -7  -5    5.02    0.18
  -4  -7   5    4.71    0.17
  -4   7   4   -0.01    0.07
   4   7  -4    0.08    0.06
   4  -7  -4    0.06    0.04
   4  -7  -4    0.15    0.06
  -4  -7   4   -0.02    0.05
  -4  -7   4    0.06    0.04
  -4   7   3    3.72    0.22
   4   7  -3    3.67    0.20
   4  -7  -3    3.70    0.19
  -4  -7   3    3.62    0.20
  -4  -7   3    3.55    0.12
   4  -7  -3    3.44    0.15
   4   7  -2    1.04    0.13
   4   7  -2    1.19    0.06
  -4   7   2    1.21    0.15
   4  -7  -2    1.16    0.13
   4  -7  -2    1.15    0.09
  -4  -7   2    1.06    0.13
  -4  -7   2    1.17    0.05
  -4   7   1    3.78    0.21
   4   7  -1    3.59    0.21
   4  -7  -1    3.61    0.19
   4  -7  -1    3.64    0.16
  -4  -7   1    3.97    0.21
   4   7   0    0.10    0.07
  -4   7   0    0.02    0.06
  -4  -7   0    0.17    0.07
   4  -7   0    0.19    0.07
   4  -7   0    0.14    0.06
   4   7   1    1.01    0.14
  -4   7  -1    0.84    0.12
   4  -7   1    1.02    0.12
   4  -7   1    1.22    0.12
  -4  -7  -1    1.09    0.13
   4   7   2    1.04    0.14
  -4   7  -2    0.92    0.11
   4  -7   2    1.01    0.13
  -4  -7  -2    1.13    0.14
  -4   7  -3   16.49    0.41
   4   7   3   16.09    0.49
  -4   7  -3   15.95    0.44
  -4  -7  -3   15.64    0.29
  -4  -7  -3   16.32    0.27
   4  -7   3   16.92    0.47
  -4  -7  -3   16.47    0.46
   4   7   4    3.42    0.12
   4   7   4    3.78    0.24
  -4   7  -4    3.50    0.20
  -4   7  -4    3.42    0.17
  -4  -7  -4    3.59    0.23
   4  -7   4    3.65    0.22
  -4   7  -5    4.98    0.19
   4   7   5    4.78    0.16
  -4   7  -5    4.67    0.25
   4   7   5    5.31    0.29
   4  -7   5    4.11    0.24
  -4  -7  -5    5.03    0.27
  -4   7  -6    0.33    0.10
   4   7   6    0.35    0.07
  -4   7  -6    0.39    0.07
   4   7   6    0.43    0.12
   4  -7   6    0.39    0.11
  -4  -7  -6    0.60    0.13
   4   7   7    5.69    0.31
  -4   7  -7    6.04    0.32
   4   7   7    5.92    0.22
  -4  -7  -7    5.65    0.31
   4  -7   7    6.64    0.33
   4   7   8    0.14    0.07
  -4   7  -8    0.21    0.11
   4   7   8    0.31    0.12
   4  -7   8    0.09    0.09
  -4  -7  -8    0.15    0.10
   4   7   9    1.49    0.21
  -4   7  -9    1.43    0.21
   4   7   9    1.68    0.15
  -4  -7  -9    1.60    0.22
   4  -7   9    2.03    0.24
   4   7  10    0.23    0.09
   4   7  10    0.30    0.13
  -4   7 -10    0.35    0.14
  -4  -7 -10    0.15    0.11
   4  -7  10    0.36    0.14
  -4   7 -11    9.87    0.49
   4   7  11   12.08    0.48
   4   7  11   12.11    0.41
   4  -7  11   11.29    0.50
  -4  -7 -11   11.47    0.50
   4   7  12    0.12    0.11
   4   7  12    0.11    0.09
  -4   7 -12    0.25    0.15
   4  -7  12   -0.15    0.11
  -4  -7 -12   -0.10    0.10
   4   7  13    4.23    0.28
  -4   7 -13    3.67    0.38
  -4  -7 -13    3.84    0.38
   4  -7  13    3.67    0.33
  -4   7 -14    0.50    0.20
  -4  -7 -14    0.97    0.23
   4  -7  14    0.94    0.24
  -4   7 -15    4.40    0.44
  -4  -7 -15    4.65    0.40
   4  -7  15    3.74    0.38
  -4   7 -16    0.27    0.20
  -4  -7 -16    0.43    0.19
   4  -7  16    0.42    0.20
   4   8 -19    0.72    0.23
  -4  -8  19    0.73    0.20
   4  -8 -19    0.85    0.22
   4   8 -18   -0.03    0.16
   4  -8 -18    0.35    0.17
  -4  -8  18    0.22    0.17
   4   8 -17    6.21    0.44
   4  -8 -17    5.57    0.38
  -4  -8  17    5.21    0.40
  -4   8  16    0.02    0.12
   4   8 -16   -0.09    0.11
   4  -8 -16    0.12    0.11
   4  -8 -16    0.05    0.12
  -4  -8  16    0.09    0.12
  -4   8  15    0.02    0.10
   4   8 -15    0.02    0.12
   4  -8 -15    0.06    0.12
   4  -8 -15    0.17    0.12
  -4  -8  15    0.08    0.12
   4   8 -14    3.67    0.31
  -4   8  14    3.17    0.29
   4  -8 -14    3.22    0.25
   4  -8 -14    3.15    0.25
  -4  -8  14    3.58    0.28
   4   8 -13    0.75    0.18
  -4   8  13    0.81    0.18
  -4  -8  13    0.47    0.14
   4  -8 -13    0.62    0.14
   4  -8 -13    0.52    0.14
   4   8 -12    0.07    0.11
  -4   8  12   -0.10    0.09
   4  -8 -12   -0.04    0.09
  -4  -8  12    0.09    0.09
   4  -8 -12   -0.06    0.07
   4   8 -11    4.55    0.30
  -4   8  11    4.92    0.31
   4   8 -11    5.24    0.25
   4  -8 -11    5.06    0.25
  -4  -8  11    4.91    0.28
   4  -8 -11    5.25    0.28
  -4   8  10    0.41    0.14
   4   8 -10    0.23    0.08
  -4  -8  10    0.24    0.12
   4  -8 -10    0.39    0.12
   4  -8 -10    0.32    0.09
  -4  -8  10    0.16    0.09
  -4   8   9   14.46    0.53
   4   8  -9   14.78    0.42
  -4  -8   9   14.12    0.48
  -4  -8   9   14.48    0.43
   4  -8  -9   14.14    0.40
   4  -8  -9   14.33    0.45
   4   8  -8    1.18    0.14
  -4   8   8    0.95    0.16
  -4  -8   8    1.00    0.13
   4  -8  -8    0.82    0.11
   4  -8  -8    1.34    0.16
  -4  -8   8    0.88    0.15
   4   8  -7    9.69    0.34
  -4   8   7   10.44    0.42
   4  -8  -7    9.43    0.29
  -4  -8   7    9.90    0.38
   4  -8  -7   10.25    0.34
  -4  -8   7    9.39    0.31
  -4   8   6   10.49    0.41
   4   8  -6   10.56    0.36
  -4  -8   6   10.79    0.30
   4  -8  -6   10.71    0.35
  -4  -8   6   10.27    0.38
   4  -8  -6   11.05    0.31
   4   8  -5   22.94    0.58
  -4   8   5   24.80    0.65
   4  -8  -5   23.89    0.55
   4  -8  -5   23.38    0.49
  -4  -8   5   23.65    0.61
  -4  -8   5   23.69    0.47
   4   8  -4    1.38    0.16
  -4   8   4    1.01    0.15
   4  -8  -4    1.11    0.14
  -4  -8   4    1.33    0.15
  -4  -8   4    1.15    0.09
   4  -8  -4    1.15    0.11
  -4   8   3   25.02    0.65
   4   8  -3   25.31    0.62
   4  -8  -3   25.64    0.57
   4  -8  -3   25.18    0.51
  -4  -8   3   24.57    0.42
  -4  -8   3   24.01    0.60
   4   8  -2    9.82    0.36
  -4   8   2    9.88    0.37
   4  -8  -2   10.02    0.29
  -4  -8   2    9.81    0.35
  -4  -8   2    9.61    0.18
   4  -8  -2    9.62    0.32
  -4   8   1   95.31    1.63
   4   8  -1   93.85    1.65
   4  -8  -1   97.41    1.48
  -4  -8   1   96.56    1.58
   4  -8  -1   96.57    1.54
  -4   8   0    2.36    0.18
   4   8   0    2.59    0.20
   4  -8   0    2.14    0.17
   4  -8   0    2.37    0.15
  -4  -8   0    2.60    0.18
  -4   8  -1   11.44    0.37
   4   8   1   11.06    0.41
   4  -8   1   11.08    0.34
  -4  -8  -1   11.53    0.38
   4  -8   1   11.30    0.36
  -4   8  -2    4.96    0.23
   4   8   2    4.63    0.28
  -4  -8  -2    4.83    0.25
   4  -8   2    4.27    0.23
   4  -8   2    4.80    0.22
  -4   8  -3    1.32    0.14
   4   8   3    1.18    0.16
  -4   8  -3    1.11    0.14
   4  -8   3    1.09    0.15
  -4  -8  -3    1.45    0.17
   4   8   4    4.04    0.27
  -4   8  -4    3.57    0.22
  -4   8  -4    4.01    0.20
   4  -8   4    3.98    0.23
  -4  -8  -4    4.11    0.12
  -4  -8  -4    4.18    0.25
   4   8   5    3.35    0.25
  -4   8  -5    2.80    0.21
  -4   8  -5    3.18    0.17
  -4  -8  -5    2.86    0.22
   4  -8   5    3.39    0.23
   4   8   6    2.85    0.25
  -4   8  -6    3.36    0.24
  -4   8  -6    3.12    0.16
   4   8   6    3.13    0.14
  -4  -8  -6    2.89    0.24
   4  -8   6    3.35    0.24
  -4   8  -7   -0.02    0.07
   4   8   7    0.02    0.05
   4   8   7   -0.03    0.10
   4  -8   7   -0.09    0.07
  -4  -8  -7    0.13    0.09
  -4   8  -8    1.25    0.20
   4   8   8    1.54    0.22
   4   8   8    1.52    0.13
   4  -8   8    1.68    0.21
  -4  -8  -8    1.58    0.21
   4   8   9    6.69    0.27
  -4   8  -9    6.44    0.36
   4   8   9    6.39    0.37
   4  -8   9    6.65    0.36
  -4  -8  -9    6.69    0.37
   4   8  10    2.33    0.27
  -4   8 -10    2.24    0.27
  -4  -8 -10    2.49    0.28
   4  -8  10    2.48    0.27
   4   8  11    0.28    0.15
  -4   8 -11    0.14    0.13
   4  -8  11    0.37    0.15
  -4  -8 -11    0.17    0.13
   4   8  12    0.61    0.17
  -4   8 -12    0.60    0.21
   4  -8  12    0.25    0.15
  -4  -8 -12    0.36    0.15
  -4   8 -13    0.77    0.21
   4  -8  13    1.44    0.25
  -4  -8 -13    1.46    0.24
  -4   8 -14    1.10    0.26
  -4  -8 -14    1.30    0.26
   4  -8  14    1.24    0.25
  -4   8 -15    0.44    0.21
  -4  -8 -15    0.37    0.18
   4  -8  15    0.12    0.16
  -4   8 -16    0.11    0.20
   4  -8  16   -0.06    0.14
  -4  -8 -16    0.19    0.18
   4   9 -18    6.02    0.48
   4  -9 -18    5.73    0.41
  -4  -9  18    6.12    0.45
   4   9 -17    0.79    0.23
  -4  -9  17    0.39    0.18
   4  -9 -17    0.29    0.16
   4   9 -16   10.24    0.55
  -4   9  16   11.57    0.53
   4  -9 -16   10.66    0.50
  -4  -9  16   11.59    0.54
   4   9 -15    9.40    0.50
  -4   9  15    9.57    0.49
  -4  -9  15    9.46    0.46
   4  -9 -15    9.04    0.44
   4  -9 -15    9.77    0.42
  -4   9  14    5.14    0.36
   4   9 -14    5.14    0.37
  -4  -9  14    4.47    0.32
   4  -9 -14    4.89    0.32
   4  -9 -14    5.01    0.30
   4   9 -13    1.50    0.25
  -4   9  13    1.28    0.22
   4  -9 -13    1.39    0.18
  -4  -9  13    0.84    0.16
   4  -9 -13    1.10    0.19
  -4   9  12    1.11    0.20
   4   9 -12    1.51    0.23
  -4  -9  12    1.40    0.19
   4  -9 -12    1.42    0.17
   4  -9 -12    1.51    0.20
  -4   9  11    0.50    0.16
   4   9 -11    0.55    0.15
   4  -9 -11    0.73    0.13
   4  -9 -11    0.60    0.13
  -4  -9  11    0.73    0.15
  -4   9  10    0.07    0.12
   4   9 -10    0.27    0.10
  -4  -9  10    0.20    0.11
   4  -9 -10    0.23    0.10
  -4  -9  10    0.05    0.08
   4  -9 -10    0.29    0.10
   4   9  -9    0.20    0.09
  -4   9   9    0.20    0.12
  -4  -9   9    0.22    0.09
   4  -9  -9    0.24    0.09
  -4  -9   9    0.15    0.10
   4  -9  -9    0.19    0.08
  -4   9   8    0.09    0.10
   4   9  -8   -0.08    0.06
   4  -9  -8    0.02    0.06
  -4  -9   8   -0.09    0.08
   4  -9  -8   -0.08    0.07
  -4  -9   8    0.11    0.07
  -4   9   7    0.23    0.12
   4   9  -7    0.23    0.09
   4  -9  -7    0.24    0.08
  -4  -9   7    0.15    0.08
  -4  -9   7    0.29    0.10
   4  -9  -7    0.34    0.09
   4   9  -6    2.78    0.20
  -4   9   6    2.86    0.25
  -4  -9   6    2.79    0.22
   4  -9  -6    2.68    0.16
  -4  -9   6    2.70    0.16
   4  -9  -6    2.47    0.18
  -4   9   5    0.20    0.11
   4   9  -5    0.21    0.09
   4  -9  -5    0.13    0.06
   4  -9  -5    0.00    0.06
  -4  -9   5    0.20    0.09
  -4  -9   5    0.23    0.06
  -4   9   4    2.12    0.22
   4   9  -4    2.34    0.19
   4  -9  -4    2.29    0.17
  -4  -9   4    2.51    0.12
  -4  -9   4    2.13    0.18
   4  -9  -4    2.00    0.15
   4   9  -3    0.13    0.08
  -4   9   3    0.18    0.10
   4  -9  -3    0.04    0.07
  -4  -9   3    0.01    0.03
  -4  -9   3    0.21    0.09
   4  -9  -3    0.05    0.06
  -4   9   2    3.92    0.25
   4   9  -2    3.68    0.24
   4  -9  -2    3.97    0.21
  -4  -9   2    3.60    0.10
   4  -9  -2    3.58    0.19
  -4  -9   2    3.44    0.22
   4   9  -1    4.20    0.26
  -4   9   1    4.05    0.25
   4  -9  -1    4.30    0.21
  -4  -9   1    4.39    0.25
   4  -9  -1    4.14    0.22
  -4   9   0    4.34    0.25
   4   9   0    4.33    0.27
   4  -9   0    4.42    0.23
  -4  -9   0    4.41    0.25
   4  -9   0    4.56    0.22
   4   9   1    0.57    0.13
  -4   9  -1    0.44    0.11
  -4  -9  -1    0.31    0.10
   4  -9   1    0.27    0.09
   4  -9   1    0.53    0.11
   4   9   2    5.17    0.30
  -4   9  -2    5.22    0.26
   4  -9   2    5.71    0.27
  -4  -9  -2    4.79    0.26
   4  -9   2    5.03    0.25
   4   9   3   11.15    0.45
  -4   9  -3   11.40    0.37
  -4  -9  -3   11.46    0.41
   4  -9   3   11.19    0.40
   4   9   4   -0.11    0.07
  -4   9  -4   -0.01    0.06
  -4   9  -4    0.07    0.07
  -4  -9  -4    0.16    0.09
   4  -9   4   -0.07    0.07
  -4   9  -5    0.06    0.08
   4   9   5    0.05    0.09
  -4   9  -5    0.13    0.07
   4  -9   5    0.14    0.10
  -4  -9  -5    0.07    0.09
  -4   9  -6    2.04    0.23
  -4   9  -6    1.86    0.14
   4   9   6    1.88    0.24
   4  -9   6    1.81    0.21
  -4  -9  -6    1.77    0.21
  -4   9  -7   24.18    0.71
   4   9   7   25.71    0.76
  -4  -9  -7   25.24    0.70
   4  -9   7   24.92    0.70
  -4   9  -8    0.21    0.11
   4   9   8    0.33    0.14
  -4  -9  -8    0.03    0.12
   4  -9   8    0.13    0.10
  -4   9  -9    2.62    0.29
   4   9   9    2.52    0.28
   4  -9   9    2.97    0.26
  -4  -9  -9    2.38    0.26
  -4   9 -10   12.34    0.55
   4   9  10   11.96    0.52
   4  -9  10   11.92    0.51
  -4  -9 -10   11.26    0.50
   4   9  11    4.66    0.34
  -4   9 -11    3.67    0.36
  -4  -9 -11    4.63    0.35
   4  -9  11    3.93    0.31
  -4   9 -12    1.04    0.23
   4   9  12    1.68    0.26
   4  -9  12    1.29    0.23
  -4  -9 -12    1.27    0.23
  -4   9 -13    0.00    0.16
   4  -9  13    0.38    0.17
  -4  -9 -13    0.55    0.18
  -4   9 -14    4.58    0.41
   4  -9  14    4.50    0.37
  -4  -9 -14    4.69    0.39
  -4   9 -15    0.25    0.22
   4  -9  15    0.21    0.17
  -4  -9 -15    0.54    0.19
   4  10 -18    0.98    0.27
  -4 -10  18    1.04    0.25
   4  10 -17    0.06    0.18
  -4  10  17    0.20    0.22
   4 -10 -17    0.32    0.21
  -4 -10  17    0.10    0.16
   4  10 -16    4.57    0.45
  -4  10  16    4.86    0.38
   4 -10 -16    4.65    0.35
  -4 -10  16    5.14    0.37
   4  10 -15   -0.01    0.12
  -4  10  15    0.01    0.14
   4 -10 -15   -0.01    0.12
  -4 -10  15   -0.09    0.11
  -4  10  14    1.67    0.27
   4  10 -14    1.74    0.28
   4 -10 -14    1.22    0.21
  -4 -10  14    1.83    0.24
   4 -10 -14    1.80    0.25
  -4  10  13   -0.08    0.10
   4  10 -13    0.13    0.13
   4 -10 -13    0.22    0.11
  -4 -10  13    0.07    0.11
   4 -10 -13   -0.05    0.09
  -4  10  12    1.15    0.22
   4  10 -12    0.90    0.19
   4 -10 -12    0.79    0.16
   4 -10 -12    1.06    0.16
  -4 -10  12    0.94    0.17
  -4  10  11    1.59    0.23
   4  10 -11    1.55    0.23
   4 -10 -11    1.47    0.17
   4 -10 -11    1.12    0.18
  -4 -10  11    1.34    0.19
   4  10 -10   -0.02    0.08
  -4  10  10    0.10    0.11
  -4 -10  10   -0.08    0.07
   4 -10 -10    0.00    0.08
  -4 -10  10    0.00    0.08
   4 -10 -10   -0.01    0.08
   4  10  -9    6.84    0.32
  -4  10   9    6.42    0.39
  -4 -10   9    6.69    0.36
   4 -10  -9    6.85    0.29
   4 -10  -9    7.14    0.32
  -4 -10   9    6.20    0.29
  -4  10   8    0.15    0.12
   4  10  -8    0.63    0.13
   4 -10  -8    0.46    0.10
  -4 -10   8    0.58    0.11
  -4 -10   8    0.58    0.14
   4 -10  -8    0.64    0.13
  -4  10   7    8.65    0.42
   4  10  -7    9.19    0.38
   4 -10  -7    8.98    0.32
  -4 -10   7    8.73    0.30
  -4 -10   7    8.38    0.38
   4 -10  -7    9.28    0.35
   4  10  -6    1.72    0.20
  -4  10   6    1.53    0.22
   4 -10  -6    1.70    0.18
   4 -10  -6    1.73    0.15
  -4 -10   6    1.75    0.14
  -4 -10   6    1.42    0.19
   4  10  -5    5.76    0.30
  -4  10   5    6.15    0.34
   4 -10  -5    5.77    0.24
   4 -10  -5    5.65    0.26
  -4 -10   5    6.24    0.22
  -4 -10   5    5.88    0.31
  -4  10   4    7.14    0.37
   4  10  -4    7.36    0.35
   4 -10  -4    7.60    0.28
  -4 -10   4    7.66    0.22
  -4 -10   4    7.08    0.34
   4 -10  -4    7.51    0.31
  -4  10   3    0.11    0.10
   4  10  -3    0.04    0.09
   4 -10  -3    0.12    0.07
   4 -10  -3    0.08    0.06
  -4 -10   3    0.17    0.05
  -4 -10   3    0.03    0.09
   4  10  -2    0.57    0.13
  -4  10   2    0.62    0.14
   4 -10  -2    0.73    0.13
  -4 -10   2    0.38    0.11
   4 -10  -2    0.50    0.10
  -4  10   1    4.29    0.27
   4  10  -1    4.30    0.28
   4 -10  -1    4.34    0.23
   4 -10  -1    4.18    0.22
  -4 -10   1    4.60    0.27
   4  10   0    6.29    0.34
  -4  10   0    7.04    0.33
   4 -10   0    6.22    0.27
  -4 -10   0    6.40    0.32
   4 -10   0    6.35    0.29
  -4  10  -1   13.78    0.46
   4  10   1   12.68    0.49
  -4 -10  -1   14.03    0.47
   4 -10   1   13.84    0.42
   4 -10   1   14.11    0.43
  -4  10  -2    9.61    0.37
   4  10   2    9.41    0.43
   4 -10   2    9.39    0.36
   4 -10   2    9.12    0.35
  -4 -10  -2    9.31    0.38
   4  10   3   15.56    0.56
  -4  10  -3   15.47    0.47
   4 -10   3   15.73    0.49
   4 -10   3   15.44    0.47
  -4 -10  -3   16.26    0.51
   4  10   4    4.77    0.32
  -4  10  -4    5.25    0.29
  -4  10  -4    5.29    0.26
   4 -10   4    5.30    0.29
  -4 -10  -4    5.96    0.32
   4  10   5    2.78    0.29
  -4  10  -5    2.12    0.23
  -4  10  -5    2.25    0.18
   4 -10   5    2.43    0.22
  -4 -10  -5    2.51    0.25
   4  10   6    0.10    0.11
  -4  10  -6    0.07    0.07
  -4  10  -6    0.06    0.10
  -4 -10  -6    0.03    0.10
   4 -10   6    0.05    0.09
  -4  10  -7    0.49    0.14
   4  10   7    0.43    0.16
  -4 -10  -7    0.30    0.12
   4 -10   7    0.50    0.14
  -4  10  -8    0.02    0.10
   4  10   8    0.10    0.10
   4 -10   8    0.11    0.10
  -4 -10  -8   -0.01    0.10
  -4  10  -9    0.24    0.13
   4  10   9    0.34    0.15
  -4 -10  -9    0.15    0.12
   4 -10   9    0.36    0.15
  -4  10 -10    0.19    0.15
   4  10  10   -0.09    0.11
  -4 -10 -10    0.07    0.11
   4 -10  10    0.14    0.12
   4  10  11    2.12    0.28
  -4  10 -11    2.48    0.32
   4 -10  11    2.00    0.26
  -4 -10 -11    2.21    0.29
  -4  10 -12    0.02    0.14
   4  10  12    0.01    0.15
  -4 -10 -12    0.26    0.17
   4 -10  12    0.19    0.16
  -4  10 -13    1.06    0.24
   4 -10  13    1.04    0.23
  -4 -10 -13    1.13    0.23
  -4  10 -14    0.31    0.22
  -4 -10 -14    0.79    0.22
   4 -10  14    0.40    0.17
  -4  10 -15    1.27    0.28
  -4 -10 -15    1.23    0.26
   4 -10  15    1.08    0.25
  -4  11  17    1.21    0.26
   4  11 -17    1.31    0.29
  -4 -11  17    0.95    0.22
   4  11 -16    2.60    0.36
  -4  11  16    2.36    0.32
  -4 -11  16    2.18    0.29
   4  11 -15    0.10    0.17
  -4  11  15    0.05    0.14
  -4 -11  15    0.32    0.16
  -4  11  14    3.46    0.37
   4  11 -14    3.14    0.38
   4 -11 -14    3.21    0.28
  -4 -11  14    2.65    0.29
  -4  11  13    0.07    0.14
   4  11 -13   -0.09    0.10
   4 -11 -13   -0.04    0.10
  -4 -11  13    0.10    0.11
  -4  11  12    3.04    0.35
   4  11 -12    2.84    0.32
   4 -11 -12    3.12    0.26
  -4 -11  12    3.71    0.27
   4 -11 -12    3.53    0.25
  -4  11  11    1.48    0.24
   4 -11 -11    1.78    0.20
   4 -11 -11    1.46    0.20
  -4 -11  11    1.41    0.23
  -4 -11  11    1.95    0.22
   4  11 -10    2.97    0.23
  -4  11  10    3.08    0.34
   4 -11 -10    2.89    0.21
  -4 -11  10    2.58    0.28
  -4 -11  10    2.80    0.22
   4 -11 -10    2.91    0.23
   4  11  -9    5.11    0.29
  -4  11   9    5.10    0.36
  -4 -11   9    5.01    0.33
   4 -11  -9    5.18    0.27
   4 -11  -9    4.91    0.28
  -4 -11   9    4.92    0.26
   4  11  -8    2.74    0.23
  -4  11   8    2.71    0.30
  -4 -11   8    2.54    0.19
  -4 -11   8    2.35    0.26
   4 -11  -8    2.29    0.18
   4 -11  -8    2.41    0.21
  -4  11   7   -0.01    0.10
   4  11  -7    0.24    0.11
   4 -11  -7    0.05    0.07
  -4 -11   7   -0.04    0.06
   4 -11  -7    0.09    0.09
  -4 -11   7    0.06    0.10
   4  11  -6    0.53    0.14
  -4  11   6    0.78    0.17
   4 -11  -6    0.67    0.11
  -4 -11   6    0.71    0.15
   4 -11  -6    0.91    0.14
  -4 -11   6    0.71    0.10
   4  11  -5    6.35    0.33
  -4  11   5    6.55    0.37
  -4 -11   5    6.26    0.34
  -4 -11   5    6.44    0.23
   4 -11  -5    6.60    0.29
   4 -11  -5    6.75    0.29
  -4  11   4   11.22    0.48
   4  11  -4   11.56    0.45
  -4 -11   4   11.62    0.46
   4 -11  -4   11.71    0.38
   4 -11  -4   11.31    0.39
  -4  11   3    1.29    0.20
   4  11  -3    1.37    0.19
   4 -11  -3    1.59    0.17
   4 -11  -3    1.67    0.18
  -4 -11   3    1.60    0.20
  -4  11   2    0.38    0.13
   4  11  -2    0.50    0.13
   4 -11  -2    0.53    0.12
  -4 -11   2    0.14    0.10
   4 -11  -2    0.47    0.11
   4  11  -1   -0.01    0.10
  -4  11   1    0.01    0.09
   4 -11  -1    0.00    0.07
   4 -11  -1    0.07    0.07
  -4 -11   1    0.08    0.09
   4  11   0    4.04    0.30
  -4  11   0    3.98    0.27
  -4 -11   0    3.96    0.27
   4 -11   0    4.22    0.24
   4 -11   0    4.42    0.24
   4  11   1    5.23    0.33
  -4  11  -1    5.49    0.30
  -4 -11  -1    5.69    0.32
   4 -11   1    5.58    0.28
   4 -11   1    4.82    0.26
   4  11   2    0.18    0.13
  -4  11  -2    0.21    0.10
   4 -11   2   -0.01    0.08
   4 -11   2    0.16    0.10
  -4 -11  -2    0.23    0.10
   4  11   3    0.24    0.14
  -4  11  -3    0.24    0.10
   4 -11   3    0.27    0.10
  -4 -11  -3    0.61    0.15
   4 -11   3    0.39    0.11
  -4  11  -4    1.45    0.18
  -4  11  -4    1.58    0.20
   4  11   4    1.50    0.23
   4 -11   4    1.73    0.21
  -4 -11  -4    1.53    0.20
  -4  11  -5   10.16    0.44
   4  11   5   10.41    0.49
  -4  11  -5    9.79    0.37
  -4 -11  -5    9.72    0.43
   4 -11   5   10.05    0.42
  -4  11  -6    1.14    0.19
   4  11   6    1.14    0.21
   4 -11   6    1.49    0.20
  -4 -11  -6    1.46    0.21
   4  11   7    2.02    0.27
  -4  11  -7    1.76    0.23
   4 -11   7    1.87    0.24
  -4 -11  -7    2.22    0.26
  -4  11  -8    6.76    0.41
   4  11   8    7.10    0.44
   4 -11   8    7.15    0.39
  -4 -11  -8    7.91    0.42
   4  11   9    0.13    0.14
  -4  11  -9    0.10    0.12
   4 -11   9    0.24    0.13
  -4 -11  -9    0.24    0.13
  -4  11 -10   -0.09    0.10
   4  11  10   -0.19    0.10
   4 -11  10    0.12    0.12
  -4 -11 -10    0.11    0.12
   4  11  11    0.65    0.20
  -4  11 -11    0.34    0.17
  -4 -11 -11    0.95    0.22
   4 -11  11    0.61    0.18
   4  11  12    5.13    0.41
  -4  11 -12    4.63    0.40
  -4 -11 -12    4.85    0.39
   4 -11  12    5.13    0.38
  -4  11 -13    0.60    0.21
   4  11  13    0.31    0.17
  -4 -11 -13    0.39    0.17
   4 -11  13    0.45    0.20
  -4  11 -14    0.54    0.23
   4 -11  14    0.97    0.24
  -4 -11 -14    0.60    0.22
  -4  12  16    0.78    0.24
   4  12 -16    0.88    0.25
  -4 -12  16    0.86    0.21
   4  12 -15    2.62    0.36
  -4  12  15    2.52    0.35
  -4 -12  15    2.45    0.30
  -4  12  14    2.53    0.34
   4  12 -14    2.49    0.34
  -4 -12  14    2.47    0.29
  -4  12  13    1.91    0.30
   4  12 -13    1.85    0.28
  -4 -12  13    1.63    0.23
  -4  12  12    0.89    0.22
   4  12 -12    0.79    0.22
  -4 -12  12    0.99    0.17
  -4  12  11    4.45    0.37
   4 -12 -11    3.77    0.26
  -4 -12  11    3.43    0.26
   4 -12 -11    3.91    0.29
  -4 -12  11    3.62    0.32
  -4  12  10    0.14    0.14
  -4 -12  10    0.13    0.13
   4 -12 -10   -0.14    0.08
  -4 -12  10   -0.09    0.07
   4 -12 -10   -0.07    0.07
   4  12  -9    1.39    0.20
  -4  12   9    0.86    0.20
   4 -12  -9    1.10    0.16
  -4 -12   9    0.87    0.20
   4 -12  -9    1.07    0.17
  -4 -12   9    1.36    0.17
  -4  12   8    0.33    0.15
   4  12  -8    0.54    0.13
  -4 -12   8    0.23    0.13
  -4 -12   8    0.48    0.11
   4 -12  -8    0.38    0.12
   4 -12  -8    0.45    0.13
  -4  12   7   23.11    0.77
   4  12  -7   23.71    0.70
   4 -12  -7   24.12    0.61
   4 -12  -7   24.24    0.62
  -4 -12   7   23.93    0.72
   4  12  -6    5.90    0.34
  -4  12   6    5.99    0.39
   4 -12  -6    5.73    0.29
   4 -12  -6    6.25    0.29
  -4 -12   6    6.00    0.35
   4  12  -5    2.83    0.26
  -4  12   5    3.18    0.33
  -4 -12   5    3.12    0.27
   4 -12  -5    3.16    0.21
   4 -12  -5    2.83    0.22
   4  12  -4    1.23    0.20
  -4  12   4    1.35    0.22
   4 -12  -4    1.52    0.18
   4 -12  -4    1.34    0.16
  -4 -12   4    1.45    0.21
   4  12  -3    2.60    0.28
  -4  12   3    2.55    0.28
   4 -12  -3    3.14    0.22
   4 -12  -3    2.62    0.20
  -4 -12   3    2.47    0.26
   4  12  -2   18.46    0.64
  -4  12   2   18.15    0.63
  -4 -12   2   18.10    0.59
   4 -12  -2   17.88    0.51
   4 -12  -2   18.31    0.52
  -4  12   1    1.04    0.19
   4  12  -1    1.41    0.22
  -4 -12   1    1.25    0.19
   4 -12  -1    1.27    0.16
   4 -12  -1    1.36    0.17
  -4  12   0    0.13    0.12
   4  12   0   -0.04    0.11
   4 -12   0    0.09    0.09
  -4 -12   0    0.00    0.09
   4 -12   0    0.00    0.08
  -4  12  -1   10.62    0.44
   4  12   1   11.35    0.51
  -4 -12  -1   10.92    0.45
   4 -12   1   11.36    0.42
   4 -12   1   11.06    0.40
  -4  12  -2    0.04    0.10
   4  12   2    0.06    0.11
   4 -12   2   -0.08    0.08
  -4 -12  -2    0.08    0.10
   4 -12   2    0.08    0.08
  -4  12  -3    4.91    0.30
   4  12   3    5.00    0.36
   4 -12   3    5.43    0.30
   4 -12   3    5.25    0.29
  -4 -12  -3    4.79    0.31
  -4  12  -4    0.49    0.13
   4  12   4    0.51    0.18
  -4  12  -4    0.44    0.15
   4 -12   4    0.70    0.15
  -4 -12  -4    0.52    0.14
  -4  12  -5    7.21    0.38
  -4  12  -5    7.75    0.34
   4  12   5    7.68    0.44
   4 -12   5    7.98    0.38
  -4 -12  -5    8.43    0.41
  -4  12  -6    4.77    0.33
   4  12   6    4.08    0.34
  -4 -12  -6    5.22    0.33
   4 -12   6    5.53    0.33
   4  12   7    0.30    0.14
  -4  12  -7   -0.01    0.10
  -4 -12  -7    0.13    0.12
   4 -12   7    0.00    0.09
  -4  12  -8    0.05    0.12
   4  12   8   -0.19    0.09
  -4 -12  -8    0.03    0.12
   4 -12   8    0.10    0.11
  -4  12  -9    0.08    0.11
   4  12   9    0.14    0.14
  -4 -12  -9    0.21    0.15
   4 -12   9    0.21    0.15
  -4  12 -10    0.24    0.15
   4  12  10    0.52    0.20
   4 -12  10    0.58    0.18
  -4 -12 -10    0.94    0.22
   4  12  11    0.26    0.18
  -4  12 -11    0.25    0.15
  -4 -12 -11    0.17    0.15
   4 -12  11    0.44    0.16
   4  12  12   -0.07    0.16
  -4  12 -12    0.20    0.18
  -4 -12 -12    0.09    0.15
   4 -12  12    0.39    0.18
   4  12  13    0.25    0.20
  -4  12 -13    0.13    0.18
  -4 -12 -13   -0.06    0.13
   4 -12  13   -0.03    0.16
   4  13 -15    1.56    0.30
  -4  13  15    2.18    0.34
  -4 -13  15    1.54    0.25
  -4  13  14    0.23    0.17
   4  13 -14    0.06    0.13
  -4 -13  14   -0.25    0.10
   4  13 -13    0.48    0.18
  -4  13  13    0.36    0.19
  -4 -13  13    0.23    0.15
   4  13 -12    0.91    0.24
  -4  13  12    0.72    0.22
  -4  13  11    2.27    0.31
  -4 -13  11    2.62    0.32
  -4  13  10    1.22    0.24
  -4 -13  10    1.33    0.23
  -4  13   9    0.00    0.14
   4  13  -9    0.11    0.12
   4 -13  -9    0.07    0.10
  -4 -13   9    0.12    0.14
  -4  13   8   -0.14    0.10
   4  13  -8   -0.02    0.10
   4 -13  -8    0.06    0.09
  -4 -13   8   -0.17    0.08
   4  13  -7   -0.04    0.10
  -4  13   7    0.07    0.14
   4 -13  -7   -0.01    0.07
  -4 -13   7    0.04    0.12
   4 -13  -7   -0.04    0.08
  -4  13   6   -0.01    0.11
   4  13  -6    0.17    0.11
   4 -13  -6    0.16    0.09
   4 -13  -6   -0.11    0.08
  -4 -13   6    0.02    0.12
   4  13  -5    0.18    0.11
  -4  13   5    0.35    0.15
   4 -13  -5   -0.07    0.07
  -4 -13   5    0.13    0.12
   4 -13  -5   -0.04    0.07
   4  13  -4    0.51    0.15
  -4  13   4    0.51    0.18
   4 -13  -4    0.50    0.12
  -4 -13   4    0.51    0.15
   4 -13  -4    0.37    0.11
  -4  13   3   -0.01    0.11
   4  13  -3    0.08    0.10
   4 -13  -3   -0.18    0.06
  -4 -13   3   -0.15    0.08
   4 -13  -3   -0.07    0.07
  -4  13   2    1.34    0.22
   4  13  -2    1.99    0.25
   4 -13  -2    1.89    0.21
  -4 -13   2    1.87    0.24
   4 -13  -2    1.39    0.17
   4  13  -1    3.51    0.30
  -4  13   1    4.35    0.31
  -4 -13   1    3.93    0.29
   4 -13  -1    3.22    0.24
   4 -13  -1    3.79    0.25
   4  13   0    0.23    0.14
  -4  13   0    0.14    0.11
  -4 -13   0   -0.02    0.10
   4 -13   0    0.16    0.10
   4 -13   0    0.02    0.08
  -4  13  -1    1.29    0.21
   4  13   1    1.14    0.22
  -4 -13  -1    1.00    0.18
   4 -13   1    1.48    0.19
   4 -13   1    1.42    0.18
  -4  13  -2    0.11    0.11
   4  13   2    0.24    0.14
  -4 -13  -2    0.03    0.11
   4 -13   2   -0.10    0.06
   4 -13   2    0.16    0.10
   4  13   3    0.25    0.14
  -4  13  -3    0.32    0.12
   4 -13   3    0.13    0.10
  -4 -13  -3    0.45    0.15
   4 -13   3    0.11    0.11
  -4  13  -4    1.40    0.21
   4  13   4    1.79    0.28
  -4  13  -4    1.56    0.21
   4 -13   4    1.61    0.21
  -4 -13  -4    1.45    0.21
   4  13   5    0.26    0.15
  -4  13  -5    0.15    0.10
  -4  13  -5    0.17    0.11
  -4 -13  -5    0.05    0.11
   4 -13   5    0.11    0.10
  -4  13  -6    2.20    0.27
  -4 -13  -6    2.32    0.27
   4 -13   6    1.91    0.24
   4  13   7   11.62    0.58
  -4  13  -7   11.35    0.53
  -4 -13  -7   10.99    0.50
   4 -13   7   10.38    0.47
   4  13   8    0.45    0.20
  -4  13  -8    0.45    0.18
  -4 -13  -8    0.35    0.17
   4 -13   8    0.62    0.17
  -4  13  -9    9.09    0.51
   4  13   9    9.29    0.55
  -4 -13  -9    9.78    0.50
   4 -13   9    9.11    0.47
   4  13  10    0.34    0.18
  -4  13 -10    0.15    0.18
  -4 -13 -10    0.46    0.18
   4 -13  10    0.39    0.16
  -4  13 -11    2.61    0.34
   4  13  11    2.46    0.36
   4 -13  11    1.78    0.28
  -4 -13 -11    2.39    0.30
   4  13  12    0.16    0.17
  -4  13 -12    0.20    0.22
  -4 -13 -12    0.54    0.19
   4 -13  12    0.37    0.17
  -4  14  14    0.31    0.18
   4  14 -14    0.57    0.22
  -4  14  13    0.74    0.24
   4  14 -13    0.94    0.25
   4  14 -12    7.73    0.51
  -4  14  12    6.78    0.50
  -4  14  11    1.86    0.32
  -4 -14  11    1.91    0.29
  -4  14  10    4.70    0.41
  -4 -14  10    5.26    0.40
  -4  14   9    0.02    0.16
  -4 -14   9    0.14    0.14
   4  14  -8   13.45    0.55
  -4  14   8   13.17    0.62
   4 -14  -8   13.65    0.49
  -4 -14   8   13.50    0.59
   4  14  -7    0.57    0.18
  -4  14   7    0.88    0.21
   4 -14  -7    0.52    0.14
  -4 -14   7    0.83    0.19
   4  14  -6    3.02    0.31
  -4  14   6    1.76    0.27
  -4 -14   6    1.79    0.25
   4 -14  -6    2.11    0.22
   4  14  -5    0.37    0.15
  -4  14   5    0.65    0.19
  -4 -14   5    0.56    0.17
   4 -14  -5    0.49    0.14
   4  14  -4    6.43    0.40
  -4  14   4    6.42    0.43
   4 -14  -4    6.12    0.32
  -4 -14   4    6.13    0.39
   4  14  -3    0.03    0.13
  -4  14   3    0.05    0.12
   4 -14  -3    0.00    0.09
   4 -14  -3    0.08    0.09
  -4 -14   3    0.23    0.13
  -4  14   2    1.83    0.27
   4  14  -2    1.56    0.25
  -4 -14   2    2.28    0.27
   4 -14  -2    1.86    0.21
   4 -14  -2    2.09    0.22
   4  14  -1    1.54    0.25
  -4  14   1    1.42    0.23
  -4 -14   1    1.40    0.22
   4 -14  -1    1.58    0.20
   4 -14  -1    1.68    0.19
   4  14   0    5.23    0.38
  -4  14   0    5.82    0.37
   4 -14   0    5.47    0.30
  -4 -14   0    5.87    0.36
   4 -14   0    5.14    0.31
  -4  14  -1    4.64    0.34
   4  14   1    4.88    0.38
   4 -14   1    4.32    0.27
  -4 -14  -1    3.90    0.32
   4 -14   1    4.03    0.27
  -4  14  -2   15.47    0.58
   4  14   2   15.13    0.66
   4 -14   2   14.77    0.53
  -4 -14  -2   14.68    0.58
   4 -14   2   16.26    0.53
  -4  14  -3    0.11    0.11
   4  14   3    0.22    0.16
   4 -14   3    0.14    0.11
   4 -14   3    0.29    0.13
  -4 -14  -3    0.07    0.11
  -4  14  -4    0.68    0.16
   4  14   4    0.32    0.16
   4 -14   4    0.76    0.15
  -4 -14  -4    0.70    0.17
   4  14   5    1.48    0.25
  -4  14  -5    1.29    0.23
   4 -14   5    1.08    0.18
  -4 -14  -5    1.21    0.22
  -4  14  -6    2.15    0.29
   4  14   6    2.19    0.33
   4 -14   6    2.34    0.27
  -4 -14  -6    2.79    0.32
   4  14   7    0.67    0.21
  -4  14  -7    0.94    0.21
  -4 -14  -7    1.00    0.22
   4 -14   7    0.84    0.18
  -4  14  -8    8.86    0.50
   4  14   8    9.41    0.57
  -4 -14  -8    9.04    0.48
   4 -14   8    9.70    0.48
  -4  14  -9    2.68    0.33
   4  14   9    2.51    0.34
  -4 -14  -9    2.82    0.33
   4 -14   9    2.99    0.33
   4  14  10    0.89    0.24
  -4  14 -10    1.14    0.26
  -4 -14 -10    1.16    0.25
   4 -14  10    0.81    0.20
   4  14  11    1.08    0.27
  -4  14 -11    1.07    0.27
   4 -14  11    1.12    0.24
  -4 -14 -11    1.33    0.26
   4  15 -13    4.92    0.50
  -4  15  13    5.91    0.51
  -4  15  12   11.48    0.65
   4  15 -12   10.03    0.60
  -4  15  11    0.57    0.21
  -4 -15  11    0.45    0.18
  -4  15  10    4.83    0.44
  -4 -15  10    3.82    0.40
  -4  15   9   -0.26    0.12
  -4 -15   9    0.06    0.14
  -4  15   8    1.93    0.31
   4  15  -8    1.64    0.25
  -4 -15   8    2.39    0.31
  -4  15   7    0.32    0.18
   4  15  -7    0.18    0.14
  -4 -15   7    0.20    0.14
  -4  15   6    0.26    0.16
   4  15  -6    0.19    0.14
  -4 -15   6    0.14    0.13
   4 -15  -6    0.16    0.11
   4  15  -5    0.65    0.19
  -4  15   5    0.65    0.21
   4 -15  -5    0.66    0.15
  -4 -15   5    0.56    0.19
   4  15  -4    0.04    0.14
  -4  15   4   -0.03    0.11
   4 -15  -4    0.08    0.10
  -4 -15   4    0.02    0.11
  -4  15   3    2.37    0.32
   4  15  -3    2.51    0.33
  -4 -15   3    2.95    0.33
   4 -15  -3    2.56    0.26
  -4  15   2    0.86    0.20
   4  15  -2    1.01    0.23
   4 -15  -2    0.91    0.17
  -4 -15   2    1.00    0.20
   4  15  -1    0.66    0.21
  -4  15   1    0.91    0.21
   4 -15  -1    0.88    0.17
  -4 -15   1    0.73    0.18
   4  15   0    3.06    0.37
  -4  15   0    2.40    0.30
   4 -15   0    2.45    0.26
  -4 -15   0    2.05    0.26
  -4  15  -1    0.62    0.17
   4  15   1    0.62    0.19
  -4 -15  -1    0.91    0.19
   4 -15   1    0.95    0.17
   4 -15   1    0.78    0.17
   4  15   2    0.10    0.15
  -4  15  -2    0.16    0.14
   4 -15   2    0.25    0.11
   4 -15   2    0.19    0.13
  -4 -15  -2   -0.01    0.11
  -4  15  -3    0.19    0.13
   4  15   3   -0.02    0.16
   4 -15   3    0.25    0.13
  -4 -15  -3    0.34    0.16
   4 -15   3    0.20    0.13
  -4  15  -4    0.22    0.12
   4  15   4    0.07    0.15
  -4  15  -4    0.15    0.13
   4 -15   4    0.19    0.12
  -4 -15  -4    0.13    0.15
   4  15   5    2.37    0.35
  -4  15  -5    1.87    0.28
   4 -15   5    1.80    0.24
  -4 -15  -5    1.48    0.25
  -4  15  -6    1.88    0.27
   4  15   6    2.07    0.32
   4 -15   6    2.41    0.28
[truncated: 785,700 more chars]
